# Supplementary material for: Genome-scale metabolic modelling of the human gut microbiome reveals changes in the glyoxylate and dicarboxylate metabolism in metabolic disorders
Source: iScience. 2022 Jun 2;25(7):104513. doi: 10.1016/j.isci.2022.104513 (PMC9213702; doi:10.1016/j.isci.2022.104513)
Supplement: Table S1. MSP analysis for obese cohorts, related to STAR Methods — Obesity MSP analysis including species name, MSP ID, the P value and P adjusted value from Wilcoxon test, the mean abundance of the msps from the patients (mean1) and controls (mean2), and the fold-change. [file mmc2.xlsx]

## Sheet: Supplemental Table 1
Supplemental Table 1 - MSP analysis for obese cohorts, Related to STAR Methods
species name	MSP ID	pval	padj	mean1	mean 2	foldchange
unclassified Clostridiales 2	msp_1175	1.54591e-11	3.05472e-08	3.58913e-11	1.0363e-07	0.000346341
Roseburia sp. CAG:303	msp_0305	8.53029e-11	8.42793e-08	1.44576e-08	1.09391e-07	0.132164
#N/A	msp_0728	1.45723e-10	9.59827e-08	3.63637e-08	1.06936e-07	0.34005
unclassified Ruminococcaceae	msp_0393	4.38383e-10	2.16561e-07	5.08606e-08	6.48744e-07	0.0783985
unclassified Clostridiales 2	msp_0993	6.56435e-10	2.59423e-07	6.70186e-08	3.22694e-07	0.207684
Oscillibacter sp. CAG:241_62_21	msp_0121	5.95666e-09	1.68148e-06	3.1856e-07	5.36828e-07	0.593412
[Clostridium] sp. CAG:169	msp_0357	5.83004e-09	1.68148e-06	1.45484e-07	4.05044e-08	3.5918
[Clostridium] sp. CAG:58	msp_0129	1.16083e-08	2.86726e-06	1.36214e-07	6.74179e-08	2.02045
unclassified Lachnospiraceae	msp_0397	1.83362e-08	4.02581e-06	2.68018e-08	8.35458e-08	0.320803
[Clostridium] sp. CAG:557	msp_1011	2.48578e-08	4.46536e-06	7.46202e-08	3.16488e-07	0.235776
Ruminococcus sp. CAG:353 & sp. 2789STDY5834938	msp_0127	2.35012e-08	4.46536e-06	1.09879e-07	3.23395e-07	0.339769
unclassified Lachnoclostridium	msp_0559	2.88622e-08	4.75265e-06	7.49878e-09	5.06746e-08	0.147979
unclassified Roseburia	msp_1614	8.0842e-08	1.2288e-05	3.58913e-11	1.55483e-08	0.00230838
#N/A	msp_1589	1.13525e-07	1.60233e-05	2.10443e-06	3.97729e-06	0.529112
[Bacteroides] pectinophilus	msp_0376	1.52056e-07	2.00309e-05	1.27082e-07	2.3346e-07	0.544342
[Firmicutes] bacterium CAG:345	msp_0955	3.26606e-07	4.03359e-05	2.35557e-07	8.24669e-07	0.285638
#N/A	msp_0620	3.78284e-07	4.37962e-05	1.66136e-09	5.95282e-08	0.0279088
[Clostridium] sp. CAG:1000	msp_1333	4.21117e-07	4.37962e-05	4.00075e-08	1.84821e-07	0.216467
unclassified Clostridiales 5	msp_0319	4.14178e-07	4.37962e-05	1.77206e-07	4.15912e-07	0.426067
[Eubacterium] sp. CAG:252	msp_0158	4.71978e-07	4.66314e-05	6.82262e-08	2.31428e-07	0.294806
Oscillibacter sp. CAG:241 & CIM:MAG 164_1	msp_0352	5.4326e-07	5.11182e-05	6.96311e-07	1.453e-07	4.79224
[Firmicutes] bacterium CAG:460	msp_0748	6.13179e-07	5.50746e-05	4.5541e-07	5.30096e-07	0.859108
Candidatus Gastranaerophilales bacterium x14	msp_0130	6.62366e-07	5.69058e-05	5.37176e-07	1.52177e-06	0.352993
unclassified_RF39_Mollicutes	msp_1290	7.49268e-07	6.16897e-05	1.23316e-08	4.60874e-08	0.26757
uncultured Clostridiales bacterium RUG798	msp_0682	8.51949e-07	6.7338e-05	6.29561e-09	3.04587e-07	0.0206694
Candidatus Gastranaerophilales sp1	msp_0455	1.01044e-06	7.67932e-05	6.78692e-08	2.1471e-07	0.316097
Faecalibacterium prausnitzii 8	msp_0345	1.05214e-06	7.7001e-05	3.06209e-07	5.29154e-07	0.578676
[Clostridium] sp. 26_22	msp_0947	1.13314e-06	7.99674e-05	8.51588e-08	1.253e-07	0.67964
Ruminococcus bromii 2	msp_0045	2.2718e-06	0.000154795	3.57982e-06	1.89426e-06	1.88983
Lachnoclostridium sp. SNUG30386 / [Clostridium] sp. CAG:43	msp_0346	3.54654e-06	0.000233599	8.41835e-07	6.04039e-07	1.39368
[Clostridium] sp. 28_12 & CAG:356	msp_0757	3.76098e-06	0.000239732	1.85537e-07	1.33573e-07	1.38903
unclassified Lachnospiraceae	msp_0238	4.03973e-06	0.000249453	2.43106e-07	4.80495e-07	0.505949
unclassified Blautia	msp_0272	4.56994e-06	0.000273643	6.24604e-08	2.23189e-07	0.279854
[Ruminococcus] torques	msp_0126	4.92592e-06	0.000286283	3.14842e-07	1.93778e-07	1.62476
Allisonella histaminiformans	msp_1114	5.07622e-06	0.000286589	5.68234e-08	2.20899e-08	2.57237
unclassified Clostridiales 4	msp_0526	5.33144e-06	0.000292637	1.34443e-08	4.03827e-08	0.332923
unclassified Clostridiales Family XIII. Incertae Sedis	msp_0776	5.99622e-06	0.000320231	2.31371e-08	5.89121e-08	0.392739
#N/A	msp_0504	7.051e-06	0.000357251	3.72803e-08	1.40911e-07	0.264567
#N/A	msp_0660	7.03513e-06	0.000357251	6.54502e-08	1.47789e-07	0.442864
#N/A	msp_0006	7.33409e-06	0.000362304	3.96622e-08	2.84065e-07	0.139624
[Eubacterium] sp. CAG:180	msp_0271	9.10438e-06	0.000438787	2.52628e-06	1.20395e-06	2.09833
unclassified Clostridiales Family XIII. Incertae Sedis	msp_0773	9.72177e-06	0.000457386	1.51906e-07	2.68857e-07	0.565005
unclassified Clostridiales 4	msp_0783	1.06077e-05	0.00048746	9.51007e-09	2.96949e-08	0.320259
Firmicutes bacterium CAG:552	msp_1102	1.10409e-05	0.000495836	3.33437e-07	5.95025e-07	0.560375
#N/A	msp_0494	1.28319e-05	0.000563463	1.25469e-08	1.72644e-07	0.0726748
unclassified_RF39_Mollicutes	msp_1536	1.69533e-05	0.000728255	3.58913e-11	4.55918e-08	0.000787233
[Coprobacillus] sp. CAG:698	msp_1007	1.90281e-05	0.00079999	1.52649e-08	5.04423e-08	0.302622
Bacteroidales bacterium CIM:MAG 858	msp_0593	2.53358e-05	0.00100127	6.8971e-11	8.00716e-08	0.000861367
unclassified Lachnospiraceae	msp_0077	2.45401e-05	0.00100127	3.3734e-07	7.16007e-07	0.47114
[Clostridium] sp. CAG:62	msp_0093	2.52387e-05	0.00100127	9.25459e-07	1.04866e-06	0.882516
unclassified_Erysipelotrichaceae	msp_0500	2.83898e-05	0.00109996	2.72739e-08	8.69472e-08	0.313683
#N/A	msp_0810	3.25123e-05	0.00123547	1.20539e-08	2.64694e-08	0.45539
[Clostridium] sp. CAG:964	msp_0839	4.16498e-05	0.00141897	2.63306e-09	1.12388e-07	0.0234283
Bacteroides congonensis	msp_0061	4.16498e-05	0.00141897	3.51517e-10	1.10382e-08	0.0318453
unclassified Lachnospiraceae	msp_0433	4.02374e-05	0.00141897	6.62855e-09	3.63516e-08	0.182346
#N/A	msp_1579c	4.12518e-05	0.00141897	2.41804e-08	6.07011e-08	0.398352
unclassified Prevotella	msp_0081	3.90877e-05	0.00141897	1.8667e-06	1.10515e-06	1.68909
unclassified Christensenellaceae-Catabacteriaceae	msp_0424	3.96955e-05	0.00141897	4.39889e-08	2.39832e-08	1.83415
unclassified Gemmiger	msp_0953	4.341e-05	0.00145387	4.60689e-08	8.00512e-08	0.575493
unclassified_RF39_Mollicutes	msp_1226	4.52513e-05	0.00146584	4.42725e-10	3.66218e-08	0.0120891
unclassified_RF39_Mollicutes	msp_1307	4.48662e-05	0.00146584	1.36829e-09	1.72748e-08	0.0792077
[Clostridium] sp. CAG:465	msp_0907	4.87639e-05	0.00153177	3.10825e-07	6.81833e-07	0.455867
[Clostridium] sp. CAG:354_28_25	msp_0222	4.88369e-05	0.00153177	6.51231e-07	5.80337e-07	1.12216
[Anaerotruncus] sp. CAG:390	msp_0344	5.32955e-05	0.0016455	1.55269e-07	4.70643e-07	0.329909
Firmicutes bacterium CAG:555	msp_0734	5.82227e-05	0.0017509	4.84752e-08	3.39331e-07	0.142855
#N/A	msp_1379	5.91394e-05	0.0017509	8.59264e-09	3.84651e-08	0.223388
Alistipes senegalensis	msp_0381	5.98847e-05	0.0017509	5.49083e-08	1.38124e-07	0.397529
Blautia sp. 2789STDY5608796 & sp. 2789STDY5608848	msp_1038	6.02536e-05	0.0017509	4.20398e-08	7.10258e-08	0.591895
#N/A	msp_0532	6.2864e-05	0.00180028	3.78492e-09	1.09559e-07	0.0345467
Dorea sp. Marseille-P4003	msp_0706	6.73447e-05	0.00190105	1.42773e-08	1.29254e-10	110.459
unclassified Ruminococcus	msp_1575	7.18846e-05	0.00197283	8.91573e-09	2.30311e-08	0.387117
[Clostridium] sp. CAG:411	msp_0321	7.1224e-05	0.00197283	8.48015e-08	1.33301e-07	0.636166
unclassified Oscillospiraceae	msp_0747	7.5911e-05	0.0020548	1.37128e-07	2.08859e-07	0.656559
Collinsella bouchesdurhonensis	msp_0970	8.24242e-05	0.00217787	2.93196e-08	1.01228e-08	2.89639
Megasphaera elsdenii	msp_0501	8.2662e-05	0.00217787	1.12914e-07	2.77961e-08	4.06221
Clostridiales bacterium CIM:MAG 1396	msp_1315	8.67195e-05	0.00225471	2.07259e-09	1.75401e-08	0.118163
unclassified Eggerthella	msp_0940	9.12315e-05	0.00234121	4.58077e-09	6.16984e-08	0.0742446
Clostridiales bacterium UBA7273 / Firmicutes bacterium CAG:240	msp_0106	9.46378e-05	0.00239749	5.4486e-07	1.19356e-06	0.456501
Akkermansia muciniphila 2	msp_0070	9.86366e-05	0.00243633	3.57282e-08	1.61102e-07	0.221774
[Acinetobacter] sp. N54.MGS-139 / Proteobacteria bacterium CAG:139	msp_0202	9.81617e-05	0.00243633	3.01207e-07	1.24254e-07	2.42413
[Clostridium] sp. 2789STDY5834924	msp_0906	0.000104779	0.00255608	1.75881e-07	2.20324e-07	0.798282
unclassified Gemmiger	msp_0456	0.000125165	0.00301617	2.29703e-07	2.23346e-07	1.02846
Anaerostipes hadrus 1	msp_0107	0.000135622	0.00322879	7.88537e-07	9.56547e-07	0.824357
[Firmicutes] bacterium CAG:884	msp_1214	0.00014496	0.00341001	8.03018e-09	8.12769e-08	0.0988002
#N/A	msp_0635	0.000150231	0.00349243	8.55107e-10	2.98234e-08	0.0286723
#N/A	msp_1510c	0.000156962	0.00360648	6.0315e-08	4.1384e-09	14.5745
Azospirillum sp. CAG:239	msp_0170	0.00016496	0.00374667	1.00001e-06	1.3004e-06	0.769004
#N/A	msp_1503c	0.000178657	0.0038794	3.58913e-11	1.86666e-08	0.00192276
#N/A	msp_0248	0.000178657	0.0038794	3.58913e-11	1.68541e-08	0.00212953
[Acholeplasma] sp. CAG:878	msp_1313	0.000173857	0.0038794	5.04071e-08	1.86677e-07	0.270022
Succinatimonas hippei	msp_1276	0.000177195	0.0038794	2.61124e-08	3.74799e-09	6.96702
#N/A	msp_0676	0.000187936	0.00403653	7.95504e-08	1.35558e-07	0.586835
unclassified Christensenellaceae-Catabacteriaceae	msp_1094	0.000191493	0.0040687	2.91569e-08	3.24836e-08	0.897588
Clostridiales bacterium 41_21_two_genomes	msp_0835	0.000205432	0.00427298	3.68263e-08	2.19963e-07	0.167421
Firmicutes bacterium CAG:475	msp_0567	0.000203994	0.00427298	5.31607e-07	1.58164e-06	0.336111
Sutterella wadsworthensis 1	msp_0092	0.000209281	0.0043077	6.40088e-07	3.64465e-07	1.75624
unclassified_RF39_Mollicutes	msp_1231	0.000215869	0.0043975	2.39716e-08	1.34122e-07	0.17873
[Firmicutes] bacterium CAG:313	msp_0821	0.000218689	0.00439865	1.08764e-06	7.81349e-07	1.39201
unclassified Ruminococcaceae	msp_1349	0.000220378	0.00439865	1.15108e-07	8.16295e-08	1.41013
unclassified Oscillospiraceae	msp_0240	0.000236975	0.00468263	6.83667e-08	2.67407e-07	0.255665
unclassified Clostridiales 2	msp_1288	0.00024387	0.00477117	6.45464e-10	6.03928e-08	0.0106878
unclassified Lachnospiraceae	msp_1077	0.000254824	0.0049296	5.1092e-10	6.81072e-09	0.075017
Prevotella sp. CAG:520	msp_0123	0.000256958	0.0049296	4.05687e-07	4.01187e-07	1.01122
[Clostridium] sp. 2789STDY5834920	msp_1491	0.000282326	0.00536418	3.98313e-09	2.98707e-08	0.133346
[Mycoplasma] sp. CAG:956	msp_1112	0.000293704	0.00547508	3.1893e-08	1.19854e-07	0.266099
[Clostridium] sp. AT4	msp_0066	0.000291302	0.00547508	1.32264e-07	9.46415e-08	1.39752
#N/A	msp_0941	0.000298655	0.00551535	4.05177e-08	3.98133e-09	10.1769
#N/A	msp_0652	0.000303558	0.00555398	9.40528e-08	1.9245e-07	0.488712
Mitsuokella jalaludinii	msp_0359	0.000315426	0.00571818	2.42148e-07	5.40101e-08	4.48339
#N/A	msp_1192	0.000321935	0.00573103	3.58913e-11	4.25016e-07	8.4447e-05
unclassified_RF39_Mollicutes	msp_1306c	0.000321935	0.00573103	3.58913e-11	5.336e-08	0.000672626
#N/A	msp_0943	0.000339758	0.0059943	5.02764e-08	3.70064e-08	1.35859
[Bacteroides] sp. CAG:770	msp_0261	0.000343137	0.00600034	5.21819e-09	9.07317e-07	0.00575123
#N/A	msp_0002	0.00035817	0.00620828	3.09851e-08	6.52615e-08	0.474783
unclassified Oscillibacter	msp_1469	0.000375135	0.0064458	3.373e-08	1.07402e-07	0.314055
unclassified Oscillospiraceae	msp_0192	0.000390735	0.00657029	3.30058e-07	3.76997e-07	0.875492
#N/A	msp_0859	0.000392355	0.00657029	1.25495e-08	2.75292e-11	455.862
Firmicutes bacterium CAG:791	msp_0825	0.000392355	0.00657029	1.1117e-07	2.75292e-11	4038.26
Ruminococcus sp. 37_24 & sp. 2789STDY5834934	msp_0286	0.000411078	0.00672215	5.43493e-08	1.16611e-07	0.466076
Firmicutes bacterium CAG:341	msp_0709	0.000418434	0.00672215	1.96797e-07	3.96057e-07	0.496889
[Mycoplasma] sp. CAG:611	msp_1043	0.00040717	0.00672215	1.4415e-07	2.23452e-07	0.645104
Lachnospiraceae bacterium TF01-11 / [Clostridium] sp. CAG:122	msp_0175	0.00041164	0.00672215	2.0606e-07	2.9243e-07	0.704648
unclassified Oscillospiraceae	msp_0612	0.000415314	0.00672215	5.84846e-08	7.16483e-10	81.6274
[Acidaminococcus] sp. CAG:917	msp_1286	0.000451909	0.00720139	2.94816e-09	5.8438e-08	0.0504494
[Clostridium] sp. CAG:508	msp_1005	0.000478194	0.00755929	4.40124e-07	7.46944e-07	0.589233
#N/A	msp_1218	0.000502469	0.00787999	1.22756e-09	2.71525e-08	0.0452097
Alistipes obesi	msp_0225	0.000517818	0.00805676	3.97674e-07	4.91087e-07	0.809783
Coprococcus sp. CAG:782	msp_0668	0.00052277	0.00807026	7.51e-08	2.31369e-07	0.32459
unclassified Ruminococcaceae	msp_0624	0.00052967	0.0081134	1.0391e-07	1.85624e-07	0.559788
unclassified Roseburia	msp_0459	0.00058054	0.0085608	3.58913e-11	5.24464e-08	0.000684343
unclassified Clostridiales 2	msp_1420	0.00058054	0.0085608	3.58913e-11	2.05663e-08	0.00174515
unclassified Lachnospiraceae	msp_1010	0.00058054	0.0085608	3.58913e-11	1.17065e-08	0.00306593
Butyricimonas sp. Marseille-P3923	msp_0088	0.00058054	0.0085608	3.58913e-11	3.14891e-09	0.011398
[Clostridium] sp. 2789STDY5834874 & sp. 2789STDY5608885	msp_0473c	0.000577099	0.0085608	8.48451e-08	1.10884e-07	0.765173
#N/A	msp_0730	0.000596687	0.00873372	1.29949e-07	3.10363e-07	0.418702
[Firmicutes] bacterium CAG:449	msp_0886	0.000640252	0.00930248	2.24485e-08	7.2699e-08	0.308787
#N/A	msp_1911	0.000658752	0.00950142	3.13743e-07	1.00879e-09	311.01
unclassified Clostridiales 2	msp_1176	0.0006944	0.009943	1.76304e-08	5.92676e-08	0.297472
#N/A	msp_0692	0.000699878	0.00994935	5.96965e-08	8.38955e-08	0.711557
Clostridiales bacterium UBA4696	msp_0596	0.000734807	0.0103713	5.14936e-07	7.12223e-07	0.722998
unclassified Clostridiales 2	msp_1338	0.000789718	0.0110673	3.80892e-10	2.88928e-08	0.0131829
Streptococcus thermophilus	msp_0833	0.000840156	0.0116094	3.47134e-09	1.45765e-08	0.238146
#N/A	msp_0288	0.000839995	0.0116094	2.21018e-07	8.24052e-08	2.68209
[Clostridium] sp. 44_14 & CAG:277	msp_0247	0.000890075	0.0122138	1.04758e-07	3.39467e-07	0.308596
unclassified Clostridiales 6	msp_0425	0.000907827	0.0123715	5.45787e-08	3.04974e-08	1.78962
unclassified Ruminococcus	msp_0451	0.000952009	0.0128847	2.30391e-08	4.73901e-08	0.486159
[Eubacterium] sp. CAG:786	msp_0427	0.00096915	0.0129395	5.39038e-08	3.23213e-07	0.166775
Erysipelatoclostridium sp1	msp_0188	0.000966078	0.0129395	3.89997e-07	3.99535e-07	0.976127
#N/A	msp_1650	0.00100155	0.0132823	1.45966e-07	4.54864e-09	32.0901
unclassified_RF39_Mollicutes	msp_1597	0.00104814	0.0134489	3.58913e-11	7.92585e-08	0.000452839
unclassified Clostridiales 2	msp_1968	0.00104814	0.0134489	3.58913e-11	1.71618e-08	0.00209135
unclassified Clostridiales 5	msp_1213	0.00104814	0.0134489	3.58913e-11	5.0359e-09	0.00712709
unclassified Clostridiales 5	msp_1462	0.00104814	0.0134489	3.58913e-11	4.89729e-09	0.00732882
Clostridium sp. 29_15 & CAG:265	msp_0760	0.00102103	0.0134489	7.19081e-09	2.6155e-08	0.27493
[Faecalitalea] sp. UBA637	msp_0160	0.00107933	0.0137598	4.87654e-07	2.71188e-07	1.79822
#N/A	msp_1197	0.00115017	0.0145688	3.73741e-07	6.45795e-09	57.873
unclassified Flavonifractor	msp_0442	0.00116915	0.0147149	9.51044e-09	9.12652e-09	1.04207
Paraprevotella xylaniphila	msp_0097	0.00127809	0.0159842	6.18947e-07	5.00708e-08	12.3614
[Fusobacterium] sp. CAG:439	msp_0564	0.00135032	0.0165079	3.15782e-08	2.86323e-07	0.110289
unclassified Clostridium	msp_1353	0.0013481	0.0165079	1.5441e-09	6.11509e-09	0.252507
#N/A	msp_1086	0.00135338	0.0165079	4.8224e-08	6.92561e-08	0.696314
unclassified Lachnoclostridium	msp_0705	0.00133453	0.0165079	2.29471e-08	9.59301e-10	23.9206
unclassified Roseburia	msp_1120	0.00137189	0.016631	4.82751e-08	1.17912e-08	4.09416
[Clostridium] sp. CAG:967	msp_0824	0.00146722	0.0176783	3.44396e-10	4.10475e-07	0.000839018
unclassified Clostridiales 5	msp_1551	0.0015043	0.0180037	3.0263e-09	9.01185e-09	0.335814
Clostridiales Family XIII bacterium CIM:MAG 1057	msp_0665	0.00151974	0.0180037	7.39964e-08	8.41014e-08	0.879848
Acidaminococcus intestini	msp_0221	0.00152156	0.0180037	2.33709e-07	6.5963e-08	3.54303
unclassified Lachnospiraceae	msp_0563	0.00158346	0.0186245	6.01621e-08	8.63784e-08	0.696495
#N/A	msp_1971	0.00161995	0.018941	4.98891e-08	1.08942e-09	45.7942
[Clostridium] sp. CAG:413	msp_0343	0.0016998	0.0197576	2.88677e-07	2.58179e-07	1.11813
#N/A	msp_0038	0.00172588	0.0199435	8.42133e-08	1.08339e-07	0.777316
Akkermansia muciniphila	msp_0025	0.0017759	0.0204022	7.60862e-07	1.36431e-06	0.55769
unclassified Lachnoclostridium	msp_1562	0.00189583	0.0215297	3.58913e-11	2.91385e-08	0.00123175
unclassified Clostridiales 2	msp_1261	0.00189583	0.0215297	3.58913e-11	1.0237e-08	0.00350604
unclassified Clostridiales 2	msp_1037	0.00191964	0.0216755	8.81571e-08	1.9075e-07	0.462161
#N/A	msp_0798	0.00195304	0.0216809	4.35214e-08	1.15395e-07	0.377151
Ruminococcus bicirculans	msp_0013	0.00194895	0.0216809	1.48072e-06	1.71237e-06	0.864724
Prevotella sp. CAG:732	msp_0078	0.00193272	0.0216809	6.30229e-07	2.75292e-11	22893.1
unclassified_RF39_Mollicutes	msp_1303	0.00204398	0.0225637	1.28442e-08	3.79961e-08	0.33804
unclassified Clostridiales 5	msp_0759	0.00207269	0.0225739	2.24853e-09	2.13666e-08	0.105235
unclassified Clostridiales 4	msp_0491	0.0020741	0.0225739	3.1597e-08	1.32824e-07	0.237886
unclassified Prevotella	msp_0251	0.00207917	0.0225739	1.69231e-06	2.28211e-07	7.41554
Roseburia sp. CAG:100 / Lachnospiraceae bacterium CIM:MAG 54	msp_0074	0.00212896	0.0229881	2.46404e-07	4.51803e-07	0.54538
Butyrivibrio crossotus	msp_0206	0.00225114	0.0241753	3.21335e-06	6.70053e-06	0.479566
unclassified Coriobacteriia	msp_0518	0.00226781	0.0242226	3.29658e-09	2.56552e-08	0.128496
unclassified Clostridiales 5	msp_0453	0.00228838	0.024311	5.173e-08	5.10769e-09	10.1279
unclassified Lachnoclostridium	msp_0254	0.00230668	0.0243743	4.11681e-08	2.99224e-08	1.37583
unclassified Clostridiales 4	msp_0911	0.0023205	0.0243899	1.70095e-08	4.87313e-08	0.349047
unclassified Lachnospiraceae	msp_0448	0.00237127	0.0246613	9.30133e-09	4.07207e-09	2.28418
Negativibacillus massiliensis	msp_0203	0.00236866	0.0246613	3.65622e-08	2.74628e-09	13.3133
[Clostridium] sp. CAG:762	msp_1211	0.00243411	0.0251822	1.6032e-08	1.18105e-07	0.135744
unclassified Clostridiales 2	msp_1050	0.0024835	0.0254269	1.6666e-10	3.05813e-08	0.00544974
unclassified_RF39_Mollicutes	msp_1555c	0.0024835	0.0254269	1.71363e-10	2.02508e-08	0.00846206
unclassified_RF39_Mollicutes	msp_1369	0.00261037	0.0265881	3.59809e-09	4.38636e-08	0.0820291
Firmicutes bacterium CAG:145	msp_0315	0.00265391	0.0268929	1.44748e-08	2.48963e-08	0.581403
unclassified Prevotellaceae	msp_0667	0.00275284	0.0276122	8.14249e-09	1.12053e-07	0.0726664
unclassified Ruminococcaceae	msp_2014	0.0027497	0.0276122	2.95975e-07	2.26663e-08	13.058
#N/A	msp_1896	0.00278432	0.027787	4.86614e-09	3.57511e-08	0.136112
unclassified Clostridiales 5	msp_1468	0.00291411	0.0289361	1.05054e-08	7.01184e-08	0.149823
Firmicutes bacterium CAG:534	msp_0330	0.0029465	0.0291115	4.16053e-08	1.83245e-07	0.227047
Desulfovibrio fairfieldensis	msp_0295	0.00303674	0.0298537	2.02819e-08	1.51885e-08	1.33535
Dorea sp. CAG:105	msp_0604	0.00325121	0.0316473	1.75304e-08	1.06627e-08	1.64409
Clostridium celatum	msp_1351	0.00325098	0.0316473	5.35891e-09	3.17542e-10	16.8762
unclassified Clostridiales 2	msp_1897	0.00329888	0.031798	1.16133e-08	2.75292e-11	421.852
Streptococcus vestibularis	msp_1453	0.00329888	0.031798	3.48628e-08	2.75292e-11	1266.39
unclassified Alistipes	msp_2134	0.00343817	0.0320817	3.58913e-11	3.77738e-07	9.50164e-05
#N/A	msp_2007	0.00343817	0.0320817	3.58913e-11	9.61878e-08	0.000373138
unclassified Ruminococcaceae	msp_1267	0.00343817	0.0320817	3.58913e-11	2.1925e-08	0.001637
Firmicutes bacterium CAG:882	msp_0387	0.00343817	0.0320817	3.58913e-11	1.94352e-08	0.00184672
#N/A	msp_1246	0.00341125	0.0320817	1.50686e-08	3.4753e-08	0.433592
unclassified Lachnospiraceae	msp_0930	0.00336674	0.0320817	2.71096e-07	3.54545e-07	0.76463
Clostridiales bacterium UBA643	msp_1293	0.00344197	0.0320817	1.26441e-08	4.30761e-09	2.93529
unclassified Ruminococcaceae	msp_0095	0.00354616	0.0328977	2.09571e-06	2.10813e-06	0.994108
unclassified_RF39_Mollicutes	msp_1027	0.00359902	0.0332321	2.21356e-07	4.38974e-07	0.504258
unclassified Clostridiales 5	msp_0513	0.00364806	0.0335282	7.17793e-09	1.17806e-07	0.0609303
unclassified Clostridiales 5	msp_0566	0.00373253	0.0341458	8.44206e-09	3.65653e-08	0.230876
Clostridiales bacterium RUG303 & RUG439 & RUG453 / Firmicutes bacterium CAG:129	msp_0777	0.00377831	0.0344052	6.67242e-07	9.55472e-07	0.698338
[Ruminococcus] lactaris	msp_0250	0.00386103	0.0349972	3.80039e-07	4.7812e-07	0.794862
[Clostridium] sp. CAG:567	msp_0872	0.0038889	0.0350889	2.73567e-07	8.24905e-07	0.331635
unclassified Lachnospiraceae	msp_1641	0.00394418	0.0354259	2.03607e-07	2.52724e-07	0.805647
unclassified_Erysipelotrichaceae	msp_0949	0.00402029	0.0359461	3.91834e-09	2.21995e-08	0.176506
#N/A	msp_0401	0.00412904	0.0367522	2.119e-08	9.69409e-08	0.218587
Collinsella aerofaciens	msp_1244	0.00416887	0.0369403	4.45044e-07	3.36544e-07	1.32239
#N/A	msp_1225	0.00422998	0.0371486	9.67384e-10	1.16311e-07	0.00831718
unclassified Clostridiales 5	msp_0723	0.00421472	0.0371486	3.46428e-07	4.71688e-07	0.734442
unclassified Oscillibacter	msp_0766	0.00433565	0.0379081	6.52146e-08	8.41612e-08	0.774877
unclassified Lachnospiraceae	msp_0740	0.00442165	0.0384898	3.64529e-08	1.31453e-08	2.77307
Clostridiales bacterium UBA644	msp_0771	0.00447016	0.0385722	1.69289e-10	1.19181e-08	0.0142044
unclassified Ruminococcaceae	msp_1668	0.00447016	0.0385722	2.54709e-10	1.21029e-08	0.0210454
unclassified_RF39_Mollicutes	msp_1232	0.00463056	0.0388276	2.25053e-09	2.72969e-07	0.00824466
#N/A	msp_1165	0.00459807	0.0388276	4.07378e-10	2.37573e-08	0.0171475
Ruminococcus sp. CAG:624 & UBA6407 & UBA4697	msp_0752	0.00463056	0.0388276	8.05326e-10	1.26562e-08	0.0636309
#N/A	msp_1074	0.00457299	0.0388276	5.36247e-09	5.4103e-08	0.099116
unclassified Clostridiales Family XIII. Incertae Sedis	msp_1459	0.00455666	0.0388276	9.20142e-10	4.20567e-09	0.218786
[Eubacterium] sp. CAG:115	msp_0047	0.00462495	0.0388276	4.95374e-07	5.2239e-07	0.948285
unclassified_Erysipelotrichaceae	msp_0973	0.0046373	0.0388276	2.08471e-08	2.40255e-10	86.7708
unclassified Ruminococcaceae	msp_0784	0.00474187	0.0393131	6.77558e-09	5.27575e-08	0.128429
Ruminococcaceae bacterium UBA5891	msp_0904	0.00471965	0.0393131	2.62531e-08	6.93439e-08	0.378593
#N/A	msp_1347c	0.00475497	0.0393131	3.86834e-08	6.06525e-08	0.637787
[Clostridium] sp. CAG:307	msp_0527	0.00485162	0.0396913	4.42093e-07	1.034e-06	0.427556
[Coprobacillus] sp. CAG:605	msp_1110	0.00484872	0.0396913	1.24932e-07	9.68974e-08	1.28932
Megasphaera sp. BL7 & NM10	msp_0197	0.00486098	0.0396913	7.94968e-08	1.08758e-08	7.30953
#N/A	msp_0619	0.00489271	0.039786	2.23798e-08	1.21025e-08	1.8492
Firmicutes bacterium CAG:103	msp_0654	0.00502301	0.0406782	7.6845e-07	3.80206e-07	2.02114
unclassified Flavonifractor	msp_0634	0.0050525	0.04075	2.80359e-08	1.06641e-09	26.29
Eggerthella sp. CAG:298	msp_0584	0.00517039	0.0413631	2.39974e-08	4.12097e-08	0.582324
unclassified Lachnoclostridium	msp_0591	0.00515113	0.0413631	2.35357e-07	1.83292e-07	1.28406
[Clostridium] sp. CAG:524	msp_1068	0.00522644	0.0416429	3.82031e-07	3.85135e-07	0.991941
[Bacteroides] sp. CAG:709	msp_0416	0.00526028	0.0417442	7.21381e-07	7.27966e-08	9.90954
unclassified Clostridiales 2	msp_1324	0.00543127	0.0429288	1.49067e-08	7.56469e-10	19.7057
Ruminococcus sp. A254.MGS-254 & CAG:254	msp_0178	0.00547132	0.043073	1.60308e-07	1.08245e-07	1.48098
[Clostridium] sp. CAG:273	msp_1033	0.00564243	0.0439462	1.9737e-07	3.55132e-07	0.555766
unclassified Lachnospiraceae	msp_0382	0.00564896	0.0439462	2.72055e-08	1.22328e-09	22.2398
unclassified Prevotella	msp_0948	0.00564617	0.0439462	3.26897e-08	2.75292e-11	1187.46
unclassified_RF39_Mollicutes	msp_1252	0.00577543	0.044754	5.07895e-09	4.36e-08	0.11649
unclassified Clostridiales 2	msp_1179	0.00589774	0.0455232	3.40075e-08	5.35542e-08	0.635011
Intestinimonas butyriciproducens	msp_0364	0.00595688	0.0458007	1.5255e-08	3.0043e-08	0.507772
unclassified Lachnospiraceae	msp_1527	0.00603648	0.0462329	2.90683e-09	1.17938e-08	0.24647
[Bacilli] bacterium Phil2	msp_1204	0.00625868	0.0470234	3.58913e-11	1.42377e-07	0.000252086
Ruminococcaceae bacterium UBA1821 / [Clostridium] sp. CAG:678	msp_0762	0.00625868	0.0470234	3.58913e-11	4.52958e-08	0.000792376
unclassified Christensenellaceae-Catabacteriaceae	msp_1319	0.00625868	0.0470234	3.58913e-11	3.52052e-08	0.00101949
unclassified Christensenellaceae-Catabacteriaceae	msp_1332	0.00625868	0.0470234	3.58913e-11	2.10827e-08	0.00170241
[Clostridium] glycyrrhizinilyticum	msp_0510	0.006226	0.0470234	6.22895e-09	3.58062e-09	1.73963
unclassified Oscillibacter	msp_0670	0.0066028	0.0494209	6.52718e-08	3.39833e-08	1.9207
Prevotella copri 2	msp_0224	0.00666251	0.0496797	1.62887e-06	4.46177e-07	3.65074
unclassified Clostridiales 2	msp_1343	0.00679361	0.0504668	1.80537e-08	2.18816e-08	0.825066
[Eubacterium] sp. CAG:156	msp_0378	0.00704063	0.052106	5.96637e-08	7.21302e-08	0.827166
unclassified Clostridiales 2	msp_1855	0.00712462	0.0521416	1.27554e-08	5.06425e-08	0.251873
unclassified Lachnospiraceae	msp_0688	0.00708526	0.0521416	3.51239e-09	1.35225e-08	0.259745
unclassified Lachnospiraceae	msp_1124	0.00712462	0.0521416	5.73479e-09	1.61808e-08	0.354419
unclassified Clostridiales 5	msp_0536	0.00746229	0.0544114	1.83057e-09	1.01881e-08	0.179677
Massiliomicrobiota timonensis	msp_0877	0.00757677	0.055043	6.4802e-09	2.24514e-09	2.88632
Escherichia coli	msp_0005	0.00766919	0.0555103	9.89809e-07	1.20812e-06	0.819294
unclassified Lachnoclostridium	msp_1048	0.00787873	0.0568189	1.22761e-08	1.11467e-10	110.132
unclassified Clostridiales 2	msp_1393	0.00822207	0.0590793	5.8723e-10	2.89949e-08	0.0202529
Dialister sp. CAG:486	msp_0426	0.00826028	0.0591388	1.07182e-06	3.62818e-07	2.95414
unclassified Lachnospiraceae	msp_0887	0.00833733	0.059475	2.93225e-10	4.76035e-09	0.0615975
unclassified Candidatus Gastranaerophilales	msp_0998	0.00857219	0.0605228	1.18407e-08	1.73541e-08	0.682298
Firmicutes bacterium CAG:24 / [Clostridium] sp. 2789STDY5834869 & 2789STDY5834922	msp_0125	0.00857093	0.0605228	1.21695e-06	1.61265e-06	0.754629
Haemophilus parainfluenzae	msp_0881	0.00857611	0.0605228	1.97205e-07	1.05957e-07	1.86118
unclassified_RF39_Mollicutes	msp_1398	0.00868849	0.0610977	3.52933e-08	5.70691e-10	61.843
Bacteroides cutis	msp_0363	0.00889481	0.0623268	8.34075e-08	4.24566e-10	196.453
Muribaculaceae bacterium sp6	msp_0199	0.00910534	0.0635765	1.37419e-06	5.91973e-07	2.32137
unclassified Alistipes	msp_0439	0.00934793	0.0648123	2.94978e-08	5.26967e-08	0.559765
Ruminococcus sp. CAG:488	msp_0498	0.00931682	0.0648123	1.25793e-07	1.80159e-07	0.698233
Desulfovibrio piger	msp_0195	0.00942858	0.0651429	1.90367e-07	2.40531e-07	0.791446
unclassified Oscillospiraceae	msp_0822	0.00962016	0.066235	5.81177e-08	3.06208e-08	1.89798
unclassified Parabacteroides	msp_0316	0.0097006	0.0663266	6.28554e-09	2.75292e-11	228.323
unclassified Prevotellaceae	msp_0920	0.0097006	0.0663266	1.35313e-08	2.75292e-11	491.525
Anaeromassilibacillus sp. Marseille-P3876	msp_0290	0.0098946	0.0674198	2.90713e-07	3.69648e-07	0.786461
#N/A	msp_1440	0.00999349	0.0678596	1.33747e-08	1.11423e-08	1.20035
unclassified Lachnoclostridium	msp_0693	0.0102274	0.0692103	7.17299e-09	4.38542e-09	1.63564
[Clostridium] symbiosum	msp_0086	0.0106048	0.0715188	6.2608e-09	1.21056e-08	0.517182
Prevotella lascolaii	msp_0260	0.0107462	0.0722264	3.50664e-07	5.06505e-08	6.9232
unclassified Veillonellaceae	msp_2060	0.0114536	0.0731071	3.58913e-11	1.43994e-07	0.000249256
#N/A	msp_1768	0.0114536	0.0731071	3.58913e-11	7.4839e-08	0.00047958
unclassified Ruminococcaceae	msp_1163	0.0114536	0.0731071	3.58913e-11	6.70085e-08	0.000535623
unclassified Ruminococcus	msp_0606	0.0114536	0.0731071	3.58913e-11	2.91261e-08	0.00123227
unclassified Clostridiales 2	msp_1566	0.0114536	0.0731071	3.58913e-11	2.78508e-08	0.0012887
unclassified Clostridiales 2	msp_1408	0.0114536	0.0731071	3.58913e-11	2.13839e-08	0.00167843
unclassified Clostridiales 5	msp_1298	0.0114536	0.0731071	3.58913e-11	2.06734e-08	0.00173612
#N/A	msp_1927	0.0114536	0.0731071	3.58913e-11	1.31085e-08	0.00273801
unclassified_RF39_Mollicutes	msp_1742	0.0114536	0.0731071	3.58913e-11	9.85501e-09	0.00364194
unclassified_RF39_Mollicutes	msp_1860	0.0114536	0.0731071	3.58913e-11	9.18309e-09	0.00390842
unclassified Lachnospiraceae	msp_0550	0.0114536	0.0731071	3.58913e-11	8.23931e-09	0.00435611
#N/A	msp_0449	0.0115062	0.0731071	1.88123e-08	4.96141e-08	0.379172
unclassified Clostridiales 5	msp_0643	0.0111872	0.0731071	1.65439e-08	3.62977e-08	0.455784
#N/A	msp_1483	0.0114514	0.0731071	1.17676e-08	1.81386e-08	0.648761
Desulfovibrionaceae bacterium CIM:MAG 900	msp_0226	0.0112912	0.0731071	5.73002e-08	6.9288e-08	0.826986
Ruminococcus sp. UNK.MGS-30	msp_0325	0.0110578	0.0731071	5.97382e-08	5.62382e-08	1.06224
Ruminococcus champanellensis	msp_0367	0.0115018	0.0731071	8.86808e-08	6.73102e-08	1.31749
unclassified Ruminococcus	msp_0445	0.011577	0.0733208	2.72437e-09	2.8931e-08	0.0941679
unclassified Lachnospiraceae	msp_0892	0.0118262	0.0746597	8.23816e-09	3.21098e-08	0.256562
Faecalibacterium prausnitzii 7	msp_0265	0.0119095	0.0749465	1.76231e-07	6.95738e-07	0.253301
unclassified Clostridiales 5	msp_1302	0.0119735	0.0751102	1.67337e-07	2.13719e-07	0.78298
#N/A	msp_1097	0.0127704	0.0798554	1.0224e-08	8.31618e-09	1.22941
Clostridiales bacterium UBA4224	msp_0450	0.0130611	0.0814155	8.07605e-09	2.8702e-08	0.281375
#N/A	msp_1592	0.0131832	0.0819181	1.15166e-08	2.86133e-08	0.402493
#N/A	msp_1956	0.0134117	0.0824378	4.52867e-09	1.42172e-07	0.0318535
[Clostridium] sp. CAG:1193	msp_1322	0.0134492	0.0824378	2.58263e-08	4.28038e-08	0.603365
Akkermansia sp. KLE1605	msp_0201	0.0134845	0.0824378	1.05485e-08	1.71277e-08	0.615875
#N/A	msp_1465	0.013374	0.0824378	1.6132e-08	2.13125e-08	0.756927
Dorea longicatena 1	msp_0307	0.0133247	0.0824378	6.85554e-07	6.12562e-07	1.11916
Oscillibacter sp. KLE 1728 & KLE 1745 & sp. PEA192 / Oscillospiraceae VE202-24	msp_0331	0.0135171	0.0824378	3.20147e-07	2.8467e-07	1.12462
Prevotellaceae bacterium CIM:MAG 724	msp_0535	0.013565	0.0824753	1.08666e-07	5.06918e-08	2.14366
Desulfovibrio desulfuricans 2	msp_1696c	0.0136663	0.0828362	7.65245e-09	4.89241e-10	15.6415
Prevotella sp. CAG:1124	msp_0568	0.0137566	0.0831283	4.6501e-07	1.5651e-08	29.7112
Firmicutes bacterium CAG:272	msp_0447	0.0142178	0.0856538	5.75747e-08	9.7178e-08	0.592466
Clostridia bacterium CIM:MAG 611	msp_1460	0.0143096	0.0859445	5.82398e-10	1.04117e-08	0.0559368
Prevotella sp. CAG:1058	msp_0774	0.0144558	0.0865594	1.38896e-07	4.78837e-09	29.0069
unclassified Clostridiales 4	msp_0727	0.0146204	0.086996	6.33982e-10	3.45387e-08	0.0183557
[Clostridium] sp. CAG:245 & CIM:MAG 941	msp_0546	0.0145753	0.086996	5.91384e-07	7.00661e-07	0.844037
Dorea sp. CAG:317	msp_0232	0.0146608	0.086996	2.97782e-08	2.27851e-08	1.30692
unclassified Blautia	msp_0309	0.0148321	0.0877489	4.39372e-10	1.0187e-08	0.0431305
unclassified Sutterellaceae	msp_0937	0.0149208	0.0880102	2.93594e-09	4.26574e-08	0.068826
unclassified Clostridiales 2	msp_1069	0.0149882	0.0881447	6.51293e-08	1.01586e-07	0.641124
[Firmicutes] bacterium CIM:MAG 721 / [Bacillus] sp. CAG:988	msp_1187	0.0150954	0.0885122	4.58068e-08	2.25582e-08	2.0306
unclassified Clostridiales 5	msp_1098	0.0151602	0.0886291	1.53135e-08	6.65254e-09	2.30191
#N/A	msp_1448	0.015235	0.0888034	1.32261e-08	3.93498e-08	0.336116
Alistipes finegoldii	msp_0089	0.0152988	0.0889128	4.84362e-07	1.15658e-06	0.418789
unclassified Lachnospiraceae	msp_1533	0.0153802	0.0891237	3.17052e-08	4.85932e-08	0.652462
Anaerobutyricum hallii	msp_0050	0.0154701	0.089383	3.48806e-07	3.88452e-07	0.897939
[Brachyspira] sp. CAG:484	msp_0328	0.0156369	0.089881	1.61606e-08	1.78861e-07	0.0903528
unclassified_RF39_Mollicutes	msp_1449	0.0156473	0.089881	5.79387e-09	3.38973e-08	0.170925
Blautia massiliensis	msp_0141	0.0157079	0.0899673	3.32324e-07	2.35531e-07	1.41095
unclassified Christensenellaceae-Catabacteriaceae	msp_0298	0.0160208	0.0914948	1.11236e-07	1.22453e-07	0.908394
Firmicutes bacterium CAG:238	msp_0392	0.01612	0.0917419	2.27034e-07	2.87105e-07	0.790769
[Eubacterium] sp. 36_13 & CAG:86 & RUG185	msp_0227	0.016157	0.0917419	7.55549e-07	7.84642e-07	0.962922
unclassified Ruminococcaceae	msp_0444	0.0163907	0.0919684	5.66028e-09	2.46225e-08	0.229882
[Ruminococcus] sp. JC304	msp_1643c	0.0163386	0.0919684	1.1979e-08	2.15519e-08	0.555818
unclassified Christensenellaceae-Catabacteriaceae	msp_0314	0.0166518	0.0919684	4.84137e-08	7.87875e-08	0.614484
unclassified Clostridiales 5	msp_0976	0.0162996	0.0919684	5.7861e-08	8.75004e-08	0.661265
Faecalibacterium prausnitzii 6	msp_0639	0.0165545	0.0919684	2.52448e-07	3.63575e-07	0.694351
unclassified Lachnospiraceae	msp_1656	0.0167554	0.0919684	3.02408e-09	2.75292e-11	109.85
Streptococcus gordonii	msp_1748	0.0167554	0.0919684	3.12467e-09	2.75292e-11	113.504
#N/A	msp_1862	0.0167554	0.0919684	7.51071e-09	2.75292e-11	272.827
#N/A	msp_1705	0.0167554	0.0919684	8.51222e-09	2.75292e-11	309.207
unclassified Flavonifractor	msp_1975	0.0167554	0.0919684	9.84926e-09	2.75292e-11	357.775
Acidaminococcus sp. CAG:542	msp_0744	0.0167554	0.0919684	3.35583e-08	2.75292e-11	1219.01
Prevotella sp. 885	msp_0229	0.0167554	0.0919684	8.02505e-08	2.75292e-11	2915.1
#N/A	msp_0629	0.0168135	0.092032	2.96934e-09	2.04895e-08	0.144921
[Ruminococcaceae] bacterium CIM:MAG 1170_1	msp_0729	0.017781	0.0968763	6.6646e-08	1.02794e-07	0.648345
unclassified Oscillospiraceae	msp_1173c	0.0177966	0.0968763	3.94672e-08	3.05643e-08	1.29129
Klebsiella pneumoniae	msp_0030	0.0183269	0.099489	7.41605e-08	4.10409e-07	0.180699
#N/A	msp_1884	0.0185371	0.100354	1.8056e-07	4.08727e-07	0.441762
#N/A	msp_0809	0.0186945	0.100381	3.56959e-09	2.58035e-08	0.138338
unclassified Oscillospiraceae	msp_0876	0.018633	0.100381	6.95784e-08	1.33055e-07	0.522929
unclassified Roseburia	msp_0885	0.0186444	0.100381	4.57213e-08	8.03784e-08	0.568825
unclassified Christensenellaceae-Catabacteriaceae	msp_0622	0.0188279	0.100632	1.08804e-07	1.60312e-07	0.678702
unclassified Clostridiales 5	msp_0931	0.018843	0.100632	8.52553e-08	1.15423e-07	0.738631
#N/A	msp_1258	0.0190384	0.101401	1.8441e-08	1.06337e-08	1.73421
unclassified Clostridiales	msp_1723	0.0194847	0.103499	6.96735e-09	6.3918e-09	1.09005
Dorea formicigenerans	msp_0506	0.0195602	0.103622	2.60383e-07	2.14021e-07	1.21662
Paraprevotella clara	msp_0026	0.0200604	0.105988	8.38743e-07	9.60503e-07	0.873234
unclassified Clostridiales 2	msp_2025	0.0211207	0.106195	3.58913e-11	1.28086e-07	0.000280213
#N/A	msp_2180	0.0211207	0.106195	3.58913e-11	8.91481e-08	0.000402604
uncultured Selenomonadales bacterium RUG048	msp_1024	0.0211207	0.106195	3.58913e-11	8.53756e-08	0.000420393
[Roseburia] sp. CAG:309	msp_1490	0.0211207	0.106195	3.58913e-11	8.40211e-08	0.000427171
#N/A	msp_1719	0.0211207	0.106195	3.58913e-11	7.00617e-08	0.000512282
[Mycoplasma] sp. CAG:877	msp_1141	0.0211207	0.106195	3.58913e-11	6.36821e-08	0.000563601
unclassified_RF39_Mollicutes	msp_1424	0.0211207	0.106195	3.58913e-11	1.87639e-08	0.00191279
unclassified Clostridiales 2	msp_1521	0.0211207	0.106195	3.58913e-11	1.53957e-08	0.00233126
Desulfovibrio sp. An276	msp_1639	0.0211207	0.106195	3.58913e-11	1.50909e-08	0.00237834
#N/A	msp_1364	0.0211207	0.106195	3.58913e-11	1.29326e-08	0.00277527
unclassified Lachnospiraceae	msp_0332	0.0211207	0.106195	3.58913e-11	1.11569e-08	0.00321695
unclassified_RF39_Mollicutes	msp_1733	0.0211207	0.106195	3.58913e-11	9.98442e-09	0.00359473
unclassified Olsenella	msp_2141	0.0211207	0.106195	3.58913e-11	9.77054e-09	0.00367342
unclassified Bacteroides	msp_0485	0.0211207	0.106195	3.58913e-11	8.33869e-09	0.00430419
#N/A	msp_1466	0.0211207	0.106195	3.58913e-11	6.59353e-09	0.00544342
unclassified Butyricimonas	msp_1340	0.0211207	0.106195	3.58913e-11	2.84179e-09	0.0126298
unclassified_RF39_Mollicutes	msp_1230	0.0210211	0.106195	1.57127e-08	3.95304e-08	0.397483
[Roseburia] sp. CAG:380	msp_0207	0.0205751	0.106195	1.11691e-07	1.97722e-07	0.564888
Candidatus Cibiobacter qucibialis	msp_0124	0.0209934	0.106195	3.09343e-06	3.39365e-06	0.911536
[Clostridium] sp. CAG:628	msp_1138	0.0214795	0.107725	5.24191e-07	2.05462e-07	2.55128
[Clostridium] leptum	msp_0340	0.0217038	0.108574	7.48378e-08	4.15886e-08	1.79948
unclassified Clostridiales 1	msp_1166	0.0224932	0.112239	1.28459e-09	1.3159e-08	0.0976206
Methanobrevibacter smithii 2	msp_0924	0.022591	0.112443	4.32685e-08	9.20277e-08	0.470168
unclassified Prevotellaceae	msp_0765	0.0234187	0.11627	1.26267e-07	2.01491e-08	6.26663
Firmicutes bacterium CAG:110	msp_0312	0.0235715	0.116735	5.47114e-07	6.75279e-07	0.810204
Parasutterella excrementihominis	msp_0145	0.0238452	0.117664	9.93717e-08	2.97225e-07	0.334332
Succinatimonas sp. UBA2849 & sp. CAG:777	msp_0656	0.0238782	0.117664	4.97733e-07	6.46419e-08	7.69984
unclassified Alistipes	msp_0764	0.0245261	0.120556	9.42277e-09	1.14725e-09	8.21336
unclassified Oscillospiraceae	msp_0605	0.0248787	0.121986	5.67129e-08	1.65203e-07	0.343292
Lachnospiraceae bacterium CIM:MAG 844 / Firmicutes bacterium CAG:95	msp_0060	0.0252072	0.12329	3.01138e-07	5.44012e-07	0.553551
#N/A	msp_0004	0.0254462	0.124152	1.58932e-08	4.82363e-08	0.329486
Alistipes sp. CAG:268	msp_0214	0.0258498	0.125811	5.9091e-07	9.99701e-07	0.591087
Dialister sp. UBA1703	msp_1153	0.0260782	0.126611	1.60349e-08	1.03798e-07	0.154481
Cloacibacillus porcorum	msp_0279	0.0262288	0.126719	1.81387e-10	1.08373e-08	0.0167373
#N/A	msp_0369	0.0262098	0.126719	1.00105e-07	5.07818e-08	1.97129
unclassified Clostridiales 2	msp_1717	0.026382	0.127148	1.77547e-09	4.75107e-09	0.373699
unclassified Clostridiales	msp_1605	0.0266621	0.128186	4.33097e-09	2.16673e-09	1.99885
#N/A	msp_0716	0.0267722	0.128403	6.23347e-08	1.10286e-07	0.56521
#N/A	msp_1431	0.0269474	0.128618	4.07701e-09	9.62623e-08	0.0423532
unclassified Ruminococcus	msp_0434	0.0269096	0.128618	1.70058e-08	9.51501e-08	0.178726
[Clostridium] sp. CAG:269	msp_0578	0.027049	0.128792	4.51541e-07	5.12508e-07	0.881042
unclassified Veillonellaceae	msp_1065	0.027313	0.129494	2.30126e-08	3.56693e-08	0.645165
Acidaminococcus fermentans	msp_0696	0.0273275	0.129494	4.46582e-08	1.26418e-08	3.5326
[Clostridium] sp. CAG:1024	msp_0720	0.0274974	0.129678	7.11486e-08	2.80609e-07	0.253551
unclassified Roseburia	msp_0539	0.0274974	0.129678	4.04745e-09	3.46189e-09	1.16915
#N/A	msp_0516	0.0276275	0.129981	6.10425e-09	6.19923e-09	0.984678
unclassified Lachnospiraceae	msp_1270	0.0279479	0.131176	1.16428e-07	7.71274e-08	1.50955
Gemmiger formicilis	msp_0374	0.0280695	0.131434	7.46066e-07	1.10839e-06	0.673108
unclassified Clostridiales 3	msp_1712	0.0291601	0.13246	4.47081e-09	2.75292e-11	162.402
unclassified Clostridiales 2	msp_1161	0.0291601	0.13246	6.21434e-09	2.75292e-11	225.736
Lactobacillus salivarius	msp_0712	0.0291601	0.13246	9.24043e-09	2.75292e-11	335.659
#N/A	msp_0913	0.0291601	0.13246	1.21565e-08	2.75292e-11	441.585
unclassified Muribaculaceae	msp_0525	0.0291601	0.13246	1.42444e-08	2.75292e-11	517.427
unclassified Lachnospiraceae	msp_1149	0.0291601	0.13246	1.55357e-08	2.75292e-11	564.337
#N/A	msp_1750	0.0291601	0.13246	1.68838e-08	2.75292e-11	613.303
Bacteroidales bacterium H2 / [Prevotella] sp. CAG:251	msp_0611	0.0291601	0.13246	1.91756e-08	2.75292e-11	696.555
Muribaculaceae bacterium sp5	msp_0476	0.0291601	0.13246	2.44579e-08	2.75292e-11	888.435
unclassified Prevotella	msp_0549	0.0291601	0.13246	5.33746e-08	2.75292e-11	1938.84
unclassified Bacteroides	msp_1904	0.0291601	0.13246	8.81461e-08	2.75292e-11	3201.91
#N/A	msp_1104	0.0291601	0.13246	1.55934e-07	2.75292e-11	5664.3
unclassified Prevotella	msp_1350	0.0291601	0.13246	2.08783e-07	2.75292e-11	7584.06
unclassified_RF39_Mollicutes	msp_1233	0.0293132	0.132851	1.20258e-08	6.63439e-08	0.181265
unclassified Bacteroidales [Alistipes] sp. CAG:435	msp_0064	0.0293872	0.132881	2.95156e-06	9.38131e-07	3.14621
[Clostridium] sp. CAG:217 / Clostridiales bacterium CIM:MAG 317_1	msp_0285	0.0296507	0.133767	4.80816e-07	3.59563e-07	1.33722
[Bacteroides] sp. CAG:545	msp_0327	0.0297186	0.133768	7.13277e-07	9.62136e-07	0.741347
Bacteroides intestinalis	msp_0008	0.0303309	0.136213	2.74507e-07	1.19645e-06	0.229434
unclassified Clostridiales 2	msp_1535	0.0306922	0.137523	9.87442e-09	3.79936e-08	0.259897
Phocea massiliensis	msp_1724	0.0310869	0.138977	6.68856e-09	2.20082e-09	3.03913
Prevotella sp. P4-65 & P4-76 & P5-60 & P5-119 & P5-125 & CAG:592	msp_0176	0.0320541	0.142977	8.8551e-08	2.67336e-07	0.331235
unclassified Candidatus Gastranaerophilales	msp_1095	0.0323418	0.143936	1.31032e-08	4.15434e-08	0.315409
Alistipes sp. An31A & Marseille-P5061 & UBA1813	msp_0537	0.0325166	0.144388	2.50267e-07	1.77772e-07	1.4078
[Clostridium] sp. 2789STDY5608884	msp_0373	0.032942	0.145949	1.03551e-07	1.32419e-07	0.781994
[Clostridium] sp. 2789STDY5608831	msp_1608c	0.0338279	0.149205	7.02019e-09	1.75035e-08	0.401073
#N/A	msp_1171	0.0338181	0.149205	8.18948e-09	1.10261e-08	0.742737
unclassified Christensenellaceae-Catabacteriaceae	msp_0553	0.034305	0.150973	7.69812e-08	5.28841e-08	1.45566
Faecalibacterium prausnitzii 5	msp_0399	0.035277	0.154905	3.73644e-07	5.11802e-07	0.730055
Ruminococcus sp. CAG:403	msp_0405	0.0356068	0.156007	2.39341e-08	2.68856e-08	0.890218
unclassified Prevotella	msp_1636	0.0393883	0.159164	3.58913e-11	5.93655e-07	6.04582e-05
unclassified Clostridiales 2	msp_1454	0.0393883	0.159164	3.58913e-11	1.76408e-07	0.000203456
unclassified Candidatus Gastranaerophilales	msp_1996	0.0393883	0.159164	3.58913e-11	1.46224e-07	0.000245455
Prevotella sp. Marseille-P4119	msp_0651	0.0393883	0.159164	3.58913e-11	1.45167e-07	0.000247241
#N/A	msp_1623	0.0393883	0.159164	3.58913e-11	1.3233e-07	0.000271226
unclassified_Acholeplasmatales	msp_1661	0.0393883	0.159164	3.58913e-11	1.10359e-07	0.000325224
#N/A	msp_1735	0.0393883	0.159164	3.58913e-11	8.55509e-08	0.000419532
unclassified Clostridiales 2	msp_2020	0.0393883	0.159164	3.58913e-11	7.90101e-08	0.000454263
#N/A	msp_1916	0.0393883	0.159164	3.58913e-11	5.75443e-08	0.000623716
unclassified Roseburia	msp_1912	0.0393883	0.159164	3.58913e-11	4.80177e-08	0.00074746
Rikenella microfusus	msp_0711c	0.0393883	0.159164	3.58913e-11	4.62466e-08	0.000776086
#N/A	msp_2178	0.0393883	0.159164	3.58913e-11	1.87429e-08	0.00191493
unclassified_RF39_Mollicutes	msp_1565	0.0393883	0.159164	3.58913e-11	1.4884e-08	0.00241141
unclassified_RF39_Mollicutes	msp_1450	0.0393883	0.159164	3.58913e-11	1.47687e-08	0.00243023
Bacteroidales bacterium H10	msp_0517	0.0393883	0.159164	3.58913e-11	1.37426e-08	0.00261168
unclassified Lachnospiraceae	msp_1478	0.0393883	0.159164	3.58913e-11	1.07028e-08	0.00335345
unclassified_RF39_Mollicutes	msp_1304	0.0393883	0.159164	3.58913e-11	1.00992e-08	0.00355387
unclassified Lachnospiraceae	msp_1118	0.0393883	0.159164	3.58913e-11	6.23283e-09	0.00575843
unclassified Muribaculaceae	msp_1560	0.0393883	0.159164	3.58913e-11	5.66043e-09	0.00634074
#N/A	msp_1934	0.0393883	0.159164	3.58913e-11	3.43143e-09	0.0104596
Haemophilus paraphrohaemolyticus	msp_1794	0.0393883	0.159164	3.58913e-11	2.87663e-09	0.0124769
unclassified Parabacteroides	msp_0156	0.0393883	0.159164	3.58913e-11	2.69535e-09	0.013316
#N/A	msp_1945	0.0393883	0.159164	3.58913e-11	2.58618e-09	0.0138781
Enterobacter kobei	msp_0865	0.0393883	0.159164	3.58913e-11	1.8992e-09	0.0188981
unclassified_RF39_Mollicutes	msp_1498	0.0393883	0.159164	3.58913e-11	1.79934e-09	0.019947
unclassified Oscillibacter	msp_1085	0.0393883	0.159164	3.58913e-11	1.59315e-09	0.0225285
unclassified Oribacterium	msp_0995	0.0393883	0.159164	3.58913e-11	1.36972e-09	0.0262034
unclassified_RF39_Mollicutes	msp_1297	0.0386221	0.159164	4.26364e-09	2.52338e-08	0.168966
#N/A	msp_1509	0.0387406	0.159164	5.67111e-09	2.46884e-08	0.229708
Coprococcus eutactus 2	msp_0042	0.0390734	0.159164	1.66888e-06	2.30795e-06	0.723097
#N/A	msp_0944	0.0376004	0.159164	2.66034e-08	3.30007e-08	0.806147
unclassified Lachnoclostridium	msp_0780	0.0376861	0.159164	1.2657e-07	1.49084e-07	0.848981
Turicibacter sanguinis 1	msp_0671	0.0368728	0.159164	9.72557e-09	8.39778e-09	1.15811
Erysipelatoclostridium sp2	msp_0623	0.0381753	0.159164	1.52898e-07	1.09505e-07	1.39626
#N/A	msp_0001	0.0389009	0.159164	2.05531e-08	1.28919e-08	1.59426
unclassified_RF39_Mollicutes	msp_1162	0.0382596	0.159164	4.60887e-08	2.82377e-08	1.63217
#N/A	msp_1683	0.039184	0.159164	3.0094e-08	1.18087e-09	25.4846
Odoribacter laneus	msp_0216	0.0389342	0.159164	8.30456e-09	1.27238e-10	65.2677
unclassified Odoribacteraceae	msp_0827	0.0399415	0.16107	8.81188e-09	5.13613e-10	17.1566
#N/A	msp_0840	0.0403062	0.16221	7.95319e-09	4.65213e-10	17.0958
Clostridiales bacterium 1_7_47FAA & VE202-28	msp_0772	0.0408746	0.163244	1.85415e-09	1.30573e-08	0.142
Roseburia intestinalis	msp_0017	0.0408937	0.163244	1.73525e-06	1.46745e-06	1.18249
Clostridium paraputrificum	msp_0347	0.0407724	0.163244	6.06573e-09	4.14668e-09	1.46279
Bacteroides salanitronis	msp_0934	0.0407114	0.163244	4.08713e-08	1.72643e-08	2.36738
unclassified_Holdemanella	msp_1240	0.0409766	0.163246	2.19489e-08	5.76404e-08	0.380789
unclassified Clostridiales 2	msp_1181	0.0416426	0.165565	7.21949e-09	7.42582e-09	0.972214
[Clostridium] sp. CAG:632	msp_0582	0.041756	0.165682	9.81985e-08	2.45907e-07	0.399333
unclassified Ruminococcaceae	msp_0462	0.0431935	0.171043	9.87728e-08	7.47335e-08	1.32167
#N/A	msp_0657	0.0433687	0.171393	3.91808e-10	3.96808e-09	0.0987399
Bacteroidales bacterium H3	msp_0802	0.0443564	0.174598	3.24711e-10	6.46512e-08	0.00502252
Olsenella provencensis	msp_0969	0.0443564	0.174598	3.78052e-10	2.70202e-09	0.139914
unclassified Clostridiales 5	msp_0303	0.0451562	0.177041	2.28925e-08	5.12095e-08	0.447035
[Ruminococcus] gnavus	msp_0058	0.0450814	0.177041	2.48578e-07	9.83733e-08	2.52688
#N/A	msp_1500	0.0474893	0.185086	6.76985e-10	5.03731e-08	0.0134394
unclassified Bilophila	msp_1464	0.0474893	0.185086	3.3697e-10	8.88958e-09	0.0379062
unclassified Opitutae	msp_0465	0.0474798	0.185086	1.14935e-07	1.18485e-07	0.970035
[Faecalibacterium] sp. CAG:1138	msp_1164	0.0478048	0.185705	6.15158e-09	4.24836e-07	0.0144799
unclassified Cloacibacillus	msp_0846	0.0487621	0.185705	9.44296e-10	8.53433e-09	0.110647
unclassified Lachnospiraceae	msp_0514	0.0490848	0.185705	4.98664e-09	3.15205e-08	0.158203
unclassified Desulfovibrio	msp_1848	0.0487621	0.185705	2.23561e-09	1.19837e-08	0.186555
unclassified Alistipes	msp_0951	0.0490848	0.185705	2.59986e-09	6.83391e-09	0.380435
Proteobacteria bacterium CAG:495	msp_0642	0.0503607	0.185705	2.33873e-07	5.41041e-07	0.432265
Bacteroidales bacterium M1	msp_1475	0.0494092	0.185705	9.30639e-09	1.64439e-08	0.565949
Klebsiella quasipneumoniae	msp_0174	0.0494092	0.185705	6.74352e-10	1.05657e-09	0.638245
Firmicutes bacterium CAG:65 / [Clostridium] sp. 2789STDY5608883	msp_0055	0.050927	0.185705	2.65653e-06	2.76554e-06	0.960584
#N/A	msp_1067	0.0494092	0.185705	1.62541e-08	1.66952e-08	0.973583
#N/A	msp_0386	0.0483795	0.185705	1.9586e-07	1.36256e-07	1.43745
unclassified Oscillibacter	msp_0640	0.0480876	0.185705	6.06551e-09	3.80483e-09	1.59416
Emergencia timonensis	msp_0104	0.0494092	0.185705	2.26446e-09	1.29352e-09	1.75062
#N/A	msp_1506	0.0494092	0.185705	1.09621e-07	2.75363e-08	3.98098
#N/A	msp_0787	0.0479841	0.185705	6.15889e-08	1.17023e-08	5.26297
Lactobacillus fermentum	msp_1006	0.0513133	0.185705	8.65536e-10	2.75292e-11	31.4406
unclassified Clostridiales 4	msp_0790	0.0513133	0.185705	1.58212e-09	2.75292e-11	57.4705
unclassified Roseburia	msp_0805	0.0513133	0.185705	1.63892e-09	2.75292e-11	59.534
Bacteroides stercorirosoris	msp_1737	0.0494092	0.185705	1.53893e-07	2.4994e-09	61.572
unclassified Blautia	msp_0162	0.0513133	0.185705	1.69777e-09	2.75292e-11	61.6715
Enterobacter ludwigii	msp_1766	0.0513133	0.185705	1.72702e-09	2.75292e-11	62.7342
Lactobacillus reuteri	msp_1237	0.0513133	0.185705	2.20872e-09	2.75292e-11	80.2318
unclassified Clostridiales Family XIII. Incertae Sedis	msp_1053	0.0513133	0.185705	2.33816e-09	2.75292e-11	84.9338
#N/A	msp_1974	0.0513133	0.185705	2.58532e-09	2.75292e-11	93.912
Streptococcus sanguinis	msp_0146c	0.0513133	0.185705	2.95924e-09	2.75292e-11	107.494
Firmicutes bacterium CAG:646	msp_0625	0.0513133	0.185705	3.25777e-09	2.75292e-11	118.339
Parvimonas micra	msp_1234	0.0513133	0.185705	4.93292e-09	2.75292e-11	179.189
[Eubacterium] sp. Marseille-P5640	msp_0479	0.0513133	0.185705	5.98324e-09	2.75292e-11	217.341
unclassified Bacteroides	msp_1482	0.0513133	0.185705	6.3498e-09	2.75292e-11	230.657
unclassified Clostridiales 2	msp_1695	0.0513133	0.185705	7.29413e-09	2.75292e-11	264.959
unclassified Lachnoclostridium	msp_1529	0.0513133	0.185705	7.88771e-09	2.75292e-11	286.521
Streptococcus anginosus	msp_1127	0.0513133	0.185705	9.93208e-09	2.75292e-11	360.783
unclassified Caecibacter	msp_0366	0.0513133	0.185705	1.5768e-08	2.75292e-11	572.772
unclassified Bacteroidales	msp_1827	0.0513133	0.185705	3.20803e-08	2.75292e-11	1165.32
unclassified Prevotella	msp_2090	0.0513133	0.185705	5.64374e-08	2.75292e-11	2050.09
unclassified Prevotella	msp_0746	0.0513133	0.185705	7.57032e-08	2.75292e-11	2749.92
Weissella confusa	msp_0843	0.0513133	0.185705	1.08223e-07	2.75292e-11	3931.21
Bacteroidales bacterium 52_46	msp_1052	0.0513133	0.185705	1.12723e-07	2.75292e-11	4094.67
Prevotella sp. CAG:1320	msp_1045	0.0513133	0.185705	7.99492e-07	2.75292e-11	29041.6
Prevotella sp. 109 & CAG:255	msp_0067	0.0526088	0.189818	6.31249e-07	1.25925e-06	0.501288
[Ruminococcus] sp. Marseille-P328 & Blautia sp. 2789STDY5608844 & sp. 2789STDY5608844	msp_0208	0.0526417	0.189818	3.31227e-07	4.33957e-07	0.763271
#N/A	msp_0908	0.0533277	0.191941	5.85705e-08	3.47555e-08	1.68522
[Acetobacter] sp. 46_36 & CAG:267 / Alphaproteobacteria bacterium UBA7083	msp_0183	0.0542553	0.194925	8.83961e-07	8.63981e-07	1.02313
Lachnospira sp. 2789STDY5834967 / Clostridiales bacterium KLE1615 & 41_12_two_minus	msp_0572	0.0551751	0.197609	4.1749e-07	4.53405e-07	0.920789
#N/A	msp_1653	0.0552025	0.197609	1.06331e-08	2.86908e-09	3.7061
unclassified Clostridiales 2	msp_0961	0.0553771	0.197875	6.47292e-08	7.75936e-08	0.834208
unclassified Lachnospiraceae	msp_0561	0.056043	0.199894	2.20434e-08	5.41745e-08	0.406896
#N/A	msp_1545	0.0562812	0.200381	6.97876e-09	8.93e-09	0.781495
Firmicutes bacterium CAG:41 / [Clostridium] sp. 2789STDY5834935 & sp. 2789STDY5608853	msp_0468	0.056685	0.201456	4.10713e-07	3.71223e-07	1.10638
[Clostridium] sp. CAG:302	msp_0818	0.0576849	0.204275	2.84926e-07	3.61002e-07	0.789263
Bifidobacterium catenulatum	msp_0910	0.0576316	0.204275	3.89414e-08	2.96972e-08	1.31128
[Eubacterium] sp. CAG:248	msp_0161	0.0578502	0.204397	3.12674e-07	2.77987e-07	1.12478
#N/A	msp_0990	0.0579263	0.204397	1.35089e-08	8.79026e-09	1.5368
unclassified Clostridiales 5	msp_0912	0.0594832	0.209517	1.46614e-08	7.2519e-10	20.2174
Flavonifractor plautii	msp_0213	0.0603324	0.212129	1.12236e-07	7.83049e-08	1.43332
unclassified Lachnospiraceae	msp_0496	0.0607094	0.213076	1.50978e-09	4.78086e-08	0.0315796
Clostridia bacterium CIM:MAG 232	msp_1021	0.063867	0.223761	1.37185e-07	1.35657e-07	1.01127
[Clostridium] sp. CAG:299	msp_0186	0.0641247	0.224266	8.85269e-08	1.21023e-08	7.31489
unclassified Christensenellaceae-Catabacteriaceae	msp_1471c	0.0646655	0.225758	1.27526e-09	4.56932e-09	0.279092
unclassified Roseburia	msp_0576	0.0649629	0.225998	1.92933e-08	3.36969e-08	0.572555
Lachnospira pectinoschiza	msp_0087	0.06495	0.225998	2.13361e-06	2.05829e-06	1.03659
#N/A	msp_1664	0.0652926	0.226349	6.7453e-09	1.79564e-08	0.375649
Firmicutes bacterium CAG:424	msp_0182	0.0652931	0.226349	2.35028e-08	2.52183e-10	93.1974
Parabacteroides distasonis	msp_0012	0.0664015	0.229693	2.22792e-06	2.35249e-06	0.947047
Bacteroides faecis	msp_0019	0.0665225	0.229693	3.77753e-07	2.01153e-07	1.87794
unclassified Ruminococcaceae	msp_1721	0.0666063	0.229693	8.02826e-09	5.83689e-10	13.7544
Oxalobacter formigenes 1	msp_1019	0.066992	0.23062	2.86989e-09	6.99091e-09	0.410518
Prevotella sp. RUG457 & sp. RUG782 & sp. CAG:386	msp_0084	0.0673595	0.230972	2.99927e-06	2.03581e-06	1.47325
#N/A	msp_1932	0.0674447	0.230972	9.42492e-07	4.32138e-08	21.81
unclassified Clostridium	msp_1778	0.0674447	0.230972	4.11255e-08	1.23884e-09	33.1969
#N/A	msp_1610	0.0679616	0.232339	1.12494e-08	1.19547e-08	0.940997
#N/A	msp_1132	0.0681816	0.232689	2.18077e-08	1.79499e-08	1.21492
unclassified Oscillibacter	msp_1062	0.0687317	0.233625	1.02761e-07	1.24201e-07	0.827376
unclassified Akkermansia	msp_0411	0.0687186	0.233625	2.39399e-08	7.09533e-09	3.37404
Muribaculaceae bacterium sp2	msp_0653	0.0688107	0.233625	6.29935e-09	1.70146e-09	3.70232
unclassified Prevotella	msp_0599	0.0691476	0.234367	7.32049e-09	3.99072e-09	1.83438
unclassified Clostridiales 5	msp_0487	0.0702396	0.23766	2.05319e-08	1.49329e-08	1.37494
[Eubacterium] ramulus 2	msp_0464	0.0707858	0.239099	1.15762e-08	4.33901e-09	2.66795
unclassified Agathobaculum	msp_1128	0.071053	0.239592	2.69615e-08	9.72744e-09	2.7717
unclassified Lachnoclostridium	msp_1236	0.0720077	0.242397	1.40204e-07	2.0408e-07	0.687003
Muribaculaceae bacterium sp8	msp_0680c	0.0747625	0.242978	3.58913e-11	5.15249e-07	6.96583e-05
Prevotella sp. UBA641	msp_1263c	0.0747625	0.242978	3.58913e-11	1.53282e-07	0.000234152
#N/A	msp_1561	0.0747625	0.242978	3.58913e-11	5.02632e-08	0.000714067
unclassified Candidatus Gastranaerophilales	msp_2013	0.0747625	0.242978	3.58913e-11	4.29444e-08	0.000835763
#N/A	msp_1167	0.0747625	0.242978	3.58913e-11	2.20014e-08	0.00163132
unclassified_RF39_Mollicutes	msp_1434	0.0747625	0.242978	3.58913e-11	1.74849e-08	0.00205271
unclassified_Anaeroplasmataceae	msp_1670	0.0747625	0.242978	3.58913e-11	1.67905e-08	0.0021376
unclassified Ruminococcaceae	msp_1216	0.0747625	0.242978	3.58913e-11	1.19261e-08	0.00300947
unclassified Clostridiales 1	msp_2155	0.0747625	0.242978	3.58913e-11	1.05714e-08	0.00339512
#N/A	msp_1633	0.0747625	0.242978	3.58913e-11	9.82658e-09	0.00365247
Klebsiella variicola	msp_0241	0.0747625	0.242978	3.58913e-11	8.87549e-09	0.00404387
unclassified Oscillibacter	msp_0505	0.0747625	0.242978	3.58913e-11	2.19769e-09	0.0163314
unclassified_RF39_Mollicutes	msp_1417	0.0747625	0.242978	3.58913e-11	1.84465e-09	0.019457
#N/A	msp_1690	0.0747625	0.242978	3.58913e-11	1.26721e-09	0.0283232
unclassified Clostridiales 5	msp_0452	0.0730454	0.242978	2.48652e-07	3.59879e-07	0.690932
unclassified Clostridiales 5	msp_0356	0.073761	0.242978	2.41844e-07	3.40807e-07	0.709622
Anaerostipes hadrus 2	msp_0554	0.0727891	0.242978	1.66322e-07	1.835e-07	0.906388
unclassified Catabacter	msp_0613	0.0729368	0.242978	8.67901e-08	6.58041e-08	1.31892
unclassified Clostridiales 2	msp_1429	0.0743608	0.242978	3.22588e-08	2.06878e-08	1.55932
unclassified Oscillospiraceae	msp_0902	0.0727992	0.242978	3.95832e-08	2.34485e-08	1.6881
[Eubacterium] sp. CAG:841	msp_1003	0.0728944	0.242978	1.34679e-07	7.41679e-08	1.81586
Christensenellaceae bacterium Phil1 & [Clostridium] sp. CAG:226	msp_0173	0.0755703	0.2452	4.39601e-07	5.64058e-07	0.779354
Coriobacteriia bacterium CIM:MAG 1296_1	msp_0942	0.0759484	0.24562	1.20611e-07	6.88992e-08	1.75055
unclassified Lachnoclostridium	msp_0402	0.0759116	0.24562	2.15456e-08	4.84157e-09	4.45012
unclassified Clostridiales 5	msp_1029	0.0775988	0.250548	2.05565e-09	6.27278e-09	0.327709
Parabacteroides sp. SN4	msp_0264	0.0782176	0.251723	1.43912e-08	9.25816e-08	0.155443
unclassified Ruminococcaceae	msp_0632	0.0782003	0.251723	7.55179e-09	6.41004e-09	1.17812
unclassified Blautia	msp_0489	0.0796146	0.255706	4.37285e-08	6.31398e-08	0.692565
Dorea longicatena 2	msp_0530	0.079714	0.255706	9.28664e-08	1.12759e-07	0.823584
#N/A	msp_1473c	0.0800513	0.255957	2.26745e-08	2.68036e-08	0.845949
Blautia sp. CAG:237	msp_0189	0.080033	0.255957	1.11789e-08	1.23374e-08	0.906093
[Ruminococcus] sp. CAG:60 / Blautia sp. 2789STDY5608836	msp_0244	0.0802147	0.256065	5.97537e-08	1.97724e-07	0.302207
unclassified Ruminococcaceae	msp_0641	0.0805672	0.256362	4.90396e-09	3.76414e-09	1.30281
unclassified Clostridiales Family XIII. Incertae Sedis	msp_0707	0.0805426	0.256362	3.11164e-08	1.01408e-08	3.06844
unclassified Ruminococcaceae	msp_1279	0.0809004	0.257008	9.27746e-08	1.0325e-07	0.898539
unclassified Roseburia	msp_0371	0.0813262	0.257946	1.45132e-08	1.01148e-07	0.143486
Bilophila wadsworthia	msp_0110	0.0815344	0.258192	2.32079e-07	1.8204e-07	1.27488
[Clostridium] bolteae	msp_0009	0.0830283	0.262502	3.57129e-08	5.11855e-08	0.697715
Enorma massiliensis	msp_0562	0.0840407	0.265279	1.19996e-09	4.25129e-09	0.282258
Faecalitalea cylindroides	msp_0698	0.0847374	0.267051	2.98121e-08	3.6287e-08	0.821564
unclassified Bacteroidales [Alistipes] sp. CAG:831	msp_1640	0.0862484	0.269698	9.35036e-10	9.9811e-07	0.000936807
unclassified_RF39_Mollicutes	msp_1354	0.0868055	0.269698	1.72872e-10	1.16035e-08	0.0148983
#N/A	msp_1416	0.0862484	0.269698	7.82897e-10	3.04265e-08	0.0257307
unclassified Muribaculaceae	msp_0753	0.0868055	0.269698	1.76889e-09	3.95234e-08	0.0447555
unclassified Bacteroidales	msp_1406	0.0868055	0.269698	2.59819e-09	1.6188e-08	0.160501
#N/A	msp_1659c	0.0865836	0.269698	3.77556e-09	1.03322e-08	0.365416
Monoglobus pectinilyticus	msp_0735	0.0863626	0.269698	1.76907e-08	2.86675e-08	0.6171
Bacteroides finegoldii	msp_0022	0.086324	0.269698	2.60698e-07	3.06099e-07	0.85168
Candidatus Gastranaerophilales sp3	msp_0897	0.0857815	0.269698	1.29622e-07	5.82686e-08	2.22456
unclassified_RF39_Mollicutes	msp_1504	0.0873655	0.271011	2.86561e-09	1.44338e-08	0.198534
[Corallococcus] sp. CAG:1435	msp_1186	0.0879285	0.27233	2.1919e-08	1.045e-07	0.209751
unclassified Oscillospiraceae	msp_1105	0.0884944	0.2728	1.27946e-09	7.84544e-09	0.163083
#N/A	msp_1505	0.0884944	0.2728	7.2225e-10	3.26984e-09	0.220882
unclassified Clostridiales 2	msp_1516	0.0884944	0.2728	7.85437e-10	2.21551e-09	0.354517
unclassified Coprococcus	msp_0989	0.0890632	0.272851	2.56778e-08	5.78285e-08	0.444035
#N/A	msp_1817	0.0888123	0.272851	2.03968e-09	4.2133e-09	0.484105
Ruminococcaceae bacterium CIM:MAG 577	msp_1188	0.0890632	0.272851	4.84949e-09	3.3198e-09	1.46078
unclassified Roseburia	msp_0441	0.0890632	0.272851	5.26013e-09	1.22998e-09	4.2766
unclassified Bacteroidales [Alistipes] sp. CAG:514	msp_0304	0.0911126	0.274198	3.16774e-07	1.17743e-06	0.269038
unclassified Clostridiales 2	msp_1184	0.0900634	0.274198	2.54784e-08	4.02428e-08	0.633118
unclassified Clostridiales 2	msp_0685	0.0909231	0.274198	1.26161e-06	8.25109e-07	1.52902
[Clostridium] sp. CAG:349	msp_0854	0.0917049	0.274198	7.93483e-07	3.40393e-07	2.33108
Erysipelotrichaceae bacterium 3_1_53	msp_0278	0.091862	0.274198	4.21648e-10	2.75292e-11	15.3164
Porphyromonas somerae	msp_1158	0.091862	0.274198	6.2412e-10	2.75292e-11	22.6712
unclassified Blautia	msp_0933	0.091862	0.274198	9.66887e-10	2.75292e-11	35.1222
unclassified Blautia	msp_1718	0.091862	0.274198	1.21646e-09	2.75292e-11	44.1878
unclassified Ruminococcaceae	msp_0678	0.091862	0.274198	1.46521e-09	2.75292e-11	53.2237
Lactobacillus mucosae	msp_0408	0.091862	0.274198	1.49331e-09	2.75292e-11	54.2447
Rubneribacter badeniensis	msp_1513	0.091862	0.274198	2.8508e-09	2.75292e-11	103.555
unclassified Lachnospiraceae	msp_0579	0.091862	0.274198	3.96469e-09	2.75292e-11	144.017
unclassified Mediterranea	msp_1278	0.091862	0.274198	5.53705e-09	2.75292e-11	201.133
#N/A	msp_1309	0.091862	0.274198	9.46947e-09	2.75292e-11	343.979
unclassified_RF39_Mollicutes	msp_1425	0.091862	0.274198	2.07795e-08	2.75292e-11	754.818
Bacteroides sp. An322 & UBA1451	msp_0736c	0.091862	0.274198	2.80169e-08	2.75292e-11	1017.71
#N/A	msp_2195	0.091862	0.274198	3.26122e-08	2.75292e-11	1184.64
unclassified_RF39_Mollicutes	msp_1201	0.0927367	0.276392	1.41235e-07	4.41541e-07	0.319867
#N/A	msp_0939	0.0930919	0.277032	8.30915e-09	2.41477e-10	34.4097
unclassified Bilophila	msp_1076	0.0937888	0.278687	6.35178e-09	2.60468e-08	0.243861
Clostridiales bacterium CIM:MAG 442	msp_0732	0.0941366	0.2793	1.39734e-08	2.70846e-08	0.515915
[Clostridium] sp. CAG:510	msp_0273	0.0947003	0.280551	4.19139e-07	6.09769e-07	0.687374
unclassified Faecalibacterium	msp_0817	0.0958799	0.283621	2.68234e-08	3.73255e-09	7.18634
Clostridiales bacterium CIM:MAG 491	msp_0725	0.0968357	0.28602	9.96001e-10	3.28833e-09	0.30289
Phascolarctobacterium succinatutens	msp_0538	0.0976917	0.287637	1.21052e-06	9.8401e-07	1.23019
unclassified Lachnoclostridium	msp_0233	0.0978068	0.287637	5.03572e-09	1.78524e-09	2.82075
Candidatus Methanomethylophilus alvus / Methanoculleus sp. CAG:1088	msp_1018	0.0978198	0.287637	2.36725e-07	5.22087e-08	4.53421
Alistipes sp. cv1	msp_0324	0.099248	0.291403	4.35992e-08	5.3728e-08	0.81148
unclassified Parabacteroides	msp_0528	0.0998892	0.29285	3.34757e-08	1.90363e-07	0.175852
Bacteroides sp. CAG:530	msp_0190	0.100389	0.293675	1.82096e-07	3.02852e-07	0.601272
unclassified Clostridiales 5	msp_0317	0.100468	0.293675	5.17903e-08	3.58248e-08	1.44565
unclassified Atopobiaceae	msp_1142	0.100664	0.293815	1.02254e-08	1.54587e-08	0.661468
Prevotella sp. CAG:617	msp_0681	0.101154	0.29481	2.66033e-07	4.27472e-07	0.62234
[Clostridium] sp. CAG:594	msp_1275	0.101843	0.29638	3.12812e-08	1.01999e-07	0.306682
unclassified Rhodospirillaceae	msp_0788	0.103171	0.298485	1.38494e-09	1.73859e-08	0.079659
Blautia producta 2	msp_0113	0.103171	0.298485	4.81915e-10	1.9959e-09	0.241452
unclassified Clostridiales 2	msp_1269	0.103001	0.298485	3.40575e-08	5.52278e-08	0.616672
[Clostridium] sp. CAG:433	msp_0858	0.102741	0.298485	3.30173e-07	1.25559e-07	2.62963
unclassified_RF39_Mollicutes	msp_1285	0.103761	0.299754	2.47665e-08	3.77737e-09	6.55655
#N/A	msp_0398	0.10428	0.300812	7.83048e-07	6.46283e-07	1.21162
unclassified Ruminococcaceae	msp_1256	0.105963	0.303894	2.25723e-08	4.65134e-08	0.485286
unclassified Oscillibacter	msp_1143	0.105875	0.303894	1.00822e-07	1.40706e-07	0.716542
unclassified Prevotella	msp_0137	0.105821	0.303894	1.14804e-07	1.55079e-07	0.740292
Firmicutes bacterium CAG:94	msp_0467	0.10584	0.303894	7.14751e-08	8.01546e-08	0.891716
Caecibacter massiliensis == Megasphaera hexanoica	msp_0659	0.106313	0.304456	3.21222e-08	1.93906e-08	1.65659
#N/A	msp_1316	0.107526	0.305274	3.09449e-09	7.15779e-09	0.432325
unclassified_Anaeroplasmataceae	msp_1367	0.107526	0.305274	8.29259e-09	1.80079e-08	0.460498
unclassified Lachnoclostridium	msp_0049	0.107035	0.305274	1.30458e-09	1.71052e-09	0.76268
unclassified Christensenellaceae-Catabacteriaceae	msp_0560	0.107351	0.305274	1.68305e-08	2.17336e-08	0.774402
Bacteroides caccae	msp_0023	0.107312	0.305274	1.11368e-06	1.40571e-06	0.792253
Alistipes [Bacteroidales] bacterium 55_9	msp_0636	0.107145	0.305274	4.60604e-08	3.66658e-08	1.25622
#N/A	msp_1396c	0.109134	0.309395	3.28732e-09	6.98965e-10	4.70313
#N/A	msp_1580c	0.109469	0.309901	4.50554e-09	1.47448e-08	0.305569
unclassified Lachnospiraceae	msp_0480	0.109764	0.310292	3.9995e-07	4.19654e-07	0.953047
unclassified Bacteroides	msp_0118	0.111894	0.315859	1.59187e-07	9.11425e-08	1.74658
unclassified Oscillospiraceae	msp_1030	0.112468	0.31703	4.69376e-09	1.79458e-09	2.61552
Gordonibacter urolithinfaciens	msp_1339	0.113126	0.318107	1.78569e-09	7.23278e-09	0.246888
unclassified Clostridiales Family XIII. Incertae Sedis	msp_0793	0.113173	0.318107	2.24155e-08	3.42819e-08	0.653859
unclassified Clostridiales Family XIII. Incertae Sedis	msp_0737	0.114333	0.31955	1.4442e-09	1.49708e-10	9.64672
#N/A	msp_1970	0.114333	0.31955	3.90503e-09	3.64482e-10	10.7139
unclassified Clostridiales 2	msp_1487	0.114333	0.31955	1.8865e-08	1.08032e-09	17.4624
[Bacteroides] sp. 43_108	msp_0646	0.114333	0.31955	1.17761e-08	5.82271e-10	20.2245
Enterococcus faecalis	msp_0497	0.114736	0.319889	6.12659e-09	1.24808e-08	0.490881
unclassified Ruminococcaceae	msp_1013	0.115102	0.319889	8.88701e-09	2.1489e-09	4.13561
unclassified Clostridium	msp_1866	0.11503	0.319889	3.08059e-09	3.60496e-10	8.54542
Culturomica massiliensis	msp_0184	0.11503	0.319889	1.50822e-07	9.55013e-10	157.926
#N/A	msp_0929	0.117031	0.324648	1.69642e-08	3.15312e-08	0.538015
unclassified Clostridium	msp_0515	0.117143	0.324648	5.56287e-09	2.37952e-09	2.33782
[Clostridium] sp. CAG:389	msp_1139	0.117471	0.325102	5.02061e-08	1.157e-07	0.433935
#N/A	msp_1944	0.117854	0.32525	9.03127e-09	8.58133e-09	1.05243
unclassified_RF39_Mollicutes	msp_1518	0.117854	0.32525	5.1348e-09	2.04423e-09	2.51185
Roseburia hominis	msp_0071	0.118458	0.326008	4.97255e-07	4.92061e-07	1.01056
Clostridiales bacterium CIM:MAG 701	msp_0461	0.118439	0.326008	2.01984e-07	1.26819e-07	1.5927
unclassified Agathobaculum	msp_0650	0.119463	0.328314	1.65161e-07	1.74482e-07	0.946582
Coprococcus catus	msp_0986	0.120611	0.33055	1.39668e-07	1.53629e-07	0.90913
unclassified Christensenellaceae-Catabacteriaceae	msp_1654	0.120606	0.33055	2.67779e-09	2.35378e-09	1.13765
Mitsuokella multacida	msp_0482	0.12083	0.330691	7.93301e-08	3.71113e-08	2.13762
unclassified Negativicutes 2	msp_1195	0.121197	0.330869	2.71634e-08	2.08744e-08	1.30128
unclassified Lachnospiraceae	msp_1662	0.121229	0.330869	2.46052e-09	4.72553e-10	5.20686
#N/A	msp_1115	0.121882	0.33219	4.56307e-08	8.62434e-09	5.29093
Lachnospiraceae bacterium UBA2886 & RUG297	msp_1552	0.122827	0.334306	7.53705e-08	4.56286e-08	1.65183
Sanguibacteroides justesenii == Gabonibacter massiliensis	msp_0950c	0.124564	0.338568	8.63263e-09	1.37651e-08	0.62714
#N/A	msp_1274	0.125534	0.340734	2.87551e-09	2.07726e-08	0.138428
#N/A	msp_0679	0.125953	0.341403	1.1044e-07	1.47919e-07	0.74663
unclassified_Erysipelotrichaceae	msp_0837	0.127966	0.346385	8.09016e-08	7.4742e-08	1.08241
Erysipelatoclostridium ramosum	msp_0153	0.128202	0.34655	9.41952e-09	2.00732e-08	0.469259
unclassified Blautia	msp_1385	0.130237	0.351567	2.85327e-08	3.99148e-08	0.71484
unclassified_RF39_Mollicutes	msp_1594	0.131519	0.354545	2.30648e-08	2.04919e-08	1.12555
[Eubacterium] sp. CAG:603 & sp. 2789STDY5608818	msp_0493	0.131842	0.354932	2.88802e-08	3.44235e-07	0.0838967
unclassified Clostridiales 2	msp_1372	0.133197	0.358092	8.04694e-10	4.16422e-09	0.19324
unclassified Christensenellaceae-Catabacteriaceae	msp_0781	0.134418	0.360883	4.66822e-08	3.98071e-08	1.17271
unclassified Clostridiales 4	msp_0556	0.13513	0.362301	3.90838e-08	3.68983e-08	1.05923
unclassified Clostridiales 2	msp_1442	0.135925	0.363619	1.05686e-08	2.32064e-08	0.455418
#N/A	msp_0683	0.135989	0.363619	2.20604e-08	1.56548e-08	1.40918
#N/A	msp_1744	0.137327	0.3667	5.06292e-08	6.70855e-08	0.754698
Cryptobacterium sp. CAG:338	msp_0595	0.13846	0.369226	8.3045e-09	6.78406e-09	1.22412
unclassified Clostridiales 5	msp_0541	0.139173	0.370628	8.71047e-09	1.36704e-08	0.637178
#N/A	msp_1530c	0.146304	0.372067	3.58913e-11	7.00669e-08	0.000512244
Clostridium butyricum	msp_0329	0.146304	0.372067	3.58913e-11	4.79574e-08	0.0007484
unclassified_RF39_Mollicutes	msp_1392	0.146304	0.372067	3.58913e-11	4.20313e-08	0.000853919
#N/A	msp_2036	0.146304	0.372067	3.58913e-11	2.99351e-08	0.00119897
unclassified Bacteroidales	msp_1488	0.146304	0.372067	3.58913e-11	2.22527e-08	0.0016129
unclassified Clostridium	msp_1677	0.146304	0.372067	3.58913e-11	1.4006e-08	0.00256256
unclassified_RF39_Mollicutes	msp_1921	0.146304	0.372067	3.58913e-11	1.23555e-08	0.00290488
unclassified Oscillospiraceae	msp_2070	0.146304	0.372067	3.58913e-11	1.00561e-08	0.00356912
unclassified_RF39_Mollicutes	msp_2169	0.146304	0.372067	3.58913e-11	8.37772e-09	0.00428414
unclassified Clostridiales 5	msp_1993	0.146304	0.372067	3.58913e-11	8.11194e-09	0.0044245
#N/A	msp_1073	0.146304	0.372067	3.58913e-11	7.02137e-09	0.00511173
#N/A	msp_1154	0.146304	0.372067	3.58913e-11	6.74555e-09	0.00532074
#N/A	msp_0803	0.146304	0.372067	3.58913e-11	6.00744e-09	0.00597448
unclassified Bacteroidales	msp_1632	0.146304	0.372067	3.58913e-11	5.38373e-09	0.00666663
unclassified Marvinbryantia	msp_0181	0.146304	0.372067	3.58913e-11	4.96657e-09	0.00722658
#N/A	msp_1933	0.146304	0.372067	3.58913e-11	4.94436e-09	0.00725905
Cloacibacillus evryensis	msp_1714	0.146304	0.372067	3.58913e-11	4.56083e-09	0.00786948
unclassified Clostridiales	msp_1358	0.146304	0.372067	3.58913e-11	3.90503e-09	0.00919104
Proteus genomosp. 6	msp_1058c	0.146304	0.372067	3.58913e-11	3.15426e-09	0.0113787
unclassified Lachnospiraceae	msp_1928	0.146304	0.372067	3.58913e-11	3.01027e-09	0.011923
unclassified Lachnospiraceae	msp_0758	0.146304	0.372067	3.58913e-11	1.81307e-09	0.0197959
Campylobacter hominis	msp_0963c	0.146304	0.372067	3.58913e-11	1.36462e-09	0.0263014
unclassified_Anaeroplasmataceae	msp_0826	0.146304	0.372067	3.58913e-11	7.68376e-10	0.0467106
unclassified Flavonifractor	msp_1519	0.146304	0.372067	3.58913e-11	6.2469e-10	0.0574546
unclassified Faecalibacterium	msp_1846	0.146304	0.372067	3.58913e-11	5.48601e-10	0.0654234
Ruminococcaceae bacterium D5	msp_1444	0.146304	0.372067	3.58913e-11	5.38361e-10	0.0666678
Alistipes sp. Zagget8	msp_1241	0.146304	0.372067	3.58913e-11	4.39627e-10	0.0816404
Bifidobacterium angulatum	msp_1155	0.146001	0.372067	3.98201e-09	1.31027e-08	0.303909
Bifidobacterium pseudocatenulatum	msp_0138	0.146062	0.372067	3.24223e-08	5.22022e-08	0.621092
[Clostridium] sp. CAG:452	msp_0645	0.145117	0.372067	4.78765e-07	5.45648e-07	0.877425
unclassified Clostridiales 6	msp_0471	0.142452	0.372067	5.28193e-08	5.80762e-08	0.909482
unclassified Faecalibacterium	msp_0879	0.144412	0.372067	2.77246e-07	3.00767e-07	0.921795
Bacteroides xylanisolvens	msp_0021	0.140539	0.372067	8.69602e-07	9.25614e-07	0.939486
Catenibacterium sp. CAG:290	msp_0281	0.141206	0.372067	3.59151e-07	2.49307e-07	1.4406
Bacteroides eggerthii	msp_0036	0.144822	0.372067	1.74101e-06	8.89511e-07	1.95726
#N/A	msp_0218	0.146675	0.372533	2.2201e-08	8.57258e-09	2.58977
unclassified Clostridiales 5	msp_0269	0.149882	0.379425	2.11798e-08	3.3622e-08	0.629939
Faecalibacterium prausnitzii 2	msp_0893	0.149596	0.379425	1.08251e-06	8.36694e-07	1.29379
Clostridia bacterium UC5.1-1D10 / [Clostridium] sp. CAG:505 / Firmicutes bacterium CAG:466	msp_0204	0.149965	0.379425	7.06947e-08	2.07565e-08	3.4059
Alistipes sp. An54 & An116	msp_1618	0.152583	0.385556	1.05021e-08	3.24595e-09	3.23545
Tyzzerella nexilis	msp_0246	0.153867	0.388302	6.11699e-08	3.69309e-09	16.5633
Hafnia paralvei	msp_1331	0.157254	0.393831	3.58913e-11	5.72963e-09	0.00626417
unclassified_RF39_Mollicutes	msp_1497	0.157254	0.393831	3.33759e-10	1.93419e-08	0.0172557
unclassified Muribaculaceae	msp_0862	0.157254	0.393831	1.19706e-09	2.42519e-08	0.0493593
unclassified_RF39_Mollicutes	msp_1852	0.157254	0.393831	1.90003e-08	2.56788e-07	0.0739923
unclassified Ruminococcaceae	msp_1443	0.157254	0.393831	4.61195e-10	3.07958e-09	0.149759
unclassified Bacteroides	msp_1843	0.157254	0.393831	3.52075e-08	1.75696e-07	0.200389
unclassified Clostridiales 6	msp_1399	0.160197	0.395162	2.97315e-10	7.03156e-09	0.0422829
Streptococcus salivarius 2	msp_1810	0.159211	0.395162	2.38636e-10	1.54561e-09	0.154396
unclassified Bacteroidales	msp_1759	0.159211	0.395162	9.15013e-10	3.24704e-09	0.281799
unclassified Clostridiales 5	msp_1877	0.161188	0.395162	4.35511e-10	1.22992e-09	0.354098
unclassified_RF39_Mollicutes	msp_1301	0.160197	0.395162	4.25485e-09	1.1248e-08	0.378276
unclassified Phascolarctobacterium	msp_1880	0.161188	0.395162	8.68812e-09	1.62292e-08	0.535339
unclassified Clostridiales Family XIII. Incertae Sedis	msp_0851	0.161188	0.395162	3.88822e-10	6.35182e-10	0.612143
[Clostridium] scindens 2	msp_0109	0.161188	0.395162	7.58849e-10	1.12393e-09	0.675174
unclassified_RF39_Mollicutes	msp_1583	0.161188	0.395162	4.67737e-09	6.9247e-09	0.675462
unclassified_RF39_Mollicutes	msp_2019	0.161188	0.395162	1.06376e-08	1.51635e-08	0.701528
Bacteroides sp. An19 & An51A & An269 & An279 & CAG:702	msp_0349	0.159811	0.395162	3.04972e-07	3.62155e-07	0.842104
Odoribacter splanchnicus	msp_0062	0.161819	0.395162	9.10507e-07	1.00225e-06	0.908464
unclassified Clostridiales 2	msp_1189	0.165882	0.395162	6.55094e-08	6.53083e-08	1.00308
Blautia wexlerae	msp_0076	0.163603	0.395162	1.1296e-06	1.12402e-06	1.00496
Massiliomicrobiota sp. An80 & An105 & An134 & An142	msp_0828	0.159144	0.395162	2.06128e-09	1.90106e-09	1.08428
unclassified Bacteroides	msp_1493	0.161188	0.395162	5.1746e-09	3.81222e-09	1.35737
Merdimonas faecis	msp_0379	0.161587	0.395162	3.98057e-09	2.27387e-09	1.75057
unclassified Lachnospiraceae	msp_1123	0.161188	0.395162	3.32376e-09	1.23624e-09	2.68861
Bacteroides togonis	msp_0187	0.158797	0.395162	6.82739e-07	1.86639e-07	3.65808
unclassified Muribaculaceae	msp_0786	0.161188	0.395162	2.84653e-08	7.70469e-09	3.69455
unclassified Tyzzerella	msp_0767	0.168434	0.395162	2.10028e-08	4.85009e-09	4.3304
unclassified Lachnoclostridium	msp_0770	0.169384	0.395162	3.62735e-10	2.75292e-11	13.1764
Megasphaera micronuciformis	msp_1325	0.169384	0.395162	3.82695e-10	2.75292e-11	13.9014
Fusobacterium nucleatum subsp. animalis	msp_0610	0.169384	0.395162	4.49363e-10	2.75292e-11	16.3231
unclassified Blautia	msp_1041	0.169384	0.395162	7.91845e-10	2.75292e-11	28.7638
Parabacteroides gordonii	msp_0098	0.169384	0.395162	8.10073e-10	2.75292e-11	29.426
Clostridium disporicum	msp_1567	0.169384	0.395162	8.36893e-10	2.75292e-11	30.4002
unclassified Clostridiales	msp_1893	0.169384	0.395162	1.0016e-09	2.75292e-11	36.3831
unclassified Blautia	msp_1137	0.169384	0.395162	1.2682e-09	2.75292e-11	46.0673
#N/A	msp_1922	0.169384	0.395162	1.26925e-09	2.75292e-11	46.1057
unclassified Clostridiales 2	msp_1657	0.169384	0.395162	1.35796e-09	2.75292e-11	49.3281
#N/A	msp_1774	0.169384	0.395162	1.37861e-09	2.75292e-11	50.0782
unclassified Clostridiales 2	msp_1967	0.169384	0.395162	1.38596e-09	2.75292e-11	50.345
Blautia hansenii	msp_0171	0.169384	0.395162	1.55281e-09	2.75292e-11	56.4057
Collinsella stercoris	msp_0999	0.169384	0.395162	1.58212e-09	2.75292e-11	57.4707
unclassified Anaerobutyricum	msp_0358	0.169384	0.395162	1.63995e-09	2.75292e-11	59.5711
unclassified Agathobaculum	msp_1017	0.169384	0.395162	1.79323e-09	2.75292e-11	65.1391
unclassified Blautia	msp_1851	0.169384	0.395162	1.81774e-09	2.75292e-11	66.0295
#N/A	msp_1935	0.169384	0.395162	2.26734e-09	2.75292e-11	82.3612
Blautia sp. N6H1-15	msp_0268	0.169384	0.395162	3.2953e-09	2.75292e-11	119.702
unclassified Lachnospiraceae	msp_1604	0.169384	0.395162	3.48579e-09	2.75292e-11	126.621
unclassified Lachnoclostridium	msp_1437	0.169384	0.395162	3.68882e-09	2.75292e-11	133.996
unclassified Eggerthella	msp_1131	0.169384	0.395162	5.33558e-09	2.75292e-11	193.815
unclassified Clostridiales	msp_1357	0.169384	0.395162	5.46751e-09	2.75292e-11	198.607
#N/A	msp_1980	0.169384	0.395162	7.18111e-09	2.75292e-11	260.854
unclassified Sutterella	msp_1887	0.169384	0.395162	7.9031e-09	2.75292e-11	287.08
unclassified Muribaculaceae	msp_0880	0.169384	0.395162	1.32403e-08	2.75292e-11	480.953
unclassified Bacteroidales	msp_1273	0.169384	0.395162	1.38649e-08	2.75292e-11	503.642
#N/A	msp_0589c	0.169384	0.395162	1.4263e-08	2.75292e-11	518.104
unclassified_RF39_Mollicutes	msp_2023	0.169384	0.395162	1.53411e-08	2.75292e-11	557.266
#N/A	msp_1025	0.169384	0.395162	1.84839e-08	2.75292e-11	671.428
unclassified Ruminococcaceae	msp_0400	0.169384	0.395162	1.95746e-08	2.75292e-11	711.05
Bacteroides ilei	msp_1229	0.169384	0.395162	2.29006e-08	2.75292e-11	831.863
[Bacteroides] sp. CAG:927	msp_0710	0.169384	0.395162	4.54936e-08	2.75292e-11	1652.56
unclassified Bacteroidales	msp_1474	0.169384	0.395162	5.92101e-08	2.75292e-11	2150.81
#N/A	msp_1769	0.169384	0.395162	6.83577e-08	2.75292e-11	2483.1
unclassified Elusimicrobia	msp_2004	0.169384	0.395162	8.29783e-08	2.75292e-11	3014.19
unclassified Prevotella	msp_1249	0.169384	0.395162	5.06284e-07	2.75292e-11	18390.8
unclassified Ruminococcaceae	msp_0669	0.170211	0.396624	7.35742e-10	1.25104e-08	0.0588104
Sutterella sp. CAG:521	msp_0675	0.17079	0.397505	3.41099e-08	3.00608e-08	1.1347
Candidatus Methanomassiliicoccus intestinalis	msp_0896	0.171239	0.397611	3.53684e-08	3.38756e-08	1.04407
#N/A	msp_0430	0.171214	0.397611	1.46132e-07	1.05645e-07	1.38323
Blautia sp. CAG:52 & SG-772 & sp. 2789STDY5834917	msp_0142	0.171801	0.398449	2.37898e-07	1.84715e-07	1.28792
#N/A	msp_0421	0.173947	0.402592	2.82463e-08	5.90091e-09	4.78676
Streptococcus australis	msp_1702	0.173995	0.402592	3.6914e-09	1.82168e-10	20.2637
[Clostridium] sp. CAG:921	msp_1257	0.174662	0.403579	1.07472e-08	5.90591e-09	1.81974
Acetobacter sp. CAG:977	msp_0895	0.17483	0.403579	2.98684e-07	2.24857e-08	13.2833
unclassified Clostridiales 5	msp_0917	0.175308	0.40421	1.55733e-07	1.97758e-07	0.787491
Firmicutes bacterium CAG:194	msp_0168	0.175929	0.40517	2.82085e-07	7.92292e-07	0.356037
Firmicutes bacterium CAG:170	msp_0361	0.176193	0.405307	9.54616e-08	3.64906e-07	0.261606
unclassified Lachnospiraceae	msp_0292	0.176509	0.40556	5.47596e-09	8.58926e-10	6.37536
[Coprobacillus] sp. CAG:826	msp_1071	0.17813	0.40881	5.19204e-08	9.2656e-08	0.560357
unclassified Clostridiales 4	msp_0807	0.178579	0.409365	7.46616e-09	1.61776e-08	0.461513
unclassified Oscillibacter	msp_1312	0.178917	0.409664	2.29217e-08	1.63232e-08	1.40424
unclassified Christensenellaceae-Catabacteriaceae	msp_0354	0.179627	0.410814	1.4631e-08	2.62064e-08	0.558299
unclassified Roseburia	msp_0296	0.179866	0.410884	2.84878e-07	3.41681e-07	0.833754
Bacteroides massiliensis	msp_0040	0.181772	0.414282	1.19315e-06	1.70744e-06	0.698796
unclassified Bacteroides	msp_0460	0.181618	0.414282	5.80891e-09	1.98338e-09	2.92879
unclassified Ruminococcaceae	msp_1039	0.183345	0.417385	2.29706e-09	2.3593e-09	0.973622
Eggerthella sp. CAG:368	msp_1125	0.184525	0.419588	2.46804e-08	2.60712e-08	0.946651
unclassified Sutterellaceae	msp_0984	0.186057	0.421622	1.89195e-08	1.94317e-08	0.973644
unclassified Ruminococcaceae	msp_0291	0.18606	0.421622	4.08692e-07	3.48783e-07	1.17177
[Clostridium] sp. 42_12 & CAG:75	msp_0194	0.185996	0.421622	4.81811e-07	3.06132e-07	1.57387
Faecalibacterium prausnitzii 9	msp_0457	0.187048	0.423376	3.15336e-07	3.41371e-07	0.923736
unclassified_RF39_Mollicutes	msp_1047	0.18816	0.425405	9.9666e-08	1.71253e-07	0.581982
Absiella dolichum	msp_0852	0.18845	0.425574	4.67986e-09	8.86574e-10	5.27859
[Faecalibacterium] sp. CAG:74	msp_0034	0.189632	0.427266	1.84604e-06	2.22156e-06	0.830965
[Staphylococcus] sp. CAG:324	msp_0811	0.189545	0.427266	4.43039e-07	4.09033e-07	1.08314
Faecalimonas umbilicata	msp_0111	0.189848	0.427266	7.68189e-09	2.66885e-09	2.87835
unclassified Clostridiales 5	msp_0761	0.192916	0.433676	2.0394e-08	1.37779e-08	1.4802
unclassified Clostridiales 5	msp_1550	0.194459	0.433692	1.25706e-09	1.7975e-08	0.069934
unclassified Clostridiales 4	msp_0996	0.193833	0.433692	6.11729e-09	1.2633e-08	0.484232
[Clostridium] sp. CAG:571	msp_0964	0.194289	0.433692	8.98666e-08	1.1973e-07	0.750578
Ruminococcus sp. CAG:330	msp_0282	0.193417	0.433692	4.0543e-08	3.52005e-08	1.15177
unclassified Sutterellaceae	msp_0724	0.193904	0.433692	3.22716e-08	2.61317e-08	1.23496
Lachnoclostridium sp. UBA2905	msp_0829	0.19412	0.433692	1.21509e-08	8.51635e-09	1.42677
unclassified Muribaculaceae	msp_0614	0.194087	0.433692	3.01268e-08	1.79566e-08	1.67775
#N/A	msp_1481	0.196233	0.43711	2.96522e-08	7.98539e-09	3.71331
unclassified Bacteroides	msp_0875	0.197098	0.43711	6.08486e-09	1.02272e-09	5.94967
unclassified Muribaculaceae	msp_0857	0.197098	0.43711	6.27179e-08	3.02846e-09	20.7095
Bifidobacterium dentium	msp_0570	0.197098	0.43711	1.235e-09	4.15378e-11	29.732
Faecalicatena fissicatena	msp_1747	0.197098	0.43711	2.9727e-09	4.11171e-11	72.2984
Bacteroides vulgatus	msp_0069	0.197656	0.437857	1.30146e-05	1.14659e-05	1.13508
Prevotella sp. CAG:1092	msp_0598	0.198253	0.438687	2.35487e-08	1.24459e-09	18.9209
#N/A	msp_0353	0.199369	0.440664	5.21878e-08	2.96633e-08	1.75934
Anaerotignum lactatifermentans	msp_0242	0.200576	0.441855	1.16684e-08	1.18569e-08	0.9841
unclassified Clostridiales 2	msp_1374	0.200579	0.441855	2.30094e-08	7.14837e-09	3.21883
unclassified Gordonibacter	msp_1140	0.200579	0.441855	1.0538e-09	3.10114e-10	3.39811
unclassified Lachnospiraceae	msp_0165	0.200975	0.441969	1.42759e-08	5.7737e-08	0.247258
unclassified Barnesiellaceae	msp_1000	0.201641	0.441969	2.66964e-08	3.35862e-08	0.794862
unclassified Blautia	msp_1202	0.201749	0.441969	6.46165e-09	7.37719e-09	0.875896
bacterium OL-1	msp_0662	0.201749	0.441969	7.74396e-10	7.46194e-10	1.03779
#N/A	msp_1871	0.201749	0.441969	1.47637e-09	6.58455e-10	2.24217
unclassified Ruminococcaceae	msp_1177	0.202339	0.442281	2.47676e-08	3.86146e-08	0.641405
Faecalibacterium prausnitzii 4	msp_0389	0.20218	0.442281	1.20667e-06	1.32053e-06	0.91378
unclassified Clostridiales 5	msp_0867	0.202983	0.443198	1.8512e-08	2.17642e-08	0.850573
Firmicutes bacterium CAG:176	msp_0306	0.203566	0.443981	1.27558e-06	1.13263e-06	1.1262
unclassified Ruminococcaceae	msp_1461	0.205825	0.448412	2.26907e-08	1.84596e-08	1.2292
unclassified Christensenellaceae-Catabacteriaceae	msp_1485	0.20737	0.451281	1.17101e-08	4.05375e-09	2.8887
[Ruminococcus] sp. 2789STDY5608794 & sp. 2789STDY5834890 / Firmicutes bacterium CAG:56	msp_0164	0.208033	0.452226	3.54093e-07	5.11504e-07	0.692258
[Eubacterium] sp. CAG:192	msp_0551	0.210071	0.456153	6.73588e-08	4.49156e-08	1.49967
unclassified Negativicutes 2	msp_0978	0.213245	0.462538	2.13736e-08	2.66908e-08	0.800783
Evtepia gabavorus	msp_0509	0.214392	0.464057	1.82045e-08	2.66799e-08	0.682331
unclassified Oscillibacter	msp_0988	0.214415	0.464057	8.13138e-09	8.39841e-09	0.968205
unclassified Blautia	msp_0558	0.215263	0.465382	3.25244e-08	3.43528e-08	0.946777
Clostridiales bacterium CIM:MAG 131	msp_0410	0.216257	0.467022	3.36553e-08	9.67947e-09	3.47698
Veillonella infantium	msp_0148c	0.218077	0.470437	5.86912e-08	2.61444e-08	2.24489
#N/A	msp_0432	0.218881	0.471656	3.63139e-08	3.2957e-08	1.10186
unclassified Sutterella	msp_0741	0.222972	0.478453	2.27915e-09	1.82028e-08	0.125209
#N/A	msp_0775	0.222996	0.478453	1.98753e-08	4.67679e-08	0.424977
#N/A	msp_1090	0.22276	0.478453	1.11523e-08	1.36703e-08	0.815807
#N/A	msp_1001	0.223071	0.478453	2.47335e-08	1.19516e-08	2.06947
Alistipes sp. Marseille-P2431	msp_0637	0.223246	0.478453	1.00834e-08	1.18128e-09	8.53598
Prevotella stercorea	msp_0275	0.224041	0.479637	4.20774e-08	1.81781e-07	0.231473
#N/A	msp_1923	0.225114	0.481412	4.59384e-09	5.98861e-09	0.767097
[Clostridium] sp. 28_17 & CAG:470	msp_0856	0.226076	0.482948	9.0873e-08	1.30462e-07	0.696547
[Clostridiaceae] bacterium CIM:MAG 987 / [Clostridium] sp. CAG:533	msp_1160	0.226483	0.483293	4.59459e-07	9.08542e-07	0.505711
#N/A	msp_1200	0.226995	0.483343	8.83711e-09	1.21093e-08	0.729776
Streptococcus salivarius	msp_0380	0.226982	0.483343	1.62831e-07	1.63302e-07	0.997117
Prevotella sp. CAG:755	msp_0726	0.228355	0.485715	2.5619e-08	2.94646e-08	0.869486
unclassified Lachnospiraceae	msp_1451	0.229442	0.487503	5.70604e-09	1.96408e-09	2.90519
#N/A	msp_1494c	0.230534	0.488911	5.24886e-09	6.24292e-09	0.840771
unclassified Lachnospiraceae	msp_1402	0.2306	0.488911	1.58173e-08	1.81173e-08	0.873051
unclassified Clostridiales 5	msp_0631	0.230928	0.489083	3.8814e-09	5.47256e-09	0.709247
Intestinibacter bartlettii	msp_0621	0.231897	0.490608	3.39494e-08	3.17064e-08	1.07074
Coprobacter fastidiosus	msp_0139	0.232893	0.492189	2.44252e-07	1.46362e-07	1.66882
Muribaculaceae bacterium sp7	msp_0608	0.23594	0.498095	1.56251e-07	8.31232e-08	1.87975
unclassified Christensenellaceae-Catabacteriaceae	msp_0979	0.237216	0.500255	5.9431e-08	4.74551e-08	1.25236
Butyricimonas synergistica 2	msp_0151	0.238038	0.501453	1.24562e-07	8.75059e-08	1.42347
#N/A	msp_0806	0.242114	0.509496	2.67629e-08	2.66822e-08	1.00303
Prevotella bivia	msp_1404	0.244436	0.513837	1.10933e-09	1.16633e-09	0.951132
Ruminococcaceae bacterium UBA6353	msp_1355	0.245394	0.514753	1.18324e-09	1.51643e-09	0.78028
Faecalicoccus pleomorphus	msp_0831	0.245302	0.514753	9.78502e-09	3.73895e-09	2.61705
Hungatella effluvii	msp_0024	0.24665	0.516841	2.43767e-09	3.58222e-08	0.0680492
unclassified Clostridiales 5	msp_0311	0.247938	0.518377	2.59738e-08	3.01635e-07	0.0861103
Eggerthella sp. 51_9 & CAG:209	msp_0800	0.248326	0.518377	1.60286e-07	1.45607e-07	1.10082
Bacteroides ovatus	msp_0007	0.248433	0.518377	1.74446e-06	1.19323e-06	1.46197
unclassified Ruminiclostridium	msp_0252	0.247762	0.518377	2.81034e-07	1.76793e-07	1.58963
unclassified Oscillospiraceae	msp_0932	0.24973	0.520534	7.84759e-08	1.26208e-07	0.621796
unclassified Lachnospiraceae	msp_1020	0.253676	0.528201	3.04975e-08	9.62468e-09	3.16868
Bacteroides fragilis 1	msp_0010	0.258598	0.537885	7.88942e-07	7.34609e-07	1.07396
Oscillibacter sp. CAG:155	msp_0391	0.259971	0.539925	1.37382e-08	9.28036e-09	1.48035
Coprococcus eutactus 1	msp_0179	0.260126	0.539925	3.67764e-07	1.84037e-07	1.99831
butyrate-producing bacterium SS3/4 - [Clostridium] sp. CAG:81	msp_0898	0.263314	0.545969	2.8807e-07	3.10231e-07	0.928568
unclassified Clostridiales 5	msp_0597	0.264835	0.548547	2.10267e-08	1.14627e-08	1.83435
Holdemanella biformis	msp_0648	0.265188	0.548703	2.30474e-07	2.40098e-07	0.959916
[Clostridium] sp. CAG:568	msp_1111	0.26552	0.548815	2.59602e-06	1.45597e-06	1.78302
Bacteroides sp. CAG:443	msp_0096	0.267104	0.551512	8.35895e-07	5.71697e-07	1.46213
unclassified Collinsella	msp_1159	0.270097	0.556529	1.04542e-09	3.90706e-09	0.267571
Alistipes putredinis	msp_0090	0.26998	0.556529	3.78326e-06	3.88663e-06	0.973405
#N/A	msp_1699	0.27226	0.560403	6.54215e-09	1.6835e-08	0.388605
Firmicutes bacterium CAG:227	msp_0163	0.272766	0.560859	3.41818e-08	4.19e-08	0.815794
#N/A	msp_0490	0.273621	0.562033	4.7965e-07	4.67586e-07	1.0258
[Firmicutes] bacterium CAG:631	msp_1101	0.274353	0.56295	1.32803e-08	5.71319e-08	0.23245
unclassified_Anaeroplasmataceae	msp_1867	0.305635	0.566013	3.58913e-11	2.36621e-07	0.000151683
unclassified Bacteroides	msp_1842	0.305635	0.566013	3.58913e-11	6.32998e-08	0.000567005
unclassified Ruminococcus	msp_2006	0.305635	0.566013	3.58913e-11	5.58254e-08	0.000642921
#N/A	msp_1502	0.305635	0.566013	3.58913e-11	5.28616e-08	0.000678967
#N/A	msp_0557	0.305635	0.566013	3.58913e-11	5.10676e-08	0.00070282
unclassified Muribaculaceae	msp_0684	0.305635	0.566013	3.58913e-11	3.50293e-08	0.00102461
unclassified Lachnospiraceae	msp_1819	0.305635	0.566013	3.58913e-11	3.28115e-08	0.00109386
unclassified Candidatus Gastranaerophilales	msp_0915c	0.305635	0.566013	3.58913e-11	2.81953e-08	0.00127296
unclassified Prevotella	msp_1732	0.305635	0.566013	3.58913e-11	2.73637e-08	0.00131164
Lachnospiraceae bacterium UBA4631	msp_2005	0.305635	0.566013	3.58913e-11	1.81246e-08	0.00198026
unclassified Megasphaera	msp_2066	0.305635	0.566013	3.58913e-11	1.67079e-08	0.00214817
unclassified Elusimicrobia	msp_1853	0.305635	0.566013	3.58913e-11	1.61827e-08	0.00221789
unclassified Phascolarctobacterium	msp_2000	0.305635	0.566013	3.58913e-11	1.25708e-08	0.00285513
Megasphaera massiliensis	msp_0245	0.305635	0.566013	3.58913e-11	1.20128e-08	0.00298777
Clostridiales bacterium UBA4698	msp_1686	0.305635	0.566013	3.58913e-11	1.10669e-08	0.00324312
unclassified Rhodospirillales	msp_0718	0.305635	0.566013	3.58913e-11	1.09723e-08	0.00327107
#N/A	msp_2151	0.305635	0.566013	3.58913e-11	1.01873e-08	0.00352316
Citrobacter werkmanii == Citrobacter freundii	msp_0754c	0.305635	0.566013	3.58913e-11	1.00664e-08	0.00356545
unclassified Alphaproteobacteria	msp_1646	0.305635	0.566013	3.58913e-11	9.19692e-09	0.00390254
#N/A	msp_1998	0.305635	0.566013	3.58913e-11	7.97266e-09	0.0045018
Ruminococcus sp. UBA7158 & UBA7191 & UBA7198 & UBA3270	msp_2140	0.305635	0.566013	3.58913e-11	7.69441e-09	0.0046646
unclassified Clostridiales 1	msp_1228	0.305635	0.566013	3.58913e-11	6.93708e-09	0.00517384
unclassified Ruminococcaceae	msp_2196	0.305635	0.566013	3.58913e-11	6.81432e-09	0.00526705
unclassified Prevotella	msp_1994	0.305635	0.566013	3.58913e-11	6.49789e-09	0.00552354
unclassified_Erysipelotrichaceae	msp_1943	0.305635	0.566013	3.58913e-11	5.89065e-09	0.00609293
#N/A	msp_2153	0.305635	0.566013	3.58913e-11	5.80054e-09	0.00618759
unclassified Oscillospiraceae	msp_1638	0.305635	0.566013	3.58913e-11	5.32131e-09	0.00674483
unclassified Clostridiales 2	msp_1262	0.305635	0.566013	3.58913e-11	4.52345e-09	0.00793451
unclassified Clostridiales 2	msp_2130	0.305635	0.566013	3.58913e-11	3.01483e-09	0.0119049
#N/A	msp_2033	0.305635	0.566013	3.58913e-11	2.78499e-09	0.0128874
#N/A	msp_1427	0.305635	0.566013	3.58913e-11	2.76265e-09	0.0129916
unclassified Veillonellaceae	msp_0406	0.305635	0.566013	3.58913e-11	2.69857e-09	0.0133001
unclassified_ML615J-28_Tenericutes	msp_1512	0.305635	0.566013	3.58913e-11	2.25124e-09	0.0159429
unclassified Odoribacteraceae	msp_1409	0.305635	0.566013	3.58913e-11	2.13689e-09	0.0167961
Firmicutes bacterium UBA1702	msp_1415	0.305635	0.566013	3.58913e-11	1.81587e-09	0.0197654
unclassified Clostridiales Family XIII. Incertae Sedis	msp_2050	0.305635	0.566013	3.58913e-11	1.20393e-09	0.0298118
Lachnospiraceae bacterium UBA3273	msp_1979	0.305635	0.566013	3.58913e-11	1.10077e-09	0.0326055
#N/A	msp_2191	0.305635	0.566013	3.58913e-11	9.54851e-10	0.0375884
unclassified Alistipes	msp_1841	0.305635	0.566013	3.58913e-11	8.64454e-10	0.0415191
Eggerthella sinensis	msp_1901	0.305635	0.566013	3.58913e-11	7.89257e-10	0.0454748
unclassified Sutterella	msp_0749	0.305635	0.566013	3.58913e-11	7.50888e-10	0.0477985
unclassified Oscillospiraceae	msp_1626	0.305635	0.566013	3.58913e-11	7.28625e-10	0.049259
#N/A	msp_1672	0.288007	0.566013	3.18278e-10	5.66796e-09	0.0561539
unclassified Clostridiales 5	msp_0755c	0.305635	0.566013	3.58913e-11	6.13709e-10	0.0584826
Eggerthella sp. CAG:1427	msp_1217	0.305635	0.566013	3.58913e-11	5.96954e-10	0.0601241
Enterobacter cloacae	msp_1352	0.305635	0.566013	3.58913e-11	5.03599e-10	0.0712696
unclassified Clostridiales Family XIII. Incertae Sedis	msp_1572	0.305635	0.566013	3.58913e-11	4.62387e-10	0.0776219
Clostridium perfringens	msp_0792	0.293077	0.566013	7.10263e-10	7.91617e-09	0.089723
Citrobacter braakii	msp_1816	0.305635	0.566013	3.58913e-11	3.87546e-10	0.0926117
Prevotella corporis	msp_1126	0.288007	0.566013	1.28761e-10	1.26259e-09	0.101982
unclassified Sutterella	msp_1823	0.305635	0.566013	3.58913e-11	3.19149e-10	0.112459
#N/A	msp_1591	0.291386	0.566013	1.53888e-09	9.50792e-09	0.161853
Klebsiella michiganensis 2	msp_0341	0.305635	0.566013	3.58913e-11	1.95607e-10	0.183487
unclassified Clostridiales 1	msp_1542	0.305635	0.566013	3.58913e-11	1.95105e-10	0.183959
Lactobacillus acidophilus	msp_1268	0.305635	0.566013	3.58913e-11	1.85531e-10	0.193452
Acidaminococcus massiliensis	msp_0488	0.305635	0.566013	3.58913e-11	1.81155e-10	0.198125
#N/A	msp_1881	0.293077	0.566013	1.63346e-09	7.587e-09	0.215297
Enterobacter mori	msp_1815	0.305635	0.566013	3.58913e-11	1.35085e-10	0.265694
unclassified Coriobacteriia	msp_0666	0.279054	0.566013	4.64967e-09	1.54323e-08	0.301295
unclassified Alistipes	msp_0326	0.305635	0.566013	3.58913e-11	1.14306e-10	0.313993
#N/A	msp_1317	0.291788	0.566013	5.29568e-09	1.48334e-08	0.35701
Romboutsia timonensis	msp_0422	0.279267	0.566013	1.30589e-08	3.58505e-08	0.364261
#N/A	msp_1524	0.305635	0.566013	3.58913e-11	9.30673e-11	0.385649
unclassified Rhodospirillaceae	msp_0830	0.289128	0.566013	3.54214e-08	9.05988e-08	0.390971
unclassified Blautia	msp_0756	0.276794	0.566013	2.09853e-08	4.82389e-08	0.435029
#N/A	msp_1576	0.305635	0.566013	3.58913e-11	8.21804e-11	0.436738
unclassified Clostridiales 5	msp_0384	0.286671	0.566013	1.11039e-09	2.45696e-09	0.451936
Butyricimonas sp. Marseille-P4593	msp_0117	0.278435	0.566013	6.04718e-08	9.37884e-08	0.644768
[Firmicutes] bacterium CAG:321	msp_0512	0.305011	0.566013	6.02002e-07	6.74433e-07	0.892605
unclassified Christensenellaceae-Catabacteriaceae	msp_0592	0.295442	0.566013	2.82466e-07	3.15513e-07	0.895257
[Clostridium] saccharolyticum 2	msp_0308	0.300819	0.566013	2.27418e-08	2.47878e-08	0.917458
unclassified Roseburia	msp_1055	0.293085	0.566013	5.58417e-09	6.00392e-09	0.930089
unclassified Clostridiales	msp_0323	0.281145	0.566013	1.98636e-08	1.93923e-08	1.0243
Alistipes shahii	msp_0196	0.294673	0.566013	7.64071e-07	7.24778e-07	1.05421
Bacteroides thetaiotaomicron	msp_0011	0.290224	0.566013	1.15913e-06	1.07976e-06	1.07351
Bacteroides fragilis 2	msp_0033	0.296966	0.566013	4.41987e-08	4.0476e-08	1.09197
unclassified Bilophila	msp_0253	0.293085	0.566013	5.70475e-09	5.01719e-09	1.13704
Blautia sp. 2789STDY5834862	msp_1403	0.299832	0.566013	3.51085e-08	3.02975e-08	1.15879
Prevotella disiens	msp_1412	0.278037	0.566013	1.55058e-09	1.31962e-09	1.17502
unclassified Clostridiales 4	msp_0899	0.278822	0.566013	3.50919e-08	2.88918e-08	1.2146
unclassified Lachnospiraceae	msp_1708	0.293085	0.566013	1.72751e-09	1.41911e-09	1.21732
unclassified Clostridiales 5	msp_0404	0.295409	0.566013	5.71541e-07	4.61363e-07	1.23881
[Ruminococcus] faecis	msp_0152	0.279856	0.566013	5.05381e-07	4.01698e-07	1.25811
unclassified Bacteroides	msp_1207	0.287945	0.566013	1.08194e-07	7.33142e-08	1.47576
unclassified Ruminococcaceae	msp_0922	0.293085	0.566013	5.25431e-10	3.54962e-10	1.48024
unclassified Christensenellaceae-Catabacteriaceae	msp_1743	0.293085	0.566013	9.83076e-10	6.44226e-10	1.52598
unclassified Niameybacter	msp_1679	0.290503	0.566013	5.43787e-10	3.48298e-10	1.56127
Fusobacterium gonidiaformans	msp_1081	0.293077	0.566013	7.10262e-09	4.37799e-09	1.62235
Erysipelotrichaceae bacterium 5_2_54FAA / [Eubacterium] sp. 3_1_31	msp_0334	0.294519	0.566013	7.38333e-09	4.46617e-09	1.65317
Coraliomargarita sp. CAG:312	msp_0503	0.276625	0.566013	6.3454e-08	3.52629e-08	1.79946
unclassified Blautia	msp_1553	0.278744	0.566013	9.17381e-09	4.79269e-09	1.91413
unclassified Desulfovibrio	msp_1387	0.277433	0.566013	3.64597e-08	1.46245e-08	2.49307
unclassified Roseburia	msp_2168	0.293085	0.566013	4.83165e-09	1.59306e-09	3.03294
Streptococcus parasanguinis	msp_0742	0.279968	0.566013	1.18379e-07	3.84216e-08	3.08105
unclassified Clostridiales 2	msp_1435	0.285491	0.566013	8.21145e-09	2.39767e-09	3.42477
Dakarella massiliensis	msp_0474	0.304879	0.566013	3.9028e-08	1.11565e-08	3.49823
unclassified Sutterella	msp_0967	0.292141	0.566013	7.4942e-08	1.79224e-08	4.18147
unclassified Parabacteroides	msp_0694	0.284136	0.566013	7.536e-08	1.79152e-08	4.20647
unclassified Christensenellaceae-Catabacteriaceae	msp_1875	0.293085	0.566013	1.29127e-08	2.54698e-09	5.0698
unclassified Christensenellaceae-Catabacteriaceae	msp_1172	0.281615	0.566013	1.76639e-09	3.45272e-10	5.11594
#N/A	msp_2207	0.293085	0.566013	5.85909e-09	1.00239e-09	5.8451
unclassified Clostridium	msp_1479	0.280361	0.566013	4.38152e-09	5.51035e-10	7.95143
unclassified Acidaminococcaceae	msp_0869	0.277433	0.566013	5.22767e-08	5.98146e-09	8.73978
#N/A	msp_1486	0.276623	0.566013	2.33911e-08	1.28196e-09	18.2463
[Bacteroides] sp. CAG:1060	msp_1107	0.325474	0.567005	6.81244e-09	2.18194e-07	0.0312219
Candidatus Gastranaerophilales bacterium MH_37 & HUM_20 / Melainabacteria sp. 35_41	msp_0782	0.310562	0.567005	1.27109e-08	1.95105e-07	0.0651491
[Clostridium] sp. CAG:590	msp_0499	0.308766	0.567005	4.31157e-08	2.15826e-07	0.199771
unclassified Catabacter	msp_0348	0.306972	0.567005	1.53948e-07	1.404e-07	1.0965
unclassified Clostridiales 6	msp_1032	0.310125	0.567005	4.63496e-08	4.0245e-08	1.15169
Eggerthella lenta	msp_0573	0.328037	0.567005	1.10115e-08	9.16134e-09	1.20196
unclassified_RF39_Mollicutes	msp_1180	0.319476	0.567005	1.64231e-07	1.26824e-07	1.29495
[Clostridium] sp. CAG:167	msp_0463	0.331769	0.567005	2.32646e-07	1.77055e-07	1.31397
unclassified Gemmiger	msp_0418	0.3242	0.567005	7.77925e-08	4.28241e-08	1.81656
unclassified Oscillospiraceae	msp_0855	0.308929	0.567005	8.76395e-09	4.61148e-09	1.90046
Prevotellamassilia timonensis	msp_0080	0.326395	0.567005	4.61784e-08	2.40793e-08	1.91776
Bacteroides acidifaciens	msp_1344c	0.332571	0.567005	6.49671e-11	2.75292e-11	2.35993
Streptococcus mutans	msp_1477	0.332571	0.567005	7.59878e-11	2.75292e-11	2.76026
Muribaculaceae bacterium sp4	msp_1546	0.332571	0.567005	9.98249e-11	2.75292e-11	3.62614
Aggregatibacter segnis	msp_0715c	0.332571	0.567005	1.02193e-10	2.75292e-11	3.71217
unclassified Ruminococcaceae	msp_0588	0.321412	0.567005	1.28396e-08	3.4386e-09	3.73397
unclassified Gemmiger	msp_1715	0.325441	0.567005	4.52785e-08	1.00347e-08	4.51217
unclassified Lachnospiraceae	msp_0816c	0.332571	0.567005	1.72809e-10	2.75292e-11	6.2773
Lactobacillus paragasseri	msp_0925	0.332571	0.567005	2.10214e-10	2.75292e-11	7.63604
Streptococcus oralis	msp_1543	0.332571	0.567005	2.13092e-10	2.75292e-11	7.74058
Peptostreptococcus stomatis	msp_1327	0.332571	0.567005	2.41324e-10	2.75292e-11	8.76609
#N/A	msp_1892	0.332571	0.567005	2.93734e-10	2.75292e-11	10.6699
unclassified Lachnospiraceae	msp_1777	0.332571	0.567005	2.93947e-10	2.75292e-11	10.6776
unclassified Ruminococcaceae	msp_1637	0.332571	0.567005	2.96819e-10	2.75292e-11	10.782
Haemophilus pittmaniae	msp_1476	0.332571	0.567005	3.04453e-10	2.75292e-11	11.0593
Olsenella sp. Marseille-P2300	msp_0873	0.332571	0.567005	3.34265e-10	2.75292e-11	12.1422
unclassified_Anaeroplasmataceae	msp_1856	0.332571	0.567005	3.3958e-10	2.75292e-11	12.3353
unclassified Clostridiales 1	msp_2074	0.332571	0.567005	3.78211e-10	2.75292e-11	13.7385
#N/A	msp_1771	0.332571	0.567005	4.33374e-10	2.75292e-11	15.7423
Neglecta timonensis	msp_1671c	0.332571	0.567005	4.97744e-10	2.75292e-11	18.0806
#N/A	msp_1898	0.332571	0.567005	5.54397e-10	2.75292e-11	20.1385
unclassified Bacteroides	msp_0122	0.332571	0.567005	6.00776e-10	2.75292e-11	21.8232
unclassified Roseburia	msp_1716	0.332571	0.567005	6.03596e-10	2.75292e-11	21.9256
unclassified Ruminococcaceae	msp_0914	0.332571	0.567005	6.23633e-10	2.75292e-11	22.6535
unclassified Succinivibrionaceae	msp_1463	0.332571	0.567005	7.19542e-10	2.75292e-11	26.1374
unclassified_RF39_Mollicutes	msp_2107	0.332571	0.567005	7.40582e-10	2.75292e-11	26.9017
unclassified Clostridiales 6	msp_1484	0.332571	0.567005	7.82323e-10	2.75292e-11	28.4179
unclassified Lachnospiraceae	msp_1930	0.332571	0.567005	7.96391e-10	2.75292e-11	28.9289
unclassified Clostridiales 2	msp_1873	0.332571	0.567005	8.70463e-10	2.75292e-11	31.6196
#N/A	msp_1212	0.332571	0.567005	9.84068e-10	2.75292e-11	35.7463
Citrobacter koseri	msp_1432	0.332571	0.567005	9.96954e-10	2.75292e-11	36.2144
unclassified Clostridiales 5	msp_1136	0.332571	0.567005	1.03793e-09	2.75292e-11	37.7028
unclassified Lachnospiraceae	msp_1939	0.332571	0.567005	1.06376e-09	2.75292e-11	38.641
unclassified Oscillibacter	msp_1588	0.332571	0.567005	1.08434e-09	2.75292e-11	39.3886
#N/A	msp_1710	0.332571	0.567005	1.1396e-09	2.75292e-11	41.3959
#N/A	msp_1757	0.332571	0.567005	1.32457e-09	2.75292e-11	48.1151
unclassified Prevotellaceae	msp_0495	0.332571	0.567005	1.33999e-09	2.75292e-11	48.6753
Ruminococcaceae bacterium UBA1375	msp_1496	0.332571	0.567005	1.34747e-09	2.75292e-11	48.9471
[Butyricicoccus] pullicaecorum	msp_1070	0.332571	0.567005	1.38129e-09	2.75292e-11	50.1754
unclassified Bacteroides	msp_1992	0.332571	0.567005	1.3902e-09	2.75292e-11	50.499
unclassified Alistipes	msp_1522	0.332571	0.567005	2.01803e-09	2.75292e-11	73.3051
unclassified Flavonifractor	msp_0958	0.332571	0.567005	2.18495e-09	2.75292e-11	79.3683
unclassified Lachnospiraceae	msp_1145	0.332571	0.567005	2.50735e-09	2.75292e-11	91.0796
unclassified Candidatus Gastranaerophilales	msp_1835	0.332571	0.567005	2.78159e-09	2.75292e-11	101.042
Fournierella massiliensis	msp_0350	0.332571	0.567005	2.81094e-09	2.75292e-11	102.107
unclassified Bacteroides	msp_1879	0.332571	0.567005	3.21283e-09	2.75292e-11	116.706
unclassified Clostridiales 2	msp_2076	0.332571	0.567005	4.07401e-09	2.75292e-11	147.989
#N/A	msp_2161	0.332571	0.567005	4.72111e-09	2.75292e-11	171.495
unclassified Barnesiellaceae	msp_0702	0.332571	0.567005	4.75951e-09	2.75292e-11	172.889
unclassified Sutterellaceae	msp_1152	0.332571	0.567005	5.27368e-09	2.75292e-11	191.567
unclassified Alistipes	msp_0849	0.332571	0.567005	5.38361e-09	2.75292e-11	195.56
unclassified Ruminococcaceae	msp_1997	0.332571	0.567005	6.56771e-09	2.75292e-11	238.572
unclassified Barnesiellaceae	msp_1826	0.332571	0.567005	7.01661e-09	2.75292e-11	254.879
unclassified Prevotella	msp_1885	0.332571	0.567005	7.08256e-09	2.75292e-11	257.274
Bacteroides fluxus	msp_0336	0.332571	0.567005	7.33186e-09	2.75292e-11	266.33
unclassified Prevotellaceae	msp_0607	0.332571	0.567005	7.75796e-09	2.75292e-11	281.808
unclassified Phascolarctobacterium	msp_1391	0.332571	0.567005	7.90728e-09	2.75292e-11	287.232
unclassified Lachnospiraceae	msp_1501	0.332571	0.567005	8.0135e-09	2.75292e-11	291.091
unclassified_RF39_Mollicutes	msp_2048	0.332571	0.567005	8.24942e-09	2.75292e-11	299.66
unclassified Alistipes	msp_0523	0.332571	0.567005	8.30071e-09	2.75292e-11	301.524
unclassified Phascolarctobacterium	msp_1844	0.332571	0.567005	8.45831e-09	2.75292e-11	307.248
#N/A	msp_2053	0.332571	0.567005	9.17918e-09	2.75292e-11	333.434
Anaeromassilibacillus sp. An172	msp_1335	0.332571	0.567005	1.03055e-08	2.75292e-11	374.348
unclassified Bacteroides	msp_0799	0.332571	0.567005	1.06972e-08	2.75292e-11	388.576
unclassified Ruminococcaceae	msp_1438	0.332571	0.567005	1.13124e-08	2.75292e-11	410.922
unclassified Prevotella	msp_1983	0.332571	0.567005	1.30291e-08	2.75292e-11	473.282
#N/A	msp_1658	0.332571	0.567005	1.63654e-08	2.75292e-11	594.473
unclassified Clostridiales 2	msp_2032	0.332571	0.567005	1.65467e-08	2.75292e-11	601.059
Megasphaera sp. ASD88 & An286 & AJH120	msp_0700	0.332571	0.567005	1.66599e-08	2.75292e-11	605.172
unclassified_Anaeroplasmataceae	msp_2010	0.332571	0.567005	1.71481e-08	2.75292e-11	622.905
unclassified Clostridiales 5	msp_1199	0.332571	0.567005	1.9422e-08	2.75292e-11	705.503
unclassified Prevotella	msp_1106	0.332571	0.567005	1.99805e-08	2.75292e-11	725.792
#N/A	msp_2111	0.332571	0.567005	2.04072e-08	2.75292e-11	741.291
Treponema succinifaciens	msp_0905c	0.332571	0.567005	2.27125e-08	2.75292e-11	825.031
unclassified Ruminococcaceae	msp_2009	0.332571	0.567005	2.36708e-08	2.75292e-11	859.843
unclassified Phascolarctobacterium	msp_0413	0.332571	0.567005	2.7122e-08	2.75292e-11	985.208
[Clostridium] sp. CAG:1013	msp_0577	0.332571	0.567005	3.09754e-08	2.75292e-11	1125.18
Sphaerochaeta sp. Phil3	msp_1169c	0.332571	0.567005	4.33216e-08	2.75292e-11	1573.66
Bacteroides oleiciplenus	msp_1578c	0.332571	0.567005	5.4105e-08	2.75292e-11	1965.36
#N/A	msp_1678	0.332571	0.567005	5.5978e-08	2.75292e-11	2033.4
unclassified_Anaeroplasmataceae	msp_1890	0.332571	0.567005	5.61604e-08	2.75292e-11	2040.03
unclassified Bacteroidales	msp_1989	0.332571	0.567005	1.02214e-07	2.75292e-11	3712.93
Bacteroides plebeius	msp_0016	0.334256	0.569388	1.37059e-06	7.43905e-07	1.84243
Lachnospiraceae bacterium GAM79 / [Clostridium] sp. CAG:91 & sp. 2789STDY5834873	msp_0075	0.335361	0.570779	2.04175e-06	2.25998e-06	0.903437
unclassified Ruminococcus	msp_0210	0.335962	0.571309	5.88443e-08	5.84954e-08	1.00596
unclassified Clostridiales 2	msp_1373	0.336579	0.571866	1.08347e-08	1.1429e-08	0.948006
unclassified Clostridiales 4	msp_0673	0.337559	0.572546	2.28278e-08	2.22393e-08	1.02646
#N/A	msp_0871	0.337318	0.572546	2.65517e-08	1.95698e-09	13.5677
Phascolarctobacterium sp. CAG:266	msp_0594	0.338023	0.572842	6.04233e-07	5.0479e-07	1.197
Coprococcus sp. 2789STDY5608819 / [Clostridium] sp. CAG:264	msp_0133	0.339704	0.575198	3.96298e-07	3.81359e-07	1.03917
unclassified Clostridiales	msp_1977	0.341479	0.575736	1.44992e-09	3.49773e-10	4.14533
unclassified Oscillospiraceae	msp_1665	0.341479	0.575736	2.09996e-09	2.93751e-10	7.14878
unclassified Bacteroides	msp_1148	0.341479	0.575736	2.10515e-08	2.46332e-09	8.54598
unclassified Bacteroides	msp_0293	0.341479	0.575736	1.17305e-08	1.5403e-10	76.1569
unclassified Barnesiellaceae	msp_0870	0.341479	0.575736	4.44388e-07	3.13286e-10	1418.47
unclassified Ruminococcus	msp_0797	0.343365	0.576456	2.62158e-08	1.03431e-08	2.53461
Comamonas kerstersii	msp_1205	0.343365	0.576456	1.39553e-09	4.21196e-10	3.31325
Selenomonadaceae bacterium UBA2829	msp_0994	0.343365	0.576456	4.79216e-09	9.5865e-10	4.99886
Fenollaria massiliensis	msp_1457	0.343365	0.576456	2.91792e-10	3.83188e-11	7.61485
Prevotella sp. UBA630	msp_0687	0.343365	0.576456	3.23283e-07	2.57e-08	12.5791
unclassified Collinsella	msp_1436	0.344601	0.57804	2.35361e-09	4.46761e-10	5.26815
unclassified Clostridiales 5	msp_1674	0.350806	0.587949	4.82311e-09	1.16946e-08	0.412421
Anaerotruncus sp. CAG:528	msp_0569	0.353316	0.591654	1.65091e-07	3.10139e-07	0.532313
unclassified Lachnospiraceae	msp_0185	0.353889	0.592112	1.60244e-08	1.22746e-08	1.30549
Ruminococcus sp. CAG:579	msp_0481	0.354554	0.592223	9.89318e-09	3.2266e-08	0.306613
unclassified Lachnospiraceae	msp_1541	0.354303	0.592223	2.41164e-09	2.64298e-09	0.912472
unclassified Bacteroidales	msp_1108	0.356133	0.594357	1.59305e-08	2.33328e-08	0.682749
unclassified Prevotella	msp_0257	0.35703	0.595351	2.24423e-07	1.20828e-07	1.85738
[Clostridium] sp. CAG:609	msp_1170	0.3589	0.597965	6.76588e-08	8.85371e-08	0.764186
#N/A	msp_0120	0.360621	0.600326	4.47839e-09	2.25382e-08	0.198703
unclassified_RF39_Mollicutes	msp_1455	0.365344	0.607677	1.5995e-08	2.24511e-08	0.712437
#N/A	msp_1574	0.366585	0.609229	6.4795e-09	2.86888e-08	0.225855
Candidatus Melainabacteria bacterium js4906-23-3_S14_33_15	msp_1745	0.368399	0.611214	2.34843e-10	1.70395e-07	0.00137823
unclassified Sutterellaceae	msp_0954	0.368399	0.611214	4.40515e-10	3.39964e-09	0.129577
Eisenbergiella massiliensis	msp_0018	0.369388	0.612342	1.91987e-08	8.39752e-09	2.28624
unclassified Sutterellaceae	msp_1728	0.371638	0.615039	2.94366e-09	1.86426e-08	0.1579
unclassified_RF39_Mollicutes	msp_1103	0.371638	0.615039	4.1501e-10	1.12408e-09	0.3692
Ruminococcus callidus	msp_0262	0.37552	0.620944	5.26825e-08	6.71634e-08	0.784393
#N/A	msp_0975	0.378169	0.623758	1.07951e-09	1.88899e-09	0.571474
unclassified Oscillibacter	msp_0861	0.377761	0.623758	3.84653e-08	3.73767e-08	1.02913
unclassified Clostridiales 6	msp_0492	0.378169	0.623758	1.00067e-09	7.80794e-10	1.2816
unclassified Clostridiales 2	msp_1430	0.379813	0.625947	8.50061e-09	2.67032e-09	3.18337
Flavonifractor sp. 2789STDY5834895 & sp. 2789STDY5834937 / [Clostridium] sp. 2789STDY5608878	msp_0977	0.381145	0.627616	4.40756e-08	4.69644e-08	0.938489
unclassified Clostridiales 1	msp_1314	0.381461	0.627616	1.41212e-07	2.79193e-08	5.05786
Parabacteroides merdae	msp_0027	0.382109	0.628159	1.53553e-06	1.38227e-06	1.11087
Sutterella wadsworthensis 2	msp_0280	0.38277	0.628723	4.6138e-07	2.67657e-07	1.72377
[Eubacterium] eligens	msp_0029	0.390067	0.640177	2.64621e-06	2.73089e-06	0.968991
unclassified Prevotellaceae	msp_0547	0.392672	0.643916	1.37946e-07	1.66948e-07	0.82628
Roseburia faecis	msp_0015	0.393244	0.644184	4.02239e-06	3.66002e-06	1.09901
Pseudoflavonifractor sp. An184	msp_0545	0.393487	0.644184	8.94559e-08	6.22066e-08	1.43805
Azospirillum sp. 51_20	msp_0220	0.394066	0.644597	4.47183e-07	4.80741e-07	0.930196
#N/A	msp_1914	0.394852	0.645349	3.71757e-08	1.01394e-09	36.6644
[Ruminococcaceae] bacterium CIM:MAG 1403	msp_0521	0.396809	0.647482	2.1176e-07	3.43622e-07	0.616259
[Clostridium] sp. CAG:451	msp_1049	0.396812	0.647482	1.36158e-07	1.0647e-07	1.27884
unclassified Lachnospiraceae	msp_0507	0.398123	0.64855	6.21561e-08	7.9791e-08	0.778987
#N/A	msp_0847	0.397841	0.64855	4.53183e-08	5.43379e-08	0.83401
unclassified Prevotellaceae	msp_0300	0.402223	0.654688	3.13541e-07	3.91267e-07	0.801348
[Firmicutes] bacterium CAG:536	msp_0938	0.403421	0.656099	5.15986e-08	7.1964e-08	0.717005
#N/A	msp_0099	0.407236	0.661759	6.59402e-09	1.8004e-08	0.366254
Anaerotruncus colihominis	msp_0522	0.407753	0.662054	7.31279e-09	3.68495e-09	1.9845
#N/A	msp_1964	0.408994	0.663524	3.11365e-08	4.59502e-08	0.677613
unclassified Lachnoclostridium	msp_0056	0.410896	0.666063	8.69068e-09	8.71667e-09	0.997019
unclassified Clostridiales 2	msp_0302	0.413542	0.669268	2.72598e-07	2.14848e-07	1.26879
#N/A	msp_0982	0.413551	0.669268	1.40012e-08	3.5778e-09	3.91336
unclassified Alistipes	msp_0417	0.414827	0.670785	2.87159e-07	8.89005e-07	0.323012
unclassified Clostridiales 2	msp_1206	0.416606	0.67311	8.28136e-08	2.24803e-08	3.68383
unclassified Christensenellaceae-Catabacteriaceae	msp_0751	0.417748	0.674037	2.22614e-09	2.6995e-09	0.82465
Methanosphaera stadtmanae	msp_1311	0.417862	0.674037	1.88829e-09	1.7521e-09	1.07773
Enteroscipio rubneri	msp_0638	0.418784	0.674973	8.09112e-09	1.76939e-08	0.457283
Bacteroides nordii	msp_0054	0.421001	0.677994	4.76945e-08	4.50831e-08	1.05793
#N/A	msp_0768	0.422857	0.680428	2.57326e-08	7.81479e-08	0.32928
unclassified Faecalibacterium	msp_0484	0.42533	0.683295	9.06166e-07	8.36054e-07	1.08386
Bacteroides coprophilus	msp_0114	0.425014	0.683295	6.09328e-07	3.12871e-07	1.94753
Azospirillum sp. 47_25 & CAG:260	msp_0375	0.425814	0.683516	4.03123e-07	4.70052e-07	0.857614
unclassified Muribaculaceae	msp_0836	0.42817	0.686275	3.83356e-09	5.77398e-09	0.663937
Eisenbergiella tayi	msp_0014	0.428227	0.686275	1.90907e-08	8.6566e-09	2.20533
unclassified Methanomassiliicoccaceae	msp_0992	0.428976	0.686361	1.37953e-08	1.15682e-08	1.19251
unclassified Clostridiales 2	msp_1203	0.428976	0.686361	2.17858e-08	1.36751e-08	1.5931
Flavonifractor sp. An10	msp_0276	0.434819	0.695148	3.51178e-08	3.71056e-08	0.946429
unclassified Clostridiales 1	msp_1210	0.438249	0.700065	8.84997e-08	4.92738e-08	1.79608
#N/A	msp_1248	0.439606	0.701665	4.58968e-09	8.85613e-09	0.518249
Blautia obeum 2	msp_0722	0.441809	0.704612	6.7438e-08	7.69968e-08	0.875855
Pseudoflavonifractor capillosus	msp_1584	0.4431	0.706101	3.99767e-09	3.41618e-09	1.17022
[Ruminococcus] sp. CAG:382	msp_0686	0.444338	0.707503	1.42688e-07	1.02881e-07	1.38692
Solobacterium moorei	msp_1156	0.445486	0.70819	1.32225e-09	3.71264e-10	3.56149
Clostridiales bacterium CIM:MAG 1534	msp_1382	0.445486	0.70819	6.42146e-09	9.80634e-10	6.54827
Methanobrevibacter smithii 1	msp_0585	0.445975	0.708398	1.37159e-07	1.86713e-07	0.734597
unclassified Lachnoclostridium	msp_0750	0.447092	0.709357	3.30407e-09	1.10579e-09	2.98797
#N/A	msp_1669	0.447297	0.709357	5.86456e-09	7.19129e-10	8.15509
#N/A	msp_1022	0.448262	0.710318	2.29458e-08	3.50672e-08	0.654337
[Clostridium] sp. L2-50	msp_0223	0.44946	0.711644	2.10287e-07	6.53863e-07	0.321607
unclassified Lachnoclostridium	msp_1383c	0.450243	0.712314	8.52174e-09	2.5554e-08	0.33348
Streptococcus sp. I-P16	msp_1599	0.452756	0.715717	1.1846e-09	4.72948e-10	2.50471
Prevotella sp. CAG:604	msp_0091	0.453153	0.715772	5.58549e-07	4.2566e-07	1.31219
unclassified Mailhella	msp_1087	0.454584	0.717459	7.53472e-09	2.95251e-09	2.55197
unclassified Gordonibacter	msp_1051	0.455367	0.718121	7.0021e-10	3.53869e-09	0.197873
Phascolarctobacterium faecium	msp_0131	0.456506	0.719342	5.54061e-07	3.68547e-07	1.50337
unclassified Alistipes	msp_1837	0.460093	0.719829	7.89341e-10	2.50051e-08	0.0315672
unclassified Clostridiales 2	msp_1129	0.458253	0.719829	3.19225e-09	4.84559e-08	0.0658796
Enterococcus faecium	msp_0403	0.460093	0.719829	2.25689e-09	2.18892e-08	0.103105
#N/A	msp_0255	0.460093	0.719829	1.50355e-09	1.08274e-08	0.138864
#N/A	msp_0703	0.459319	0.719829	3.12097e-08	5.36903e-08	0.58129
Desulfovibrio sp. Dsv1	msp_1523	0.460093	0.719829	8.99966e-10	1.49691e-09	0.601215
Clostridia bacterium UC5.1-2E3	msp_0647	0.458777	0.719829	1.62746e-08	2.44236e-08	0.666349
Anaerofilum sp. An201	msp_1776c	0.460093	0.719829	4.28889e-09	5.83241e-09	0.735354
[Clostridium] sp. CAG:793	msp_1260	0.459946	0.719829	5.96114e-08	6.26408e-08	0.951638
unclassified Christensenellaceae-Catabacteriaceae	msp_1239	0.461084	0.720239	2.97018e-09	2.83926e-08	0.104611
Firmicutes bacterium CAG:176_63_11	msp_0534	0.460948	0.720239	2.61849e-07	1.79294e-07	1.46044
Alistipes inops == Tidjanibacter massiliensis	msp_0230	0.461627	0.720518	5.60337e-07	5.68472e-07	0.985691
#N/A	msp_0663	0.463341	0.722622	1.97522e-08	1.83774e-08	1.07481
unclassified Clostridiales 4	msp_0966	0.464418	0.72373	1.63829e-08	2.64877e-08	0.618512
Mordavella sp. Marseille-P3756	msp_0524	0.466416	0.726271	4.06761e-09	6.43519e-09	0.632089
#N/A	msp_0234	0.471029	0.732876	7.33052e-08	2.28725e-08	3.20495
unclassified Clostridiales 2	msp_1004	0.474834	0.738216	2.45755e-08	6.74645e-08	0.364274
Collinsella intestinalis	msp_0946	0.477011	0.741017	8.78049e-09	1.23156e-09	7.12956
unclassified_RF39_Mollicutes	msp_1452	0.478485	0.742723	1.62644e-08	3.18435e-08	0.510761
#N/A	msp_1760	0.479939	0.744395	1.12736e-08	6.62814e-09	1.70088
Coprococcus comes	msp_0259	0.484624	0.751073	7.32004e-07	6.25676e-07	1.16994
[Eubacterium] sp. 2789STDY5834909	msp_0674	0.485287	0.75151	3.30781e-09	6.35843e-09	0.520224
unclassified_RF39_Mollicutes	msp_1066	0.485887	0.75185	1.40241e-07	8.56744e-08	1.6369
Clostridium saudiense	msp_0362	0.487569	0.753862	4.51814e-08	3.22167e-08	1.40242
Bacteroides ndongoniae	msp_0217	0.488132	0.754142	1.23814e-08	3.49815e-07	0.0353942
Bacteroides cellulosilyticus	msp_0003	0.488941	0.754803	1.83426e-06	1.9284e-06	0.951185
unclassified Coprococcus	msp_0945	0.49049	0.756013	4.94172e-08	6.48976e-08	0.761465
Slackia isoflavoniconvertens	msp_0794	0.490366	0.756013	4.92711e-08	6.14633e-08	0.801635
Olsenella sp. GAM18	msp_1531c	0.495012	0.761896	2.11243e-08	1.71257e-08	1.23349
Dialister succinatiphilus	msp_0383	0.495078	0.761896	2.49109e-07	1.40086e-07	1.77826
unclassified Opitutae	msp_0672	0.49707	0.764366	6.12939e-09	8.52459e-09	0.719025
unclassified Oscillibacter	msp_0965	0.497487	0.764412	3.72851e-08	2.45244e-08	1.52033
Senegalimassilia anaerobia	msp_1009	0.497983	0.76458	1.63436e-08	1.8235e-08	0.896277
#N/A	msp_0159	0.49841	0.764641	2.09932e-08	2.37185e-08	0.885098
#N/A	msp_1609c	0.500334	0.766998	1.62752e-08	1.46054e-08	1.11433
[Ruminococcus] sp. CAG:17 / Blautia sp. 2789STDY5608880	msp_0065	0.501923	0.768338	2.92741e-07	2.6501e-07	1.10464
unclassified Prevotella	msp_0320	0.501986	0.768338	1.20504e-07	9.1612e-08	1.31538
[Mycoplasma] sp. CAG:776	msp_1221	0.504454	0.771456	5.13922e-08	1.18991e-07	0.431899
[Eubacterium] ventriosum	msp_0236	0.504804	0.771456	3.03201e-07	2.34036e-07	1.29553
[Eubacterium] ramulus	msp_0299	0.506856	0.773994	1.23432e-07	9.94808e-08	1.24076
[Eubacterium] sp. CAG:251 / [Clostridium] sp. A254.MGS-251	msp_0277	0.513153	0.783004	2.32937e-07	3.08632e-07	0.75474
#N/A	msp_1042	0.517942	0.789701	7.657e-08	6.89681e-08	1.11022
#N/A	msp_1394	0.532211	0.793103	1.95716e-10	1.13454e-08	0.0172508
unclassified Oscillospiraceae	msp_1096	0.529406	0.793103	6.37221e-10	1.18496e-08	0.0537759
unclassified Clostridiales 3	msp_1775	0.529406	0.793103	5.21725e-10	8.84265e-09	0.059001
#N/A	msp_1079	0.529406	0.793103	4.27164e-10	5.44491e-09	0.0784519
unclassified Clostridium	msp_1601	0.529406	0.793103	2.05826e-10	2.4122e-09	0.0853268
unclassified Flavonifractor	msp_1729	0.529406	0.793103	1.01628e-10	1.03017e-09	0.0986517
unclassified Bacteroides	msp_0502	0.532211	0.793103	3.72886e-09	2.92691e-08	0.127399
unclassified Clostridiales 5	msp_0704	0.532211	0.793103	4.31919e-10	2.96955e-09	0.145449
unclassified Clostridiales 1	msp_1146	0.529406	0.793103	2.07814e-10	1.20779e-09	0.172061
#N/A	msp_2056	0.529406	0.793103	1.63543e-09	9.43942e-09	0.173255
#N/A	msp_0116	0.52195	0.793103	8.09884e-09	3.74661e-08	0.216164
Lactobacillus delbrueckii	msp_1287	0.529406	0.793103	8.49055e-11	3.21174e-10	0.26436
unclassified Prevotella	msp_1014	0.532211	0.793103	6.77475e-09	2.21359e-08	0.306053
unclassified Ruminococcaceae	msp_1644	0.529406	0.793103	3.17882e-10	1.00918e-09	0.314992
Blautia coccoides == Blautia producta	msp_0180	0.529406	0.793103	9.59825e-11	2.4483e-10	0.392038
Slackia piriformis	msp_1634	0.529406	0.793103	1.90472e-10	4.77625e-10	0.39879
unclassified Christensenellaceae-Catabacteriaceae	msp_1667	0.532211	0.793103	2.72411e-10	5.31722e-10	0.512318
Lactococcus lactis subsp. cremoris	msp_1410	0.535024	0.793103	2.69226e-10	4.60739e-10	0.584336
unclassified Clostridiales	msp_1611	0.530613	0.793103	4.9778e-09	7.39738e-09	0.672913
unclassified Sutterella	msp_1031	0.527536	0.793103	5.18088e-08	6.1155e-08	0.847171
unclassified Succinivibrionaceae	msp_1151	0.535024	0.793103	7.81349e-09	9.15893e-09	0.853101
unclassified_Holdemanella	msp_1869	0.535024	0.793103	3.73859e-10	3.99186e-10	0.936554
unclassified_RF39_Mollicutes	msp_1366	0.52918	0.793103	1.7448e-08	1.57145e-08	1.11031
#N/A	msp_1779c	0.535024	0.793103	2.19751e-09	1.5949e-09	1.37784
unclassified Candidatus Gastranaerophilales	msp_1023	0.535024	0.793103	1.01022e-08	7.05408e-09	1.4321
unclassified Fournierella	msp_0583	0.530073	0.793103	1.22377e-08	8.50552e-09	1.43879
unclassified Christensenellaceae-Catabacteriaceae	msp_1072	0.526721	0.793103	1.20524e-09	8.35177e-10	1.4431
unclassified Ruminococcaceae	msp_1422	0.528441	0.793103	2.17989e-09	1.49844e-09	1.45478
[Firmicutes] bacterium CAG:582	msp_1122	0.531056	0.793103	9.44231e-08	5.86229e-08	1.61069
Veillonella parvula	msp_0313	0.521897	0.793103	5.46831e-08	2.77129e-08	1.9732
unclassified Clostridiales 2	msp_1376	0.535024	0.793103	1.55058e-09	7.56883e-10	2.04864
#N/A	msp_1847	0.535024	0.793103	9.0725e-10	3.75822e-10	2.41404
unclassified Flavonifractor	msp_1310	0.535024	0.793103	6.86074e-09	2.12945e-09	3.22184
unclassified Bacteroides	msp_1821	0.535024	0.793103	4.56836e-08	1.34084e-08	3.4071
unclassified Lachnoclostridium	msp_1673	0.526911	0.793103	8.48168e-09	2.03416e-09	4.16962
#N/A	msp_1616	0.535024	0.793103	1.15737e-08	2.36116e-09	4.90168
unclassified Oscillospiraceae	msp_1016	0.535024	0.793103	2.5229e-08	4.79413e-09	5.26248
[Clostridium] sp. CAG:440	msp_0845	0.535691	0.793497	8.60092e-08	1.36033e-07	0.632269
[Clostridium] sp. 2789STDY5608793	msp_1622	0.537096	0.794983	6.39553e-08	5.74397e-08	1.11343
Prevotella sp. P4-51 & PA-67 & P5-64 & P5-108 & CAG:474	msp_0136	0.537982	0.795698	2.58704e-07	5.21306e-07	0.49626
#N/A	msp_0372	0.540562	0.798916	5.51199e-10	1.0994e-08	0.0501365
#N/A	msp_1629	0.541705	0.800007	4.37024e-09	1.40457e-08	0.311146
Roseburia sp. CAG:182	msp_0237	0.543097	0.801464	1.8184e-07	1.34982e-07	1.34714
Turicibacter sanguinis 2	msp_1308	0.544849	0.803449	1.60976e-08	2.73425e-08	0.58874
#N/A	msp_0073	0.553537	0.815651	4.56145e-08	4.95995e-08	0.919657
unclassified Clostridiales 5	msp_1342	0.55453	0.816507	6.07905e-08	6.90151e-08	0.880828
[Clostridium] innocuum	msp_0103	0.555381	0.817151	2.23245e-09	1.79601e-09	1.24301
[Clostridium] sp. CAG:138	msp_0144	0.55766	0.819892	7.78636e-07	7.83067e-07	0.994343
unclassified Clostridiales 2	msp_1135	0.559172	0.821505	1.02074e-07	9.24605e-08	1.10397
[Mycoplasma] sp. CAG:472	msp_0985	0.560717	0.823162	4.49835e-07	2.62488e-07	1.71374
[Eubacterium] siraeum	msp_0053	0.567649	0.832103	1.47352e-06	1.91044e-06	0.771301
unclassified Oscillospiraceae	msp_0615	0.567306	0.832103	2.57805e-07	2.15641e-07	1.19553
[Clostridium] sp. 27_14	msp_1093	0.568522	0.832765	8.21241e-08	1.05504e-07	0.7784
Lachnospiraceae bacterium hRUG904 / Clostridiales bacterium RUG495 / [Clostridium] sp. CAG:127	msp_0039	0.56912	0.833023	2.21193e-06	2.27617e-06	0.971777
[Acidiphilium] sp. CAG:727	msp_1266	0.570549	0.834496	3.92752e-08	3.72071e-09	10.5558
unclassified Oscillibacter	msp_0423	0.575957	0.841783	3.43797e-08	3.8412e-08	0.895026
[Clostridium] sp. CAG:417	msp_0779	0.576714	0.842266	1.37634e-07	1.05779e-07	1.30115
unclassified Flavonifractor	msp_1323	0.578215	0.843836	8.98043e-08	8.67892e-08	1.03474
[Eubacterium] sp. CAG:161	msp_0630	0.582482	0.849388	5.65277e-08	4.71742e-08	1.19828
[Clostridium] sp. CAG:7	msp_0079	0.58288	0.849388	8.15435e-07	6.55915e-07	1.2432
unclassified Ruminococcus	msp_0717	0.583325	0.849411	1.11629e-08	1.67407e-08	0.666814
[Clostridium] sp. CAG:448	msp_0540	0.584191	0.850045	1.22919e-07	1.0294e-07	1.19409
#N/A	msp_1075	0.586677	0.853035	1.75627e-08	1.15909e-08	1.51522
#N/A	msp_1687	0.589928	0.857131	3.94198e-09	4.45649e-09	0.884549
unclassified Alistipes	msp_1026	0.593187	0.857145	1.30951e-08	1.39697e-08	0.937393
Fusicatenibacter saccharivorans	msp_0154	0.594064	0.857145	1.26969e-06	1.28158e-06	0.990723
unclassified Ruminococcaceae	msp_0565	0.592838	0.857145	2.74395e-08	1.78042e-08	1.54118
unclassified Clostridiales 2	msp_1359	0.594276	0.857145	7.58803e-09	1.8956e-09	4.00297
unclassified Clostridiales 2	msp_1514	0.594276	0.857145	6.29772e-09	1.045e-09	6.02653
#N/A	msp_1321c	0.594276	0.857145	1.32455e-07	1.40256e-08	9.44381
Bacteroides faecichinchillae	msp_1441c	0.594276	0.857145	2.73014e-09	1.49812e-10	18.2238
Elusimicrobia bacterium UBA1436	msp_1280	0.594276	0.857145	2.86508e-07	1.29795e-08	22.0739
#N/A	msp_1330	0.594276	0.857145	8.60195e-08	8.89926e-10	96.6592
#N/A	msp_1925	0.594276	0.857145	8.62451e-08	4.48754e-10	192.188
unclassified Clostridiales 1	msp_1707	0.600213	0.857612	1.17736e-09	3.37018e-09	0.349346
Anaerotruncus sp. AT3	msp_0297	0.600213	0.857612	1.69637e-09	3.02889e-09	0.560065
Ruthenibacterium lactatiformans	msp_0172	0.599999	0.857612	1.111e-07	1.85987e-07	0.597354
unclassified Clostridiales 2	msp_1253	0.600586	0.857612	4.49188e-08	7.14174e-08	0.628962
unclassified Mitsuokella	msp_1326	0.600213	0.857612	5.13746e-09	6.28684e-09	0.817178
[Clostridium] asparagiforme == lavalense	msp_0360	0.599879	0.857612	1.34721e-08	1.58177e-08	0.851705
unclassified Succinatimonas	msp_1526	0.597241	0.857612	6.43296e-09	5.42065e-09	1.18675
unclassified Faecalibacterium	msp_0690	0.597241	0.857612	1.50168e-08	1.08055e-08	1.38974
unclassified Veillonellaceae	msp_1064	0.600213	0.857612	4.30415e-08	2.96986e-08	1.44928
Bifidobacterium gallinarum == saeculare	msp_0878	0.600213	0.857612	3.38314e-10	2.20693e-10	1.53296
Flavonifractor sp. 2789STDY5834931 / Clostridiales bacterium CCNA10	msp_0342	0.598791	0.857612	4.25095e-08	2.62087e-08	1.62197
#N/A	msp_0719	0.600675	0.857612	4.04951e-08	1.71069e-08	2.36718
unclassified Clostridiales 2	msp_1573	0.597241	0.857612	5.63275e-09	2.20334e-09	2.55646
#N/A	msp_1147	0.597241	0.857612	3.46457e-09	9.37789e-10	3.69441
Klebsiella oxytoca	msp_0140	0.603344	0.859558	6.34926e-10	1.54084e-08	0.0412066
#N/A	msp_1749	0.603344	0.859558	2.44443e-09	1.07608e-08	0.22716
Butyricimonas virosa	msp_0128	0.602739	0.859558	1.4602e-07	1.35826e-07	1.07505
Prevotella sp. CAG:1185	msp_0789	0.60566	0.861616	7.52363e-08	3.64926e-07	0.206169
Oscillibacter sp. 57_20	msp_0903	0.605338	0.861616	4.84492e-07	4.80381e-07	1.00856
unclassified Bacteroides	msp_0658	0.607981	0.862095	2.69561e-08	1.20854e-07	0.223046
#N/A	msp_1829	0.607981	0.862095	9.40059e-10	1.85783e-09	0.505998
#N/A	msp_0644	0.607214	0.862095	8.16159e-09	1.50927e-08	0.540763
Roseburia sp. CAG:45 & sp. 2789STDY5608886	msp_0057	0.610341	0.862095	1.30409e-06	1.67933e-06	0.776556
Roseburia sp. CAG:197	msp_0169	0.608349	0.862095	3.36918e-07	3.96378e-07	0.84999
unclassified Clostridiales 5	msp_1100	0.609477	0.862095	2.15188e-08	2.2304e-08	0.964794
[Clostridium] spiroforme	msp_0883	0.606895	0.862095	2.565e-08	2.65399e-08	0.966472
unclassified Lachnoclostridium	msp_0177	0.61036	0.862095	8.71589e-09	7.26172e-09	1.20025
unclassified Lachnospiraceae	msp_1407	0.610305	0.862095	3.1806e-09	1.70289e-09	1.86776
#N/A	msp_0900	0.609746	0.862095	3.66897e-08	1.35141e-08	2.71493
Alistipes indistinctus	msp_0318	0.611884	0.86363	7.38408e-08	1.09127e-07	0.676649
#N/A	msp_1709	0.612634	0.864071	4.08083e-09	2.74741e-09	1.48534
#N/A	msp_1663	0.614966	0.866742	2.1124e-08	6.64038e-09	3.18114
Bifidobacterium bifidum	msp_0419	0.615599	0.867016	2.32964e-08	1.92871e-08	1.20787
unclassified Christensenellaceae-Catabacteriaceae	msp_1564	0.617541	0.868513	9.01135e-09	1.19531e-08	0.753894
#N/A	msp_1767	0.617302	0.868513	9.42696e-09	2.3219e-09	4.06002
unclassified Lachnospiraceae	msp_1492	0.621943	0.874082	1.92175e-08	3.03892e-08	0.632377
[Eubacterium] sp. CAG:38	msp_0048	0.622435	0.874152	7.17374e-07	5.56017e-07	1.2902
#N/A	msp_0795	0.625878	0.878363	8.16442e-08	4.5427e-08	1.79726
unclassified Lachnoclostridium	msp_0820	0.62739	0.87986	1.92533e-07	1.90841e-07	1.00887
unclassified Oscillibacter	msp_0874	0.627978	0.880059	8.34332e-08	8.9154e-08	0.935832
[Clostridium] sp. CAG:780	msp_1054	0.632051	0.885141	1.09879e-07	9.56586e-08	1.14866
Firmicutes bacterium CAG:102	msp_0258	0.63319	0.886107	2.68916e-07	2.22643e-07	1.20783
unclassified Oscillibacter	msp_0435	0.634595	0.887445	6.11942e-08	7.67427e-08	0.797394
#N/A	msp_0804	0.635212	0.88768	1.62255e-07	1.45267e-07	1.11694
unclassified Oscillibacter	msp_1549	0.638947	0.892269	3.57959e-09	6.0307e-09	0.593561
Bifidobacterium longum	msp_0166	0.639502	0.892412	3.01731e-07	3.46789e-07	0.870071
#N/A	msp_0842	0.641053	0.892875	6.38105e-09	1.05885e-08	0.60264
[Ruminococcus] sp. 2789STDY5608817 / [Eubacterium] sp. 2789STDY5834872	msp_0655	0.641189	0.892875	6.60893e-08	6.41872e-08	1.02963
unclassified Roseburia	msp_0440	0.641046	0.892875	1.82143e-08	1.74363e-08	1.04462
unclassified Lachnoclostridium	msp_1515	0.643436	0.895372	8.79225e-09	1.01582e-08	0.86553
Enterobacter hormaechei	msp_0108	0.646675	0.899248	2.36424e-09	2.15202e-09	1.09861
unclassified Bacteroides	msp_0351	0.650832	0.904391	4.54151e-09	6.47495e-09	0.701397
unclassified Ruminococcaceae	msp_1150	0.654887	0.908747	8.13819e-09	8.89644e-09	0.914769
[Clostridium] sp. CAG:1219	msp_1368	0.654887	0.908747	1.84126e-08	2.54508e-09	7.23456
Brachyspira sp. CAG:700	msp_0395	0.660567	0.915986	1.44717e-07	7.5128e-08	1.92628
unclassified Flavonifractor	msp_1581	0.662578	0.918131	1.4432e-08	7.49441e-09	1.92571
Adlercreutzia equolifaciens	msp_0396	0.668506	0.925416	4.33271e-08	6.21011e-08	0.697686
unclassified Clostridiales 2	msp_1413	0.669035	0.925416	1.84319e-08	2.57813e-08	0.714932
unclassified Alistipes	msp_0335	0.669241	0.925416	1.56452e-07	8.31789e-08	1.88091
Ruminococcus sp. CAG:563	msp_0708	0.670135	0.926004	2.76838e-07	1.31983e-08	20.9754
unclassified Ruminococcus	msp_0322	0.675056	0.932153	2.24704e-07	2.03464e-07	1.10439
unclassified Clostridiales 2	msp_1858	0.678018	0.935588	2.71992e-08	4.51686e-08	0.60217
unclassified Bacteroidales	msp_0987	0.678749	0.935944	1.80412e-08	8.65528e-08	0.208442
unclassified Clostridiales 2	msp_1446	0.680398	0.937564	6.96729e-09	9.45113e-09	0.737192
#N/A	msp_1439	0.683017	0.940517	4.74273e-09	1.24496e-08	0.380955
unclassified_RF39_Mollicutes	msp_1414	0.683701	0.940803	3.29565e-08	2.63907e-08	1.24879
[Clostridium] sp. CAG:710	msp_1243	0.684892	0.941112	2.69716e-07	1.20644e-06	0.223565
Verrucomicrobia bacterium CIM:MAG 792_1	msp_1182	0.685354	0.941112	1.81374e-09	4.83321e-09	0.375267
unclassified Ruminococcus	msp_1271	0.685354	0.941112	1.12882e-08	7.75949e-09	1.45476
unclassified Bacteroidales	msp_0991	0.685942	0.941264	1.75803e-08	1.75714e-08	1.00051
unclassified Lachnospiraceae	msp_0812	0.68701	0.942076	2.35554e-08	1.30446e-08	1.80576
[Eubacterium] sp. 38_16 & CAG:146	msp_0337	0.691633	0.947758	6.08844e-08	4.49876e-08	1.35336
Dielma fastidiosa	msp_1264c	0.697353	0.948807	3.32305e-09	1.02742e-08	0.323437
[Clostridiaceae] bacterium CIM:MAG 755 / [Clostridium] sp. CAG:230	msp_0542	0.695574	0.948807	4.51392e-08	5.27642e-08	0.855489
[Clostridium] sp. CAG:768	msp_0909	0.69768	0.948807	5.74326e-09	3.84609e-09	1.49327
Drancourtella sp. An12 & An57	msp_1250	0.695225	0.948807	8.87349e-10	4.10069e-10	2.1639
#N/A	msp_1587	0.69768	0.948807	2.16974e-09	8.85516e-10	2.45025
#N/A	msp_1334	0.69768	0.948807	8.73707e-09	3.1055e-09	2.81342
unclassified_Erysipelatoclostridium	msp_0927	0.69768	0.948807	1.05222e-08	3.3675e-09	3.12462
unclassified Oscillibacter	msp_1282	0.69768	0.948807	3.42998e-09	6.7349e-10	5.09284
unclassified Lachnospiraceae	msp_1740	0.695225	0.948807	7.69008e-09	1.23975e-09	6.20292
unclassified Anaerotruncus	msp_0962	0.695225	0.948807	1.10177e-07	1.74899e-08	6.29948
Prevotella sp. UBA2874	msp_0738	0.695225	0.948807	2.31855e-07	2.49081e-08	9.3084
unclassified Lachnospiraceae	msp_0848	0.698789	0.949661	5.35097e-09	6.70964e-09	0.797504
unclassified Methanomassiliicoccaceae	msp_1467	0.700139	0.950841	9.68228e-09	6.35417e-09	1.52377
#N/A	msp_1117	0.7026	0.951346	3.41108e-09	4.75257e-09	0.717733
#N/A	msp_1133	0.705064	0.951346	9.31565e-10	1.24203e-09	0.750034
Firmicutes bacterium CAG:83	msp_0477	0.703861	0.951346	2.54547e-07	3.11147e-07	0.818091
unclassified Clostridiales Family XIII. Incertae Sedis	msp_1291	0.701615	0.951346	4.63053e-08	4.4346e-08	1.04418
#N/A	msp_1680	0.704164	0.951346	9.04766e-09	6.43671e-09	1.40563
unclassified Acidaminococcaceae	msp_0119	0.7026	0.951346	7.45052e-10	5.00828e-10	1.48764
Holdemania massiliensis	msp_1362	0.705325	0.951346	7.60178e-09	3.80864e-09	1.99593
Prevotella sp. CAG:891	msp_0475	0.701382	0.951346	4.31447e-07	1.91713e-07	2.25048
unclassified Clostridiales 6	msp_1078	0.705315	0.951346	6.12396e-09	2.68944e-09	2.27704
Candidatus Gastranaerophilales sp2	msp_0838	0.704999	0.951346	1.12454e-07	1.96367e-08	5.7267
unclassified Clostridiales 4	msp_0699	0.707567	0.95372	3.14039e-08	2.99907e-08	1.04712
unclassified Lachnospiraceae	msp_1428	0.711109	0.95784	3.58202e-09	3.15482e-09	1.13541
unclassified Clostridiales 2	msp_1109	0.712369	0.958231	2.31361e-08	4.79287e-08	0.482719
Intestinimonas massiliensis	msp_1012	0.7123	0.958231	1.52702e-08	3.02062e-08	0.505534
unclassified Clostridiales 5	msp_1763	0.714265	0.960128	7.90024e-09	3.32735e-09	2.37434
[Bacteroides] sp. CAG:144	msp_0412	0.717255	0.963492	2.21105e-07	3.28413e-07	0.673251
#N/A	msp_1292	0.718914	0.965064	1.80624e-09	2.11783e-09	0.852873
Dialister sp. Marseille-P5638 & CAG:357	msp_0215	0.720367	0.966358	3.88703e-07	2.33036e-07	1.66799
Coprobacillus cateniformis	msp_0132	0.723326	0.969669	9.76236e-09	3.47576e-08	0.28087
unclassified Libanicoccus	msp_1596	0.726511	0.973279	1.14246e-08	1.37205e-08	0.832671
Veillonella rogosae	msp_1219	0.727764	0.974296	2.98068e-08	1.1662e-08	2.55589
Parabacteroides sp. CAG:409	msp_0143	0.729098	0.975422	9.84179e-08	9.02071e-08	1.09102
[Clostridium] citroniae	msp_0713	0.730397	0.976498	6.66675e-09	1.38156e-08	0.482552
Anaeromassilibacillus sp. An250	msp_1356	0.734	0.980652	6.34701e-08	6.34245e-08	1.00072
unclassified Catabacter	msp_1400	0.737849	0.981633	4.18539e-09	8.76889e-09	0.4773
unclassified_RF39_Mollicutes	msp_1328	0.736683	0.981633	7.70149e-09	9.33977e-09	0.82459
[Clostridium] sp. CAG:798	msp_1134	0.738709	0.981633	1.35358e-07	1.52996e-07	0.884721
Oscillibacter sp. ER4 / Firmicutes bacterium CAG:129_59_24	msp_0763	0.735387	0.981633	1.44141e-06	1.44511e-06	0.997439
#N/A	msp_0147	0.736917	0.981633	5.03779e-08	4.17535e-08	1.20656
[Ruminococcaceae] bacterium D16 / Clostridiales bacterium Choco116	msp_0385	0.736917	0.981633	8.32929e-09	5.29331e-09	1.57355
Lactobacillus ruminis	msp_0333	0.737316	0.981633	7.84648e-08	4.20344e-08	1.86668
unclassified Clostridiales 2	msp_1235	0.738401	0.981633	2.41855e-08	1.23485e-08	1.95857
Clostridium sp. CAG:221	msp_0697	0.744159	0.985253	1.02165e-08	1.25766e-08	0.812343
unclassified Oscillibacter	msp_0841	0.74391	0.985253	1.8838e-07	1.52125e-07	1.23832
[Clostridium] sp. CAG:253	msp_0243	0.742115	0.985253	1.67914e-07	1.35259e-07	1.24142
Parabacteroides johnsonii	msp_0083	0.742865	0.985253	1.83431e-07	6.93431e-08	2.64527
unclassified Bacteroides	msp_0267	0.743793	0.985253	2.9071e-08	7.54009e-09	3.85552
unclassified Oscillospiraceae	msp_0552	0.744425	0.985253	2.57409e-08	3.16138e-09	8.1423
unclassified_ML615J-28_Tenericutes	msp_1625	0.74754	0.986074	1.26612e-08	5.96961e-09	2.12094
unclassified Clostridiales 5	msp_0850	0.746929	0.986074	1.3834e-07	5.65721e-08	2.44538
#N/A	msp_0815	0.746578	0.986074	2.91758e-08	9.99701e-09	2.91845
#N/A	msp_1598	0.74754	0.986074	1.15244e-08	2.1544e-09	5.34925
Bacteroides barnesiae	msp_0377	0.74754	0.986074	4.85518e-07	8.65887e-10	560.717
Bacteroides uniformis	msp_0046	0.749793	0.988386	8.87344e-06	8.24749e-06	1.0759
Alistipes onderdonkii	msp_0032	0.752833	0.991733	1.56181e-06	2.23412e-06	0.699071
#N/A	msp_0928	0.753755	0.992285	2.36241e-08	3.12044e-08	0.757076
Candidatus Gastranaerophilales bacterium HUM_2 / Candidatus Melainabacteria bacterium MEL.A1	msp_0819	0.755677	0.993353	9.6652e-08	1.19057e-07	0.811813
unclassified Candidatus Gastranaerophilales	msp_1390	0.756074	0.993353	4.00984e-08	2.65204e-08	1.51198
Muribaculaceae bacterium sp1	msp_0628	0.756074	0.993353	1.92681e-08	3.83745e-09	5.02106
unclassified_RF39_Mollicutes	msp_1741	0.968681	1	1.25989e-09	1.06062e-07	0.0118788
Muribaculaceae bacterium sp3	msp_1242	0.968681	1	2.58086e-10	7.34893e-09	0.0351188
Barnesiella sp. An22	msp_0310	0.87854	1	2.17528e-08	1.44624e-07	0.150409
unclassified Bacteroides	msp_0235	0.921374	1	4.2675e-09	2.13454e-08	0.199926
unclassified Intestinimonas	msp_1652	0.930561	1	4.36623e-09	2.0173e-08	0.216439
unclassified Odoribacteraceae	msp_1870	0.968681	1	8.3927e-10	3.24789e-09	0.258404
unclassified Sutterella	msp_1056	0.968681	1	3.31928e-10	1.17952e-09	0.281409
unclassified Clostridiales Family XIII. Incertae Sedis	msp_1558	0.968681	1	1.0215e-10	3.59716e-10	0.283973
unclassified Clostridiales 2	msp_2063	0.968681	1	1.28244e-09	4.34724e-09	0.295001
unclassified Prevotella	msp_0339	0.968681	1	3.74501e-08	1.24938e-07	0.29975
Prevotella sp. CAG:924	msp_0519	0.845624	1	1.82624e-07	5.02606e-07	0.363355
unclassified Clostridium	msp_0454	0.837622	1	2.09936e-08	5.20187e-08	0.403578
unclassified Intestinibacter	msp_0860	0.997105	1	2.89593e-08	6.18786e-08	0.468002
Sutterellaceae bacterium 4NBBH2	msp_0239	0.826552	1	4.29738e-08	8.80291e-08	0.488177
unclassified Parabacteroides	msp_0394	0.831276	1	5.42498e-08	1.10559e-07	0.490686
unclassified Sutterellaceae	msp_0617	0.890675	1	7.52907e-08	1.51503e-07	0.496959
Oxalobacter formigenes 2	msp_1631	0.968681	1	8.43802e-10	1.66187e-09	0.507743
Collinsella sp. UBA1690	msp_1377	0.951207	1	1.38316e-09	2.63506e-09	0.524908
unclassified Lachnoclostridium	msp_1305	0.90614	1	1.74893e-08	3.08356e-08	0.567177
Bacteroides sp. CAG:462 & sp. Marseille-P3684	msp_0256	0.984292	1	5.41243e-08	9.26957e-08	0.583893
unclassified Faecalibacterium	msp_0778	0.806277	1	1.39161e-08	2.34264e-08	0.594036
Ruminococcus sp. UBA1828	msp_0921	0.785198	1	2.69566e-08	4.407e-08	0.611676
Mediterranea massiliensis	msp_0211	0.82162	1	2.65289e-07	4.30377e-07	0.61641
unclassified Prevotella	msp_0980	0.957115	1	4.76317e-09	7.30536e-09	0.652011
Lachnoclostridium sp. An138	msp_0814	0.905284	1	1.82127e-09	2.77521e-09	0.656263
#N/A	msp_1854	0.95768	1	7.70524e-09	1.14761e-08	0.671416
Firmicutes bacterium CAG:212 / [Clostridium] sp. 2789STDY5834871	msp_0581	0.932917	1	9.68154e-09	1.43906e-08	0.67277
[Eubacterium] sp. CAG:581	msp_0529	0.847614	1	1.12352e-07	1.64352e-07	0.683606
#N/A	msp_1247	0.826873	1	2.39574e-08	3.50121e-08	0.684262
unclassified Lachnospiraceae	msp_1688	0.968681	1	2.97043e-09	4.22894e-09	0.702406
#N/A	msp_0960	0.961741	1	8.03585e-09	1.12699e-08	0.713037
unclassified Clostridiales 5	msp_0270	0.972201	1	5.60305e-08	7.19415e-08	0.778833
Blautia obeum	msp_0436	0.875102	1	2.61582e-07	3.32108e-07	0.787642
Citrobacter portucalensis	msp_0626	0.968681	1	1.83058e-09	2.26904e-09	0.806764
unclassified Sutterella	msp_0466	0.825824	1	4.49268e-08	5.53619e-08	0.811511
unclassified Lachnospiraceae	msp_0365	0.957115	1	2.80252e-09	3.39754e-09	0.824865
Coprobacter secundus == Gabonia massiliensis	msp_0198	0.875935	1	4.57643e-08	5.53346e-08	0.827046
unclassified_RF39_Mollicutes	msp_1540	0.968681	1	3.84731e-10	4.57112e-10	0.841656
#N/A	msp_1660	0.783948	1	3.87389e-08	4.53479e-08	0.85426
Bifidobacterium adolescentis	msp_0263	0.834513	1	6.14384e-07	7.1555e-07	0.858618
unclassified Eisenbergiella	msp_0085	0.957115	1	1.10262e-09	1.27491e-09	0.864859
Barnesiella intestinihominis	msp_0059	0.935593	1	2.02761e-06	2.3262e-06	0.871641
unclassified Roseburia	msp_0533	0.783249	1	8.62875e-08	9.75001e-08	0.884999
Agathobaculum butyriciproducens	msp_0769	0.962206	1	1.8896e-07	2.10443e-07	0.897916
Prevotella timonensis	msp_0739c	0.933922	1	4.44898e-10	4.92603e-10	0.903158
Clostridiales bacterium CIM:MAG 912	msp_1538	0.959545	1	2.0234e-08	2.2157e-08	0.91321
unclassified Coprococcus	msp_1388	0.944392	1	4.25693e-09	4.64831e-09	0.915801
Alistipes ihumii	msp_0287	0.766299	1	1.67464e-07	1.82652e-07	0.916846
unclassified Butyricimonas	msp_0191	0.762495	1	5.40712e-09	5.83942e-09	0.925968
unclassified Ruminococcaceae	msp_0249	0.928937	1	3.41734e-08	3.668e-08	0.931665
Holdemania sp. Marseille-P2844	msp_1590c	0.886911	1	9.55901e-09	1.02414e-08	0.933372
unclassified Gemmiger	msp_0407	0.82936	1	2.04682e-07	2.1735e-07	0.941714
[Clostridium] sp. CAG:288	msp_0808	0.863693	1	3.63098e-07	3.85508e-07	0.941868
[Clostridium] scindens 1	msp_0193	0.972855	1	2.23588e-10	2.34282e-10	0.954357
[Clostridium] phoceensis	msp_0478	0.87358	1	2.59712e-07	2.71326e-07	0.957198
Dialister invisus	msp_0212	0.917246	1	2.48742e-06	2.58055e-06	0.963911
unclassified_Anaeroplasmataceae	msp_1389	0.848701	1	3.92329e-08	4.05979e-08	0.966376
Prevotella buccae	msp_0616	0.957115	1	2.61014e-10	2.68393e-10	0.972505
unclassified_RF39_Mollicutes	msp_1370	0.957115	1	1.62722e-09	1.6697e-09	0.974559
unclassified Succinatimonas	msp_2209	0.972855	1	4.48196e-09	4.44649e-09	1.00798
Holdemania filiformis	msp_1556	0.859308	1	2.88845e-08	2.82753e-08	1.02154
unclassified Flavonifractor	msp_1060c	0.880296	1	1.99509e-07	1.93949e-07	1.02866
Anaerostipes caccae	msp_0200	0.96007	1	3.3483e-10	3.22472e-10	1.03832
Ruminococcus sp. CAG:177	msp_0105	0.908792	1	1.33937e-06	1.2659e-06	1.05804
Megamonas funiformis == rupellensis	msp_0134	0.966214	1	1.70628e-07	1.58219e-07	1.07843
Faecalibacterium prausnitzii 3	msp_0388	0.958715	1	9.49222e-07	8.7655e-07	1.08291
Faecalibacterium prausnitzii 1	msp_0301	0.925615	1	1.21024e-06	1.11468e-06	1.08573
unclassified Coprobacter	msp_1360	0.946487	1	6.59113e-09	5.89563e-09	1.11797
unclassified Pseudoflavonifractor	msp_0701	0.83083	1	2.31309e-08	2.06562e-08	1.11981
unclassified_RF39_Mollicutes	msp_1380	0.957115	1	1.08074e-08	9.56182e-09	1.13026
unclassified Lachnoclostridium	msp_1194	0.972855	1	1.30854e-09	1.14158e-09	1.14626
Roseburia sp. CAG:471	msp_0733	0.948136	1	2.478e-08	2.15183e-08	1.15158
unclassified Sutterella	msp_1116	0.932882	1	3.79546e-08	3.26833e-08	1.16128
Roseburia inulinivorans	msp_0072	0.872506	1	1.41751e-06	1.21895e-06	1.16289
[Clostridium] sp. CAG:575	msp_1198	0.896434	1	2.40491e-08	2.00873e-08	1.19723
[Eubacterium] rectale	msp_0068	0.832187	1	5.7892e-06	4.82963e-06	1.19868
Bacteroides coprocola	msp_0043	0.883328	1	6.73449e-07	5.4036e-07	1.2463
Bacteroides stercoris	msp_0031	0.817444	1	1.38607e-06	1.09836e-06	1.26194
unclassified Clostridiales 2	msp_1185	0.880921	1	3.52794e-08	2.78503e-08	1.26675
#N/A	msp_1621	0.834595	1	8.8955e-09	6.93486e-09	1.28272
Blautia sp. CAG:257	msp_0052	0.885708	1	1.9776e-08	1.54168e-08	1.28276
Agathobaculum sp. Marseille-P4005	msp_1381	0.836021	1	5.73535e-09	4.42661e-09	1.29565
Bacteroides dorei	msp_0035	0.869104	1	5.30705e-06	4.08258e-06	1.29992
Prevotella copri 1	msp_0041	0.99242	1	1.64856e-05	1.26679e-05	1.30137
#N/A	msp_0051	1	1	3.58913e-11	2.75292e-11	1.30375
Providencia rettgeri 2	msp_0082c	1	1	3.58913e-11	2.75292e-11	1.30375
Morganella morganii	msp_0100	1	1	3.58913e-11	2.75292e-11	1.30375
unclassified Bacteroides	msp_0102	1	1	3.58913e-11	2.75292e-11	1.30375
Lachnoclostridium phytofermentans 2	msp_0115c	1	1	3.58913e-11	2.75292e-11	1.30375
[Clostridium] clostridioforme 2	msp_0135	1	1	3.58913e-11	2.75292e-11	1.30375
unclassified Bacteroides	msp_0149	1	1	3.58913e-11	2.75292e-11	1.30375
[Clostridium] methylpentosum	msp_0150c	1	1	3.58913e-11	2.75292e-11	1.30375
Parabacteroides sp. 426-9	msp_0155	1	1	3.58913e-11	2.75292e-11	1.30375
Klebsiella aerogenes	msp_0157	1	1	3.58913e-11	2.75292e-11	1.30375
Plesiomonas shigelloides	msp_0167c	1	1	3.58913e-11	2.75292e-11	1.30375
Enterobacter roggenkampii	msp_0209	1	1	3.58913e-11	2.75292e-11	1.30375
unclassified Bacteroides	msp_0219	1	1	3.58913e-11	2.75292e-11	1.30375
Proteus mirabilis	msp_0228	1	1	3.58913e-11	2.75292e-11	1.30375
unclassified_Erysipelotrichaceae	msp_0231	1	1	3.58913e-11	2.75292e-11	1.30375
Fusobacterium ulcerans	msp_0266	1	1	3.58913e-11	2.75292e-11	1.30375
Fusobacterium varium	msp_0289	1	1	3.58913e-11	2.75292e-11	1.30375
Fusobacterium mortiferum	msp_0338	1	1	3.58913e-11	2.75292e-11	1.30375
unclassified Bacteroides	msp_0355	1	1	3.58913e-11	2.75292e-11	1.30375
Aeromonas veronii	msp_0368c	1	1	3.58913e-11	2.75292e-11	1.30375
Bacteroides sp. CAG:1076	msp_0390	1	1	3.58913e-11	2.75292e-11	1.30375
Pyramidobacter piscolens	msp_0409	1	1	3.58913e-11	2.75292e-11	1.30375
Coprobacter sp. CIM:MAG 570	msp_0415	1	1	3.58913e-11	2.75292e-11	1.30375
unclassified Ruminococcus	msp_0420	1	1	3.58913e-11	2.75292e-11	1.30375
Bacteroidales bacterium H5	msp_0428	1	1	3.58913e-11	2.75292e-11	1.30375
Actinomyces oris	msp_0437c	1	1	3.58913e-11	2.75292e-11	1.30375
unclassified Parabacteroides	msp_0443	1	1	3.58913e-11	2.75292e-11	1.30375
Oribacterium sinus	msp_0446c	1	1	3.58913e-11	2.75292e-11	1.30375
Bifidobacterium scardovii	msp_0469c	1	1	3.58913e-11	2.75292e-11	1.30375
unclassified Prevotellaceae	msp_0470	1	1	3.58913e-11	2.75292e-11	1.30375
unclassified Clostridiales Family XIII. Incertae Sedis	msp_0472	1	1	3.58913e-11	2.75292e-11	1.30375
Veillonella sp. CAG:933	msp_0483	1	1	3.58913e-11	2.75292e-11	1.30375
Bacteroides gallinarum	msp_0520c	1	1	3.58913e-11	2.75292e-11	1.30375
unclassified Muribaculaceae	msp_0531	1	1	3.58913e-11	2.75292e-11	1.30375
Alistipes sp. CHKCI003	msp_0543c	1	1	3.58913e-11	2.75292e-11	1.30375
Escherichia fergusonii	msp_0544c	1	1	3.58913e-11	2.75292e-11	1.30375
unclassified Ruminococcaceae	msp_0571	1	1	3.58913e-11	2.75292e-11	1.30375
[Eubacteriaceae] bacterium CHKCI004 & [Eubacterium] sp. An3	msp_0575	1	1	3.58913e-11	2.75292e-11	1.30375
unclassified Fusobacterium	msp_0580	1	1	3.58913e-11	2.75292e-11	1.30375
unclassified Fusobacterium	msp_0587	1	1	3.58913e-11	2.75292e-11	1.30375
unclassified Parabacteroides	msp_0590	1	1	3.58913e-11	2.75292e-11	1.30375
Weissella cibaria	msp_0600c	1	1	3.58913e-11	2.75292e-11	1.30375
Anaerofustis stercorihominis	msp_0601c	1	1	3.58913e-11	2.75292e-11	1.30375
Streptococcus infantis 2	msp_0602c	1	1	3.58913e-11	2.75292e-11	1.30375
Turicimonas muris	msp_0618	1	1	3.58913e-11	2.75292e-11	1.30375
Bifidobacterium breve	msp_0627	1	1	3.58913e-11	2.75292e-11	1.30375
Klebsiella michiganensis 1	msp_0633	1	1	3.58913e-11	2.75292e-11	1.30375
Acidaminococcus sp. Marseille-P4266	msp_0649	1	1	3.58913e-11	2.75292e-11	1.30375
unclassified Ruminococcaceae	msp_0664	1	1	3.58913e-11	2.75292e-11	1.30375
Slackia exigua	msp_0677c	1	1	3.58913e-11	2.75292e-11	1.30375
Clostridiales bacterium UBA1701 / Clostridia bacterium CIM:MAG 26	msp_0689	1	1	3.58913e-11	2.75292e-11	1.30375
Lactobacillus amylovorus	msp_0691	1	1	3.58913e-11	2.75292e-11	1.30375
Selenomonas bovis	msp_0714c	1	1	3.58913e-11	2.75292e-11	1.30375
unclassified Bacteroides	msp_0721	1	1	3.58913e-11	2.75292e-11	1.30375
unclassified Bacteroidales	msp_0743	1	1	3.58913e-11	2.75292e-11	1.30375
Sutterella parvirubra	msp_0801	1	1	3.58913e-11	2.75292e-11	1.30375
unclassified Muribaculaceae	msp_0813	1	1	3.58913e-11	2.75292e-11	1.30375
Streptococcus pasteurianus	msp_0832	1	1	3.58913e-11	2.75292e-11	1.30375
unclassified Dialister	msp_0834	1	1	3.58913e-11	2.75292e-11	1.30375
Campylobacter concisus 2	msp_0844c	1	1	3.58913e-11	2.75292e-11	1.30375
Granulicatella adiacens	msp_0853c	1	1	3.58913e-11	2.75292e-11	1.30375
unclassified Lachnospiraceae	msp_0863	1	1	3.58913e-11	2.75292e-11	1.30375
#N/A	msp_0864	1	1	3.58913e-11	2.75292e-11	1.30375
Lactobacillus agilis	msp_0866c	1	1	3.58913e-11	2.75292e-11	1.30375
Lachnospiraceae bacterium 2_1_46FAA	msp_0868	1	1	3.58913e-11	2.75292e-11	1.30375
unclassified Muribaculaceae	msp_0888	1	1	3.58913e-11	2.75292e-11	1.30375
unclassified Phascolarctobacterium	msp_0889	1	1	3.58913e-11	2.75292e-11	1.30375
Leuconostoc mesenteroides	msp_0890c	1	1	3.58913e-11	2.75292e-11	1.30375
unclassified Prevotella	msp_0894	1	1	3.58913e-11	2.75292e-11	1.30375
unclassified Blautia	msp_0901	1	1	3.58913e-11	2.75292e-11	1.30375
unclassified Sutterella	msp_0919	1	1	3.58913e-11	2.75292e-11	1.30375
Veillonella seminalis	msp_0923	1	1	3.58913e-11	2.75292e-11	1.30375
unclassified Dialister	msp_0926	1	1	3.58913e-11	2.75292e-11	1.30375
Peptostreptococcus anaerobius	msp_0935	1	1	3.58913e-11	2.75292e-11	1.30375
Agathobaculum desmolans	msp_0952	1	1	3.58913e-11	2.75292e-11	1.30375
Fusobacterium sp. clos_1_1	msp_0956	1	1	3.58913e-11	2.75292e-11	1.30375
Veillonella magna	msp_0968c	1	1	3.58913e-11	2.75292e-11	1.30375
Bacteroides sartorii	msp_0971	1	1	3.58913e-11	2.75292e-11	1.30375
unclassified Prevotellaceae	msp_0972	1	1	3.58913e-11	2.75292e-11	1.30375
Gemella sanguinis	msp_0974c	1	1	3.58913e-11	2.75292e-11	1.30375
Streptococcus lutetiensis	msp_0983	1	1	3.58913e-11	2.75292e-11	1.30375
unclassified Prevotella	msp_0997	1	1	3.58913e-11	2.75292e-11	1.30375
unclassified Ruminococcaceae	msp_1002	1	1	3.58913e-11	2.75292e-11	1.30375
Prevotella intermedia	msp_1028c	1	1	3.58913e-11	2.75292e-11	1.30375
Anaeroglobus geminatus	msp_1034	1	1	3.58913e-11	2.75292e-11	1.30375
Mobilibacterium timonense	msp_1035	1	1	3.58913e-11	2.75292e-11	1.30375
unclassified Dialister	msp_1036	1	1	3.58913e-11	2.75292e-11	1.30375
Colibacter massiliensis	msp_1040c	1	1	3.58913e-11	2.75292e-11	1.30375
unclassified Fusobacterium	msp_1044	1	1	3.58913e-11	2.75292e-11	1.30375
Clostridium tertium	msp_1046	1	1	3.58913e-11	2.75292e-11	1.30375
Peptoniphilus lacrimalis	msp_1057c	1	1	3.58913e-11	2.75292e-11	1.30375
Lactobacillus gallinarum	msp_1059c	1	1	3.58913e-11	2.75292e-11	1.30375
#N/A	msp_1061c	1	1	3.58913e-11	2.75292e-11	1.30375
Peptostreptococcus sp. MV1	msp_1063c	1	1	3.58913e-11	2.75292e-11	1.30375
unclassified Alistipes	msp_1083	1	1	3.58913e-11	2.75292e-11	1.30375
[Eubacterium] sp. ER2	msp_1084	1	1	3.58913e-11	2.75292e-11	1.30375
Sutterella sp. UBA1442	msp_1088	1	1	3.58913e-11	2.75292e-11	1.30375
unclassified Evtepia	msp_1091	1	1	3.58913e-11	2.75292e-11	1.30375
unclassified Sutterellaceae	msp_1092	1	1	3.58913e-11	2.75292e-11	1.30375
[Firmicutes] bacterium CAG:822	msp_1113c	1	1	3.58913e-11	2.75292e-11	1.30375
unclassified Lachnospiraceae	msp_1121	1	1	3.58913e-11	2.75292e-11	1.30375
unclassified Muribaculaceae	msp_1130	1	1	3.58913e-11	2.75292e-11	1.30375
Bacteroidales bacterium M7	msp_1144c	1	1	3.58913e-11	2.75292e-11	1.30375
Peptoniphilus harei	msp_1168	1	1	3.58913e-11	2.75292e-11	1.30375
unclassified Muribaculaceae	msp_1178	1	1	3.58913e-11	2.75292e-11	1.30375
Streptococcus sp. UBA3373 & UBA632	msp_1190c	1	1	3.58913e-11	2.75292e-11	1.30375
Atopobium parvulum	msp_1191c	1	1	3.58913e-11	2.75292e-11	1.30375
Dialister pneumosintes	msp_1193	1	1	3.58913e-11	2.75292e-11	1.30375
Lactobacillus crispatus	msp_1196	1	1	3.58913e-11	2.75292e-11	1.30375
unclassified Lactobacillus	msp_1208	1	1	3.58913e-11	2.75292e-11	1.30375
unclassified Alistipes	msp_1209	1	1	3.58913e-11	2.75292e-11	1.30375
unclassified Porphyromonas	msp_1215	1	1	3.58913e-11	2.75292e-11	1.30375
LactobacillusÊvaginalis 2	msp_1220	1	1	3.58913e-11	2.75292e-11	1.30375
Lactobacillus vaginalis	msp_1222	1	1	3.58913e-11	2.75292e-11	1.30375
Lactobacillus parabuchneri	msp_1223c	1	1	3.58913e-11	2.75292e-11	1.30375
Libanicoccus massiliensis	msp_1227c	1	1	3.58913e-11	2.75292e-11	1.30375
Parvimonas sp. KA00067	msp_1245	1	1	3.58913e-11	2.75292e-11	1.30375
unclassified Oscillibacter	msp_1251	1	1	3.58913e-11	2.75292e-11	1.30375
#N/A	msp_1254	1	1	3.58913e-11	2.75292e-11	1.30375
unclassified Faecalibacterium	msp_1255	1	1	3.58913e-11	2.75292e-11	1.30375
Clostridiales bacterium S5-A14a	msp_1259c	1	1	3.58913e-11	2.75292e-11	1.30375
Lactobacillus johnsonii	msp_1265	1	1	3.58913e-11	2.75292e-11	1.30375
unclassified Muribaculaceae	msp_1272	1	1	3.58913e-11	2.75292e-11	1.30375
unclassified Acidaminococcus	msp_1277	1	1	3.58913e-11	2.75292e-11	1.30375
unclassified Elusimicrobia	msp_1281	1	1	3.58913e-11	2.75292e-11	1.30375
unclassified Bacteroides	msp_1284	1	1	3.58913e-11	2.75292e-11	1.30375
unclassified Veillonella	msp_1294	1	1	3.58913e-11	2.75292e-11	1.30375
#N/A	msp_1295	1	1	3.58913e-11	2.75292e-11	1.30375
unclassified Ruminococcaceae	msp_1296c	1	1	3.58913e-11	2.75292e-11	1.30375
Christensenella minuta	msp_1300c	1	1	3.58913e-11	2.75292e-11	1.30375
unclassified Methanomassiliicoccaceae	msp_1318	1	1	3.58913e-11	2.75292e-11	1.30375
#N/A	msp_1320c	1	1	3.58913e-11	2.75292e-11	1.30375
Veillonella tobetsuensis	msp_1329	1	1	3.58913e-11	2.75292e-11	1.30375
Anaerococcus obesiensis == vaginalis	msp_1336	1	1	3.58913e-11	2.75292e-11	1.30375
[Clostridium] sp. Marseille-P2538	msp_1337c	1	1	3.58913e-11	2.75292e-11	1.30375
Streptococcus infantarius	msp_1341	1	1	3.58913e-11	2.75292e-11	1.30375
unclassified	msp_1346c	1	1	3.58913e-11	2.75292e-11	1.30375
unclassified Porphyromonas	msp_1361	1	1	3.58913e-11	2.75292e-11	1.30375
#N/A	msp_1363	1	1	3.58913e-11	2.75292e-11	1.30375
Megasphaera sp. UBA1696	msp_1365	1	1	3.58913e-11	2.75292e-11	1.30375
unclassified Muribaculaceae	msp_1371	1	1	3.58913e-11	2.75292e-11	1.30375
unclassified Oscillibacter	msp_1378	1	1	3.58913e-11	2.75292e-11	1.30375
unclassified Ruminococcaceae	msp_1386	1	1	3.58913e-11	2.75292e-11	1.30375
unclassified Clostridiales 2	msp_1395	1	1	3.58913e-11	2.75292e-11	1.30375
Catabacter hongkongensis	msp_1397c	1	1	3.58913e-11	2.75292e-11	1.30375
unclassified Olsenella	msp_1401c	1	1	3.58913e-11	2.75292e-11	1.30375
unclassified Lachnospiraceae	msp_1405	1	1	3.58913e-11	2.75292e-11	1.30375
Streptococcus mitis	msp_1418c	1	1	3.58913e-11	2.75292e-11	1.30375
unclassified Sutterella	msp_1419	1	1	3.58913e-11	2.75292e-11	1.30375
unclassified_Holdemanella	msp_1421	1	1	3.58913e-11	2.75292e-11	1.30375
unclassified Ruminococcaceae	msp_1423	1	1	3.58913e-11	2.75292e-11	1.30375
unclassified Ruminococcaceae	msp_1433	1	1	3.58913e-11	2.75292e-11	1.30375
Porphyromonas endodontalis	msp_1456c	1	1	3.58913e-11	2.75292e-11	1.30375
[Christensenellaceae] bacterium Phil10	msp_1458	1	1	3.58913e-11	2.75292e-11	1.30375
unclassified Paraeggerthella	msp_1472c	1	1	3.58913e-11	2.75292e-11	1.30375
Enterococcus gallinarum	msp_1489c	1	1	3.58913e-11	2.75292e-11	1.30375
unclassified Phascolarctobacterium	msp_1495	1	1	3.58913e-11	2.75292e-11	1.30375
unclassified Lachnospiraceae	msp_1499	1	1	3.58913e-11	2.75292e-11	1.30375
Enterobacter asburiae	msp_1511c	1	1	3.58913e-11	2.75292e-11	1.30375
unclassified Gemmiger	msp_1520	1	1	3.58913e-11	2.75292e-11	1.30375
[Clostridium] hylemonae	msp_1525	1	1	3.58913e-11	2.75292e-11	1.30375
Olsenella sp. An188	msp_1528	1	1	3.58913e-11	2.75292e-11	1.30375
#N/A	msp_1539	1	1	3.58913e-11	2.75292e-11	1.30375
Lactobacillus farciminis	msp_1547c	1	1	3.58913e-11	2.75292e-11	1.30375
unclassified Fournierella	msp_1548	1	1	3.58913e-11	2.75292e-11	1.30375
Kluyvera georgiana	msp_1554c	1	1	3.58913e-11	2.75292e-11	1.30375
Porphyromonas sp. HMSC065F10	msp_1559c	1	1	3.58913e-11	2.75292e-11	1.30375
unclassified Prevotella	msp_1568	1	1	3.58913e-11	2.75292e-11	1.30375
Porphyromonas asaccharolytica	msp_1570	1	1	3.58913e-11	2.75292e-11	1.30375
[Bacteroides] coagulans	msp_1571c	1	1	3.58913e-11	2.75292e-11	1.30375
unclassified Clostridiales 5	msp_1577	1	1	3.58913e-11	2.75292e-11	1.30375
unclassified Butyricimonas	msp_1582	1	1	3.58913e-11	2.75292e-11	1.30375
unclassified Lachnospiraceae	msp_1586	1	1	3.58913e-11	2.75292e-11	1.30375
unclassified Clostridiales 2	msp_1595	1	1	3.58913e-11	2.75292e-11	1.30375
unclassified Porphyromonas	msp_1600	1	1	3.58913e-11	2.75292e-11	1.30375
Atopobium parvulum 2	msp_1603c	1	1	3.58913e-11	2.75292e-11	1.30375
unclassified Olsenella	msp_1607c	1	1	3.58913e-11	2.75292e-11	1.30375
unclassified Selenomonadaceae	msp_1613	1	1	3.58913e-11	2.75292e-11	1.30375
unclassified Lachnospiraceae	msp_1617	1	1	3.58913e-11	2.75292e-11	1.30375
unclassified Blautia	msp_1624	1	1	3.58913e-11	2.75292e-11	1.30375
unclassified Gordonibacter	msp_1627	1	1	3.58913e-11	2.75292e-11	1.30375
Lachnoclostridium sp. An118	msp_1628	1	1	3.58913e-11	2.75292e-11	1.30375
#N/A	msp_1635	1	1	3.58913e-11	2.75292e-11	1.30375
unclassified_Erysipelatoclostridium	msp_1647	1	1	3.58913e-11	2.75292e-11	1.30375
Peptoniphilus senegalensis	msp_1648	1	1	3.58913e-11	2.75292e-11	1.30375
Desulfovibrio desulfuricans	msp_1655c	1	1	3.58913e-11	2.75292e-11	1.30375
[Mollicutes] bacterium Phil14	msp_1666	1	1	3.58913e-11	2.75292e-11	1.30375
unclassified Clostridiales 2	msp_1675	1	1	3.58913e-11	2.75292e-11	1.30375
Clostridioides difficile	msp_1682c	1	1	3.58913e-11	2.75292e-11	1.30375
Faecalicatena contorta	msp_1684	1	1	3.58913e-11	2.75292e-11	1.30375
unclassified Phascolarctobacterium	msp_1691	1	1	3.58913e-11	2.75292e-11	1.30375
unclassified Muribaculaceae	msp_1692	1	1	3.58913e-11	2.75292e-11	1.30375
Enterococcus avium	msp_1697	1	1	3.58913e-11	2.75292e-11	1.30375
Lachnoclostridium sp. An14	msp_1698	1	1	3.58913e-11	2.75292e-11	1.30375
unclassified_Erysipelatoclostridium	msp_1700	1	1	3.58913e-11	2.75292e-11	1.30375
#N/A	msp_1703	1	1	3.58913e-11	2.75292e-11	1.30375
Enterococcus asini	msp_1704c	1	1	3.58913e-11	2.75292e-11	1.30375
unclassified Roseburia	msp_1711	1	1	3.58913e-11	2.75292e-11	1.30375
unclassified Lachnospiraceae	msp_1713	1	1	3.58913e-11	2.75292e-11	1.30375
unclassified Blautia	msp_1725	1	1	3.58913e-11	2.75292e-11	1.30375
unclassified Clostridiales 2	msp_1726	1	1	3.58913e-11	2.75292e-11	1.30375
unclassified Alistipes	msp_1727	1	1	3.58913e-11	2.75292e-11	1.30375
#N/A	msp_1731	1	1	3.58913e-11	2.75292e-11	1.30375
#N/A	msp_1738	1	1	3.58913e-11	2.75292e-11	1.30375
#N/A	msp_1746	1	1	3.58913e-11	2.75292e-11	1.30375
unclassified Bacteroides	msp_1751	1	1	3.58913e-11	2.75292e-11	1.30375
Raoultella ornithinolytica	msp_1754	1	1	3.58913e-11	2.75292e-11	1.30375
#N/A	msp_1755	1	1	3.58913e-11	2.75292e-11	1.30375
Clostridium neonatale	msp_1772c	1	1	3.58913e-11	2.75292e-11	1.30375
Lactobacillus oris	msp_1773	1	1	3.58913e-11	2.75292e-11	1.30375
[Clostridium] jeddahense	msp_1780c	1	1	3.58913e-11	2.75292e-11	1.30375
Prevotella melaninogenica	msp_1782	1	1	3.58913e-11	2.75292e-11	1.30375
Fusobacterium periodonticum	msp_1783	1	1	3.58913e-11	2.75292e-11	1.30375
Prevotella jejuni	msp_1784	1	1	3.58913e-11	2.75292e-11	1.30375
Haemophilus quentini	msp_1785	1	1	3.58913e-11	2.75292e-11	1.30375
unclassified Leptotrichia	msp_1786	1	1	3.58913e-11	2.75292e-11	1.30375
Prevotella salivae	msp_1787	1	1	3.58913e-11	2.75292e-11	1.30375
Lachnoanaerobaculum saburreum 2	msp_1788	1	1	3.58913e-11	2.75292e-11	1.30375
Alloprevotella tannerae	msp_1789	1	1	3.58913e-11	2.75292e-11	1.30375
Fusobacterium nucleatum subsp. polymorphum	msp_1790	1	1	3.58913e-11	2.75292e-11	1.30375
Prevotella denticola	msp_1793	1	1	3.58913e-11	2.75292e-11	1.30375
unclassified Veillonella	msp_1799	1	1	3.58913e-11	2.75292e-11	1.30375
Haemophilus parahaemolyticus	msp_1801	1	1	3.58913e-11	2.75292e-11	1.30375
Haemophilus sputorum	msp_1802	1	1	3.58913e-11	2.75292e-11	1.30375
Lactobacillus gasseri	msp_1805	1	1	3.58913e-11	2.75292e-11	1.30375
Prevotella veroralis	msp_1808	1	1	3.58913e-11	2.75292e-11	1.30375
unclassified Saccharopolyspora	msp_1818	1	1	3.58913e-11	2.75292e-11	1.30375
unclassified Selenomonas	msp_1822	1	1	3.58913e-11	2.75292e-11	1.30375
unclassified Prevotella	msp_1824	1	1	3.58913e-11	2.75292e-11	1.30375
unclassified Prevotellaceae	msp_1828	1	1	3.58913e-11	2.75292e-11	1.30375
unclassified Muribaculaceae	msp_1830	1	1	3.58913e-11	2.75292e-11	1.30375
unclassified Lachnospiraceae	msp_1831	1	1	3.58913e-11	2.75292e-11	1.30375
unclassified Ruminococcus	msp_1833	1	1	3.58913e-11	2.75292e-11	1.30375
unclassified Prevotellaceae	msp_1834	1	1	3.58913e-11	2.75292e-11	1.30375
unclassified Muribaculaceae	msp_1836	1	1	3.58913e-11	2.75292e-11	1.30375
unclassified Fusobacterium	msp_1838	1	1	3.58913e-11	2.75292e-11	1.30375
unclassified Muribaculaceae	msp_1839	1	1	3.58913e-11	2.75292e-11	1.30375
unclassified Clostridiales Family XIII. Incertae Sedis	msp_1840	1	1	3.58913e-11	2.75292e-11	1.30375
#N/A	msp_1845	1	1	3.58913e-11	2.75292e-11	1.30375
#N/A	msp_1849	1	1	3.58913e-11	2.75292e-11	1.30375
unclassified Ruminococcaceae	msp_1850	1	1	3.58913e-11	2.75292e-11	1.30375
#N/A	msp_1857	1	1	3.58913e-11	2.75292e-11	1.30375
unclassified Alistipes	msp_1859	1	1	3.58913e-11	2.75292e-11	1.30375
unclassified Fusobacterium	msp_1861	1	1	3.58913e-11	2.75292e-11	1.30375
[Escherichia coli] CIM:MAG 560	msp_1863	1	1	3.58913e-11	2.75292e-11	1.30375
unclassified Lachnospiraceae	msp_1864	1	1	3.58913e-11	2.75292e-11	1.30375
unclassified_RF39_Mollicutes	msp_1868	1	1	3.58913e-11	2.75292e-11	1.30375
unclassified Lachnospiraceae	msp_1874	1	1	3.58913e-11	2.75292e-11	1.30375
#N/A	msp_1876	1	1	3.58913e-11	2.75292e-11	1.30375
Aeromonas caviae	msp_1883	1	1	3.58913e-11	2.75292e-11	1.30375
Atopobiaceae sp1	msp_1886	1	1	3.58913e-11	2.75292e-11	1.30375
unclassified Candidatus Gastranaerophilales	msp_1888	1	1	3.58913e-11	2.75292e-11	1.30375
#N/A	msp_1889	1	1	3.58913e-11	2.75292e-11	1.30375
unclassified Blautia	msp_1891	1	1	3.58913e-11	2.75292e-11	1.30375
#N/A	msp_1894	1	1	3.58913e-11	2.75292e-11	1.30375
unclassified Muribaculaceae	msp_1895	1	1	3.58913e-11	2.75292e-11	1.30375
#N/A	msp_1899	1	1	3.58913e-11	2.75292e-11	1.30375
#N/A	msp_1900	1	1	3.58913e-11	2.75292e-11	1.30375
unclassified Negativibacillus	msp_1902	1	1	3.58913e-11	2.75292e-11	1.30375
unclassified Clostridiales 1	msp_1903	1	1	3.58913e-11	2.75292e-11	1.30375
unclassified Clostridiales 4	msp_1905	1	1	3.58913e-11	2.75292e-11	1.30375
unclassified Anaerostipes	msp_1906	1	1	3.58913e-11	2.75292e-11	1.30375
unclassified Bacteroides	msp_1907	1	1	3.58913e-11	2.75292e-11	1.30375
unclassified Clostridioides	msp_1908	1	1	3.58913e-11	2.75292e-11	1.30375
unclassified Sutterella	msp_1913	1	1	3.58913e-11	2.75292e-11	1.30375
unclassified_RF39_Mollicutes	msp_1915	1	1	3.58913e-11	2.75292e-11	1.30375
#N/A	msp_1920	1	1	3.58913e-11	2.75292e-11	1.30375
#N/A	msp_1924	1	1	3.58913e-11	2.75292e-11	1.30375
unclassified_ML615J-28_Tenericutes	msp_1926	1	1	3.58913e-11	2.75292e-11	1.30375
unclassified_ML615J-28_Tenericutes	msp_1929	1	1	3.58913e-11	2.75292e-11	1.30375
unclassified Clostridiales 2	msp_1931	1	1	3.58913e-11	2.75292e-11	1.30375
#N/A	msp_1936	1	1	3.58913e-11	2.75292e-11	1.30375
unclassified Clostridiales	msp_1938	1	1	3.58913e-11	2.75292e-11	1.30375
#N/A	msp_1940	1	1	3.58913e-11	2.75292e-11	1.30375
#N/A	msp_1941	1	1	3.58913e-11	2.75292e-11	1.30375
[Clostridium] hiranonis	msp_1942	1	1	3.58913e-11	2.75292e-11	1.30375
unclassified Clostridiales Family XIII. Incertae Sedis	msp_1946	1	1	3.58913e-11	2.75292e-11	1.30375
unclassified Lactobacillus	msp_1947	1	1	3.58913e-11	2.75292e-11	1.30375
Faecalicatena orotica	msp_1948	1	1	3.58913e-11	2.75292e-11	1.30375
unclassified Lachnoclostridium	msp_1949	1	1	3.58913e-11	2.75292e-11	1.30375
unclassified Sutterellaceae	msp_1958	1	1	3.58913e-11	2.75292e-11	1.30375
#N/A	msp_1962	1	1	3.58913e-11	2.75292e-11	1.30375
unclassified Lachnospiraceae	msp_1976	1	1	3.58913e-11	2.75292e-11	1.30375
unclassified Bacteroidales	msp_1978	1	1	3.58913e-11	2.75292e-11	1.30375
Prevotella sp. UBA7263 & UBA7283 & RUG423 & RUG136 & RUG144	msp_1981	1	1	3.58913e-11	2.75292e-11	1.30375
unclassified Bacteroides	msp_1982	1	1	3.58913e-11	2.75292e-11	1.30375
unclassified Muribaculaceae	msp_1984	1	1	3.58913e-11	2.75292e-11	1.30375
#N/A	msp_1986	1	1	3.58913e-11	2.75292e-11	1.30375
unclassified Muribaculaceae	msp_1987	1	1	3.58913e-11	2.75292e-11	1.30375
#N/A	msp_1988	1	1	3.58913e-11	2.75292e-11	1.30375
unclassified Lachnospiraceae	msp_1991	1	1	3.58913e-11	2.75292e-11	1.30375
unclassified_RF39_Mollicutes	msp_1995	1	1	3.58913e-11	2.75292e-11	1.30375
unclassified Clostridiales 2	msp_2001	1	1	3.58913e-11	2.75292e-11	1.30375
#N/A	msp_2002	1	1	3.58913e-11	2.75292e-11	1.30375
unclassified Candidatus Gastranaerophilales	msp_2003	1	1	3.58913e-11	2.75292e-11	1.30375
unclassified Bacteroidales	msp_2011	1	1	3.58913e-11	2.75292e-11	1.30375
unclassified Phascolarctobacterium	msp_2015	1	1	3.58913e-11	2.75292e-11	1.30375
Ruminococcaceae bacterium UBA1691	msp_2028	1	1	3.58913e-11	2.75292e-11	1.30375
#N/A	msp_2029	1	1	3.58913e-11	2.75292e-11	1.30375
unclassified Clostridiales 2	msp_2039	1	1	3.58913e-11	2.75292e-11	1.30375
unclassified Prevotellaceae	msp_2042	1	1	3.58913e-11	2.75292e-11	1.30375
#N/A	msp_2046	1	1	3.58913e-11	2.75292e-11	1.30375
unclassified Ruminococcaceae	msp_2054	1	1	3.58913e-11	2.75292e-11	1.30375
unclassified Muribaculaceae	msp_2058	1	1	3.58913e-11	2.75292e-11	1.30375
#N/A	msp_2062	1	1	3.58913e-11	2.75292e-11	1.30375
unclassified Lachnoclostridium	msp_2068	1	1	3.58913e-11	2.75292e-11	1.30375
#N/A	msp_2078	1	1	3.58913e-11	2.75292e-11	1.30375
unclassified Lachnospiraceae	msp_2088	1	1	3.58913e-11	2.75292e-11	1.30375
unclassified Mailhella	msp_2101	1	1	3.58913e-11	2.75292e-11	1.30375
unclassified Bacteroidales	msp_2110	1	1	3.58913e-11	2.75292e-11	1.30375
unclassified Sutterella	msp_2127	1	1	3.58913e-11	2.75292e-11	1.30375
#N/A	msp_2133	1	1	3.58913e-11	2.75292e-11	1.30375
unclassified Flavonifractor	msp_2142	1	1	3.58913e-11	2.75292e-11	1.30375
unclassified Desulfovibrio	msp_2159	1	1	3.58913e-11	2.75292e-11	1.30375
unclassified Lachnospiraceae	msp_2165	1	1	3.58913e-11	2.75292e-11	1.30375
unclassified Clostridiales 3	msp_2176	1	1	3.58913e-11	2.75292e-11	1.30375
unclassified Bacteroides	msp_2210	1	1	3.58913e-11	2.75292e-11	1.30375
unclassified Ruminococcus	msp_2211	1	1	3.58913e-11	2.75292e-11	1.30375
Alistipes timonensis	msp_0429	0.90486	1	9.56072e-09	7.26602e-09	1.31581
Duodenibacillus massiliensis	msp_0414	0.866079	1	2.10364e-07	1.56909e-07	1.34067
unclassified Oscillospiraceae	msp_1917	0.786379	1	1.97781e-08	1.4751e-08	1.3408
Catenibacterium mitsuokai	msp_0458	0.862064	1	1.10082e-07	8.08927e-08	1.36084
unclassified Prevotella	msp_1174	0.972855	1	2.8154e-08	2.06744e-08	1.36178
#N/A	msp_1910	0.9269	1	7.0994e-08	5.19656e-08	1.36617
Parabacteroides goldsteinii	msp_0028	0.820194	1	5.71223e-08	4.15532e-08	1.37468
[Eubacterium] sp. CAG:274	msp_0431	0.805773	1	1.04701e-07	7.60113e-08	1.37744
#N/A	msp_1345c	0.855152	1	7.13934e-09	5.09854e-09	1.40027
[Clostridium] sp. CAG:343	msp_0586	0.980058	1	6.43741e-07	4.489e-07	1.43404
Bacteroides sp. UBA7116 & UBA7052	msp_0438	0.972855	1	4.21896e-08	2.93094e-08	1.43945
#N/A	msp_1693	0.930913	1	8.1612e-09	5.61567e-09	1.45329
#N/A	msp_0959	0.911462	1	1.26036e-07	8.64526e-08	1.45787
Anaeromassilibacillus sp. Marseille-P3371 / Clostridia bacterium UC5.1-1E11	msp_0370	0.966429	1	2.42338e-08	1.65986e-08	1.45999
unclassified Barnesiellaceae	msp_1878	0.972855	1	6.27746e-09	4.29353e-09	1.46208
unclassified Dialister	msp_1375	0.972855	1	2.51396e-08	1.70094e-08	1.47798
Firmicutes bacterium CAG:124	msp_0205	0.909968	1	7.34202e-07	4.88856e-07	1.50188
unclassified Sutterella	msp_1706	0.957115	1	9.55631e-09	6.20993e-09	1.53887
Butyrivibrio sp. CAG:318	msp_0294	0.879622	1	1.01377e-06	6.56862e-07	1.54336
Lactococcus lactis subsp. lactis	msp_0486	0.909738	1	3.9954e-09	2.58183e-09	1.54751
Clostridiales bacterium UBA1390	msp_1649	0.893669	1	1.4832e-08	9.52632e-09	1.55695
Bacteroides salyersiae	msp_0037	0.814171	1	2.68175e-07	1.70293e-07	1.57479
Faecalitalea sp. Marseille-P3755	msp_1299	0.957115	1	5.34407e-09	3.34712e-09	1.59662
unclassified Parabacteroides	msp_1814	0.824534	1	3.29526e-09	2.06122e-09	1.59869
unclassified Oscillibacter	msp_1238	0.79793	1	1.86374e-08	1.09406e-08	1.70351
unclassified Blautia	msp_1720	0.963026	1	7.51557e-10	4.35747e-10	1.72476
unclassified Bacteroides	msp_1384	0.937244	1	1.53474e-08	8.74892e-09	1.75421
unclassified Bacteroidales	msp_0508	0.934133	1	8.65044e-08	4.70796e-08	1.83741
unclassified Oscillibacter	msp_0791	0.972855	1	3.60992e-10	1.9621e-10	1.83982
unclassified Clostridiales Family XIII. Incertae Sedis	msp_1689	0.972855	1	7.13422e-10	3.81281e-10	1.87112
Veillonella atypica	msp_0884	0.996103	1	3.08138e-08	1.59637e-08	1.93025
unclassified Clostridiales 2	msp_1612	0.790413	1	1.10049e-08	5.68981e-09	1.93414
Sellimonas intestinalis == Drancourtella massiliensis	msp_0274	0.779805	1	9.53935e-09	4.89401e-09	1.94919
#N/A	msp_1532	0.972855	1	1.27608e-08	6.50523e-09	1.96163
unclassified Clostridiales 2	msp_1348	0.972855	1	3.4498e-08	1.71657e-08	2.00971
unclassified Clostridiales 4	msp_0796	0.824534	1	5.58983e-09	2.70051e-09	2.06992
Blautia hydrogenotrophica	msp_0112	0.828041	1	1.36538e-09	6.48305e-10	2.10608
unclassified Ruminococcaceae	msp_0891	0.818734	1	4.24218e-08	1.99062e-08	2.13108
Bacteroides sp. CAG:875 & sp. 2789STDY5834845	msp_0101	0.910013	1	2.11241e-07	9.24547e-08	2.2848
[Subdoligranulum] sp. CAG:314 & CIM:MAG 76	msp_0555	0.849674	1	9.73077e-07	3.97021e-07	2.45095
unclassified Roseburia	msp_0094	0.972855	1	1.02537e-09	3.97093e-10	2.5822
Bacteroides clarus	msp_0063	0.858549	1	4.56536e-07	1.76712e-07	2.58351
unclassified_ML615J-28_Tenericutes	msp_1008	0.92307	1	3.86741e-08	1.44965e-08	2.66782
unclassified Clostridiales 1	msp_1082	0.940775	1	6.92093e-08	2.50861e-08	2.75887
unclassified_ML615J-28_Tenericutes	msp_1999	0.972855	1	3.015e-08	1.05173e-08	2.8667
unclassified Lachnospiraceae	msp_0548	0.933813	1	1.79375e-08	5.63188e-09	3.18499
[Clostridium] clostridioforme 1	msp_0020	0.770009	1	1.70193e-08	5.14798e-09	3.306
Collinsella tanakaei	msp_0785	0.963026	1	1.54503e-09	4.333e-10	3.56573
unclassified Lachnoclostridium	msp_1183	0.943166	1	1.28913e-08	3.50845e-09	3.67435
unclassified Eggerthellaceae	msp_1557	0.963026	1	1.51079e-09	3.96701e-10	3.80837
unclassified_RF39_Mollicutes	msp_1517	0.963026	1	2.66878e-08	6.8912e-09	3.87274
unclassified Rhodospirillales	msp_0695	0.794242	1	7.03621e-08	1.79974e-08	3.90958
unclassified Clostridiales 2	msp_1283	0.947731	1	4.29874e-08	1.0662e-08	4.03182
unclassified Prevotella	msp_0918	0.972855	1	4.34345e-08	1.04178e-08	4.16927
Hungatella hathewayi 1	msp_0044	0.890971	1	2.35245e-08	5.63289e-09	4.17627
unclassified_Holdemanella	msp_0981	0.912644	1	8.72457e-08	2.04236e-08	4.2718
[Ruminococcus] sp. CAG:724	msp_0823	0.858378	1	1.90307e-07	4.15148e-08	4.58407
unclassified Muribaculaceae	msp_0511	0.768874	1	2.33362e-07	4.5808e-08	5.09434
#N/A	msp_1447	0.972855	1	8.62305e-09	1.6752e-09	5.14749
Bifidobacterium animalis	msp_0916	0.972855	1	1.4256e-10	2.75292e-11	5.1785
Clostridium sp. CL-2	msp_1820	0.963026	1	1.35263e-09	2.4943e-10	5.42288
unclassified_RF39_Mollicutes	msp_1157	0.957661	1	7.13972e-09	1.16986e-09	6.10305
Lactobacillus casei == paracasei	msp_1089	0.972855	1	1.98375e-09	3.06469e-10	6.47292
#N/A	msp_1676	0.954872	1	1.26903e-08	1.83522e-09	6.91486
unclassified Bacteroides	msp_0609	0.954872	1	6.30678e-07	8.93153e-08	7.06125
unclassified_RF39_Mollicutes	msp_2152	0.972855	1	5.36175e-09	7.00786e-10	7.65105
Lachnospiraceae bacterium UBA7096	msp_0745	0.972855	1	2.68314e-09	2.86052e-10	9.37988
unclassified Clostridiales 2	msp_1739	0.972855	1	4.7613e-09	4.61047e-10	10.3271
unclassified_RF39_Mollicutes	msp_1426	0.972855	1	2.1116e-08	2.0253e-09	10.4261
unclassified Ruminococcaceae	msp_0957	0.963026	1	2.98416e-09	6.46992e-11	46.1235
