# Supplementary material for: Genome-scale metabolic modelling of the human gut microbiome reveals changes in the glyoxylate and dicarboxylate metabolism in metabolic disorders
Source: iScience. 2022 Jun 2;25(7):104513. doi: 10.1016/j.isci.2022.104513 (PMC9213702; doi:10.1016/j.isci.2022.104513)
Supplement: Table S2. MSP analysis for T2D cohorts, Related to STAR Methods — T2D MSP analysis including species name, MSP ID, the P value and P adjusted value from Wilcoxon test, the mean abundance of the msps from the patients (mean1) and controls (mean2), and the fold-change. [file mmc3.xlsx]

## Sheet: Supplemental Table 2
Supplemental Table 2 - MSP analysis for T2D cohorts, Related to STAR Methods
species name	MSP ID	pval	padj	mean1	mean 2	foldchange
butyrate-producing bacterium SS3/4 - [Clostridium] sp. CAG:81	msp_0898	3.51843e-08	6.95241e-05	2.94384e-07	4.81256e-07	0.611699
Agathobaculum sp. Marseille-P4005	msp_1381	3.49379e-06	0.00223867	2.69529e-08	1.00438e-08	2.68353
unclassified Lachnoclostridium	msp_0820	3.82546e-06	0.00223867	1.38264e-07	2.68647e-07	0.51467
Ruthenibacterium lactatiformans	msp_0172	4.53172e-06	0.00223867	6.60569e-07	3.12537e-07	2.11357
[Clostridium] phoceensis	msp_0478	1.34371e-05	0.00458617	1.61111e-07	1.06724e-07	1.50961
[Eubacterium] sp. CAG:252	msp_0158	1.57239e-05	0.00458617	1.39893e-07	1.0913e-06	0.128189
Coriobacteriia bacterium CIM:MAG 1296_1	msp_0942	1.62466e-05	0.00458617	1.31431e-07	5.57341e-08	2.35818
unclassified Clostridiales Family XIII. Incertae Sedis	msp_1291	2.68609e-05	0.00663465	1.23298e-07	4.97361e-08	2.47905
unclassified Lachnospiraceae	msp_0930	3.46489e-05	0.00760736	1.22568e-07	1.78434e-07	0.686913
Haemophilus parainfluenzae	msp_0881	5.5082e-05	0.00943213	1.99803e-07	4.67798e-07	0.427114
Gordonibacter urolithinfaciens	msp_1339	5.70127e-05	0.00943213	4.67301e-08	9.34406e-09	5.00105
[Eubacterium] sp. CAG:38	msp_0048	5.72801e-05	0.00943213	8.59536e-07	2.91184e-06	0.295187
Blautia hydrogenotrophica	msp_0112	6.9373e-05	0.0105447	2.56181e-08	5.08595e-09	5.03703
[Eubacterium] sp. 36_13 & CAG:86 & RUG185	msp_0227	8.40786e-05	0.0118671	4.29241e-07	6.40486e-07	0.670181
[Clostridium] sp. 28_17 & CAG:470	msp_0856	0.000112355	0.0148009	3.01487e-08	1.4859e-07	0.202899
[Ruminococcus] sp. 2789STDY5608817 / [Eubacterium] sp. 2789STDY5834872	msp_0655	0.000140022	0.0172927	1.81761e-07	8.66849e-08	2.0968
Streptococcus anginosus	msp_1127	0.000216686	0.0245513	2.34431e-08	3.62002e-08	0.647598
[Clostridium] sp. 2789STDY5834924	msp_0906	0.000226854	0.0245513	1.02789e-07	1.90255e-07	0.540273
Firmicutes bacterium CAG:94	msp_0467	0.00023607	0.0245513	1.4325e-07	4.66353e-08	3.0717
Anaerostipes caccae	msp_0200	0.000276307	0.0268716	4.75617e-08	1.58383e-08	3.00296
Eggerthella lenta	msp_0573	0.000285578	0.0268716	1.89242e-07	6.94665e-08	2.72422
[Clostridium] innocuum	msp_0103	0.000341771	0.0298361	1.01986e-07	4.38255e-08	2.32708
unclassified Lachnospiraceae	msp_0433	0.000352463	0.0298361	2.75382e-10	3.99204e-08	0.00689826
unclassified Lachnoclostridium	msp_0780	0.000365767	0.0298361	7.86399e-08	2.03684e-07	0.386087
unclassified Lachnoclostridium	msp_0049	0.000395314	0.0298361	4.26671e-08	2.31789e-08	1.84077
[Ruminococcus] sp. Marseille-P328 & Blautia sp. 2789STDY5608844 & sp. 2789STDY5608844	msp_0208	0.000405818	0.0298361	1.27512e-06	7.15373e-07	1.78246
Flavonifractor sp. 2789STDY5834895 & sp. 2789STDY5834937 / [Clostridium] sp. 2789STDY5608878	msp_0977	0.000420018	0.0298361	5.15147e-08	2.5702e-08	2.00431
Leuconostoc mesenteroides	msp_0890c	0.000422778	0.0298361	7.58258e-09	1.80312e-09	4.20525
Hungatella hathewayi 1	msp_0044	0.000487266	0.0332013	8.86243e-08	9.42871e-09	9.39941
unclassified Lachnoclostridium	msp_0705	0.000532712	0.0350879	4.1823e-08	7.8852e-08	0.530398
Erysipelatoclostridium ramosum	msp_0153	0.000553367	0.0352727	2.98161e-07	1.06974e-07	2.78724
Firmicutes bacterium CAG:145	msp_0315	0.000576662	0.0356089	8.23298e-08	2.98797e-08	2.75538
Blautia wexlerae	msp_0076	0.000617749	0.0369901	4.55254e-06	2.09427e-06	2.1738
Roseburia intestinalis	msp_0017	0.000674049	0.0391741	6.99982e-07	1.1029e-06	0.634677
[Ruminococcus] sp. CAG:17 / Blautia sp. 2789STDY5608880	msp_0065	0.000761243	0.0429776	8.37006e-07	2.8504e-07	2.93645
Faecalibacterium prausnitzii 3	msp_0388	0.000803564	0.0441067	2.81356e-06	3.81127e-06	0.738221
[Eubacterium] sp. CAG:581	msp_0529	0.00101507	0.0529154	1.9022e-07	3.86352e-07	0.492349
Lactobacillus paragasseri	msp_0925	0.0010176	0.0529154	1.49464e-07	3.16692e-09	47.1955
Erysipelatoclostridium sp1	msp_0188	0.00107136	0.05365	7.51924e-07	7.95053e-07	0.945753
Monoglobus pectinilyticus	msp_0735	0.00108603	0.05365	1.18728e-07	4.34686e-08	2.73136
Blautia coccoides == Blautia producta	msp_0180	0.00114912	0.0553819	1.82706e-08	6.72405e-10	27.172
Anaerobutyricum hallii	msp_0050	0.00119547	0.056042	1.34484e-06	6.66851e-07	2.01671
Anaerotruncus sp. AT3	msp_0297	0.00122201	0.056042	4.39954e-08	4.39078e-09	10.02
Oscillibacter sp. KLE 1728 & KLE 1745 & sp. PEA192 / Oscillospiraceae VE202-24	msp_0331	0.0012479	0.056042	5.19018e-07	3.7604e-07	1.38022
Prevotella stercorea	msp_0275	0.00130325	0.0572273	7.26668e-07	3.30592e-06	0.219808
Eisenbergiella tayi	msp_0014	0.00133367	0.0572899	1.17561e-07	3.71648e-08	3.16325
Klebsiella pneumoniae	msp_0030	0.00158291	0.0640161	8.49952e-07	1.20724e-06	0.704046
[Clostridium] bolteae	msp_0009	0.00159056	0.0640161	1.06901e-06	2.34447e-07	4.5597
Coprobacillus cateniformis	msp_0132	0.00161968	0.0640161	1.2023e-07	7.88717e-08	1.52438
Blautia massiliensis	msp_0141	0.00163731	0.0640161	1.16419e-06	5.13192e-07	2.26852
unclassified Clostridiales Family XIII. Incertae Sedis	msp_1558	0.00165224	0.0640161	1.82266e-08	2.99447e-09	6.08675
unclassified Lachnoclostridium	msp_0177	0.00184691	0.0681618	7.31426e-09	1.11186e-09	6.57842
Clostridia bacterium UC5.1-2E3	msp_0647	0.00185585	0.0681618	2.26148e-08	2.55953e-10	88.3555
[Eubacterium] ramulus	msp_0299	0.00192283	0.0681618	3.56313e-07	1.2404e-07	2.87256
[Clostridium] leptum	msp_0340	0.00196313	0.0681618	1.64546e-07	7.96622e-08	2.06554
unclassified Lachnoclostridium	msp_1515	0.00199051	0.0681618	8.12693e-09	5.50103e-11	147.735
Blautia sp. CAG:257	msp_0052	0.00199594	0.0681618	2.686e-07	3.1969e-08	8.40187
Dorea sp. CAG:105	msp_0604	0.0020007	0.0681618	1.18127e-07	4.65738e-08	2.53634
unclassified Catabacter	msp_0613	0.00229021	0.0767028	2.98411e-08	9.82521e-09	3.0372
Anaeromassilibacillus sp. An250	msp_1356	0.00241232	0.0794456	3.28413e-08	1.69039e-08	1.94283
Bifidobacterium adolescentis	msp_0263	0.0026725	0.0860343	2.47258e-06	4.38719e-07	5.63591
#N/A	msp_0147	0.00269946	0.0860343	4.1661e-07	7.31146e-08	5.69804
unclassified Ruminococcaceae	msp_1461	0.00279145	0.0871781	1.86511e-08	7.37925e-09	2.52751
unclassified Parabacteroides	msp_0316	0.00282358	0.0871781	2.08201e-08	1.81941e-09	11.4433
Dorea formicigenerans	msp_0506	0.00299919	0.0885722	6.3117e-07	3.98295e-07	1.58468
Intestinimonas butyriciproducens	msp_0364	0.00300058	0.0885722	7.10592e-08	3.09503e-08	2.29591
Sutterellaceae bacterium 4NBBH2	msp_0239	0.00303136	0.0885722	4.23614e-07	3.67538e-07	1.15257
Blautia sp. 2789STDY5834862	msp_1403	0.00304803	0.0885722	5.05399e-08	3.03628e-08	1.66453
unclassified Ruminococcaceae	msp_0291	0.00317074	0.0908027	7.77554e-07	4.29936e-07	1.80853
#N/A	msp_0619	0.00334821	0.0945152	3.16357e-08	1.12576e-08	2.81017
unclassified Lachnospiraceae	msp_0887	0.00352184	0.0980164	4.1388e-08	1.54912e-08	2.67172
Fusicatenibacter saccharivorans	msp_0154	0.00365511	0.100076	2.37888e-06	1.28264e-06	1.85467
Evtepia gabavorus	msp_0509	0.00369714	0.100076	2.39053e-07	1.19465e-07	2.00102
[Eubacterium] sp. CAG:161	msp_0630	0.00380221	0.101529	4.25805e-08	2.68693e-08	1.58473
[Clostridium] sp. CAG:169	msp_0357	0.00398892	0.102988	1.49985e-07	7.58154e-08	1.97829
Streptococcus parasanguinis	msp_0742	0.00399602	0.102988	2.49275e-07	1.74798e-07	1.42608
Firmicutes bacterium CAG:83	msp_0477	0.00401321	0.102988	6.09112e-07	3.61169e-07	1.6865
unclassified Roseburia	msp_0296	0.0042639	0.106269	3.31768e-07	2.6051e-07	1.27353
Roseburia inulinivorans	msp_0072	0.0042797	0.106269	1.53519e-06	2.24781e-06	0.682973
Dialister invisus	msp_0212	0.0043024	0.106269	1.58396e-06	6.49592e-07	2.43839
unclassified Clostridiales 5	msp_0356	0.00443368	0.107415	6.10828e-07	2.64623e-07	2.3083
Bifidobacterium breve	msp_0627	0.00445751	0.107415	1.25122e-06	1.30078e-07	9.619
unclassified Blautia	msp_0162	0.00496595	0.11682	4.98523e-07	5.99094e-07	0.832128
Prevotella timonensis	msp_0739c	0.00496605	0.11682	2.88836e-09	1.50161e-10	19.2351
Dorea sp. CAG:317	msp_0232	0.00506244	0.117687	1.75695e-07	3.68145e-08	4.77243
[Clostridium] sp. CAG:299	msp_0186	0.00512433	0.11774	4.46785e-08	1.2386e-07	0.360718
Christensenella minuta	msp_1300c	0.0052602	0.119473	4.78141e-09	5.50103e-11	86.9184
Streptococcus vestibularis	msp_1453	0.00552764	0.124121	1.32972e-07	4.31674e-08	3.08037
unclassified Lachnospiraceae	msp_0563	0.00567088	0.125906	1.5256e-07	7.81771e-08	1.95146
unclassified Coprococcus	msp_1388	0.00592602	0.130109	3.65058e-08	8.91249e-10	40.9603
unclassified Clostridiales Family XIII. Incertae Sedis	msp_0851	0.00605508	0.131482	1.94838e-08	3.44741e-09	5.65172
[Clostridium] sp. 2789STDY5608831	msp_1608c	0.00655811	0.140857	3.97776e-08	2.4994e-08	1.59148
unclassified Ruminococcaceae	msp_1013	0.0067468	0.141833	1.99544e-08	1.44676e-08	1.37925
unclassified Lachnospiraceae	msp_1641	0.00674713	0.141833	6.06281e-08	7.53339e-08	0.804792
Streptococcus mutans	msp_1477	0.00693231	0.144192	2.39262e-08	5.88437e-09	4.06607
[Ruminococcus] sp. CAG:382	msp_0686	0.00701153	0.144321	2.89691e-08	3.60566e-09	8.03435
[Clostridium] sp. 2789STDY5608793	msp_1622	0.00731415	0.148997	2.06528e-08	3.192e-08	0.647015
unclassified Faecalibacterium	msp_0484	0.00772197	0.154271	9.1093e-07	1.45808e-06	0.624747
Ruminococcus sp. 37_24 & sp. 2789STDY5834934	msp_0286	0.00773066	0.154271	1.57967e-07	4.33247e-08	3.64611
Blautia sp. CAG:52 & SG-772 & sp. 2789STDY5834917	msp_0142	0.00782197	0.154271	4.65591e-07	2.28525e-07	2.03737
#N/A	msp_0908	0.00795924	0.154271	3.42051e-08	3.0698e-08	1.11424
Eggerthella sp. 51_9 & CAG:209	msp_0800	0.00796339	0.154271	3.61308e-07	2.4124e-07	1.49772
Fusobacterium varium	msp_0289	0.00812154	0.155705	1.07365e-07	1.36888e-07	0.784325
Romboutsia timonensis	msp_0422	0.0083755	0.155705	2.33063e-07	4.20758e-07	0.553912
Faecalicatena contorta	msp_1684	0.0083799	0.155705	5.46916e-09	1.13916e-09	4.80104
Dialister sp. Marseille-P5638 & CAG:357	msp_0215	0.00844204	0.155705	9.85359e-07	1.53619e-06	0.64143
unclassified Clostridiales 5	msp_1550	0.0085823	0.155705	5.48741e-08	5.50103e-11	997.523
Lactobacillus johnsonii	msp_1265	0.0085823	0.155705	2.00501e-07	5.50103e-11	3644.79
Dorea longicatena 1	msp_0307	0.00860055	0.155705	1.13601e-06	4.96887e-07	2.28625
Collinsella aerofaciens	msp_1244	0.00866777	0.155705	1.56844e-06	7.76372e-07	2.02022
Lactobacillus mucosae	msp_0408	0.00901036	0.160401	2.97042e-07	4.85448e-08	6.11894
Anaeromassilibacillus sp. Marseille-P3371 / Clostridia bacterium UC5.1-1E11	msp_0370	0.00909937	0.160539	1.97657e-08	1.20646e-08	1.63831
Clostridiales bacterium UBA1390	msp_1649	0.00933119	0.162236	2.10266e-08	6.35852e-09	3.30684
[Clostridium] spiroforme	msp_0883	0.00935979	0.162236	5.61229e-08	3.06767e-08	1.8295
unclassified Alistipes	msp_0326	0.00978313	0.1681	1.47245e-08	3.73867e-08	0.393842
Clostridiales bacterium UBA643	msp_1293	0.00997896	0.168877	3.64618e-08	5.64301e-09	6.4614
unclassified Oscillibacter	msp_0861	0.00999929	0.168877	9.27191e-08	4.62724e-08	2.00377
unclassified Lachnoclostridium	msp_1236	0.0101886	0.169527	1.01026e-07	1.69989e-07	0.594312
[Eubacterium] sp. 38_16 & CAG:146	msp_0337	0.0103125	0.169527	3.40965e-07	1.3762e-07	2.47758
[Ruminococcus] torques	msp_0126	0.0103671	0.169527	1.44155e-06	6.77516e-07	2.1277
Prevotella bivia	msp_1404	0.010381	0.169527	9.99656e-09	1.61904e-09	6.17438
Bacteroides plebeius	msp_0016	0.0104727	0.169623	3.10642e-06	5.62041e-06	0.552703
unclassified Oscillibacter	msp_1143	0.0109357	0.175683	7.23965e-08	8.90762e-08	0.812748
Roseburia sp. CAG:197	msp_0169	0.0110482	0.176058	2.10785e-07	9.4026e-08	2.24178
Slackia isoflavoniconvertens	msp_0794	0.0115653	0.182825	8.87807e-08	2.78355e-08	3.18947
unclassified Ruminococcaceae	msp_0462	0.0123675	0.193954	3.35559e-08	1.90559e-08	1.76092
unclassified Lachnospiraceae	msp_0077	0.0125274	0.194915	9.88617e-08	2.06453e-07	0.478859
Streptococcus mitis	msp_1418c	0.0126752	0.195673	2.36701e-09	1.84577e-08	0.12824
Cloacibacillus evryensis	msp_1714	0.0128492	0.196299	1.45311e-08	2.40327e-10	60.4639
Eisenbergiella massiliensis	msp_0018	0.0129144	0.196299	5.96164e-08	2.79122e-08	2.13585
unclassified Lachnospiraceae	msp_0238	0.0134265	0.201688	1.45779e-07	6.58241e-08	2.21468
Lactobacillus amylovorus	msp_0691	0.0135701	0.201688	4.3418e-07	4.45497e-07	0.974597
unclassified Lachnospiraceae	msp_0507	0.0135752	0.201688	1.61467e-07	1.98594e-07	0.813052
#N/A	msp_0859	0.0140547	0.207254	1.05932e-07	5.50103e-11	1925.68
Akkermansia muciniphila	msp_0025	0.01447	0.211798	1.79996e-06	8.31621e-07	2.1644
Collinsella bouchesdurhonensis	msp_0970	0.0150733	0.21474	3.25802e-08	1.23718e-08	2.63343
Dialister sp. CAG:486	msp_0426	0.0151057	0.21474	4.84606e-11	1.76952e-07	0.000273864
unclassified_RF39_Mollicutes	msp_1868	0.0151057	0.21474	4.84606e-11	2.54633e-08	0.00190316
unclassified Clostridiales 2	msp_1657	0.0151057	0.21474	4.84606e-11	5.10667e-09	0.00948966
Dorea longicatena 2	msp_0530	0.0153504	0.215128	5.13186e-07	5.83999e-07	0.878744
[Ruminococcus] sp. JC304	msp_1643c	0.0153507	0.215128	8.40897e-08	4.85961e-08	1.73038
Lachnospiraceae bacterium hRUG904 / Clostridiales bacterium RUG495 / [Clostridium] sp. CAG:127	msp_0039	0.0158091	0.219992	8.96135e-07	1.91598e-06	0.467717
Blautia producta 2	msp_0113	0.0163575	0.22603	1.56968e-08	6.89006e-09	2.27818
[Clostridiaceae] bacterium CIM:MAG 755 / [Clostridium] sp. CAG:230	msp_0542	0.018592	0.255123	6.27096e-08	1.69488e-07	0.369994
Streptococcus gordonii	msp_1748	0.0188835	0.257337	7.95842e-09	8.87145e-09	0.897082
unclassified Clostridiales 6	msp_0471	0.0195941	0.265191	5.58975e-08	2.97356e-08	1.87982
unclassified Lachnoclostridium	msp_0591	0.020545	0.27617	1.48093e-07	2.43989e-07	0.606965
[Clostridium] sp. CAG:58	msp_0129	0.0210758	0.281391	1.41155e-07	6.19252e-08	2.27945
[Clostridium] citroniae	msp_0713	0.0212978	0.282446	5.2885e-08	3.14953e-08	1.67914
Phascolarctobacterium faecium	msp_0131	0.0217532	0.286562	2.18069e-06	2.50158e-06	0.871722
unclassified Roseburia	msp_0533	0.0222335	0.287783	7.08501e-09	6.57035e-08	0.107833
#N/A	msp_0676	0.0222454	0.287783	2.50537e-08	1.18694e-08	2.11078
[Eubacterium] ramulus 2	msp_0464	0.0222828	0.287783	1.25711e-07	1.60299e-07	0.784233
unclassified Clostridiales 2	msp_0302	0.0228527	0.291191	3.35385e-07	7.38988e-07	0.453844
unclassified Clostridiales 4	msp_0556	0.0231361	0.291191	1.36892e-09	5.50103e-11	24.8847
unclassified Lachnoclostridium	msp_1673	0.0231361	0.291191	1.8471e-09	5.50103e-11	33.5773
[Bacteroides] sp. CAG:545	msp_0327	0.0231361	0.291191	4.60866e-08	5.50103e-11	837.781
unclassified Lachnoclostridium	msp_0559	0.0240217	0.298038	1.83214e-08	4.03866e-08	0.45365
unclassified Lachnoclostridium	msp_0056	0.0240509	0.298038	1.22407e-07	7.09782e-08	1.72457
Anaerofustis stercorihominis	msp_0601c	0.0241326	0.298038	3.70921e-09	4.01227e-10	9.24468
Bacteroidales bacterium H3	msp_0802	0.0247017	0.302814	5.52544e-09	1.97616e-08	0.279605
Eggerthella sp. CAG:368	msp_1125	0.0249742	0.302814	1.45235e-08	1.23521e-08	1.17579
Blautia obeum 2	msp_0722	0.0249791	0.302814	3.43364e-07	1.97591e-07	1.73775
unclassified Lachnoclostridium	msp_0402	0.0251361	0.30286	1.82558e-08	2.06135e-09	8.85624
unclassified Ruminococcaceae	msp_0891	0.0254294	0.304536	8.37391e-09	6.03604e-09	1.38732
unclassified Prevotella	msp_0081	0.026832	0.319398	1.99465e-07	1.14499e-07	1.74207
[Clostridium] sp. CAG:413	msp_0343	0.0275877	0.326427	9.16796e-08	5.81758e-08	1.57591
Bacteroides vulgatus	msp_0069	0.0281007	0.330517	1.38946e-05	1.85468e-05	0.749167
Blautia obeum	msp_0436	0.029638	0.344087	1.0414e-06	5.59816e-07	1.86025
Emergencia timonensis	msp_0104	0.0298353	0.344087	4.72322e-08	1.2519e-08	3.77284
Pyramidobacter piscolens	msp_0409	0.0299117	0.344087	3.75449e-08	8.76589e-09	4.28307
Citrobacter braakii	msp_1816	0.0299509	0.344087	4.84606e-11	4.41397e-09	0.0109789
Erysipelotrichaceae bacterium 5_2_54FAA / [Eubacterium] sp. 3_1_31	msp_0334	0.0310857	0.35506	2.98413e-08	2.06266e-08	1.44674
Veillonella atypica	msp_0884	0.0313407	0.355915	5.83698e-08	8.43267e-08	0.692187
unclassified Oscillospiraceae	msp_0192	0.0335268	0.37375	2.21517e-07	1.13447e-07	1.9526
unclassified_RF39_Mollicutes	msp_1285	0.033623	0.37375	7.5111e-10	1.73206e-08	0.0433651
unclassified Lachnospiraceae	msp_1541	0.0336596	0.37375	2.02624e-08	4.2654e-09	4.75042
Lactococcus lactis subsp. cremoris	msp_1410	0.0340756	0.37375	2.41501e-09	1.64772e-10	14.6566
[Clostridium] asparagiforme == lavalense	msp_0360	0.0340888	0.37375	6.30766e-08	4.52883e-08	1.39278
Faecalibacterium prausnitzii 4	msp_0389	0.034244	0.37375	1.59592e-06	1.98975e-06	0.802073
unclassified Clostridiales 5	msp_0723	0.0344101	0.37375	9.88378e-08	4.62458e-08	2.13723
unclassified Faecalibacterium	msp_1846	0.0349129	0.37375	1.21331e-08	7.03747e-09	1.72406
Lactobacillus acidophilus	msp_1268	0.0349936	0.37375	1.09525e-08	2.79412e-09	3.91981
unclassified Clostridium	msp_0454	0.0350139	0.37375	1.18035e-07	1.81203e-07	0.651394
Senegalimassilia anaerobia	msp_1009	0.0355714	0.37375	7.03889e-08	5.09705e-08	1.38097
Coprococcus catus	msp_0986	0.0362013	0.37375	3.23751e-07	1.66513e-07	1.9443
Lactobacillus salivarius	msp_0712	0.0369444	0.37375	2.02325e-07	2.0934e-07	0.966491
[Acinetobacter] sp. N54.MGS-139 / Proteobacteria bacterium CAG:139	msp_0202	0.0372335	0.37375	1.66327e-07	2.26968e-07	0.73282
Massiliomicrobiota sp. An80 & An105 & An134 & An142	msp_0828	0.0380251	0.37375	1.42244e-08	2.69598e-09	5.27617
unclassified_RF39_Mollicutes	msp_1233	0.0381787	0.37375	3.36673e-08	1.82201e-09	18.4781
unclassified Dialister	msp_0926	0.038366	0.37375	1.77461e-09	5.50103e-11	32.2595
Lachnoclostridium sp. An138	msp_0814	0.038366	0.37375	2.12275e-09	5.50103e-11	38.5882
Parvimonas micra	msp_1234	0.038366	0.37375	2.67483e-09	5.50103e-11	48.6241
#N/A	msp_0939	0.038366	0.37375	3.18084e-09	5.50103e-11	57.8225
unclassified Christensenellaceae-Catabacteriaceae	msp_1471c	0.038366	0.37375	4.04569e-09	5.50103e-11	73.5441
unclassified Lachnospiraceae	msp_0579	0.038366	0.37375	7.32695e-09	5.50103e-11	133.192
unclassified Roseburia	msp_0459	0.038366	0.37375	9.87955e-09	5.50103e-11	179.594
unclassified Lachnospiraceae	msp_1118	0.038366	0.37375	1.27856e-08	5.50103e-11	232.422
unclassified Lachnospiraceae	msp_1656	0.038366	0.37375	1.347e-08	5.50103e-11	244.862
Collinsella sp. UBA1690	msp_1377	0.038366	0.37375	1.71781e-08	5.50103e-11	312.27
unclassified Faecalibacterium	msp_0690	0.038366	0.37375	1.813e-08	5.50103e-11	329.575
Atopobiaceae sp1	msp_1886	0.038366	0.37375	1.00656e-07	5.50103e-11	1829.77
Enterococcus faecium	msp_0403	0.0383964	0.37375	6.03059e-08	1.9478e-09	30.9611
Klebsiella quasipneumoniae	msp_0174	0.0388142	0.375965	1.14508e-07	2.02649e-07	0.565057
unclassified Ruminococcaceae	msp_1279	0.0392336	0.378174	1.64718e-07	1.39615e-07	1.1798
Lactobacillus fermentum	msp_1006	0.0395007	0.3789	3.63965e-08	4.80822e-09	7.56965
Intestinimonas massiliensis	msp_1012	0.03983	0.380213	3.46021e-08	2.57551e-08	1.3435
unclassified Muribaculaceae	msp_0888	0.0408613	0.388182	2.29778e-08	1.3445e-08	1.70902
Lachnospiraceae bacterium GAM79 / [Clostridium] sp. CAG:91 & sp. 2789STDY5834873	msp_0075	0.0416584	0.392015	1.24473e-06	1.57193e-06	0.791845
unclassified Ruminococcaceae	msp_1177	0.0416795	0.392015	4.76459e-08	1.54223e-08	3.08941
Lachnospira sp. 2789STDY5834967 / Clostridiales bacterium KLE1615 & 41_12_two_minus	msp_0572	0.04186	0.392015	6.61877e-07	4.26478e-07	1.55196
Holdemania sp. Marseille-P2844	msp_1590c	0.042111	0.392506	1.43243e-08	5.55265e-09	2.57972
#N/A	msp_0234	0.0430196	0.399092	1.55115e-07	5.45526e-08	2.8434
unclassified Clostridiales 5	msp_1674	0.0437654	0.404114	8.58328e-09	1.09591e-08	0.783207
unclassified Ruminococcaceae	msp_0249	0.0449079	0.412735	4.12327e-08	3.95161e-08	1.04344
Absiella dolichum	msp_0852	0.0455231	0.416452	5.84784e-09	8.29139e-09	0.705291
Clostridiales bacterium 1_7_47FAA & VE202-28	msp_0772	0.0458303	0.41733	1.36105e-08	5.53567e-09	2.45869
Faecalibacterium prausnitzii 8	msp_0345	0.0463584	0.420202	5.25176e-07	5.43331e-07	0.966586
Citrobacter portucalensis	msp_0626	0.0475461	0.42843	3.84407e-08	1.65803e-08	2.31846
Enterobacter roggenkampii	msp_0209	0.0476997	0.42843	1.65086e-08	3.73409e-08	0.442106
Clostridiales bacterium UBA7273 / Firmicutes bacterium CAG:240	msp_0106	0.0482027	0.430989	2.96978e-07	2.73101e-07	1.08743
unclassified Lachnospiraceae	msp_1492	0.0494765	0.440386	7.08533e-08	3.11952e-08	2.27129
unclassified Christensenellaceae-Catabacteriaceae	msp_1094	0.0500243	0.443265	2.62582e-08	3.9131e-09	6.71033
[Clostridium] glycyrrhizinilyticum	msp_0510	0.0503155	0.443855	6.26347e-08	4.01901e-08	1.55846
[Clostridium] saccharolyticum 2	msp_0308	0.0517528	0.454504	2.44735e-08	7.63725e-09	3.2045
unclassified Clostridiales 5	msp_0452	0.0531081	0.464344	2.07219e-07	1.14495e-07	1.80986
[Butyricicoccus] pullicaecorum	msp_1070	0.0534629	0.465386	7.67526e-10	5.064e-09	0.151565
Catabacter hongkongensis	msp_1397c	0.0543696	0.466558	7.44639e-09	1.25056e-10	59.5443
[Subdoligranulum] sp. CAG:314 & CIM:MAG 76	msp_0555	0.0547105	0.466558	3.32448e-08	2.12096e-08	1.56744
#N/A	msp_0657	0.0547274	0.466558	1.04614e-08	2.4259e-10	43.1239
unclassified Ruminococcaceae	msp_0565	0.0548896	0.466558	3.2306e-08	2.02244e-08	1.59738
Lactobacillus gasseri	msp_1805	0.0550871	0.466558	6.91758e-09	1.79057e-10	38.6334
unclassified Clostridiales 2	msp_1069	0.0554462	0.466558	5.18617e-08	9.01392e-08	0.575351
Bacteroides eggerthii	msp_0036	0.055478	0.466558	1.21253e-06	1.72319e-06	0.703652
unclassified Bacteroides	msp_0102	0.0554864	0.466558	2.18127e-07	4.07319e-07	0.535519
unclassified Bacteroides	msp_0149	0.0557625	0.466893	1.16583e-07	1.02453e-07	1.13791
Bifidobacterium longum	msp_0166	0.056002	0.46692	1.83006e-06	7.6145e-07	2.40339
Actinomyces oris	msp_0437c	0.0565459	0.469474	1.55639e-09	3.39502e-10	4.58435
[Clostridium] sp. CAG:793	msp_1260	0.0569156	0.469735	1.74937e-08	1.17738e-08	1.48582
[Clostridium] scindens 2	msp_0109	0.0570528	0.469735	5.59803e-08	2.9576e-08	1.89276
[Clostridium] sp. CAG:571	msp_0964	0.0576788	0.471668	1.93295e-07	2.14213e-09	90.235
Coprococcus sp. 2789STDY5608819 / [Clostridium] sp. CAG:264	msp_0133	0.0577651	0.471668	7.08355e-07	6.62442e-07	1.06931
Anaerofilum sp. An201	msp_1776c	0.0601861	0.477716	5.4189e-08	5.46546e-09	9.91482
Streptococcus infantis 2	msp_0602c	0.0604549	0.477716	4.84606e-11	1.31344e-08	0.00368958
[Clostridium] sp. CAG:590	msp_0499	0.0604549	0.477716	4.84606e-11	9.8046e-09	0.00494264
Mitsuokella jalaludinii	msp_0359	0.0604549	0.477716	4.84606e-11	9.68933e-09	0.00500144
unclassified Christensenellaceae-Catabacteriaceae	msp_1654	0.0604549	0.477716	4.84606e-11	2.24947e-09	0.0215431
unclassified Muribaculaceae	msp_1272	0.0604549	0.477716	4.84606e-11	1.39945e-09	0.0346283
[Brachyspira] sp. CAG:484	msp_0328	0.0604549	0.477716	4.84606e-11	1.21366e-09	0.0399292
#N/A	msp_0372	0.0618168	0.477716	1.45047e-08	1.29662e-08	1.11865
#N/A	msp_1171	0.0618794	0.477716	6.90657e-09	2.3576e-09	2.92949
Streptococcus thermophilus	msp_0833	0.0642278	0.477716	4.32148e-07	2.17022e-07	1.99126
unclassified Lachnospiraceae	msp_1402	0.0643079	0.477716	2.0172e-09	5.50103e-11	36.6694
unclassified Clostridiales 2	msp_1408	0.0643079	0.477716	2.78561e-09	5.50103e-11	50.6379
#N/A	msp_0730	0.0643079	0.477716	2.85099e-09	5.50103e-11	51.8265
unclassified Clostridiales	msp_1357	0.0643079	0.477716	2.87722e-09	5.50103e-11	52.3032
unclassified Clostridiales Family XIII. Incertae Sedis	msp_1572	0.0643079	0.477716	3.61961e-09	5.50103e-11	65.7987
unclassified Oscillibacter	msp_1251	0.0643079	0.477716	7.14675e-09	5.50103e-11	129.916
#N/A	msp_1466	0.0643079	0.477716	7.41554e-09	5.50103e-11	134.803
unclassified Clostridiales 2	msp_1135	0.0643079	0.477716	9.94048e-09	5.50103e-11	180.702
unclassified Oscillospiraceae	msp_1016	0.0643079	0.477716	1.02519e-08	5.50103e-11	186.363
unclassified Blautia	msp_1041	0.0643079	0.477716	1.33688e-08	5.50103e-11	243.023
unclassified Clostridiales 2	msp_1179	0.0643079	0.477716	4.04185e-08	5.50103e-11	734.743
unclassified Collinsella	msp_1436	0.0643079	0.477716	6.97558e-08	5.50103e-11	1268.05
LactobacillusÊvaginalis 2	msp_1220	0.0643079	0.477716	8.22962e-08	5.50103e-11	1496.01
Lactobacillus reuteri	msp_1237	0.0643079	0.477716	8.5763e-08	5.50103e-11	1559.03
unclassified Butyricimonas	msp_1340	0.0656508	0.485865	1.08473e-08	1.57425e-08	0.689046
unclassified Blautia	msp_1385	0.0666169	0.491175	6.34604e-08	2.37621e-08	2.67066
[Clostridium] sp. CAG:452	msp_0645	0.0693333	0.509303	3.06175e-07	5.26028e-08	5.82052
unclassified Lachnospiraceae	msp_0496	0.0696607	0.509813	2.75524e-08	1.9e-07	0.145013
[Clostridium] sp. 2789STDY5834874 & sp. 2789STDY5608885	msp_0473c	0.0704212	0.513477	2.87134e-08	3.69402e-08	0.777295
Muribaculaceae bacterium sp6	msp_0199	0.0717912	0.521542	2.78022e-07	6.67106e-07	0.416758
unclassified Lachnospiraceae	msp_0397	0.073344	0.529091	1.22495e-08	1.88336e-09	6.50408
unclassified_Erysipelotrichaceae	msp_0500	0.0733659	0.529091	3.85121e-08	1.79486e-08	2.14569
Anaerotruncus colihominis	msp_0522	0.0742804	0.529786	5.09194e-08	3.78681e-08	1.34465
unclassified Alistipes	msp_1727	0.0743603	0.529786	6.97471e-09	8.92904e-09	0.781127
Parabacteroides distasonis	msp_0012	0.0744485	0.529786	3.214e-06	1.97387e-06	1.62827
unclassified Ruminococcus	msp_0322	0.0745347	0.529786	2.09136e-07	4.38166e-07	0.477298
unclassified Flavonifractor	msp_1060c	0.0757563	0.53654	3.88118e-08	1.97811e-08	1.96206
Bifidobacterium dentium	msp_0570	0.0779521	0.549714	4.02819e-08	1.11268e-08	3.62027
Escherichia coli	msp_0005	0.0781729	0.549714	3.77464e-06	5.8109e-06	0.649579
Firmicutes bacterium CAG:194	msp_0168	0.0784555	0.549745	1.34687e-07	6.19919e-08	2.17265
[Firmicutes] bacterium CAG:313	msp_0821	0.0799292	0.558092	4.91008e-08	2.74553e-08	1.78839
unclassified Gordonibacter	msp_1051	0.0809356	0.560055	4.70689e-09	1.44148e-08	0.326531
Ruminococcus bromii 2	msp_0045	0.0810079	0.560055	5.97534e-06	3.84787e-06	1.5529
unclassified Clostridiales Family XIII. Incertae Sedis	msp_0793	0.0810982	0.560055	4.35711e-08	7.83878e-09	5.5584
unclassified Clostridiales 5	msp_0931	0.081344	0.560055	1.01967e-07	5.53339e-08	1.84275
unclassified Bacteroides	msp_0502	0.083012	0.569555	2.94007e-07	5.50244e-08	5.34321
Clostridiales bacterium UBA4696	msp_0596	0.0842472	0.574384	2.55979e-07	1.95089e-07	1.31212
unclassified Faecalibacterium	msp_0817	0.0842972	0.574384	2.5415e-08	9.79673e-08	0.259423
Bacteroides coprophilus	msp_0114	0.0847362	0.575391	6.54147e-07	9.98458e-07	0.655157
[Ruminococcus] lactaris	msp_0250	0.0854819	0.577054	4.83362e-07	5.34596e-07	0.904161
unclassified Marvinbryantia	msp_0181	0.0855652	0.577054	2.78064e-08	3.27834e-09	8.48185
Hungatella effluvii	msp_0024	0.0868783	0.583917	1.46353e-07	1.0183e-07	1.43723
Enterobacter kobei	msp_0865	0.0874793	0.585963	1.23667e-08	8.25498e-09	1.49809
unclassified Oscillospiraceae	msp_1917	0.0887399	0.588123	6.23054e-09	4.25897e-10	14.6292
#N/A	msp_1635	0.089311	0.588123	2.82663e-07	1.08132e-08	26.1406
Enteroscipio rubneri	msp_0638	0.089311	0.588123	2.57337e-08	2.89644e-10	88.846
unclassified Clostridiales 2	msp_1175	0.089311	0.588123	3.32478e-08	3.36941e-10	98.6754
Muribaculaceae bacterium sp7	msp_0608	0.0898852	0.588123	1.49506e-07	1.6238e-08	9.20715
unclassified Lachnoclostridium	msp_0750	0.0898852	0.588123	2.76967e-09	2.4846e-10	11.1473
unclassified Sutterella	msp_1031	0.0898852	0.588123	1.22138e-08	8.80158e-10	13.8768
Lactobacillus vaginalis	msp_1222	0.0910423	0.593612	1.04699e-08	3.08254e-09	3.3965
unclassified Roseburia	msp_0576	0.0913792	0.593612	1.1179e-07	1.15465e-07	0.968174
Coraliomargarita sp. CAG:312	msp_0503	0.0916254	0.593612	4.63684e-09	1.57397e-09	2.94594
Dorea sp. Marseille-P4003	msp_0706	0.0928406	0.595581	5.36576e-09	1.45771e-09	3.68096
[Eubacterium] siraeum	msp_0053	0.0928894	0.595581	8.23823e-07	5.28038e-07	1.56016
Flavonifractor sp. 2789STDY5834931 / Clostridiales bacterium CCNA10	msp_0342	0.0930404	0.595581	1.66759e-07	1.21569e-07	1.37172
unclassified Faecalibacterium	msp_0879	0.0931348	0.595581	1.89346e-07	7.36305e-08	2.57157
unclassified_Holdemanella	msp_1421	0.0937161	0.597365	3.05744e-08	3.22623e-08	0.947681
[Clostridium] sp. CAG:510	msp_0273	0.0945983	0.598683	8.15778e-08	3.5068e-08	2.32627
unclassified_Erysipelatoclostridium	msp_1647	0.0945983	0.598683	5.89581e-09	1.87685e-09	3.14134
Veillonella rogosae	msp_1219	0.0948319	0.598683	3.2447e-08	5.77626e-08	0.561731
unclassified_Erysipelotrichaceae	msp_0949	0.0956211	0.599914	6.50549e-09	1.55534e-08	0.418268
unclassified Clostridiales 5	msp_0303	0.0956341	0.599914	4.39912e-08	3.1565e-08	1.39367
Lachnoclostridium sp. UBA2905	msp_0829	0.0965664	0.600989	6.3909e-09	1.26739e-09	5.04257
[Clostridium] sp. CAG:575	msp_1198	0.0970792	0.600989	5.51441e-09	3.11462e-09	1.77049
[Anaerotruncus] sp. CAG:390	msp_0344	0.0970792	0.600989	3.64419e-08	8.46201e-09	4.30653
unclassified Gordonibacter	msp_1140	0.0973616	0.600989	1.59884e-09	8.56001e-09	0.18678
Flavonifractor plautii	msp_0213	0.0982886	0.600989	4.77355e-07	5.05568e-07	0.944195
Massiliomicrobiota timonensis	msp_0877	0.098626	0.600989	9.24425e-09	2.35583e-09	3.92399
#N/A	msp_0001	0.0996819	0.600989	2.48183e-09	6.53684e-09	0.379668
unclassified Dialister	msp_1036	0.0996819	0.600989	6.71125e-08	1.15599e-07	0.580563
Faecalibacterium prausnitzii 2	msp_0893	0.100048	0.600989	1.25316e-06	1.3889e-06	0.902267
unclassified Blautia	msp_0489	0.100912	0.600989	1.10759e-07	3.72621e-08	2.97243
Firmicutes bacterium CAG:227	msp_0163	0.101073	0.600989	1.56485e-07	1.18518e-07	1.32035
Alistipes senegalensis	msp_0381	0.103211	0.600989	4.45437e-08	3.87831e-08	1.14853
Roseburia sp. CAG:182	msp_0237	0.104185	0.600989	2.26704e-08	2.20233e-07	0.102938
unclassified Clostridiales Family XIII. Incertae Sedis	msp_0737	0.104285	0.600989	5.35545e-09	1.99211e-09	2.68833
Bacteroides massiliensis	msp_0040	0.10531	0.600989	2.44373e-06	3.06382e-06	0.797609
Holdemania massiliensis	msp_1362	0.105666	0.600989	2.93963e-08	1.77828e-08	1.65308
unclassified Agathobaculum	msp_0650	0.105882	0.600989	1.06971e-07	1.41993e-07	0.753352
unclassified Christensenellaceae-Catabacteriaceae	msp_0424	0.106114	0.600989	1.74366e-08	1.23452e-08	1.41242
Bacteroides coprocola	msp_0043	0.108935	0.600989	1.5132e-06	2.56016e-06	0.591059
[Clostridium] clostridioforme 1	msp_0020	0.109038	0.600989	2.83748e-07	7.49388e-08	3.7864
unclassified Clostridiales 3	msp_1712	0.109598	0.600989	6.21155e-10	5.50103e-11	11.2916
Peptostreptococcus anaerobius	msp_0935	0.109598	0.600989	1.04671e-09	5.50103e-11	19.0274
#N/A	msp_1117	0.109598	0.600989	1.08233e-09	5.50103e-11	19.6751
unclassified Ruminococcaceae	msp_1443	0.109598	0.600989	1.40086e-09	5.50103e-11	25.4654
#N/A	msp_1074	0.109598	0.600989	1.73829e-09	5.50103e-11	31.5993
Clostridiales bacterium UBA1701 / Clostridia bacterium CIM:MAG 26	msp_0689	0.109598	0.600989	1.9549e-09	5.50103e-11	35.5369
unclassified Ruminococcaceae	msp_0678	0.109598	0.600989	2.34308e-09	5.50103e-11	42.5935
Streptococcus salivarius 2	msp_1810	0.109598	0.600989	2.84161e-09	5.50103e-11	51.6559
Drancourtella sp. An12 & An57	msp_1250	0.109598	0.600989	3.26279e-09	5.50103e-11	59.3124
Fenollaria massiliensis	msp_1457	0.109598	0.600989	3.42182e-09	5.50103e-11	62.2032
unclassified Ruminococcaceae	msp_1433	0.109598	0.600989	3.59799e-09	5.50103e-11	65.4058
unclassified_RF39_Mollicutes	msp_1226	0.109598	0.600989	3.70508e-09	5.50103e-11	67.3524
unclassified Clostridiales 2	msp_1967	0.109598	0.600989	7.51531e-09	5.50103e-11	136.616
unclassified Lachnospiraceae	msp_1939	0.109598	0.600989	9.27281e-09	5.50103e-11	168.565
unclassified Prevotellaceae	msp_0667	0.109598	0.600989	9.81649e-09	5.50103e-11	178.448
Dakarella massiliensis	msp_0474	0.109598	0.600989	1.17884e-08	5.50103e-11	214.295
Olsenella provencensis	msp_0969	0.109598	0.600989	1.51905e-08	5.50103e-11	276.139
Firmicutes bacterium CAG:646	msp_0625	0.109598	0.600989	1.56247e-08	5.50103e-11	284.033
Lactobacillus farciminis	msp_1547c	0.109598	0.600989	1.65847e-08	5.50103e-11	301.482
unclassified Blautia	msp_1624	0.109598	0.600989	1.71681e-08	5.50103e-11	312.089
Veillonella magna	msp_0968c	0.109598	0.600989	2.59515e-08	5.50103e-11	471.756
unclassified Succinivibrionaceae	msp_1463	0.109598	0.600989	2.88413e-08	5.50103e-11	524.289
Dialister sp. UBA1703	msp_1153	0.109598	0.600989	6.83689e-08	5.50103e-11	1242.84
Muribaculaceae bacterium sp4	msp_1546	0.109598	0.600989	6.85229e-08	5.50103e-11	1245.64
unclassified Bacteroides	msp_1493	0.109598	0.600989	9.04632e-08	5.50103e-11	1644.48
[Clostridium] sp. 27_14	msp_1093	0.109796	0.600989	6.31426e-08	9.85123e-08	0.640961
Faecalibacterium prausnitzii 9	msp_0457	0.111399	0.60808	2.62232e-07	2.95834e-07	0.886417
Allisonella histaminiformans	msp_1114	0.113176	0.615572	4.81703e-08	3.78827e-08	1.27157
unclassified Christensenellaceae-Catabacteriaceae	msp_0298	0.11367	0.615572	4.49335e-08	3.1538e-08	1.42474
Blautia sp. 2789STDY5608796 & sp. 2789STDY5608848	msp_1038	0.114204	0.615572	1.44847e-07	6.066e-08	2.38786
[Clostridium] sp. CAG:273	msp_1033	0.114299	0.615572	1.96053e-07	9.02008e-08	2.17352
unclassified Flavonifractor	msp_0442	0.114329	0.615572	1.71999e-08	2.10912e-08	0.815502
Faecalibacterium prausnitzii 7	msp_0265	0.115526	0.620324	7.80794e-08	2.76899e-07	0.281977
unclassified Ruminococcaceae	msp_0571	0.116183	0.621949	4.6899e-07	4.9344e-07	0.950449
[Clostridium] sp. CAG:7	msp_0079	0.116513	0.621949	7.86895e-07	9.72005e-07	0.809559
unclassified Lachnospiraceae	msp_1527	0.116957	0.621949	2.20196e-08	9.08632e-09	2.42338
unclassified Clostridiales 5	msp_0317	0.118496	0.621949	1.14655e-07	9.09968e-09	12.5999
Ruminococcus callidus	msp_0262	0.118721	0.621949	3.33532e-07	2.42913e-07	1.37305
Clostridiales bacterium CIM:MAG 131	msp_0410	0.120411	0.621949	2.59179e-08	2.78324e-09	9.31214
Faecalicoccus pleomorphus	msp_0831	0.120582	0.621949	8.6839e-09	3.25102e-09	2.67113
Firmicutes bacterium CAG:110	msp_0312	0.12113	0.621949	2.54844e-07	2.20589e-07	1.15528
#N/A	msp_0038	0.122633	0.621949	1.01588e-08	4.4632e-09	2.27612
unclassified Flavonifractor	msp_1519	0.12344	0.621949	4.68149e-09	9.00923e-10	5.19633
Proteus mirabilis	msp_0228	0.124042	0.621949	1.71292e-09	2.97592e-09	0.575592
unclassified Clostridiales 5	msp_0566	0.124463	0.621949	1.01949e-08	3.35799e-09	3.03603
Clostridium butyricum	msp_0329	0.124503	0.621949	2.04773e-10	3.63976e-09	0.05626
Alistipes [Bacteroidales] bacterium 55_9	msp_0636	0.124667	0.621949	8.43127e-09	1.7213e-08	0.489821
Ruminococcaceae bacterium UBA5891	msp_0904	0.124749	0.621949	2.65332e-08	7.86359e-09	3.37419
Clostridiales bacterium CIM:MAG 701	msp_0461	0.12482	0.621949	5.57309e-08	2.10936e-08	2.64208
Bacteroides sp. CAG:875 & sp. 2789STDY5834845	msp_0101	0.125386	0.621949	2.42295e-09	2.81574e-07	0.00860501
Escherichia fergusonii	msp_0544c	0.125386	0.621949	4.67203e-10	3.72461e-09	0.125437
Streptococcus lutetiensis	msp_0983	0.125901	0.621949	4.84606e-11	1.30082e-07	0.000372538
#N/A	msp_1502	0.125901	0.621949	4.84606e-11	2.76225e-08	0.00175439
unclassified Parabacteroides	msp_0694	0.125901	0.621949	4.84606e-11	2.46298e-08	0.00196756
#N/A	msp_1510c	0.125901	0.621949	4.84606e-11	1.88323e-08	0.00257327
#N/A	msp_1935	0.125901	0.621949	4.84606e-11	1.37582e-08	0.00352231
unclassified Sutterellaceae	msp_1958	0.125901	0.621949	4.84606e-11	9.22188e-09	0.00525496
unclassified Mailhella	msp_1087	0.125901	0.621949	4.84606e-11	5.6479e-09	0.00858028
Clostridium sp. CL-2	msp_1820	0.125901	0.621949	4.84606e-11	3.58408e-09	0.0135211
Enterobacter asburiae	msp_1511c	0.125901	0.621949	4.84606e-11	2.0376e-09	0.0237831
#N/A	msp_1658	0.125901	0.621949	4.84606e-11	2.00756e-09	0.024139
Alistipes sp. An54 & An116	msp_1618	0.125901	0.621949	4.84606e-11	1.53308e-09	0.03161
unclassified Ruminococcaceae	msp_1637	0.125901	0.621949	4.84606e-11	1.19709e-09	0.0404821
unclassified Roseburia	msp_1614	0.125901	0.621949	4.84606e-11	1.0145e-09	0.0477679
#N/A	msp_0795	0.125901	0.621949	4.84606e-11	6.98645e-10	0.0693637
#N/A	msp_0218	0.127049	0.626059	1.70424e-08	1.14708e-08	1.48572
Bacteroides fluxus	msp_0336	0.128062	0.627919	1.9908e-08	2.71344e-08	0.73368
unclassified Sutterella	msp_1823	0.128062	0.627919	6.25215e-09	3.25963e-09	1.91806
unclassified_Erysipelotrichaceae	msp_0837	0.128621	0.629097	7.65315e-08	5.4565e-08	1.40257
#N/A	msp_0369	0.129471	0.630668	6.29286e-08	6.95595e-08	0.904672
unclassified Clostridiales 5	msp_0850	0.12958	0.630668	1.40226e-07	3.66353e-08	3.82761
unclassified Bacteroides	msp_0460	0.131437	0.63813	4.58155e-08	7.86609e-08	0.582444
Candidatus Cibiobacter qucibialis	msp_0124	0.13233	0.640894	2.81957e-06	1.8986e-06	1.48508
unclassified Oscillibacter	msp_0988	0.135381	0.652576	5.25356e-08	8.1152e-08	0.647373
[Clostridium] symbiosum	msp_0086	0.135403	0.652576	1.39923e-07	7.56929e-08	1.84856
Enorma massiliensis	msp_0562	0.136403	0.655328	9.14776e-09	4.79369e-09	1.90829
Veillonella infantium	msp_0148c	0.136957	0.655328	6.19865e-08	7.70852e-08	0.804129
unclassified Lachnospiraceae	msp_0448	0.136969	0.655328	1.395e-08	8.78772e-09	1.58745
unclassified Clostridiales 5	msp_0487	0.139096	0.663898	1.3922e-08	1.42155e-09	9.79357
unclassified Blautia	msp_0558	0.139876	0.665549	3.39528e-08	1.89616e-08	1.79061
unclassified Christensenellaceae-Catabacteriaceae	msp_0560	0.140168	0.665549	2.87304e-08	1.22781e-08	2.33998
Firmicutes bacterium CAG:424	msp_0182	0.140771	0.665549	3.54784e-08	6.99653e-09	5.07085
Lachnospiraceae bacterium TF01-11 / [Clostridium] sp. CAG:122	msp_0175	0.141383	0.665549	1.17163e-07	2.87386e-07	0.407684
[Acetobacter] sp. 46_36 & CAG:267 / Alphaproteobacteria bacterium UBA7083	msp_0183	0.14224	0.665549	6.99238e-09	1.6468e-08	0.424605
unclassified Lachnospiraceae	msp_0185	0.142875	0.665549	3.42527e-09	1.77199e-09	1.93301
Ruminococcus sp. CAG:330	msp_0282	0.143743	0.665549	5.13542e-08	2.66559e-08	1.92656
unclassified Oscillibacter	msp_1062	0.145122	0.665549	1.86332e-08	3.46508e-08	0.537744
unclassified Eggerthella	msp_0940	0.145343	0.665549	3.50201e-08	2.01212e-09	17.4046
#N/A	msp_0703	0.145343	0.665549	3.42033e-09	1.60602e-10	21.2969
#N/A	msp_0004	0.145343	0.665549	7.5172e-09	3.20438e-10	23.4591
unclassified Clostridiales Family XIII. Incertae Sedis	msp_0472	0.145343	0.665549	7.07686e-08	1.89863e-09	37.2736
unclassified Bacteroidales	msp_0991	0.145343	0.665549	1.35684e-08	2.94072e-10	46.1397
unclassified Opitutae	msp_0465	0.145343	0.665549	1.36336e-08	2.08079e-10	65.5212
Bacteroides intestinalis	msp_0008	0.146113	0.665549	8.92342e-07	5.85915e-07	1.52299
[Firmicutes] bacterium CAG:582	msp_1122	0.146204	0.665549	2.35559e-08	2.87064e-09	8.20582
unclassified Christensenellaceae-Catabacteriaceae	msp_1072	0.146252	0.665549	3.54352e-09	2.63657e-10	13.4399
unclassified Clostridiales 5	msp_0631	0.147165	0.665549	9.88541e-09	2.32104e-09	4.25904
#N/A	msp_1956	0.147165	0.665549	7.79993e-09	9.80311e-10	7.95659
unclassified Lachnoclostridium	msp_1562	0.147701	0.665549	1.0102e-08	1.52665e-09	6.61712
unclassified Clostridiales 4	msp_0911	0.148082	0.665549	1.34419e-09	2.27191e-10	5.91657
#N/A	msp_0960	0.148082	0.665549	4.04719e-09	3.19965e-10	12.6489
Bifidobacterium catenulatum	msp_0910	0.148454	0.665549	7.72013e-08	3.96998e-08	1.94462
Klebsiella michiganensis 2	msp_0341	0.148454	0.665549	2.90874e-09	1.25609e-09	2.31571
unclassified Oscillospiraceae	msp_0902	0.149004	0.665549	8.3766e-09	2.51019e-09	3.33704
Anaeroglobus geminatus	msp_1034	0.149004	0.665549	1.14752e-08	2.11311e-09	5.43049
Bacteroides sp. CAG:443	msp_0096	0.14921	0.665549	7.38501e-08	1.84151e-08	4.01029
Firmicutes bacterium CAG:475	msp_0567	0.14921	0.665549	1.50747e-08	2.72898e-09	5.52392
[Clostridium] sp. CAG:710	msp_1243	0.14921	0.665549	1.28403e-08	1.65684e-09	7.74987
Firmicutes bacterium CAG:170	msp_0361	0.150155	0.667571	1.62294e-07	8.84979e-08	1.83387
unclassified Clostridiales 2	msp_1373	0.150339	0.667571	7.08685e-09	1.17559e-08	0.602836
[Firmicutes] bacterium CAG:460	msp_0748	0.15073	0.667809	3.50667e-08	2.79154e-08	1.25618
unclassified Oscillibacter	msp_0965	0.151495	0.6682	8.8245e-09	9.22809e-09	0.956265
unclassified Parabacteroides	msp_0590	0.151495	0.6682	1.67787e-08	4.76073e-09	3.5244
#N/A	msp_1347c	0.152081	0.669291	1.77802e-08	9.70862e-09	1.83138
Acidaminococcus massiliensis	msp_0488	0.15389	0.675749	2.68915e-07	9.42285e-09	28.5386
Prevotella sp. CAG:891	msp_0475	0.154583	0.675788	5.44893e-08	1.4269e-07	0.381872
unclassified Clostridiales 4	msp_0807	0.154583	0.675788	1.00555e-08	2.61204e-08	0.384969
Butyrivibrio sp. CAG:318	msp_0294	0.156063	0.680754	9.06517e-08	1.5907e-08	5.69886
Klebsiella aerogenes	msp_0157	0.159479	0.685471	1.61855e-09	4.17324e-08	0.038784
unclassified Fournierella	msp_0583	0.160127	0.685471	1.51833e-08	2.16135e-09	7.02493
#N/A	msp_0635	0.162067	0.685471	2.7536e-08	1.11705e-08	2.46507
Phocea massiliensis	msp_1724	0.162196	0.685471	2.20048e-08	3.80256e-08	0.578684
unclassified Christensenellaceae-Catabacteriaceae	msp_1172	0.164868	0.685471	1.61105e-08	6.75359e-09	2.38547
unclassified Blautia	msp_0756	0.165318	0.685471	6.48166e-08	2.93365e-08	2.20942
#N/A	msp_0288	0.167757	0.685471	1.68119e-07	2.28227e-07	0.736633
Duodenibacillus massiliensis	msp_0414	0.168492	0.685471	2.06782e-08	1.57513e-08	1.31279
Negativibacillus massiliensis	msp_0203	0.169553	0.685471	6.54591e-08	7.65638e-08	0.854961
Lachnospiraceae bacterium UBA7096	msp_0745	0.169881	0.685471	3.51581e-08	7.52572e-09	4.67173
unclassified Clostridiales 4	msp_0526	0.169904	0.685471	4.70681e-08	2.18069e-08	2.1584
Haemophilus paraphrohaemolyticus	msp_1794	0.170442	0.685471	7.02354e-10	1.60632e-08	0.0437245
Clostridiales bacterium CIM:MAG 912	msp_1538	0.170751	0.685471	5.9935e-09	5.42711e-09	1.10436
unclassified Veillonellaceae	msp_0406	0.172497	0.685471	1.82949e-07	3.11102e-08	5.88068
unclassified Niameybacter	msp_1679	0.174265	0.685471	3.18344e-09	4.30925e-08	0.0738745
Alistipes indistinctus	msp_0318	0.174348	0.685471	2.39497e-07	1.51704e-07	1.57872
Prevotella copri 1	msp_0041	0.174379	0.685471	7.64951e-06	1.7052e-05	0.448599
Alistipes finegoldii	msp_0089	0.175212	0.685471	4.31756e-07	3.44948e-07	1.25166
unclassified Ruminococcaceae	msp_1422	0.1762	0.685471	5.68528e-09	2.13885e-08	0.26581
unclassified Lachnospiraceae	msp_0740	0.1763	0.685471	1.74041e-08	1.73378e-08	1.00382
Ruminococcus bicirculans	msp_0013	0.176512	0.685471	2.42247e-06	1.3866e-06	1.74706
unclassified Clostridiales 5	msp_0541	0.176635	0.685471	1.63353e-07	4.44833e-09	36.7223
unclassified Lachnospiraceae	msp_0292	0.177882	0.685471	2.72521e-08	4.38339e-09	6.21713
unclassified Lachnospiraceae	msp_1270	0.180972	0.685471	5.54356e-08	5.31689e-08	1.04263
Sutterella wadsworthensis 1	msp_0092	0.184481	0.685471	9.11074e-08	1.63541e-07	0.557093
Lachnoclostridium sp. SNUG30386 / [Clostridium] sp. CAG:43	msp_0346	0.185795	0.685471	6.5252e-07	7.29341e-07	0.894671
[Clostridium] sp. CAG:557	msp_1011	0.18639	0.685471	5.52081e-08	2.45046e-08	2.25297
unclassified Desulfovibrio	msp_1848	0.187325	0.685471	1.00374e-08	2.12731e-08	0.471834
unclassified Lachnoclostridium	msp_0254	0.187928	0.685471	4.22182e-08	5.09422e-08	0.828748
[Clostridium] sp. 2789STDY5834920	msp_1491	0.187928	0.685471	4.61927e-08	3.45305e-08	1.33774
#N/A	msp_1473c	0.189176	0.685471	5.27699e-08	1.59089e-08	3.31701
unclassified Clostridiales 5	msp_0976	0.191521	0.685471	2.1392e-08	1.1518e-08	1.85727
[Eubacterium] sp. CAG:192	msp_0551	0.191703	0.685471	2.472e-07	2.29003e-07	1.07946
unclassified Ruminococcaceae	msp_0632	0.191824	0.685471	1.08799e-08	3.28463e-09	3.31237
[Fusobacterium] sp. CAG:439	msp_0564	0.192182	0.685471	3.45245e-10	5.50103e-11	6.276
Campylobacter hominis	msp_0963c	0.192182	0.685471	3.6353e-10	5.50103e-11	6.60839
unclassified Sutterella	msp_1056	0.192182	0.685471	3.72791e-10	5.50103e-11	6.77674
unclassified Parabacteroides	msp_0443	0.192182	0.685471	4.76997e-10	5.50103e-11	8.67104
#N/A	msp_1829	0.192182	0.685471	4.96828e-10	5.50103e-11	9.03153
unclassified Roseburia	msp_0371	0.192182	0.685471	5.60461e-10	5.50103e-11	10.1883
unclassified Blautia	msp_1718	0.192182	0.685471	6.38704e-10	5.50103e-11	11.6106
unclassified Anaerobutyricum	msp_0358	0.192182	0.685471	7.55285e-10	5.50103e-11	13.7299
unclassified Clostridiales 4	msp_0796	0.192182	0.685471	8.65941e-10	5.50103e-11	15.7414
#N/A	msp_1115	0.192182	0.685471	8.69693e-10	5.50103e-11	15.8096
unclassified Blautia	msp_1137	0.192182	0.685471	9.03966e-10	5.50103e-11	16.4327
#N/A	msp_1345c	0.192182	0.685471	9.89017e-10	5.50103e-11	17.9787
Peptoniphilus harei	msp_1168	0.192182	0.685471	1.05713e-09	5.50103e-11	19.217
unclassified Catabacter	msp_1400	0.192182	0.685471	1.06993e-09	5.50103e-11	19.4497
unclassified Clostridiales Family XIII. Incertae Sedis	msp_1946	0.192182	0.685471	1.10718e-09	5.50103e-11	20.1267
Rubneribacter badeniensis	msp_1513	0.192182	0.685471	1.19049e-09	5.50103e-11	21.6412
[Bacteroides] sp. CAG:1060	msp_1107	0.192182	0.685471	1.20172e-09	5.50103e-11	21.8453
#N/A	msp_0929	0.192182	0.685471	1.35923e-09	5.50103e-11	24.7087
unclassified Sutterella	msp_1706	0.192182	0.685471	1.37589e-09	5.50103e-11	25.0115
unclassified Clostridiales 1	msp_1146	0.192182	0.685471	1.47027e-09	5.50103e-11	26.7271
Peptoniphilus lacrimalis	msp_1057c	0.192182	0.685471	1.47237e-09	5.50103e-11	26.7653
unclassified Clostridiales	msp_1938	0.192182	0.685471	1.78109e-09	5.50103e-11	32.3773
unclassified_RF39_Mollicutes	msp_1450	0.192182	0.685471	1.81703e-09	5.50103e-11	33.0308
unclassified Flavonifractor	msp_1310	0.192182	0.685471	1.93031e-09	5.50103e-11	35.09
unclassified Sutterellaceae	msp_0937	0.192182	0.685471	2.03322e-09	5.50103e-11	36.9606
unclassified Odoribacteraceae	msp_1409	0.192182	0.685471	2.25578e-09	5.50103e-11	41.0066
unclassified Ruminococcus	msp_0420	0.192182	0.685471	2.41132e-09	5.50103e-11	43.834
unclassified_RF39_Mollicutes	msp_1555c	0.192182	0.685471	2.80398e-09	5.50103e-11	50.9718
unclassified Sutterellaceae	msp_0617	0.192182	0.685471	2.86167e-09	5.50103e-11	52.0206
unclassified Clostridiales 2	msp_1573	0.192182	0.685471	2.87824e-09	5.50103e-11	52.3217
#N/A	msp_1509	0.192182	0.685471	2.88892e-09	5.50103e-11	52.516
#N/A	msp_1587	0.192182	0.685471	2.90387e-09	5.50103e-11	52.7878
#N/A	msp_0806	0.192182	0.685471	2.97837e-09	5.50103e-11	54.142
[Clostridium] sp. CAG:964	msp_0839	0.192182	0.685471	3.38294e-09	5.50103e-11	61.4963
unclassified Methanomassiliicoccaceae	msp_0992	0.192182	0.685471	4.00269e-09	5.50103e-11	72.7624
unclassified Bilophila	msp_0253	0.192182	0.685471	4.26516e-09	5.50103e-11	77.5337
Bacteroidales bacterium 52_46	msp_1052	0.192182	0.685471	4.38718e-09	5.50103e-11	79.752
unclassified Roseburia	msp_1055	0.192182	0.685471	4.58723e-09	5.50103e-11	83.3885
unclassified Clostridiales 2	msp_1931	0.192182	0.685471	4.80459e-09	5.50103e-11	87.3398
#N/A	msp_0809	0.192182	0.685471	4.86133e-09	5.50103e-11	88.3712
#N/A	msp_1693	0.192182	0.685471	6.16521e-09	5.50103e-11	112.074
Firmicutes bacterium UBA1702	msp_1415	0.192182	0.685471	6.94392e-09	5.50103e-11	126.229
unclassified_RF39_Mollicutes	msp_1426	0.192182	0.685471	7.19422e-09	5.50103e-11	130.779
unclassified_RF39_Mollicutes	msp_1366	0.192182	0.685471	7.37969e-09	5.50103e-11	134.151
Coprobacter sp. CIM:MAG 570	msp_0415	0.192182	0.685471	7.54978e-09	5.50103e-11	137.243
unclassified Clostridiales 2	msp_1717	0.192182	0.685471	7.65333e-09	5.50103e-11	139.125
#N/A	msp_1427	0.192182	0.685471	8.4213e-09	5.50103e-11	153.086
unclassified Ruminococcus	msp_2211	0.192182	0.685471	1.03765e-08	5.50103e-11	188.629
[Firmicutes] bacterium CAG:884	msp_1214	0.192182	0.685471	1.10074e-08	5.50103e-11	200.098
Ruminococcus sp. CAG:563	msp_0708	0.192182	0.685471	1.14274e-08	5.50103e-11	207.732
unclassified Sutterella	msp_1419	0.192182	0.685471	1.40534e-08	5.50103e-11	255.468
unclassified_RF39_Mollicutes	msp_1733	0.192182	0.685471	1.42905e-08	5.50103e-11	259.778
unclassified Ruminococcaceae	msp_0957	0.192182	0.685471	1.5376e-08	5.50103e-11	279.51
unclassified Clostridiales 2	msp_1262	0.192182	0.685471	1.58541e-08	5.50103e-11	288.203
unclassified Bacteroidales [Alistipes] sp. CAG:514	msp_0304	0.192182	0.685471	1.69706e-08	5.50103e-11	308.498
unclassified Bacteroides	msp_1751	0.192182	0.685471	1.96295e-08	5.50103e-11	356.832
unclassified Clostridium	msp_1677	0.192182	0.685471	1.97063e-08	5.50103e-11	358.228
Prevotella sp. Marseille-P4119	msp_0651	0.192182	0.685471	2.57126e-08	5.50103e-11	467.415
unclassified Clostridiales 2	msp_1726	0.192182	0.685471	2.66997e-08	5.50103e-11	485.357
unclassified Clostridiales 1	msp_1707	0.192182	0.685471	3.1502e-08	5.50103e-11	572.655
unclassified Ruminococcaceae	msp_1002	0.192182	0.685471	3.31954e-08	5.50103e-11	603.439
[Bacteroides] sp. CAG:927	msp_0710	0.192182	0.685471	3.71349e-08	5.50103e-11	675.053
unclassified Muribaculaceae	msp_1371	0.192182	0.685471	4.40886e-08	5.50103e-11	801.461
[Clostridium] sp. CAG:632	msp_0582	0.192182	0.685471	7.13279e-08	5.50103e-11	1296.63
unclassified Ruminococcaceae	msp_0400	0.192182	0.685471	1.28455e-07	5.50103e-11	2335.11
Lactobacillus gallinarum	msp_1059c	0.192182	0.685471	1.43265e-07	5.50103e-11	2604.34
unclassified Lachnospiraceae	msp_0863	0.192182	0.685471	1.71982e-07	5.50103e-11	3126.35
unclassified Alistipes	msp_0439	0.195135	0.694751	2.12275e-08	2.70288e-08	0.785367
Megasphaera micronuciformis	msp_1325	0.19592	0.695042	1.51564e-08	1.46156e-08	1.037
#N/A	msp_1621	0.19592	0.695042	1.82915e-08	4.43053e-09	4.12851
Lachnospiraceae bacterium CIM:MAG 844 / Firmicutes bacterium CAG:95	msp_0060	0.196524	0.695936	3.2916e-07	2.15278e-07	1.529
Erysipelotrichaceae bacterium 3_1_53	msp_0278	0.19824	0.700754	1.50887e-08	4.7776e-09	3.15821
Methanobrevibacter smithii 2	msp_0924	0.202855	0.714514	1.90825e-07	1.52741e-07	1.24933
unclassified Oscillibacter	msp_0435	0.202855	0.714514	8.3967e-09	3.70296e-09	2.26757
unclassified Butyricimonas	msp_0191	0.204889	0.719632	1.16647e-09	1.42029e-08	0.0821292
[Eubacterium] sp. 2789STDY5834909	msp_0674	0.205037	0.719632	5.23637e-08	3.56739e-08	1.46784
unclassified Ruminococcus	msp_1575	0.206814	0.723918	6.8251e-09	2.36581e-08	0.288488
[Clostridium] sp. CAG:451	msp_1049	0.206991	0.723918	3.8755e-08	3.74041e-08	1.03612
Firmicutes bacterium CAG:238	msp_0392	0.209494	0.73138	5.98343e-08	3.0278e-08	1.97616
Bacteroides thetaiotaomicron	msp_0011	0.212452	0.737956	2.48106e-06	2.9521e-06	0.840439
Roseburia sp. CAG:100 / Lachnospiraceae bacterium CIM:MAG 54	msp_0074	0.212807	0.737956	7.14076e-08	2.0414e-07	0.349797
Holdemania filiformis	msp_1556	0.213564	0.737956	4.65165e-08	4.09722e-08	1.13532
Bacteroides finegoldii	msp_0022	0.216883	0.737956	5.49425e-07	5.6193e-07	0.977746
unclassified Alistipes	msp_0335	0.221179	0.737956	3.47637e-08	2.18059e-08	1.59423
unclassified Bacteroides	msp_0235	0.2212	0.737956	9.53859e-09	5.17916e-08	0.184173
unclassified Christensenellaceae-Catabacteriaceae	msp_0979	0.22215	0.737956	2.71687e-08	2.12205e-08	1.28031
#N/A	msp_0159	0.222423	0.737956	3.64148e-09	3.27176e-09	1.113
[Clostridium] sp. CAG:269	msp_0578	0.222435	0.737956	2.89046e-07	3.43117e-07	0.842413
Pseudoflavonifractor sp. An184	msp_0545	0.222764	0.737956	9.19391e-09	1.97869e-09	4.64646
unclassified Gemmiger	msp_0407	0.224326	0.737956	2.17384e-07	5.65833e-08	3.84185
#N/A	msp_1090	0.225073	0.737956	4.48944e-09	4.42801e-09	1.01387
Firmicutes bacterium CAG:102	msp_0258	0.225812	0.737956	3.39889e-07	2.87105e-07	1.18385
#N/A	msp_0432	0.22591	0.737956	2.41007e-09	4.37096e-10	5.51382
Megasphaera elsdenii	msp_0501	0.22591	0.737956	7.98601e-08	1.33742e-08	5.97122
[Clostridium] sp. CAG:609	msp_1170	0.22591	0.737956	1.64681e-08	1.41814e-09	11.6125
Desulfovibrio fairfieldensis	msp_0295	0.226094	0.737956	2.66938e-08	1.12762e-08	2.36727
unclassified Christensenellaceae-Catabacteriaceae	msp_1564	0.226396	0.737956	1.74523e-08	8.63807e-09	2.0204
#N/A	msp_1705	0.227002	0.737956	1.02975e-08	7.79581e-10	13.209
Parabacteroides sp. SN4	msp_0264	0.227002	0.737956	6.46251e-09	3.85995e-10	16.7425
[Eubacterium] eligens	msp_0029	0.228022	0.737956	3.15244e-06	3.23607e-06	0.974158
unclassified Clostridiales 2	msp_1442	0.228099	0.737956	2.3769e-08	4.16562e-09	5.706
Alistipes ihumii	msp_0287	0.228731	0.737956	1.34742e-07	6.177e-08	2.18135
[Eubacterium] sp. CAG:115	msp_0047	0.229448	0.737956	8.30563e-08	2.76736e-07	0.300128
[Clostridium] sp. CAG:253	msp_0243	0.230487	0.737956	2.27535e-08	9.23686e-08	0.246333
unclassified Fournierella	msp_1548	0.232522	0.737956	7.94599e-09	3.08529e-09	2.57544
unclassified_Erysipelatoclostridium	msp_0927	0.232522	0.737956	1.70343e-08	2.49215e-09	6.83517
Ruminococcaceae bacterium CIM:MAG 577	msp_1188	0.233108	0.737956	1.69488e-08	5.50182e-09	3.08058
unclassified Oscillibacter	msp_1238	0.233521	0.737956	1.53743e-08	5.40552e-09	2.84419
#N/A	msp_0494	0.233637	0.737956	3.1268e-08	7.76706e-08	0.402572
Paraprevotella xylaniphila	msp_0097	0.233637	0.737956	5.68386e-08	4.65403e-08	1.22128
Acidaminococcus intestini	msp_0221	0.234136	0.737956	2.47255e-07	4.71509e-08	5.24392
Adlercreutzia equolifaciens	msp_0396	0.234701	0.737956	1.86544e-07	1.36411e-07	1.36751
Muribaculaceae bacterium sp1	msp_0628	0.234756	0.737956	8.71862e-09	5.05093e-09	1.72614
Enterococcus faecalis	msp_0497	0.237385	0.737956	8.54729e-08	1.8541e-08	4.60994
unclassified_RF39_Mollicutes	msp_1066	0.237735	0.737956	1.30126e-07	3.42284e-08	3.8017
unclassified Blautia	msp_0309	0.23852	0.737956	3.77803e-08	2.09597e-08	1.80252
Desulfovibrio desulfuricans 2	msp_1696c	0.239103	0.737956	2.22864e-09	4.22727e-10	5.27206
[Clostridium] sp. CAG:921	msp_1257	0.239103	0.737956	2.18904e-09	1.4763e-10	14.8278
unclassified Clostridiales 2	msp_1283	0.239103	0.737956	3.5129e-09	1.45747e-10	24.1026
#N/A	msp_1703	0.239103	0.737956	1.76212e-08	5.59719e-10	31.4823
unclassified Clostridiales 2	msp_1181	0.239103	0.737956	2.78468e-08	3.13988e-10	88.6875
[Clostridium] sp. CAG:524	msp_1068	0.239103	0.737956	4.60131e-08	2.53067e-10	181.822
Sellimonas intestinalis == Drancourtella massiliensis	msp_0274	0.240404	0.737956	4.71746e-08	1.71757e-08	2.74659
#N/A	msp_1576	0.240538	0.737956	7.14726e-09	4.10422e-10	17.4144
unclassified Lactobacillus	msp_1208	0.240538	0.737956	2.2557e-08	4.44789e-10	50.714
Clostridiales bacterium UBA644	msp_0771	0.241777	0.737956	2.00351e-10	3.57067e-09	0.05611
unclassified_RF39_Mollicutes	msp_1231	0.24198	0.737956	3.79349e-09	6.15903e-10	6.15923
unclassified Acidaminococcus	msp_1277	0.24198	0.737956	8.94938e-08	6.07536e-09	14.7306
unclassified Oscillibacter	msp_1085	0.24198	0.737956	1.57794e-08	2.35202e-10	67.0887
#N/A	msp_1744	0.243393	0.737956	1.54904e-09	9.19883e-09	0.168395
Firmicutes bacterium CAG:534	msp_0330	0.243393	0.737956	3.82922e-09	2.1536e-08	0.177806
[Eubacterium] sp. CAG:603 & sp. 2789STDY5608818	msp_0493	0.243393	0.737956	3.62951e-08	1.40988e-07	0.257434
Prevotella sp. 885	msp_0229	0.243427	0.737956	1.36647e-07	8.06653e-08	1.694
unclassified Lachnospiraceae	msp_1976	0.243427	0.737956	9.82658e-09	2.99221e-09	3.28406
unclassified Paraeggerthella	msp_1472c	0.243427	0.737956	6.34219e-09	1.77875e-09	3.56553
unclassified Oscillospiraceae	msp_0822	0.243427	0.737956	2.62802e-08	8.24402e-10	31.8779
Barnesiella intestinihominis	msp_0059	0.244161	0.737956	5.31221e-07	4.19506e-07	1.2663
Anaerotruncus sp. CAG:528	msp_0569	0.24488	0.737956	3.34646e-08	7.55587e-08	0.442895
Enterococcus avium	msp_1697	0.24488	0.737956	6.58732e-09	5.82548e-09	1.13078
#N/A	msp_0532	0.245017	0.737956	2.43423e-10	4.57301e-09	0.0532302
Haemophilus pittmaniae	msp_1476	0.245017	0.737956	7.69628e-10	3.75642e-09	0.204884
unclassified Clostridiales 4	msp_0699	0.245577	0.737956	2.24756e-08	1.84336e-08	1.21927
Coprococcus eutactus 2	msp_0042	0.246076	0.737956	1.13483e-06	7.03585e-07	1.61293
Desulfovibrio sp. Dsv1	msp_1523	0.246648	0.737956	4.43593e-09	4.4567e-09	0.99534
unclassified Lachnospiraceae	msp_1688	0.246648	0.737956	1.19664e-08	6.39073e-09	1.87246
Fusobacterium sp. clos_1_1	msp_0956	0.246648	0.737956	6.01196e-08	1.76413e-08	3.4079
Atopobium parvulum 2	msp_1603c	0.246648	0.737956	7.2488e-09	2.07974e-09	3.48543
Weissella cibaria	msp_0600c	0.247549	0.737956	3.97079e-09	1.63407e-09	2.43
unclassified Bacteroides	msp_0293	0.249705	0.737956	5.13317e-08	1.99836e-07	0.256869
unclassified Fusobacterium	msp_0587	0.251556	0.737956	8.09795e-09	3.64583e-08	0.222115
unclassified Oscillibacter	msp_0874	0.25175	0.737956	1.08892e-07	4.25476e-08	2.55931
unclassified Clostridiales Family XIII. Incertae Sedis	msp_0776	0.25628	0.737956	4.31332e-08	3.21693e-08	1.34082
Bacteroides xylanisolvens	msp_0021	0.259899	0.737956	1.71024e-06	1.7199e-06	0.994383
unclassified Faecalibacterium	msp_1255	0.260003	0.737956	8.60884e-08	2.50549e-08	3.43599
unclassified Lachnoclostridium	msp_0693	0.260081	0.737956	2.58475e-08	4.79732e-08	0.53879
[Clostridium] sp. CAG:417	msp_0779	0.260302	0.737956	3.84558e-07	6.35629e-07	0.605004
unclassified Blautia	msp_0272	0.265834	0.737956	7.33362e-08	3.99598e-08	1.83525
[Clostridium] sp. CAG:567	msp_0872	0.265917	0.737956	8.96066e-07	1.63136e-07	5.49275
#N/A	msp_0728	0.266707	0.737956	1.44615e-09	1.10602e-08	0.130753
unclassified Clostridiales 5	msp_1098	0.266707	0.737956	4.06939e-09	5.50333e-09	0.739442
#N/A	msp_0449	0.268396	0.737956	4.98255e-09	1.91373e-09	2.60358
Weissella confusa	msp_0843	0.269101	0.737956	3.07718e-09	1.01925e-08	0.301906
Prevotella disiens	msp_1412	0.269617	0.737956	3.67354e-09	9.96027e-10	3.68819
Bifidobacterium pseudocatenulatum	msp_0138	0.27018	0.737956	1.71706e-06	1.09521e-06	1.56779
Mordavella sp. Marseille-P3756	msp_0524	0.270252	0.737956	1.68059e-08	4.99295e-09	3.36594
Enterobacter hormaechei	msp_0108	0.271455	0.737956	5.89539e-08	3.67205e-08	1.60548
Prevotella sp. CAG:604	msp_0091	0.2755	0.737956	3.31312e-07	5.89409e-07	0.562109
Parasutterella excrementihominis	msp_0145	0.278906	0.737956	2.68971e-07	3.30896e-07	0.812856
[Clostridium] sp. 26_22	msp_0947	0.279596	0.737956	8.87543e-08	1.26441e-07	0.70194
unclassified Clostridium	msp_1353	0.280384	0.737956	1.1236e-08	1.15735e-08	0.970835
unclassified Prevotella	msp_1636	0.28053	0.737956	4.84606e-11	3.88472e-07	0.000124747
unclassified Prevotella	msp_1350	0.28053	0.737956	4.84606e-11	1.0561e-07	0.000458863
Prevotella sp. CAG:1124	msp_0568	0.28053	0.737956	4.84606e-11	9.97758e-08	0.000485695
unclassified Oscillospiraceae	msp_2070	0.28053	0.737956	4.84606e-11	4.12834e-08	0.00117385
unclassified Dialister	msp_1375	0.28053	0.737956	4.84606e-11	3.96246e-08	0.00122299
[Coprobacillus] sp. CAG:826	msp_1071	0.28053	0.737956	4.84606e-11	3.13465e-08	0.00154597
unclassified Fusobacterium	msp_1838	0.28053	0.737956	4.84606e-11	2.89314e-08	0.00167501
unclassified Roseburia	msp_1912	0.28053	0.737956	4.84606e-11	2.69606e-08	0.00179746
unclassified Prevotella	msp_0549	0.28053	0.737956	4.84606e-11	2.43527e-08	0.00198995
Veillonella seminalis	msp_0923	0.28053	0.737956	4.84606e-11	2.16099e-08	0.00224252
unclassified Faecalibacterium	msp_0778	0.28053	0.737956	4.84606e-11	2.15368e-08	0.00225013
Bacteroidales bacterium H5	msp_0428	0.28053	0.737956	4.84606e-11	2.01147e-08	0.00240921
unclassified Bacteroides	msp_1982	0.28053	0.737956	4.84606e-11	1.91378e-08	0.00253219
unclassified_RF39_Mollicutes	msp_1301	0.28053	0.737956	4.84606e-11	1.81632e-08	0.00266807
unclassified Sutterella	msp_2127	0.28053	0.737956	4.84606e-11	1.24262e-08	0.00389989
unclassified Ruminococcus	msp_0606	0.28053	0.737956	4.84606e-11	1.18159e-08	0.00410129
unclassified Clostridiales 5	msp_1298	0.28053	0.737956	4.84606e-11	1.08017e-08	0.00448637
unclassified Lachnospiraceae	msp_1740	0.28053	0.737956	4.84606e-11	9.78645e-09	0.00495181
unclassified Lachnospiraceae	msp_0812	0.28053	0.737956	4.84606e-11	9.515e-09	0.00509307
#N/A	msp_1447	0.28053	0.737956	4.84606e-11	8.41456e-09	0.00575914
#N/A	msp_1505	0.28053	0.737956	4.84606e-11	8.16873e-09	0.00593245
#N/A	msp_1746	0.28053	0.737956	4.84606e-11	5.55781e-09	0.00871936
Enterococcus asini	msp_1704c	0.28053	0.737956	4.84606e-11	5.50628e-09	0.00880096
unclassified Mitsuokella	msp_1326	0.28053	0.737956	4.84606e-11	5.46319e-09	0.00887039
#N/A	msp_0798	0.28053	0.737956	4.84606e-11	4.9128e-09	0.00986414
unclassified Clostridiales 5	msp_1577	0.28053	0.737956	4.84606e-11	4.8114e-09	0.010072
unclassified Lachnospiraceae	msp_1586	0.28053	0.737956	4.84606e-11	4.79667e-09	0.010103
unclassified Bacteroides	msp_0355	0.28053	0.737956	4.84606e-11	4.58218e-09	0.0105759
unclassified Ruminococcaceae	msp_2009	0.28053	0.737956	4.84606e-11	4.31591e-09	0.0112284
unclassified Lachnospiraceae	msp_0758	0.28053	0.737956	4.84606e-11	4.24605e-09	0.0114131
unclassified_RF39_Mollicutes	msp_1306c	0.28053	0.737956	4.84606e-11	3.97645e-09	0.0121869
unclassified Prevotellaceae	msp_0920	0.28053	0.737956	4.84606e-11	3.22036e-09	0.0150482
Proteus genomosp. 6	msp_1058c	0.28053	0.737956	4.84606e-11	2.57807e-09	0.0187972
#N/A	msp_1660	0.28053	0.737956	4.84606e-11	2.37855e-09	0.020374
unclassified_Acholeplasmatales	msp_1661	0.28053	0.737956	4.84606e-11	2.23158e-09	0.0217158
unclassified Lachnospiraceae	msp_1124	0.28053	0.737956	4.84606e-11	2.12525e-09	0.0228023
unclassified Sutterella	msp_0741	0.28053	0.737956	4.84606e-11	1.99392e-09	0.0243041
unclassified Bacteroides	msp_1482	0.28053	0.737956	4.84606e-11	1.67575e-09	0.0289187
#N/A	msp_1690	0.28053	0.737956	4.84606e-11	1.66611e-09	0.0290861
Haemophilus parahaemolyticus	msp_1801	0.28053	0.737956	4.84606e-11	1.6393e-09	0.0295618
unclassified_RF39_Mollicutes	msp_1449	0.28053	0.737956	4.84606e-11	1.63854e-09	0.0295756
unclassified Clostridiales 1	msp_1228	0.28053	0.737956	4.84606e-11	1.57212e-09	0.030825
#N/A	msp_1932	0.28053	0.737956	4.84606e-11	1.53683e-09	0.0315327
Haemophilus sputorum	msp_1802	0.28053	0.737956	4.84606e-11	1.4889e-09	0.0325478
#N/A	msp_1680	0.28053	0.737956	4.84606e-11	1.39437e-09	0.0347545
[Firmicutes] bacterium CAG:631	msp_1101	0.28053	0.737956	4.84606e-11	1.34934e-09	0.0359144
#N/A	msp_1561	0.28053	0.737956	4.84606e-11	1.27435e-09	0.0380277
#N/A	msp_1295	0.28053	0.737956	4.84606e-11	1.20127e-09	0.0403411
#N/A	msp_1862	0.28053	0.737956	4.84606e-11	1.16902e-09	0.041454
unclassified Lachnospiraceae	msp_1010	0.28053	0.737956	4.84606e-11	1.15637e-09	0.0419074
unclassified Bacteroidales	msp_1273	0.28053	0.737956	4.84606e-11	1.10996e-09	0.0436596
unclassified Clostridiales 2	msp_1516	0.28053	0.737956	4.84606e-11	1.06423e-09	0.0455358
Kluyvera georgiana	msp_1554c	0.28053	0.737956	4.84606e-11	1.02915e-09	0.0470881
unclassified Muribaculaceae	msp_1130	0.28053	0.737956	4.84606e-11	9.82749e-10	0.0493113
#N/A	msp_1940	0.28053	0.737956	4.84606e-11	8.5967e-10	0.0563712
unclassified Clostridiales 2	msp_1161	0.28053	0.737956	4.84606e-11	8.16103e-10	0.0593805
#N/A	msp_1971	0.28053	0.737956	4.84606e-11	7.52969e-10	0.0643593
unclassified Methanomassiliicoccaceae	msp_1318	0.28053	0.737956	4.84606e-11	6.4101e-10	0.0756004
#N/A	msp_1925	0.28053	0.737956	4.84606e-11	5.14687e-10	0.0941554
unclassified Clostridiales Family XIII. Incertae Sedis	msp_1689	0.28053	0.737956	4.84606e-11	5.14458e-10	0.0941974
Colibacter massiliensis	msp_1040c	0.28053	0.737956	4.84606e-11	5.02189e-10	0.0964987
Lachnospiraceae bacterium UBA2886 & RUG297	msp_1552	0.28053	0.737956	4.84606e-11	4.77638e-10	0.101459
#N/A	msp_1212	0.28053	0.737956	4.84606e-11	4.56723e-10	0.106105
#N/A	msp_0810	0.28053	0.737956	4.84606e-11	4.38215e-10	0.110586
#N/A	msp_1317	0.28053	0.737956	4.84606e-11	4.32417e-10	0.112069
#N/A	msp_2191	0.28053	0.737956	4.84606e-11	3.36264e-10	0.144115
Prevotella sp. CAG:755	msp_0726	0.28053	0.737956	4.84606e-11	2.38288e-10	0.20337
#N/A	msp_1309	0.28053	0.737956	4.84606e-11	2.33056e-10	0.207935
Fusobacterium periodonticum	msp_1783	0.28053	0.737956	4.84606e-11	2.309e-10	0.209877
unclassified Muribaculaceae	msp_1895	0.28053	0.737956	4.84606e-11	2.2465e-10	0.215716
unclassified Roseburia	msp_1711	0.28053	0.737956	4.84606e-11	2.23025e-10	0.217288
unclassified Pseudoflavonifractor	msp_0701	0.28053	0.737956	4.84606e-11	2.01213e-10	0.240842
unclassified Rhodospirillaceae	msp_0830	0.28053	0.737956	4.84606e-11	1.64351e-10	0.294861
unclassified Flavonifractor	msp_1729	0.28053	0.737956	4.84606e-11	1.44487e-10	0.335399
#N/A	msp_1481	0.28053	0.737956	4.84606e-11	1.05995e-10	0.457198
Clostridiales bacterium UBA4224	msp_0450	0.283693	0.737956	2.39305e-08	3.09163e-08	0.774042
Roseburia sp. CAG:303	msp_0305	0.285015	0.737956	5.09743e-08	1.12127e-07	0.454613
[Eubacterium] sp. CAG:156	msp_0378	0.285723	0.737956	1.6955e-07	3.00745e-07	0.563766
Prevotella copri 2	msp_0224	0.287924	0.737956	1.61095e-06	3.02389e-06	0.532739
Bacteroidales bacterium H2 / [Prevotella] sp. CAG:251	msp_0611	0.288795	0.737956	6.19222e-08	9.04969e-08	0.684247
Lactobacillus delbrueckii	msp_1287	0.290817	0.737956	1.82566e-08	4.90167e-09	3.72457
[Clostridium] sp. CAG:508	msp_1005	0.292971	0.737956	2.48037e-07	2.60037e-07	0.953854
#N/A	msp_0398	0.294526	0.737956	4.3593e-07	3.16586e-07	1.37697
#N/A	msp_0719	0.295694	0.737956	1.95829e-08	1.63137e-09	12.0039
unclassified Clostridiales 5	msp_0270	0.295788	0.737956	1.28748e-07	8.77861e-08	1.46661
#N/A	msp_1483	0.296853	0.737956	8.35794e-09	1.55595e-09	5.37159
unclassified Coriobacteriia	msp_0518	0.297188	0.737956	3.91289e-08	6.47962e-08	0.603877
Bifidobacterium bifidum	msp_0419	0.298068	0.737956	2.65944e-07	1.9226e-07	1.38326
Alistipes sp. cv1	msp_0324	0.29819	0.737956	1.04557e-07	1.00227e-07	1.0432
#N/A	msp_1545	0.299221	0.737956	4.58396e-09	1.37949e-09	3.32293
Lachnospiraceae bacterium 2_1_46FAA	msp_0868	0.302182	0.737956	1.95515e-08	3.66571e-08	0.533361
Prevotella sp. P4-65 & P4-76 & P5-60 & P5-119 & P5-125 & CAG:592	msp_0176	0.302325	0.737956	5.23144e-09	1.46652e-07	0.0356726
unclassified Bacteroides	msp_0485	0.302325	0.737956	3.59292e-09	8.82705e-08	0.0407035
[Clostridium] sp. CAG:138	msp_0144	0.302621	0.737956	8.81007e-07	7.27304e-07	1.21133
[Bacilli] bacterium Phil2	msp_1204	0.302798	0.737956	1.42776e-07	4.43165e-08	3.22173
Phascolarctobacterium succinatutens	msp_0538	0.303225	0.737956	3.87324e-07	2.9573e-07	1.30972
unclassified Parabacteroides	msp_1814	0.303719	0.737956	1.29089e-08	7.4482e-09	1.73316
[Mycoplasma] sp. CAG:776	msp_1221	0.303865	0.737956	1.22156e-09	8.05958e-09	0.151566
#N/A	msp_0557	0.303996	0.737956	2.98116e-08	1.05112e-08	2.83618
[Clostridium] sp. CAG:780	msp_1054	0.305197	0.737956	3.99831e-08	1.81701e-08	2.20049
#N/A	msp_0006	0.305906	0.737956	5.37691e-08	2.41301e-08	2.2283
#N/A	msp_0692	0.30619	0.737956	4.10396e-08	4.15445e-08	0.987847
Faecalicatena fissicatena	msp_1747	0.306961	0.737956	2.78797e-10	1.13559e-09	0.245508
Brachyspira sp. CAG:700	msp_0395	0.308516	0.737956	5.18863e-09	1.95078e-07	0.0265977
Merdimonas faecis	msp_0379	0.309045	0.737956	9.93116e-09	1.14973e-09	8.63779
[Clostridium] sp. CAG:440	msp_0845	0.309348	0.737956	2.45804e-07	3.14578e-07	0.781376
Oscillibacter sp. 57_20	msp_0903	0.309789	0.737956	4.05357e-07	3.8952e-07	1.04066
[Bacteroides] pectinophilus	msp_0376	0.311252	0.737956	6.15458e-08	4.11543e-08	1.49549
Bacteroidales bacterium CIM:MAG 858	msp_0593	0.311643	0.737956	2.69102e-09	2.53275e-09	1.06249
unclassified Christensenellaceae-Catabacteriaceae	msp_0751	0.312041	0.737956	1.45834e-08	1.37535e-08	1.06034
unclassified Oscillospiraceae	msp_0240	0.312041	0.737956	4.89389e-08	1.92457e-08	2.54284
unclassified Clostridiales 5	msp_0319	0.312283	0.737956	8.87401e-08	5.17367e-08	1.71523
unclassified_RF39_Mollicutes	msp_1201	0.315056	0.737956	9.58754e-08	2.92513e-08	3.27764
[Mycoplasma] sp. CAG:472	msp_0985	0.317077	0.737956	1.09849e-07	5.78661e-08	1.89834
unclassified Christensenellaceae-Catabacteriaceae	msp_0592	0.31888	0.737956	1.37069e-07	9.12573e-08	1.50201
unclassified Clostridiales Family XIII. Incertae Sedis	msp_1459	0.318996	0.737956	4.55764e-09	2.49087e-09	1.82974
unclassified_RF39_Mollicutes	msp_1290	0.319051	0.737956	5.66707e-08	5.52341e-08	1.02601
[Ruminococcaceae] bacterium D16 / Clostridiales bacterium Choco116	msp_0385	0.319236	0.737956	3.63372e-08	3.79348e-08	0.957884
Bacteroides fragilis 2	msp_0033	0.320929	0.737956	7.21093e-07	5.40345e-07	1.33451
unclassified Clostridiales 5	msp_0643	0.32186	0.737956	2.66585e-08	8.43899e-09	3.15896
Firmicutes bacterium CAG:124	msp_0205	0.323054	0.737956	5.52794e-07	4.9047e-07	1.12707
unclassified Oscillospiraceae	msp_0855	0.323439	0.737956	8.36418e-09	6.27467e-09	1.33301
unclassified Christensenellaceae-Catabacteriaceae	msp_0781	0.32585	0.737956	5.76175e-08	2.27239e-08	2.53554
Firmicutes bacterium CAG:24 / [Clostridium] sp. 2789STDY5834869 & 2789STDY5834922	msp_0125	0.327556	0.737956	4.77387e-07	4.06786e-07	1.17356
Bacteroides clarus	msp_0063	0.328378	0.737956	1.96621e-07	2.72895e-07	0.720499
Megamonas funiformis == rupellensis	msp_0134	0.33046	0.737956	2.20636e-06	3.22588e-06	0.683955
unclassified Intestinibacter	msp_0860	0.331068	0.737956	7.87907e-08	6.79855e-08	1.15893
Coprococcus eutactus 1	msp_0179	0.334483	0.737956	2.76408e-07	6.83292e-08	4.04524
[Faecalibacterium] sp. CAG:74	msp_0034	0.334488	0.737956	1.22961e-06	1.30072e-06	0.945335
unclassified Flavonifractor	msp_1323	0.335574	0.737956	2.54176e-08	2.36248e-08	1.07589
unclassified Prevotella	msp_0257	0.337511	0.737956	4.41317e-08	4.93321e-07	0.0894584
unclassified Bacteroides	msp_0118	0.337511	0.737956	1.59425e-09	1.74294e-08	0.0914689
Candidatus Gastranaerophilales sp1	msp_0455	0.338947	0.737956	6.09185e-10	4.90205e-09	0.124271
Bacteroides salyersiae	msp_0037	0.340265	0.737956	3.1293e-07	2.37492e-07	1.31764
unclassified_RF39_Mollicutes	msp_1157	0.34183	0.737956	6.40917e-09	5.18476e-08	0.123616
Firmicutes bacterium CAG:103	msp_0654	0.342942	0.737956	5.47993e-07	6.19038e-07	0.885233
[Clostridium] sp. CAG:448	msp_0540	0.346078	0.737956	4.84743e-09	6.31125e-10	7.68062
unclassified_Holdemanella	msp_1240	0.346183	0.737956	2.3102e-08	4.08067e-08	0.566132
Odoribacter splanchnicus	msp_0062	0.347025	0.737956	4.67019e-07	4.86919e-07	0.959131
Clostridiales bacterium CIM:MAG 491	msp_0725	0.347636	0.737956	1.32205e-08	4.75872e-09	2.77817
unclassified Flavonifractor	msp_1581	0.349198	0.737956	4.30717e-09	1.10629e-09	3.89333
unclassified Clostridium	msp_1601	0.350765	0.737956	1.642e-08	8.74787e-09	1.87703
[Clostridiaceae] bacterium CIM:MAG 987 / [Clostridium] sp. CAG:533	msp_1160	0.350765	0.737956	5.98603e-08	2.81136e-08	2.12923
unclassified Lachnospiraceae	msp_0365	0.350765	0.737956	8.80755e-09	1.18153e-09	7.45439
unclassified Christensenellaceae-Catabacteriaceae	msp_0314	0.351291	0.737956	1.07025e-07	3.62923e-08	2.94896
unclassified Clostridiales 5	msp_0384	0.351309	0.737956	4.90833e-08	9.03175e-09	5.43453
unclassified Clostridiales 2	msp_1235	0.353912	0.737956	1.51283e-08	8.62365e-09	1.75428
[Clostridium] sp. CAG:568	msp_1111	0.355493	0.737956	1.35552e-08	2.17486e-08	0.623266
#N/A	msp_1964	0.357077	0.737956	9.82482e-09	9.47114e-09	1.03734
unclassified_ML615J-28_Tenericutes	msp_1008	0.357961	0.737956	4.84606e-11	5.50103e-11	0.880936
Haemophilus quentini	msp_1785	0.357961	0.737956	1.12088e-10	5.50103e-11	2.03757
Parvimonas sp. KA00067	msp_1245	0.357961	0.737956	1.25459e-10	5.50103e-11	2.28064
#N/A	msp_1524	0.357961	0.737956	1.38275e-10	5.50103e-11	2.51362
unclassified Clostridiales 5	msp_0704	0.357961	0.737956	1.50053e-10	5.50103e-11	2.72773
Slackia exigua	msp_0677c	0.357961	0.737956	1.54255e-10	5.50103e-11	2.8041
Bacteroides oleiciplenus	msp_1578c	0.357961	0.737956	1.56295e-10	5.50103e-11	2.8412
#N/A	msp_1676	0.357961	0.737956	1.5642e-10	5.50103e-11	2.84346
#N/A	msp_0982	0.357961	0.737956	1.82554e-10	5.50103e-11	3.31853
unclassified Porphyromonas	msp_1600	0.357961	0.737956	2.10418e-10	5.50103e-11	3.82505
#N/A	msp_1316	0.357961	0.737956	2.11789e-10	5.50103e-11	3.84999
#N/A	msp_1218	0.357961	0.737956	2.23507e-10	5.50103e-11	4.063
[Corallococcus] sp. CAG:1435	msp_1186	0.357961	0.737956	2.23572e-10	5.50103e-11	4.06417
unclassified Oscillospiraceae	msp_1105	0.357961	0.737956	2.28825e-10	5.50103e-11	4.15967
unclassified Lachnospiraceae	msp_2088	0.357961	0.737956	2.34415e-10	5.50103e-11	4.26128
unclassified Clostridioides	msp_1908	0.357961	0.737956	2.48053e-10	5.50103e-11	4.5092
Olsenella sp. An188	msp_1528	0.357961	0.737956	2.82241e-10	5.50103e-11	5.13068
#N/A	msp_0913	0.357961	0.737956	3.05181e-10	5.50103e-11	5.5477
unclassified Bacteroidales	msp_1989	0.357961	0.737956	3.06214e-10	5.50103e-11	5.56649
unclassified Bacteroidales	msp_0987	0.357961	0.737956	3.11412e-10	5.50103e-11	5.66097
unclassified Ruminococcaceae	msp_0914	0.357961	0.737956	3.15335e-10	5.50103e-11	5.73228
unclassified Coprobacter	msp_1360	0.357961	0.737956	3.15672e-10	5.50103e-11	5.73841
#N/A	msp_1616	0.357961	0.737956	3.22732e-10	5.50103e-11	5.86674
unclassified Blautia	msp_1891	0.357961	0.737956	3.23474e-10	5.50103e-11	5.88024
#N/A	msp_1771	0.357961	0.737956	3.34271e-10	5.50103e-11	6.07651
#N/A	msp_1988	0.357961	0.737956	3.38386e-10	5.50103e-11	6.15132
unclassified Lachnospiraceae	msp_0816c	0.357961	0.737956	3.46855e-10	5.50103e-11	6.30527
Selenomonas bovis	msp_0714c	0.357961	0.737956	3.51871e-10	5.50103e-11	6.39646
Porphyromonas somerae	msp_1158	0.357961	0.737956	3.52368e-10	5.50103e-11	6.40548
unclassified Lachnospiraceae	msp_1405	0.357961	0.737956	3.64476e-10	5.50103e-11	6.62559
#N/A	msp_1167	0.357961	0.737956	3.84654e-10	5.50103e-11	6.99239
Anaeromassilibacillus sp. An172	msp_1335	0.357961	0.737956	3.88906e-10	5.50103e-11	7.06969
unclassified Ruminococcaceae	msp_1163	0.357961	0.737956	4.17382e-10	5.50103e-11	7.58734
unclassified Clostridiales 2	msp_1873	0.357961	0.737956	4.18133e-10	5.50103e-11	7.60099
Anaerococcus obesiensis == vaginalis	msp_1336	0.357961	0.737956	4.29162e-10	5.50103e-11	7.80147
#N/A	msp_1664	0.357961	0.737956	4.46943e-10	5.50103e-11	8.12471
unclassified Lachnospiraceae	msp_1123	0.357961	0.737956	4.52615e-10	5.50103e-11	8.22781
#N/A	msp_1396c	0.357961	0.737956	4.55408e-10	5.50103e-11	8.27859
#N/A	msp_1258	0.357961	0.737956	4.64129e-10	5.50103e-11	8.43713
unclassified Bacteroides	msp_1904	0.357961	0.737956	4.6423e-10	5.50103e-11	8.43897
unclassified Lachnoclostridium	msp_1383c	0.357961	0.737956	4.65639e-10	5.50103e-11	8.46458
Agathobaculum desmolans	msp_0952	0.357961	0.737956	4.70428e-10	5.50103e-11	8.55163
unclassified Oscillibacter	msp_0791	0.357961	0.737956	4.7751e-10	5.50103e-11	8.68037
#N/A	msp_1894	0.357961	0.737956	4.89522e-10	5.50103e-11	8.89872
Blautia sp. N6H1-15	msp_0268	0.357961	0.737956	5.06229e-10	5.50103e-11	9.20244
unclassified Clostridiales 2	msp_1897	0.357961	0.737956	5.10661e-10	5.50103e-11	9.28299
unclassified Rhodospirillaceae	msp_0788	0.357961	0.737956	5.17752e-10	5.50103e-11	9.41189
unclassified Ruminococcaceae	msp_1216	0.357961	0.737956	5.32346e-10	5.50103e-11	9.67721
unclassified Clostridiales 5	msp_1763	0.357961	0.737956	5.48739e-10	5.50103e-11	9.9752
#N/A	msp_0589c	0.357961	0.737956	5.52041e-10	5.50103e-11	10.0352
Lachnoclostridium sp. An14	msp_1698	0.357961	0.737956	5.64446e-10	5.50103e-11	10.2607
Desulfovibrio desulfuricans	msp_1655c	0.357961	0.737956	5.68782e-10	5.50103e-11	10.3396
unclassified Ruminococcaceae	msp_0641	0.357961	0.737956	6.23979e-10	5.50103e-11	11.3429
unclassified Ruminococcaceae	msp_1423	0.357961	0.737956	6.41451e-10	5.50103e-11	11.6605
#N/A	msp_1768	0.357961	0.737956	6.51949e-10	5.50103e-11	11.8514
#N/A	msp_1659c	0.357961	0.737956	6.71682e-10	5.50103e-11	12.2101
#N/A	msp_0248	0.357961	0.737956	6.74688e-10	5.50103e-11	12.2647
#N/A	msp_1254	0.357961	0.737956	7.107e-10	5.50103e-11	12.9194
Bifidobacterium gallinarum == saeculare	msp_0878	0.357961	0.737956	7.369e-10	5.50103e-11	13.3957
Peptoniphilus senegalensis	msp_1648	0.357961	0.737956	7.41547e-10	5.50103e-11	13.4801
unclassified Sutterella	msp_1913	0.357961	0.737956	7.47487e-10	5.50103e-11	13.5881
Collinsella stercoris	msp_0999	0.357961	0.737956	7.76313e-10	5.50103e-11	14.1121
Citrobacter werkmanii == Citrobacter freundii	msp_0754c	0.357961	0.737956	7.99437e-10	5.50103e-11	14.5325
#N/A	msp_1767	0.357961	0.737956	8.27408e-10	5.50103e-11	15.041
Peptostreptococcus stomatis	msp_1327	0.357961	0.737956	8.85113e-10	5.50103e-11	16.0899
unclassified Ruminococcaceae	msp_2014	0.357961	0.737956	8.95149e-10	5.50103e-11	16.2724
unclassified Candidatus Gastranaerophilales	msp_0998	0.357961	0.737956	9.27242e-10	5.50103e-11	16.8558
unclassified Lachnospiraceae	msp_1451	0.357961	0.737956	9.29605e-10	5.50103e-11	16.8987
unclassified Oscillibacter	msp_1378	0.357961	0.737956	9.3736e-10	5.50103e-11	17.0397
unclassified Candidatus Gastranaerophilales	msp_1095	0.357961	0.737956	9.55535e-10	5.50103e-11	17.3701
#N/A	msp_2207	0.357961	0.737956	9.64288e-10	5.50103e-11	17.5292
unclassified Bacteroides	msp_1384	0.357961	0.737956	9.68372e-10	5.50103e-11	17.6035
#N/A	msp_1364	0.357961	0.737956	9.77963e-10	5.50103e-11	17.7778
#N/A	msp_1079	0.357961	0.737956	1.01247e-09	5.50103e-11	18.4051
unclassified Clostridiales 2	msp_1535	0.357961	0.737956	1.03802e-09	5.50103e-11	18.8696
unclassified_RF39_Mollicutes	msp_1518	0.357961	0.737956	1.04271e-09	5.50103e-11	18.9548
#N/A	msp_1936	0.357961	0.737956	1.05315e-09	5.50103e-11	19.1445
unclassified Eggerthellaceae	msp_1557	0.357961	0.737956	1.06358e-09	5.50103e-11	19.3342
#N/A	msp_1379	0.357961	0.737956	1.12693e-09	5.50103e-11	20.4857
unclassified Muribaculaceae	msp_1987	0.357961	0.737956	1.22547e-09	5.50103e-11	22.277
unclassified Clostridiales 5	msp_1199	0.357961	0.737956	1.26726e-09	5.50103e-11	23.0368
unclassified Porphyromonas	msp_1361	0.357961	0.737956	1.31587e-09	5.50103e-11	23.9204
#N/A	msp_1598	0.357961	0.737956	1.32295e-09	5.50103e-11	24.0491
#N/A	msp_1448	0.357961	0.737956	1.32329e-09	5.50103e-11	24.0553
#N/A	msp_1779c	0.357961	0.737956	1.34303e-09	5.50103e-11	24.4142
unclassified Clostridiales Family XIII. Incertae Sedis	msp_1840	0.357961	0.737956	1.39161e-09	5.50103e-11	25.2972
unclassified Alistipes	msp_1837	0.357961	0.737956	1.45581e-09	5.50103e-11	26.4643
#N/A	msp_1500	0.357961	0.737956	1.45611e-09	5.50103e-11	26.4697
Candidatus Gastranaerophilales bacterium HUM_2 / Candidatus Melainabacteria bacterium MEL.A1	msp_0819	0.357961	0.737956	1.47113e-09	5.50103e-11	26.7427
unclassified_RF39_Mollicutes	msp_2169	0.357961	0.737956	1.54314e-09	5.50103e-11	28.0518
unclassified Bacteroidales	msp_1406	0.357961	0.737956	1.58528e-09	5.50103e-11	28.8178
#N/A	msp_0775	0.357961	0.737956	1.59355e-09	5.50103e-11	28.9682
unclassified Ruminococcaceae	msp_1668	0.357961	0.737956	1.60994e-09	5.50103e-11	29.2661
unclassified Bacteroidales	msp_0743	0.357961	0.737956	1.61833e-09	5.50103e-11	29.4186
unclassified Christensenellaceae-Catabacteriaceae	msp_1743	0.357961	0.737956	1.645e-09	5.50103e-11	29.9035
unclassified Clostridiales 5	msp_1993	0.357961	0.737956	1.70489e-09	5.50103e-11	30.9922
Muribaculaceae bacterium sp5	msp_0476	0.357961	0.737956	1.73412e-09	5.50103e-11	31.5235
[Clostridium] clostridioforme 2	msp_0135	0.357961	0.737956	1.79045e-09	5.50103e-11	32.5475
unclassified Clostridiales 2	msp_1420	0.357961	0.737956	1.79256e-09	5.50103e-11	32.5858
unclassified Clostridiales 2	msp_2063	0.357961	0.737956	1.82718e-09	5.50103e-11	33.2153
unclassified Lachnospiraceae	msp_0514	0.357961	0.737956	1.83891e-09	5.50103e-11	33.4284
unclassified Methanomassiliicoccaceae	msp_1467	0.357961	0.737956	1.97996e-09	5.50103e-11	35.9926
#N/A	msp_1916	0.357961	0.737956	2.02943e-09	5.50103e-11	36.8917
unclassified Lachnospiraceae	msp_1819	0.357961	0.737956	2.05645e-09	5.50103e-11	37.3829
Olsenella sp. Marseille-P2300	msp_0873	0.357961	0.737956	2.14893e-09	5.50103e-11	39.064
unclassified Desulfovibrio	msp_1387	0.357961	0.737956	2.16232e-09	5.50103e-11	39.3074
unclassified_RF39_Mollicutes	msp_1995	0.357961	0.737956	2.19837e-09	5.50103e-11	39.9628
unclassified Clostridiales 2	msp_1612	0.357961	0.737956	2.32048e-09	5.50103e-11	42.1825
unclassified Lachnospiraceae	msp_1777	0.357961	0.737956	2.36086e-09	5.50103e-11	42.9167
unclassified Phascolarctobacterium	msp_0889	0.357961	0.737956	2.57544e-09	5.50103e-11	46.8174
Candidatus Methanomethylophilus alvus / Methanoculleus sp. CAG:1088	msp_1018	0.357961	0.737956	2.67221e-09	5.50103e-11	48.5765
[Eubacteriaceae] bacterium CHKCI004 & [Eubacterium] sp. An3	msp_0575	0.357961	0.737956	2.80024e-09	5.50103e-11	50.9038
unclassified Lachnospiraceae	msp_1617	0.357961	0.737956	2.9697e-09	5.50103e-11	53.9844
unclassified Eggerthella	msp_1131	0.357961	0.737956	3.07863e-09	5.50103e-11	55.9645
#N/A	msp_1061c	0.357961	0.737956	3.15964e-09	5.50103e-11	57.4373
unclassified Prevotella	msp_1994	0.357961	0.737956	3.19593e-09	5.50103e-11	58.0969
unclassified Oscillibacter	msp_1588	0.357961	0.737956	3.2714e-09	5.50103e-11	59.4688
unclassified Clostridiales 1	msp_1082	0.357961	0.737956	3.59788e-09	5.50103e-11	65.4037
[Clostridium] jeddahense	msp_1780c	0.357961	0.737956	3.69246e-09	5.50103e-11	67.1229
[Bacteroides] coagulans	msp_1571c	0.357961	0.737956	3.91363e-09	5.50103e-11	71.1436
unclassified Lachnospiraceae	msp_1145	0.357961	0.737956	3.92322e-09	5.50103e-11	71.3179
unclassified Muribaculaceae	msp_0857	0.357961	0.737956	4.50599e-09	5.50103e-11	81.9117
unclassified Prevotella	msp_0948	0.357961	0.737956	4.80972e-09	5.50103e-11	87.4331
unclassified Bacteroidales	msp_1474	0.357961	0.737956	4.9304e-09	5.50103e-11	89.6269
#N/A	msp_1165	0.357961	0.737956	5.11209e-09	5.50103e-11	92.9297
Prevotella sp. UBA641	msp_1263c	0.357961	0.737956	5.26201e-09	5.50103e-11	95.6549
#N/A	msp_1845	0.357961	0.737956	5.31305e-09	5.50103e-11	96.5828
Acetobacter sp. CAG:977	msp_0895	0.357961	0.737956	5.31954e-09	5.50103e-11	96.7007
unclassified Alistipes	msp_0523	0.357961	0.737956	5.3515e-09	5.50103e-11	97.2818
unclassified Lachnospiraceae	msp_1478	0.357961	0.737956	5.37212e-09	5.50103e-11	97.6565
[Clostridium] sp. Marseille-P2538	msp_1337c	0.357961	0.737956	5.63132e-09	5.50103e-11	102.368
unclassified Prevotella	msp_1106	0.357961	0.737956	5.73606e-09	5.50103e-11	104.272
unclassified_RF39_Mollicutes	msp_1536	0.357961	0.737956	6.08801e-09	5.50103e-11	110.67
unclassified Clostridiales 6	msp_1399	0.357961	0.737956	6.47624e-09	5.50103e-11	117.728
Prevotella sp. CAG:924	msp_0519	0.357961	0.737956	6.6232e-09	5.50103e-11	120.399
Mobilibacterium timonense	msp_1035	0.357961	0.737956	8.08243e-09	5.50103e-11	146.926
[Eubacterium] sp. CAG:841	msp_1003	0.357961	0.737956	8.46006e-09	5.50103e-11	153.79
unclassified Blautia	msp_0901	0.357961	0.737956	8.63878e-09	5.50103e-11	157.039
Prevotella sp. CAG:1092	msp_0598	0.357961	0.737956	9.40603e-09	5.50103e-11	170.987
unclassified Clostridiales 1	msp_1210	0.357961	0.737956	1.07296e-08	5.50103e-11	195.047
unclassified Clostridiales 4	msp_0899	0.357961	0.737956	1.11029e-08	5.50103e-11	201.834
unclassified Bacteroidales	msp_1108	0.357961	0.737956	1.12729e-08	5.50103e-11	204.924
unclassified Lactobacillus	msp_1947	0.357961	0.737956	1.13351e-08	5.50103e-11	206.054
[Roseburia] sp. CAG:309	msp_1490	0.357961	0.737956	1.14189e-08	5.50103e-11	207.577
unclassified Lachnospiraceae	msp_1407	0.357961	0.737956	1.20682e-08	5.50103e-11	219.38
unclassified Clostridiales 6	msp_0492	0.357961	0.737956	1.2481e-08	5.50103e-11	226.884
Megasphaera massiliensis	msp_0245	0.357961	0.737956	1.84404e-08	5.50103e-11	335.216
unclassified Prevotellaceae	msp_0972	0.357961	0.737956	3.49914e-08	5.50103e-11	636.088
unclassified Prevotellaceae	msp_1828	0.357961	0.737956	3.87816e-08	5.50103e-11	704.987
unclassified Coprococcus	msp_0989	0.357961	0.737956	4.03238e-08	5.50103e-11	733.023
Ruminococcaceae bacterium UBA1821 / [Clostridium] sp. CAG:678	msp_0762	0.357961	0.737956	8.15665e-08	5.50103e-11	1482.75
Prevotella sp. UBA2874	msp_0738	0.357961	0.737956	9.22049e-08	5.50103e-11	1676.14
unclassified Clostridiales Family XIII. Incertae Sedis	msp_0707	0.358147	0.737956	1.6891e-08	1.12795e-08	1.4975
Succinatimonas sp. UBA2849 & sp. CAG:777	msp_0656	0.358667	0.738255	2.10101e-07	2.7528e-07	0.763226
Coprococcus comes	msp_0259	0.359404	0.739004	1.02187e-06	6.55262e-07	1.55948
unclassified_RF39_Mollicutes	msp_1180	0.362043	0.743655	1.20664e-07	3.52134e-08	3.42664
Oscillibacter sp. CAG:241 & CIM:MAG 164_1	msp_0352	0.362514	0.74385	2.3693e-07	1.29208e-07	1.83372
Turicimonas muris	msp_0618	0.364726	0.747327	1.70049e-08	1.74252e-09	9.75882
unclassified Lachnospiraceae	msp_0165	0.364965	0.747327	5.47115e-08	6.84539e-08	0.799246
unclassified Bacteroidales [Alistipes] sp. CAG:435	msp_0064	0.365861	0.747674	3.10018e-07	1.67086e-07	1.85543
Bacteroidales bacterium H10	msp_0517	0.365891	0.747674	1.45593e-08	2.78587e-08	0.522611
unclassified Blautia	msp_1720	0.3672	0.7488	1.66827e-08	5.11134e-09	3.26386
unclassified Bacteroides	msp_0267	0.3672	0.7488	2.32469e-08	3.91352e-09	5.94015
unclassified Ruminiclostridium	msp_0252	0.369684	0.753089	1.36144e-07	2.99427e-08	4.5468
#N/A	msp_1579c	0.37093	0.754498	7.21411e-09	5.07818e-09	1.42061
Ruminococcus sp. CAG:579	msp_0481	0.371325	0.754498	2.296e-08	6.98128e-08	0.32888
#N/A	msp_0990	0.372179	0.754498	7.73327e-09	3.02459e-09	2.5568
unclassified Clostridiales 5	msp_0453	0.372382	0.754498	4.01089e-08	4.59779e-08	0.872351
[Clostridium] sp. CAG:465	msp_0907	0.372691	0.754498	4.41286e-08	9.08614e-08	0.485669
#N/A	msp_0002	0.372691	0.754498	6.88501e-09	1.07212e-08	0.642189
#N/A	msp_1609c	0.373431	0.754498	6.36268e-09	2.9149e-09	2.18281
unclassified Eisenbergiella	msp_0085	0.373431	0.754498	2.88782e-08	5.76193e-09	5.0119
Alistipes onderdonkii	msp_0032	0.373833	0.754539	1.47759e-06	9.65568e-07	1.53028
Firmicutes bacterium CAG:341	msp_0709	0.37559	0.757312	4.09804e-07	6.04802e-07	0.677584
Alistipes shahii	msp_0196	0.377274	0.759536	7.06933e-07	7.06374e-07	1.00079
[Clostridium] sp. CAG:628	msp_1138	0.377462	0.759536	6.64444e-08	7.64763e-08	0.868824
Olsenella sp. GAM18	msp_1531c	0.379433	0.762727	3.20167e-08	1.75785e-08	1.82136
unclassified Clostridium	msp_1479	0.380954	0.765005	8.31461e-09	9.06716e-09	0.917003
Clostridium disporicum	msp_1567	0.382342	0.767013	4.98633e-09	9.83482e-09	0.507008
[Clostridium] sp. CAG:62	msp_0093	0.384453	0.769963	4.72e-07	4.64452e-07	1.01625
unclassified Ruminococcaceae	msp_0624	0.388032	0.769963	4.07931e-08	4.40563e-08	0.925931
#N/A	msp_0652	0.389645	0.769963	4.70702e-08	4.96392e-08	0.948246
[Eubacterium] sp. CAG:274	msp_0431	0.390013	0.769963	1.70856e-07	1.50063e-07	1.13856
#N/A	msp_0073	0.390739	0.769963	1.88394e-08	1.19984e-08	1.57016
Parabacteroides gordonii	msp_0098	0.391525	0.769963	5.65445e-08	1.43221e-08	3.94805
Eggerthella sp. CAG:298	msp_0584	0.393048	0.769963	8.39711e-08	3.94897e-08	2.1264
Clostridium sp. CAG:221	msp_0697	0.394685	0.769963	1.72351e-08	4.06561e-08	0.423925
#N/A	msp_0516	0.395405	0.769963	1.67783e-09	3.15296e-10	5.32143
unclassified Libanicoccus	msp_1596	0.395405	0.769963	7.57096e-09	8.80067e-10	8.60271
#N/A	msp_1132	0.395405	0.769963	3.74529e-09	2.56961e-10	14.5754
unclassified Clostridium	msp_0515	0.395405	0.769963	3.2227e-09	2.15203e-10	14.9752
unclassified Sutterellaceae	msp_0724	0.395405	0.769963	3.78229e-09	2.50242e-10	15.1145
unclassified Anaerotruncus	msp_0962	0.395405	0.769963	9.71478e-08	4.44576e-09	21.8518
#N/A	msp_1416	0.395405	0.769963	3.66848e-09	1.67e-10	21.9669
Clostridium tertium	msp_1046	0.395405	0.769963	7.89209e-09	2.65078e-10	29.7728
#N/A	msp_0116	0.395405	0.769963	5.55187e-09	1.48572e-10	37.3681
Lactobacillus oris	msp_1773	0.395405	0.769963	2.2327e-08	1.88447e-10	118.479
[Clostridium] sp. CAG:1013	msp_0577	0.395405	0.769963	3.10465e-08	2.53262e-10	122.586
unclassified Oscillospiraceae	msp_1665	0.395405	0.769963	2.24847e-08	1.6403e-10	137.077
unclassified_RF39_Mollicutes	msp_1103	0.395405	0.769963	1.68461e-08	1.16456e-10	144.656
Bacteroides sp. CAG:462 & sp. Marseille-P3684	msp_0256	0.397638	0.769963	2.22219e-08	5.02307e-09	4.42396
unclassified Clostridiales	msp_1977	0.397638	0.769963	3.74196e-09	6.99758e-10	5.34751
unclassified Negativibacillus	msp_1902	0.397638	0.769963	3.89497e-09	6.53789e-10	5.95754
[Clostridium] sp. CAG:1193	msp_1322	0.397638	0.769963	1.6812e-08	2.34018e-09	7.18405
unclassified Anaerostipes	msp_1906	0.397638	0.769963	9.26644e-09	7.09985e-10	13.0516
Streptococcus sp. UBA3373 & UBA632	msp_1190c	0.397638	0.769963	2.09819e-08	3.85121e-10	54.4815
Candidatus Gastranaerophilales bacterium x14	msp_0130	0.398704	0.769963	3.59488e-08	3.09443e-08	1.16173
unclassified Oscillospiraceae	msp_0615	0.39899	0.769963	1.25e-07	9.23107e-08	1.35412
Turicibacter sanguinis 1	msp_0671	0.399094	0.769963	1.93214e-08	1.94269e-08	0.994567
unclassified Prevotella	msp_0894	0.399879	0.769963	2.71811e-08	1.40182e-08	1.93899
Candidatus Methanomassiliicoccus intestinalis	msp_0896	0.399879	0.769963	1.5204e-09	7.18439e-10	2.11626
unclassified Lachnospiraceae	msp_1604	0.399879	0.769963	5.64703e-09	2.49879e-09	2.2599
unclassified Roseburia	msp_0539	0.399879	0.769963	1.50263e-08	4.92451e-09	3.05133
unclassified Ruminococcus	msp_0434	0.399879	0.769963	3.92555e-08	1.21265e-08	3.23718
unclassified Bilophila	msp_1076	0.399879	0.769963	6.7443e-09	2.01283e-09	3.35066
unclassified Clostridiales 2	msp_1288	0.399879	0.769963	2.84035e-08	7.52201e-09	3.77605
#N/A	msp_1750	0.399879	0.769963	3.83285e-08	8.99405e-09	4.26154
unclassified Lachnospiraceae	msp_0382	0.399879	0.769963	9.24329e-09	1.72409e-09	5.36127
unclassified Clostridiales 2	msp_1184	0.399879	0.769963	3.98111e-09	5.96222e-10	6.67723
#N/A	msp_0847	0.401647	0.769963	7.47295e-09	1.0616e-08	0.703934
unclassified_RF39_Mollicutes	msp_1162	0.402127	0.769963	1.50564e-08	4.41292e-08	0.341189
unclassified Clostridiales 4	msp_0673	0.402127	0.769963	4.24341e-10	7.31548e-10	0.580059
unclassified Clostridiales 2	msp_1429	0.402127	0.769963	1.04555e-08	1.27249e-08	0.821657
unclassified Clostridiales	msp_1611	0.402127	0.769963	5.13542e-10	5.21998e-10	0.983801
unclassified Clostridiales 6	msp_1078	0.402127	0.769963	1.18644e-09	9.81847e-10	1.20837
#N/A	msp_1871	0.402127	0.769963	1.80453e-09	1.24037e-09	1.45483
Faecalibacterium prausnitzii 5	msp_0399	0.403971	0.772693	2.66163e-07	1.03527e-07	2.57095
Clostridium perfringens	msp_0792	0.404334	0.772693	1.9338e-08	2.07919e-08	0.930074
unclassified Lachnospiraceae	msp_0848	0.404963	0.773148	1.98966e-08	6.22511e-09	3.19618
Faecalimonas umbilicata	msp_0111	0.405488	0.773402	1.27064e-07	1.04627e-07	1.21445
Butyricimonas sp. Marseille-P3923	msp_0088	0.408214	0.777189	3.03852e-08	3.28693e-08	0.924424
Alistipes sp. CAG:268	msp_0214	0.40826	0.777189	1.18289e-07	2.03756e-07	0.580545
Prevotellamassilia timonensis	msp_0080	0.410152	0.780038	4.33306e-07	5.36365e-07	0.807856
#N/A	msp_1881	0.414779	0.78808	6.19726e-08	2.61601e-08	2.36897
#N/A	msp_0490	0.415373	0.78845	2.48195e-07	2.75169e-07	0.901972
#N/A	msp_1042	0.416816	0.790431	4.37633e-08	4.43136e-08	0.987582
Enterobacter cloacae	msp_1352	0.418024	0.791328	6.01155e-09	5.24689e-09	1.14574
unclassified Ruminococcaceae	msp_0095	0.41809	0.791328	1.24849e-06	7.2084e-07	1.73199
Bacteroides fragilis 1	msp_0010	0.418617	0.791567	1.73704e-06	2.30742e-06	0.752805
[Faecalitalea] sp. UBA637	msp_0160	0.423292	0.799641	8.45356e-07	4.01953e-07	2.10312
Anaerotignum lactatifermentans	msp_0242	0.424186	0.800566	1.74277e-08	9.06264e-09	1.92303
Catenibacterium sp. CAG:290	msp_0281	0.426987	0.805083	1.84229e-07	2.52146e-07	0.730644
[Clostridium] sp. 2789STDY5608884	msp_0373	0.429772	0.809561	5.84696e-08	4.91644e-08	1.18927
#N/A	msp_0504	0.432068	0.813111	1.85066e-08	9.18559e-09	2.01474
Alistipes timonensis	msp_0429	0.433338	0.814493	6.30927e-09	5.81402e-09	1.08518
Ruminococcus sp. CAG:353 & sp. 2789STDY5834938	msp_0127	0.433768	0.814493	2.08901e-07	1.89196e-07	1.10415
#N/A	msp_0386	0.434067	0.814493	2.18237e-07	2.43171e-07	0.897466
Megasphaera sp. ASD88 & An286 & AJH120	msp_0700	0.434451	0.814493	5.41775e-08	1.29136e-08	4.1954
Fusobacterium mortiferum	msp_0338	0.436047	0.816552	3.40647e-07	3.03265e-07	1.12327
Anaerostipes hadrus 1	msp_0107	0.437023	0.816552	2.78138e-06	1.9388e-06	1.43459
Dialister succinatiphilus	msp_0383	0.437159	0.816552	2.7162e-07	2.83002e-07	0.959781
Bacteroides stercoris	msp_0031	0.437466	0.816552	6.82529e-06	6.09769e-06	1.11933
Succinatimonas hippei	msp_1276	0.437616	0.816552	2.99736e-09	1.27535e-09	2.35022
unclassified Clostridiales 2	msp_0993	0.438437	0.817199	1.2148e-07	4.04668e-08	3.00196
Firmicutes bacterium CAG:176_63_11	msp_0534	0.439034	0.817199	2.4648e-07	1.84496e-07	1.33596
#N/A	msp_1247	0.439203	0.817199	5.82454e-09	1.59843e-08	0.364392
unclassified Coriobacteriia	msp_0666	0.440794	0.818998	8.95376e-09	5.78136e-09	1.54873
[Clostridium] sp. CAG:411	msp_0321	0.440999	0.818998	3.14204e-08	3.36301e-08	0.934293
unclassified Oscillibacter	msp_0423	0.442284	0.820035	2.08981e-08	7.31137e-09	2.85831
#N/A	msp_0421	0.442387	0.820035	6.81199e-09	3.0265e-09	2.25078
unclassified Flavonifractor	msp_0634	0.443985	0.822225	8.35987e-09	6.74115e-09	1.24013
[Clostridium] sp. CAG:302	msp_0818	0.445729	0.824683	3.60321e-07	4.56847e-07	0.788713
Streptococcus infantarius	msp_1341	0.44615	0.824688	9.95742e-09	1.89861e-08	0.524459
Prevotella corporis	msp_1126	0.447189	0.825836	9.229e-09	1.84081e-09	5.01355
Veillonella tobetsuensis	msp_1329	0.448762	0.827967	4.24926e-08	9.53626e-09	4.4559
Lachnospira pectinoschiza	msp_0087	0.449345	0.82827	1.89744e-06	2.80433e-06	0.676611
#N/A	msp_1854	0.450935	0.830427	3.95219e-08	2.55246e-08	1.54839
unclassified Oscillospiraceae	msp_0612	0.45478	0.836728	9.39127e-08	4.00789e-08	2.3432
Streptococcus sanguinis	msp_0146c	0.456233	0.838621	1.64034e-08	7.78935e-09	2.10588
[Clostridium] sp. CAG:217 / Clostridiales bacterium CIM:MAG 317_1	msp_0285	0.461903	0.848252	8.44562e-07	6.42902e-07	1.31367
[Faecalibacterium] sp. CAG:1138	msp_1164	0.47067	0.854497	9.60252e-10	7.20092e-08	0.0133351
Firmicutes bacterium CAG:791	msp_0825	0.47067	0.854497	7.22137e-10	1.3601e-08	0.0530942
unclassified_RF39_Mollicutes	msp_1434	0.47067	0.854497	8.8999e-10	1.30961e-08	0.0679583
unclassified Clostridiales 4	msp_0783	0.47067	0.854497	3.64215e-10	4.85151e-09	0.0750726
#N/A	msp_1910	0.47067	0.854497	2.64851e-09	3.37839e-08	0.0783958
unclassified Clostridiales 2	msp_1129	0.47067	0.854497	4.22011e-09	2.0752e-08	0.203359
unclassified Oscillospiraceae	msp_1096	0.47067	0.854497	1.63223e-09	6.91224e-09	0.236137
unclassified Oscillospiraceae	msp_1030	0.47067	0.854497	2.49546e-10	1.0295e-09	0.242395
[Firmicutes] bacterium CIM:MAG 721 / [Bacillus] sp. CAG:988	msp_1187	0.47067	0.854497	6.40124e-09	2.60765e-08	0.24548
Eggerthella sinensis	msp_1901	0.47067	0.854497	4.17308e-10	1.24766e-09	0.334473
[Eubacterium] sp. CAG:248	msp_0161	0.472164	0.854497	5.82408e-07	9.54128e-07	0.610409
unclassified_RF39_Mollicutes	msp_1455	0.473519	0.854497	6.35488e-10	5.47082e-09	0.11616
unclassified Clostridiales 3	msp_1775	0.473519	0.854497	3.43795e-10	2.4891e-09	0.13812
unclassified Christensenellaceae-Catabacteriaceae	msp_1332	0.473519	0.854497	4.75849e-10	1.97693e-09	0.240701
#N/A	msp_0941	0.473519	0.854497	3.15951e-10	9.54992e-10	0.330842
unclassified Veillonella	msp_1294	0.473519	0.854497	2.04762e-08	4.93762e-08	0.414698
[Clostridium] hiranonis	msp_1942	0.473519	0.854497	8.93179e-10	1.86768e-09	0.478228
Granulicatella adiacens	msp_0853c	0.473519	0.854497	2.20898e-10	4.57366e-10	0.48298
unclassified Clostridium	msp_1866	0.473519	0.854497	7.9818e-10	1.00794e-09	0.791892
unclassified Opitutae	msp_0672	0.476378	0.85497	2.7366e-09	3.55466e-09	0.769862
unclassified Lachnospiraceae	msp_1713	0.476378	0.85497	1.28638e-09	1.57842e-09	0.814976
unclassified Negativicutes 2	msp_0978	0.476378	0.85497	1.64404e-09	1.74762e-09	0.94073
unclassified Clostridiales	msp_1358	0.476378	0.85497	9.20119e-10	7.08029e-10	1.29955
Clostridia bacterium CIM:MAG 611	msp_1460	0.476378	0.85497	3.21864e-09	1.49519e-09	2.15266
unclassified Atopobiaceae	msp_1142	0.476378	0.85497	1.91635e-08	7.82547e-09	2.44887
Gemmiger formicilis	msp_0374	0.477433	0.856086	1.43956e-06	1.62007e-06	0.888583
unclassified Gemmiger	msp_0418	0.484918	0.86872	1.9954e-07	6.74093e-07	0.296012
[Clostridium] sp. CAG:245 & CIM:MAG 941	msp_0546	0.48582	0.869548	5.25636e-07	4.88219e-07	1.07664
unclassified Lachnospiraceae	msp_0548	0.487696	0.872115	3.95791e-08	1.03836e-07	0.381169
Butyricimonas virosa	msp_0128	0.488199	0.872225	2.16159e-07	2.36476e-07	0.914083
Streptococcus pasteurianus	msp_0832	0.489241	0.873297	6.82192e-08	4.40167e-08	1.54985
#N/A	msp_0871	0.490998	0.875643	1.01296e-08	9.4315e-09	1.07401
Bacteroides dorei	msp_0035	0.493414	0.879158	4.61018e-06	3.8961e-06	1.18328
unclassified Blautia	msp_1553	0.49612	0.882816	8.23445e-09	3.21004e-08	0.256522
Parabacteroides merdae	msp_0027	0.496361	0.882816	1.0967e-06	1.18319e-06	0.926906
Oxalobacter formigenes 1	msp_1019	0.49761	0.884242	3.73317e-08	2.8594e-08	1.30558
unclassified Clostridiales 5	msp_1342	0.499188	0.886249	3.16957e-08	2.23799e-08	1.41626
Streptococcus oralis	msp_1543	0.500137	0.887137	3.81352e-09	2.75603e-08	0.13837
unclassified Gemmiger	msp_1715	0.501657	0.888238	3.10584e-08	4.19083e-09	7.41105
Clostridia bacterium UC5.1-1D10 / [Clostridium] sp. CAG:505 / Firmicutes bacterium CAG:466	msp_0204	0.501657	0.888238	1.80651e-08	1.96393e-09	9.19845
[Clostridium] sp. CAG:798	msp_1134	0.502562	0.889044	2.35198e-07	3.2264e-07	0.72898
[Mycoplasma] sp. CAG:611	msp_1043	0.503069	0.889145	5.1072e-08	3.6566e-08	1.39671
unclassified Clostridiales 5	msp_1100	0.505057	0.891862	3.42863e-08	9.78723e-09	3.50317
Tyzzerella nexilis	msp_0246	0.50739	0.89418	2.33076e-07	2.91044e-07	0.800826
Methanobrevibacter smithii 1	msp_0585	0.508624	0.89418	7.37295e-07	4.22024e-07	1.74705
Collinsella tanakaei	msp_0785	0.50907	0.89418	9.02452e-08	6.15143e-08	1.46706
Faecalibacterium prausnitzii 6	msp_0639	0.509072	0.89418	1.87779e-07	8.79453e-08	2.13518
Methanosphaera stadtmanae	msp_1311	0.509252	0.89418	4.82769e-08	2.16277e-08	2.23218
unclassified_RF39_Mollicutes	msp_1328	0.509438	0.89418	8.33653e-09	1.76043e-09	4.73551
Azospirillum sp. 47_25 & CAG:260	msp_0375	0.509538	0.89418	7.34331e-08	4.55144e-08	1.6134
unclassified Clostridiales 2	msp_1413	0.510705	0.894681	2.97489e-08	2.54956e-08	1.16683
unclassified Clostridiales 2	msp_1176	0.511002	0.894681	3.70331e-08	1.64788e-08	2.24732
Alistipes obesi	msp_0225	0.511182	0.894681	2.99819e-07	2.1416e-07	1.39997
unclassified_RF39_Mollicutes	msp_1307	0.515708	0.901804	1.53171e-08	7.61704e-09	2.0109
unclassified Lachnospiraceae	msp_0688	0.516637	0.901832	1.78257e-08	1.04345e-08	1.70834
Acidaminococcus sp. Marseille-P4266	msp_0649	0.516637	0.901832	8.51699e-08	2.2648e-08	3.7606
unclassified Clostridiales Family XIII. Incertae Sedis	msp_0773	0.51728	0.902158	3.9668e-08	3.46083e-08	1.1462
Butyricimonas sp. Marseille-P4593	msp_0117	0.521606	0.90817	2.21324e-08	1.60285e-08	1.38082
Coprococcus sp. CAG:782	msp_0668	0.522018	0.90817	2.14369e-07	1.07201e-07	1.99969
Ruminococcus sp. CAG:403	msp_0405	0.522106	0.90817	3.92003e-08	1.46156e-08	2.68208
Enterococcus gallinarum	msp_1489c	0.52354	0.909064	8.86072e-09	7.57549e-10	11.6966
unclassified Ruminococcaceae	msp_0922	0.52354	0.909064	1.56655e-08	1.31998e-09	11.868
[Firmicutes] bacterium CAG:321	msp_0512	0.52442	0.909303	4.41991e-07	5.29803e-07	0.834256
Prevotella sp. RUG457 & sp. RUG782 & sp. CAG:386	msp_0084	0.525044	0.909303	1.0049e-06	1.63722e-06	0.613783
unclassified_RF39_Mollicutes	msp_1860	0.525249	0.909303	4.60068e-09	7.66009e-08	0.0600604
unclassified Clostridiales 1	msp_1166	0.525677	0.909303	2.0014e-08	4.7589e-10	42.0559
Aggregatibacter segnis	msp_0715c	0.527593	0.909303	4.30894e-10	8.11497e-09	0.0530987
[Clostridium] sp. CAG:768	msp_0909	0.527593	0.909303	1.08377e-09	4.93801e-09	0.219475
unclassified Phascolarctobacterium	msp_1495	0.527593	0.909303	1.11397e-08	3.41957e-08	0.325762
unclassified Oscillibacter	msp_0640	0.527819	0.909303	3.74003e-09	1.51146e-09	2.47445
#N/A	msp_0660	0.527819	0.909303	1.10659e-08	7.90131e-10	14.0052
#N/A	msp_0815	0.529965	0.90936	1.68659e-09	7.61953e-10	2.21351
#N/A	msp_0840	0.529965	0.90936	1.61347e-09	7.20619e-10	2.239
unclassified Alistipes	msp_0764	0.53165	0.90936	7.54305e-08	4.64727e-08	1.62311
unclassified Rhodospirillales	msp_0718	0.532116	0.90936	5.20585e-08	5.05068e-09	10.3072
unclassified_RF39_Mollicutes	msp_1297	0.532295	0.90936	9.66646e-10	9.88769e-10	0.977626
unclassified Bacteroidales	msp_0508	0.532295	0.90936	5.71621e-09	3.03666e-09	1.8824
Clostridiales Family XIII bacterium CIM:MAG 1057	msp_0665	0.53339	0.90936	6.60247e-09	7.06711e-09	0.934254
#N/A	msp_0959	0.533779	0.90936	5.36143e-08	5.95643e-08	0.900108
Bacteroides sp. CAG:530	msp_0190	0.534271	0.90936	2.49915e-08	1.32152e-08	1.89112
unclassified Clostridiales 5	msp_1551	0.534654	0.90936	2.96221e-09	2.85777e-09	1.03654
Bacteroides togonis	msp_0187	0.534654	0.90936	2.41883e-08	2.17484e-08	1.11219
Muribaculaceae bacterium sp2	msp_0653	0.534654	0.90936	5.43524e-09	4.19456e-09	1.29578
unclassified Clostridiales 2	msp_1372	0.534654	0.90936	4.10218e-09	1.18329e-09	3.46675
Fusobacterium nucleatum subsp. animalis	msp_0610	0.534654	0.90936	3.43747e-09	8.61408e-10	3.99052
unclassified_Erysipelotrichaceae	msp_0973	0.534755	0.90936	3.00126e-09	5.9655e-09	0.503103
unclassified Clostridiales 2	msp_1261	0.53643	0.910539	4.61391e-09	4.49154e-09	1.02724
#N/A	msp_0943	0.53643	0.910539	2.39031e-09	1.09021e-09	2.19252
[Clostridium] sp. 42_12 & CAG:75	msp_0194	0.536831	0.910539	2.73347e-07	4.46375e-07	0.61237
unclassified Oscillospiraceae	msp_0876	0.53843	0.912469	7.48373e-09	3.81458e-09	1.96188
unclassified Roseburia	msp_0094	0.539638	0.913731	2.48376e-07	8.8536e-07	0.280536
Prevotella buccae	msp_0616	0.540762	0.914851	8.5008e-09	1.67528e-07	0.0507426
Bacteroides caccae	msp_0023	0.543137	0.91751	2.09973e-06	1.24863e-06	1.68163
Firmicutes bacterium CAG:555	msp_0734	0.543263	0.91751	3.05774e-09	2.55452e-08	0.119699
#N/A	msp_0629	0.545249	0.920079	2.13297e-09	2.47131e-08	0.0863092
unclassified Clostridiales 2	msp_1343	0.545953	0.920204	4.48464e-08	6.02821e-08	0.743942
unclassified Clostridiales 2	msp_1189	0.546641	0.920204	7.32871e-09	2.15836e-08	0.33955
[Clostridium] sp. CAG:354_28_25	msp_0222	0.54672	0.920204	1.87461e-07	1.55703e-07	1.20396
Alistipes putredinis	msp_0090	0.54728	0.920362	3.73196e-06	3.36931e-06	1.10763
unclassified Roseburia	msp_0805	0.548282	0.920671	5.59781e-08	1.87487e-07	0.29857
unclassified Ruminococcus	msp_0210	0.548636	0.920671	1.34167e-07	1.87054e-07	0.717261
Prevotella sp. CAG:520	msp_0123	0.549327	0.920671	9.81521e-08	6.0504e-07	0.162224
Dialister pneumosintes	msp_1193	0.549327	0.920671	1.89803e-09	4.15759e-09	0.456522
unclassified Ruminococcaceae	msp_1721	0.551356	0.923288	3.52928e-09	6.02074e-09	0.586186
#N/A	msp_0663	0.552225	0.92396	4.54597e-09	1.11676e-08	0.407068
unclassified Lachnoclostridium	msp_1305	0.554589	0.92696	2.92027e-09	6.14989e-09	0.474849
#N/A	msp_0679	0.555221	0.92696	2.78435e-08	1.53572e-08	1.81306
Campylobacter concisus 2	msp_0844c	0.555425	0.92696	6.12593e-10	8.61426e-10	0.711138
unclassified Lachnospiraceae	msp_1533	0.556707	0.928314	2.55778e-08	3.14728e-08	0.812695
Prevotella sp. CAG:732	msp_0078	0.557465	0.928453	4.26953e-07	1.03153e-07	4.13901
Oscillibacter sp. CAG:155	msp_0391	0.557837	0.928453	2.72873e-09	2.13186e-08	0.127998
unclassified Sutterella	msp_0749	0.5582	0.928453	6.15268e-08	2.97318e-08	2.06939
Fusobacterium ulcerans	msp_0266	0.563955	0.937237	1.23623e-07	3.07429e-08	4.0212
Bilophila wadsworthia	msp_0110	0.564795	0.937743	5.31994e-07	4.60825e-07	1.15444
unclassified Clostridiales 5	msp_0404	0.565208	0.937743	1.55116e-07	1.39487e-07	1.11204
#N/A	msp_0787	0.567256	0.939586	5.84738e-09	1.09887e-08	0.532129
unclassified Ruminococcus	msp_0445	0.56727	0.939586	9.89507e-09	1.82761e-08	0.541422
bacterium OL-1	msp_0662	0.568644	0.940502	2.05626e-07	5.96525e-08	3.44707
Comamonas kerstersii	msp_1205	0.569077	0.940502	4.77791e-08	3.17996e-09	15.0251
Butyricimonas synergistica 2	msp_0151	0.569251	0.940502	6.30784e-08	5.92018e-08	1.06548
Bacteroides faecis	msp_0019	0.570561	0.941879	1.06519e-07	3.44089e-08	3.09567
Ruminococcus sp. CAG:177	msp_0105	0.571148	0.94206	9.29743e-07	5.38973e-07	1.72503
unclassified_RF39_Mollicutes	msp_1027	0.576364	0.94912	7.41962e-08	4.64644e-08	1.59684
#N/A	msp_0401	0.576389	0.94912	9.11621e-09	5.79478e-09	1.57318
Sanguibacteroides justesenii == Gabonibacter massiliensis	msp_0950c	0.577206	0.949608	2.29716e-09	2.00771e-09	1.14417
Bacteroides congonensis	msp_0061	0.577646	0.949608	1.05975e-07	5.42999e-08	1.95166
[Roseburia] sp. CAG:380	msp_0207	0.578459	0.950154	1.80445e-07	9.96368e-08	1.81103
unclassified Clostridiales 4	msp_0996	0.580967	0.953481	7.92797e-09	8.63895e-09	0.917701
unclassified Prevotella	msp_0251	0.582205	0.95472	3.0824e-07	2.04407e-07	1.50797
unclassified Oscillospiraceae	msp_0605	0.582819	0.954933	9.36812e-08	1.29118e-07	0.725546
Odoribacter laneus	msp_0216	0.584045	0.956151	3.09332e-08	1.33554e-08	2.31616
unclassified Clostridiales 5	msp_1462	0.585587	0.957287	5.04366e-09	4.54853e-09	1.10886
Firmicutes bacterium CAG:65 / [Clostridium] sp. 2789STDY5608883	msp_0055	0.585709	0.957287	9.27354e-07	1.46379e-06	0.633529
Alistipes sp. Zagget8	msp_1241	0.590946	0.964807	1.80172e-08	4.68483e-09	3.84587
unclassified Lachnospiraceae	msp_1077	0.591775	0.964807	7.15625e-09	2.24124e-08	0.319298
[Eubacterium] sp. Marseille-P5640	msp_0479	0.592157	0.964807	2.50212e-08	4.48183e-08	0.558281
unclassified Clostridiales	msp_0323	0.592262	0.964807	2.95502e-08	1.6067e-09	18.3919
unclassified Roseburia	msp_0440	0.595182	0.968763	1.79918e-08	2.02052e-08	0.890456
#N/A	msp_1465	0.596434	0.969673	2.41503e-09	3.24746e-09	0.743667
Collinsella intestinalis	msp_0946	0.596722	0.969673	6.33887e-08	1.34942e-08	4.69746
[Ruminococcus] sp. CAG:60 / Blautia sp. 2789STDY5608836	msp_0244	0.600362	0.974787	1.00468e-07	8.03487e-08	1.25041
unclassified Christensenellaceae-Catabacteriaceae	msp_0354	0.601708	0.976171	3.18513e-09	6.34527e-09	0.501969
Sutterella wadsworthensis 2	msp_0280	0.60319	0.977772	2.39978e-07	3.11545e-07	0.770282
unclassified Tyzzerella	msp_0767	0.607153	0.983389	6.81298e-08	6.0941e-08	1.11796
Acidaminococcus sp. CAG:542	msp_0744	0.614446	0.994385	5.8777e-08	1.02753e-08	5.72022
unclassified_RF39_Mollicutes	msp_1252	0.615432	0.995167	7.57134e-08	1.55465e-08	4.87014
#N/A	msp_1580c	0.616447	0.995993	4.30726e-09	1.23434e-09	3.48952
unclassified Fusobacterium	msp_1044	0.618452	0.997743	2.83186e-08	8.20379e-09	3.4519
Agathobaculum butyriciproducens	msp_0769	0.61854	0.997743	5.01131e-07	5.06815e-07	0.988786
Veillonella parvula	msp_0313	0.619778	0.998924	4.09545e-07	2.78341e-07	1.47138
[Eubacterium] rectale	msp_0068	0.620477	0.999237	5.90514e-06	4.53831e-06	1.30118
[Bacteroides] sp. CAG:709	msp_0416	0.622469	1	2.71837e-08	5.99403e-09	4.53513
unclassified Lachnospiraceae	msp_0892	0.624482	1	2.01563e-08	6.59672e-09	3.05551
Dielma fastidiosa	msp_1264c	0.624638	1	1.24683e-08	1.21859e-08	1.02317
unclassified Clostridiales 5	msp_0311	0.626498	1	1.13744e-08	5.0199e-08	0.226586
uncultured Clostridiales bacterium RUG798	msp_0682	0.626498	1	4.97814e-09	1.07424e-08	0.463413
Roseburia faecis	msp_0015	0.626735	1	3.08411e-06	2.89542e-06	1.06517
unclassified Clostridiales 2	msp_1206	0.628516	1	1.85312e-08	1.49329e-08	1.24097
Klebsiella michiganensis 1	msp_0633	0.628516	1	4.11301e-09	3.00097e-09	1.37056
unclassified Clostridiales 2	msp_1269	0.630538	1	2.09578e-09	2.61766e-09	0.800633
[Clostridium] sp. CAG:307	msp_0527	0.630538	1	1.12283e-08	1.1487e-08	0.977476
Pseudoflavonifractor capillosus	msp_1584	0.630538	1	8.0272e-10	6.31382e-10	1.27137
#N/A	msp_1530c	0.632191	1	2.74417e-07	6.00075e-07	0.457304
unclassified Clostridiales 5	msp_0269	0.632272	1	1.31899e-07	7.0615e-08	1.86787
Klebsiella variicola	msp_0241	0.633718	1	6.44979e-08	2.97592e-08	2.16733
unclassified Ruminococcus	msp_1833	0.634589	1	6.1658e-08	5.78855e-08	1.06517
unclassified Intestinimonas	msp_1652	0.636618	1	1.21974e-09	2.39182e-09	0.509963
unclassified Ruminococcaceae	msp_0444	0.638651	1	1.49374e-08	3.64862e-08	0.409398
unclassified Acidaminococcaceae	msp_0119	0.638651	1	1.06998e-09	2.52297e-09	0.424095
#N/A	msp_1248	0.640686	1	1.66422e-09	2.35469e-09	0.706768
Firmicutes bacterium CAG:272	msp_0447	0.642231	1	2.51667e-08	3.11727e-09	8.07332
unclassified Agathobaculum	msp_1128	0.642409	1	2.39146e-08	1.87582e-08	1.27488
#N/A	msp_1974	0.642724	1	2.71877e-09	1.05026e-08	0.258866
Lactobacillus ruminis	msp_0333	0.643099	1	3.693e-07	5.08826e-08	7.25788
[Bacteroides] sp. CAG:144	msp_0412	0.645177	1	7.33331e-09	1.67074e-08	0.438927
unclassified Muribaculaceae	msp_0525	0.645177	1	4.08192e-08	4.32209e-08	0.944432
unclassified Gemmiger	msp_0953	0.656318	1	1.26838e-08	7.50637e-09	1.68974
unclassified Prevotella	msp_0599	0.657092	1	5.14318e-08	1.82683e-08	2.81535
#N/A	msp_1699	0.657092	1	3.22945e-09	6.6218e-10	4.87699
unclassified Christensenellaceae-Catabacteriaceae	msp_1667	0.657092	1	2.9937e-09	5.51328e-10	5.42999
Desulfovibrio sp. An276	msp_1639	0.657092	1	2.62657e-09	4.28856e-10	6.1246
unclassified_RF39_Mollicutes	msp_1597	0.657092	1	3.61746e-09	4.69841e-10	7.69933
Ruminococcaceae bacterium UBA1375	msp_1496	0.657092	1	2.64797e-09	3.21483e-10	8.23675
#N/A	msp_1669	0.657092	1	3.59833e-09	4.15183e-10	8.66683
unclassified Clostridiales 4	msp_0491	0.657092	1	1.02611e-08	1.02761e-09	9.98544
unclassified Clostridiales 1	msp_1542	0.657092	1	2.41176e-09	1.86322e-10	12.9441
Alistipes sp. An31A & Marseille-P5061 & UBA1813	msp_0537	0.657092	1	2.0698e-07	1.57611e-08	13.1324
Prevotella sp. CAG:1058	msp_0774	0.657092	1	5.32814e-08	1.82621e-10	291.759
Akkermansia muciniphila 2	msp_0070	0.658309	1	5.31492e-07	2.54945e-07	2.08473
Ruminococcus sp. CAG:488	msp_0498	0.659942	1	7.92924e-08	7.01701e-08	1.13
unclassified Ruminococcus	msp_1271	0.660439	1	1.11683e-08	8.80664e-09	1.26817
unclassified Lachnoclostridium	msp_1183	0.660439	1	1.28704e-09	9.3753e-10	1.3728
Clostridiales bacterium CIM:MAG 1534	msp_1382	0.660439	1	5.25835e-09	3.73025e-09	1.40965
Enterobacter mori	msp_1815	0.660439	1	1.07155e-09	6.61049e-10	1.62098
unclassified Blautia	msp_1202	0.660439	1	2.70943e-08	1.56779e-08	1.72819
Fournierella massiliensis	msp_0350	0.660439	1	7.80288e-10	4.26608e-10	1.82905
Raoultella ornithinolytica	msp_1754	0.660439	1	1.06336e-08	5.1907e-09	2.04859
#N/A	msp_1200	0.660439	1	1.07496e-09	5.22289e-10	2.05817
Ruminococcaceae bacterium UBA6353	msp_1355	0.660439	1	1.66913e-09	7.13209e-10	2.34031
Bifidobacterium angulatum	msp_1155	0.660439	1	2.33138e-08	7.60057e-09	3.06738
unclassified Oscillibacter	msp_0505	0.660439	1	6.2905e-10	2.03376e-10	3.09305
unclassified Clostridiales 2	msp_1395	0.660439	1	2.47591e-09	6.05665e-10	4.08793
unclassified Lachnospiraceae	msp_2165	0.660439	1	8.17744e-09	1.94306e-09	4.20854
unclassified Clostridiales 5	msp_0513	0.660439	1	4.34363e-09	5.09689e-10	8.52211
#N/A	msp_1933	0.660439	1	1.38761e-09	1.0894e-10	12.7374
Faecalicatena orotica	msp_1948	0.660439	1	1.68401e-08	9.24127e-10	18.2228
Neglecta timonensis	msp_1671c	0.661152	1	4.07572e-08	2.57671e-08	1.58175
Desulfovibrionaceae bacterium CIM:MAG 900	msp_0226	0.662363	1	8.46745e-09	8.04908e-09	1.05198
unclassified Oscillospiraceae	msp_0552	0.663286	1	4.74698e-09	1.82545e-09	2.60045
unclassified Christensenellaceae-Catabacteriaceae	msp_1239	0.663792	1	8.78779e-10	8.86022e-09	0.0991826
#N/A	msp_1962	0.663792	1	1.89132e-09	1.89545e-08	0.0997824
Plesiomonas shigelloides	msp_0167c	0.663792	1	1.09825e-09	8.38461e-09	0.130984
#N/A	msp_1817	0.663792	1	3.41849e-10	2.00858e-09	0.170195
Caecibacter massiliensis == Megasphaera hexanoica	msp_0659	0.663792	1	2.43708e-09	8.90441e-09	0.273694
Verrucomicrobia bacterium CIM:MAG 792_1	msp_1182	0.663792	1	1.25116e-09	4.27405e-09	0.292734
#N/A	msp_1629	0.663792	1	1.90071e-09	5.333e-09	0.356405
[Clostridium] sp. CAG:1024	msp_0720	0.663792	1	2.64729e-08	5.56531e-08	0.475678
unclassified Oribacterium	msp_0995	0.663792	1	2.73804e-09	5.1499e-09	0.531668
#N/A	msp_1610	0.663792	1	1.63007e-09	2.2696e-09	0.718221
unclassified Clostridiales 2	msp_1855	0.663792	1	3.96936e-09	5.2393e-09	0.757613
unclassified Clostridiales 2	msp_1968	0.663792	1	1.26554e-09	1.6586e-09	0.763017
Clostridioides difficile	msp_1682c	0.663792	1	1.65324e-09	1.89049e-09	0.874504
[Bacteroides] sp. CAG:770	msp_0261	0.663792	1	8.34857e-09	9.18356e-09	0.909078
#N/A	msp_0099	0.663792	1	3.88995e-10	4.12746e-10	0.942455
unclassified Butyricimonas	msp_1582	0.663792	1	7.15628e-10	7.31052e-10	0.978902
Klebsiella oxytoca	msp_0140	0.663792	1	1.10658e-09	1.01882e-09	1.08614
unclassified_RF39_Mollicutes	msp_1452	0.663792	1	2.55302e-09	2.30579e-09	1.10722
unclassified Clostridiales 5	msp_1213	0.663792	1	9.60188e-10	8.254e-10	1.1633
#N/A	msp_1486	0.663792	1	3.96875e-10	2.68759e-10	1.4767
unclassified Oscillibacter	msp_1282	0.663792	1	6.72207e-10	4.24053e-10	1.5852
Coprobacter secundus == Gabonia massiliensis	msp_0198	0.664198	1	2.41712e-08	1.41935e-08	1.70298
unclassified Lachnoclostridium	msp_0233	0.666586	1	8.71845e-08	3.88363e-08	2.24492
Blautia sp. CAG:237	msp_0189	0.668744	1	2.60694e-07	1.95734e-07	1.33188
Faecalitalea cylindroides	msp_0698	0.671075	1	4.7327e-08	3.17657e-08	1.48988
Clostridiales bacterium RUG303 & RUG439 & RUG453 / Firmicutes bacterium CAG:129	msp_0777	0.672187	1	3.59849e-07	2.54216e-07	1.41553
Ruminococcus sp. A254.MGS-254 & CAG:254	msp_0178	0.673436	1	2.64877e-07	2.11428e-07	1.2528
unclassified Bacteroides	msp_0122	0.676068	1	4.11926e-08	2.05156e-08	2.00787
[Firmicutes] bacterium CAG:345	msp_0955	0.682544	1	6.32191e-09	2.22646e-08	0.283945
unclassified Christensenellaceae-Catabacteriaceae	msp_0622	0.686136	1	8.13813e-08	7.14517e-08	1.13897
[Eubacterium] sp. CAG:180	msp_0271	0.687647	1	2.04433e-06	1.70917e-06	1.1961
Cryptobacterium sp. CAG:338	msp_0595	0.68977	1	3.70626e-08	3.48243e-08	1.06427
#N/A	msp_0120	0.693528	1	1.26081e-08	6.65004e-09	1.89595
Solobacterium moorei	msp_1156	0.693528	1	8.84393e-09	9.49701e-10	9.31233
Bacteroides uniformis	msp_0046	0.693663	1	8.94228e-06	9.53389e-06	0.937947
unclassified Phascolarctobacterium	msp_0413	0.695775	1	1.69404e-07	8.36319e-08	2.02559
unclassified Lachnospiraceae	msp_0550	0.699186	1	1.64419e-08	1.49123e-08	1.10258
unclassified Oscillibacter	msp_0670	0.699186	1	4.38227e-09	3.04257e-09	1.44032
unclassified Clostridiales	msp_1723	0.699186	1	6.13013e-09	3.17814e-09	1.92884
Flavonifractor sp. An10	msp_0276	0.701075	1	6.61088e-09	4.7145e-09	1.40224
Streptococcus australis	msp_1702	0.704365	1	6.16271e-09	5.04627e-09	1.22124
unclassified Sutterellaceae	msp_1092	0.70486	1	2.03856e-08	3.106e-08	0.656329
unclassified Fusobacterium	msp_0580	0.706709	1	1.73565e-07	4.89826e-07	0.354341
Coprobacter fastidiosus	msp_0139	0.711324	1	3.84924e-07	1.48406e-07	2.59373
[Clostridium] sp. 28_12 & CAG:356	msp_0757	0.713545	1	4.2111e-08	3.16689e-08	1.32973
unclassified Oscillospiraceae	msp_0932	0.714571	1	4.59601e-08	2.16826e-08	2.11967
Azospirillum sp. 51_20	msp_0220	0.71473	1	2.49296e-08	1.99132e-08	1.25191
unclassified Ruminococcaceae	msp_0393	0.716258	1	4.90823e-08	7.68693e-08	0.638517
Bacteroides ovatus	msp_0007	0.71884	1	2.61496e-06	2.4747e-06	1.05668
#N/A	msp_1001	0.721666	1	1.4645e-08	6.84696e-09	2.13891
Mitsuokella multacida	msp_0482	0.724365	1	7.61289e-08	5.39565e-08	1.41093
Streptococcus salivarius	msp_0380	0.726825	1	1.07922e-06	9.78706e-07	1.1027
Prevotella lascolaii	msp_0260	0.730956	1	4.38373e-08	9.16397e-08	0.478366
Parabacteroides johnsonii	msp_0083	0.734643	1	1.12962e-07	8.25982e-08	1.36761
Parabacteroides sp. CAG:409	msp_0143	0.735891	1	2.69552e-08	2.8421e-08	0.948425
Parabacteroides sp. 426-9	msp_0155	0.736085	1	3.11442e-08	2.00356e-08	1.55444
unclassified_RF39_Mollicutes	msp_1047	0.740129	1	2.60965e-08	3.53154e-08	0.738955
Akkermansia sp. KLE1605	msp_0201	0.740421	1	1.04673e-07	2.74074e-08	3.81916
unclassified Clostridiales 6	msp_0425	0.748091	1	6.64701e-08	3.90903e-08	1.70042
unclassified Christensenellaceae-Catabacteriaceae	msp_1485	0.751018	1	9.91362e-09	4.47107e-09	2.21728
Phascolarctobacterium sp. CAG:266	msp_0594	0.752107	1	1.68265e-07	1.27382e-07	1.32095
unclassified Roseburia	msp_0885	0.753583	1	9.25773e-09	1.82457e-08	0.507393
unclassified Clostridiales 5	msp_0917	0.754187	1	3.10361e-07	1.84572e-07	1.68152
unclassified Clostridiales 5	msp_0536	0.756334	1	5.42611e-09	2.08403e-09	2.60365
Lactobacillus crispatus	msp_1196	0.758109	1	1.1036e-07	5.06183e-09	21.8025
unclassified Oscillospiraceae	msp_0747	0.760582	1	9.13203e-08	6.95001e-08	1.31396
unclassified Ruminococcaceae	msp_1256	0.763441	1	7.49437e-09	2.32706e-09	3.22054
Culturomica massiliensis	msp_0184	0.763776	1	1.41545e-07	4.40607e-08	3.2125
unclassified Lachnospiraceae	msp_1428	0.76522	1	1.61225e-09	1.03e-09	1.56529
Clostridium celatum	msp_1351	0.767001	1	3.32134e-09	3.90991e-08	0.0849469
Roseburia hominis	msp_0071	0.767255	1	5.37341e-07	5.80423e-07	0.925774
unclassified Clostridiales 2	msp_1185	0.76849	1	9.4026e-09	7.66493e-09	1.2267
#N/A	msp_0842	0.772351	1	2.17481e-09	6.49204e-09	0.334996
unclassified Clostridiales 4	msp_0966	0.779515	1	1.55472e-09	2.23135e-10	6.96763
unclassified Christensenellaceae-Catabacteriaceae	msp_0553	0.780202	1	2.58857e-08	3.14917e-08	0.821985
Clostridia bacterium CIM:MAG 232	msp_1021	0.781757	1	5.27692e-08	5.71258e-08	0.923737
unclassified Cloacibacillus	msp_0846	0.782188	1	6.72125e-09	7.31163e-09	0.919255
unclassified Clostridiales	msp_1605	0.78227	1	9.72899e-09	1.23067e-09	7.90545
[Acholeplasma] sp. CAG:878	msp_1313	0.78227	1	5.65105e-08	5.46844e-09	10.3339
unclassified Prevotella	msp_0339	0.783084	1	2.63645e-07	6.04934e-07	0.435825
unclassified Ruminococcaceae	msp_0588	0.784246	1	1.13277e-08	3.93399e-09	2.87945
unclassified Clostridiales Family XIII. Incertae Sedis	msp_1053	0.785028	1	1.65734e-09	9.99641e-10	1.65794
[Firmicutes] bacterium CAG:536	msp_0938	0.785028	1	7.83961e-08	6.59887e-09	11.8802
#N/A	msp_0683	0.785774	1	3.24409e-09	5.02774e-09	0.645238
unclassified Ruminococcaceae	msp_1644	0.787788	1	3.44096e-09	1.23357e-08	0.278943
#N/A	msp_0944	0.787788	1	6.12198e-10	7.57604e-10	0.808071
#N/A	msp_0644	0.787788	1	1.1669e-09	1.09801e-09	1.06275
unclassified Prevotella	msp_0997	0.787788	1	1.44235e-07	1.16854e-07	1.23432
unclassified Gordonibacter	msp_1627	0.787788	1	1.24218e-09	9.57929e-10	1.29674
unclassified Muribaculaceae	msp_0511	0.787788	1	3.18403e-08	2.18924e-08	1.4544
Enterobacter ludwigii	msp_1766	0.787788	1	7.33081e-09	3.28802e-10	22.2955
Firmicutes bacterium CAG:176	msp_0306	0.790538	1	4.99091e-07	5.19366e-07	0.960963
#N/A	msp_0928	0.793317	1	7.91234e-10	1.94172e-09	0.407492
[Eubacterium] sp. CAG:251 / [Clostridium] sp. A254.MGS-251	msp_0277	0.795141	1	7.40956e-07	4.22617e-07	1.75326
Lactococcus lactis subsp. lactis	msp_0486	0.797218	1	5.21628e-08	4.87837e-08	1.06927
unclassified Bacteroides	msp_0219	0.800928	1	8.71624e-09	6.77253e-08	0.1287
Ruminococcaceae bacterium D5	msp_1444	0.802601	1	1.56745e-08	4.48108e-09	3.49792
Bacteroides cellulosilyticus	msp_0003	0.804824	1	1.22624e-06	7.90858e-07	1.55051
Firmicutes bacterium CAG:41 / [Clostridium] sp. 2789STDY5834935 & sp. 2789STDY5608853	msp_0468	0.805769	1	7.48298e-07	7.39098e-07	1.01245
Cloacibacillus porcorum	msp_0279	0.806621	1	3.05585e-08	1.4762e-08	2.07008
Christensenellaceae bacterium Phil1 & [Clostridium] sp. CAG:226	msp_0173	0.809323	1	1.4863e-07	2.61662e-07	0.568024
Gemella sanguinis	msp_0974c	0.809954	1	8.29699e-10	3.49945e-09	0.237094
#N/A	msp_1292	0.809954	1	7.42031e-10	1.78942e-09	0.414676
unclassified Bacteroides	msp_1284	0.812495	1	6.73178e-08	2.95129e-08	2.28096
unclassified Ruminococcus	msp_0717	0.81266	1	3.05402e-08	2.48353e-08	1.22971
unclassified Oscillibacter	msp_1469	0.814369	1	1.93924e-09	4.03131e-09	0.481043
unclassified Prevotella	msp_0137	0.814475	1	5.52563e-08	2.84357e-08	1.9432
unclassified Oscillibacter	msp_1312	0.815299	1	8.78379e-09	8.47675e-09	1.03622
unclassified Prevotellaceae	msp_0300	0.816579	1	5.92743e-08	1.52822e-07	0.387865
unclassified Muribaculaceae	msp_0753	0.81879	1	3.93076e-08	7.33776e-08	0.53569
Firmicutes bacterium CAG:552	msp_1102	0.821003	1	1.59552e-08	1.59579e-08	0.999831
[Clostridium] sp. CAG:433	msp_0858	0.823916	1	1.75389e-07	1.02885e-07	1.70472
Prevotella sp. P4-51 & PA-67 & P5-64 & P5-108 & CAG:474	msp_0136	0.825433	1	6.09531e-08	2.46554e-08	2.47221
unclassified Clostridiales 2	msp_0961	0.826128	1	3.96576e-08	4.72325e-08	0.839626
unclassified Clostridiales 6	msp_1032	0.826995	1	1.0224e-07	5.39248e-08	1.89598
Ruminococcus sp. UNK.MGS-30	msp_0325	0.827024	1	3.66433e-07	2.97204e-07	1.23294
unclassified Clostridiales 5	msp_1302	0.827426	1	9.25698e-08	7.44874e-08	1.24276
#N/A	msp_1086	0.827649	1	1.11865e-08	3.41041e-09	3.28009
unclassified Ruminococcaceae	msp_1349	0.827787	1	8.16977e-08	8.8755e-08	0.920485
unclassified Akkermansia	msp_0411	0.829868	1	2.96929e-08	2.42565e-08	1.22412
unclassified_Erysipelatoclostridium	msp_1700	0.829868	1	1.78887e-09	1.37955e-09	1.29671
unclassified Ruminococcaceae	msp_1039	0.829868	1	8.43729e-09	1.17705e-09	7.16819
[Clostridium] sp. CAG:349	msp_0854	0.829957	1	1.79542e-07	5.37602e-08	3.33969
Bacteroides nordii	msp_0054	0.832538	1	1.29498e-07	1.20269e-07	1.07674
#N/A	msp_1022	0.832679	1	6.7972e-09	1.47554e-08	0.460658
[Clostridium] sp. CAG:762	msp_1211	0.838869	1	3.97748e-09	1.36053e-08	0.292348
#N/A	msp_1133	0.838869	1	4.84679e-09	8.06314e-09	0.601104
unclassified Muribaculaceae	msp_0786	0.841433	1	4.42094e-09	1.36455e-08	0.323985
unclassified Collinsella	msp_1159	0.843999	1	5.33644e-10	1.99459e-09	0.267546
unclassified Prevotella	msp_0320	0.843999	1	2.59867e-08	5.17386e-08	0.50227
[Clostridium] sp. CAG:967	msp_0824	0.843999	1	1.38041e-09	2.37688e-09	0.580765
unclassified Prevotellaceae	msp_0470	0.843999	1	6.4738e-08	8.27852e-08	0.781999
unclassified Clostridiales 2	msp_1446	0.843999	1	1.5718e-08	1.67105e-08	0.940607
[Clostridium] sp. AT4	msp_0066	0.845453	1	2.94672e-07	3.2664e-07	0.90213
unclassified Clostridiales 5	msp_1877	0.846566	1	1.09364e-09	2.17314e-09	0.503254
[Firmicutes] bacterium CAG:449	msp_0886	0.849136	1	1.17933e-09	1.21557e-09	0.970186
unclassified Dialister	msp_0834	0.849136	1	4.45002e-08	4.25458e-08	1.04594
Catenibacterium mitsuokai	msp_0458	0.849136	1	2.12411e-08	1.64766e-08	1.28916
unclassified Clostridiales 2	msp_1435	0.851706	1	7.20223e-09	5.85522e-09	1.23005
[Coprobacillus] sp. CAG:605	msp_1110	0.851706	1	2.05827e-08	1.35531e-08	1.51867
[Clostridium] sp. 44_14 & CAG:277	msp_0247	0.853685	1	3.88219e-08	9.03805e-08	0.429538
Faecalibacterium prausnitzii 1	msp_0301	0.854745	1	1.88299e-06	1.59118e-06	1.18339
[Clostridium] sp. CAG:288	msp_0808	0.85513	1	2.10682e-08	1.31302e-08	1.60456
unclassified Lachnoclostridium	msp_0770	0.856852	1	3.38296e-09	8.91841e-10	3.79323
[Clostridium] scindens 1	msp_0193	0.857681	1	1.68073e-08	3.08824e-09	5.44235
unclassified Blautia	msp_0933	0.860068	1	5.51324e-09	2.41691e-09	2.28111
#N/A	msp_1884	0.860068	1	1.28973e-08	5.08502e-09	2.53634
unclassified Clostridiales 5	msp_0759	0.860068	1	1.08218e-08	2.12275e-09	5.09798
Streptococcus sp. I-P16	msp_1599	0.862094	1	1.55283e-08	2.02853e-08	0.765494
Proteobacteria bacterium CAG:495	msp_0642	0.862457	1	2.48424e-09	1.52106e-08	0.163323
Sutterella sp. UBA1442	msp_1088	0.862457	1	2.58448e-08	1.10906e-08	2.33034
unclassified Clostridiales 2	msp_1004	0.862457	1	1.23018e-07	1.45725e-08	8.4418
unclassified Parabacteroides	msp_0156	0.865421	1	2.81084e-08	2.13301e-08	1.31778
Paraprevotella clara	msp_0026	0.866349	1	2.97851e-07	3.20429e-07	0.92954
#N/A	msp_0900	0.867237	1	7.73141e-09	7.7288e-09	1.00034
unclassified Clostridiales 2	msp_1037	0.867237	1	1.30649e-08	5.5663e-09	2.34714
[Ruminococcus] sp. CAG:724	msp_0823	0.867237	1	2.69723e-08	3.48313e-09	7.7437
#N/A	msp_0804	0.867377	1	6.95252e-09	7.45324e-09	0.932819
unclassified Lachnospiraceae	msp_1020	0.867871	1	4.86683e-10	1.14109e-08	0.0426506
unclassified Ruminococcaceae	msp_0784	0.867871	1	6.34577e-09	2.89472e-08	0.219219
unclassified Clostridiales 4	msp_0727	0.867871	1	1.59413e-09	6.16186e-09	0.258708
Bacteroides sp. CAG:1076	msp_0390	0.867871	1	1.66882e-08	4.82752e-08	0.34569
unclassified Lachnospiraceae	msp_1708	0.867871	1	1.01892e-09	2.0134e-09	0.506066
Alistipes sp. Marseille-P2431	msp_0637	0.868718	1	2.14195e-08	1.2243e-08	1.74952
unclassified Clostridiales 2	msp_1109	0.869629	1	4.92353e-09	5.07964e-09	0.969267
unclassified Bacteroidales	msp_1759	0.871027	1	8.89479e-10	2.73998e-09	0.32463
unclassified Lachnoclostridium	msp_1529	0.871027	1	8.67228e-10	2.65467e-09	0.32668
Candidatus Gastranaerophilales sp2	msp_0838	0.871027	1	2.04238e-08	4.22408e-08	0.483508
[Ruminococcaceae] bacterium CIM:MAG 1403	msp_0521	0.8712	1	1.63066e-08	2.20698e-08	0.738867
Eggerthella sp. CAG:1427	msp_1217	0.872023	1	3.66948e-09	4.34838e-09	0.843874
unclassified Coprococcus	msp_0945	0.872239	1	8.83364e-08	5.49924e-08	1.60634
unclassified Muribaculaceae	msp_0614	0.874184	1	1.26364e-08	9.75643e-08	0.129519
#N/A	msp_1896	0.874184	1	1.86016e-09	7.11462e-09	0.261456
unclassified Veillonella	msp_1799	0.874184	1	1.8913e-09	6.97429e-09	0.271182
Ruminococcus sp. CAG:624 & UBA6407 & UBA4697	msp_0752	0.874184	1	2.56127e-09	6.72949e-09	0.380603
#N/A	msp_1672	0.874184	1	8.37443e-10	2.12185e-09	0.394676
Bacteroides sp. UBA7116 & UBA7052	msp_0438	0.874184	1	8.31173e-09	1.50503e-08	0.552262
unclassified Prevotellaceae	msp_0765	0.874184	1	9.67387e-08	1.51175e-07	0.639911
unclassified Sutterella	msp_0967	0.874184	1	1.17691e-09	1.72336e-09	0.682912
[Clostridium] hylemonae	msp_1525	0.874184	1	1.69864e-09	1.16805e-09	1.45425
unclassified Lachnoclostridium	msp_1949	0.874184	1	1.25791e-08	3.76063e-09	3.34496
Morganella morganii	msp_0100	0.874417	1	3.78974e-09	6.21941e-09	0.609341
[Eubacterium] ventriosum	msp_0236	0.876703	1	7.16536e-07	6.13434e-07	1.16807
[Ruminococcus] sp. 2789STDY5608794 & sp. 2789STDY5834890 / Firmicutes bacterium CAG:56	msp_0164	0.8768	1	6.79777e-07	3.55106e-07	1.91429
#N/A	msp_1653	0.877344	1	2.96482e-09	2.27333e-09	1.30417
Candidatus Gastranaerophilales bacterium MH_37 & HUM_20 / Melainabacteria sp. 35_41	msp_0782	0.877344	1	1.93975e-09	1.42599e-09	1.36028
[Clostridium] sp. CAG:1000	msp_1333	0.877344	1	4.36391e-08	8.38985e-09	5.20141
Clostridiales bacterium CIM:MAG 442	msp_0732	0.877392	1	6.81153e-08	7.46154e-09	9.12886
unclassified_Erysipelotrichaceae	msp_0231	0.879937	1	2.72555e-08	2.16365e-08	1.2597
unclassified Roseburia	msp_0441	0.880349	1	8.59446e-08	1.08311e-07	0.793501
unclassified Lachnospiraceae	msp_1499	0.880415	1	1.23029e-08	7.18512e-09	1.71228
[Acidiphilium] sp. CAG:727	msp_1266	0.880506	1	5.9996e-09	4.95239e-09	1.21146
Bacteroides faecichinchillae	msp_1441c	0.880506	1	1.8474e-09	7.31157e-10	2.52668
Clostridium neonatale	msp_1772c	0.880506	1	8.5491e-09	2.17789e-09	3.9254
unclassified Sutterella	msp_0466	0.880506	1	2.45007e-09	3.64748e-10	6.71716
unclassified Oscillospiraceae	msp_1626	0.880506	1	1.11683e-08	8.16475e-10	13.6787
Roseburia sp. CAG:471	msp_0733	0.884067	1	4.35959e-08	4.38661e-08	0.993841
unclassified Negativicutes 2	msp_1195	0.888173	1	7.19656e-08	6.1234e-08	1.17526
unclassified Clostridiales 5	msp_0867	0.889494	1	8.92236e-09	5.4847e-09	1.62677
Oscillibacter sp. CAG:241_62_21	msp_0121	0.896605	1	5.00373e-07	4.09637e-07	1.2215
Anaeromassilibacillus sp. Marseille-P3876	msp_0290	0.896951	1	4.32801e-07	2.30531e-07	1.87741
Intestinibacter bartlettii	msp_0621	0.897172	1	1.66249e-07	1.33951e-07	1.24111
Roseburia sp. CAG:45 & sp. 2789STDY5608886	msp_0057	0.900136	1	6.01438e-07	2.84593e-07	2.11333
unclassified Prevotellaceae	msp_0547	0.903539	1	4.85727e-08	2.21096e-08	2.19691
unclassified Ruminococcaceae	msp_0664	0.905737	1	3.56556e-08	1.81175e-08	1.96802
unclassified Oscillibacter	msp_0766	0.906611	1	2.56115e-08	1.30948e-08	1.95585
#N/A	msp_0353	0.908045	1	1.03651e-08	9.16114e-09	1.13142
Prevotella sp. CAG:617	msp_0681	0.909905	1	6.14443e-10	2.65039e-08	0.0231831
[Mycoplasma] sp. CAG:956	msp_1112	0.909905	1	2.73184e-10	7.13387e-09	0.0382939
unclassified Lachnoclostridium	msp_1194	0.909905	1	3.74376e-10	9.60217e-09	0.0389888
unclassified Parabacteroides	msp_0528	0.909905	1	4.72465e-10	6.8028e-09	0.0694515
unclassified Clostridiales 2	msp_1203	0.909905	1	5.37322e-10	6.98606e-09	0.0769134
[Mycoplasma] sp. CAG:877	msp_1141	0.909905	1	4.51471e-09	4.35488e-08	0.10367
unclassified_Anaeroplasmataceae	msp_1389	0.909905	1	7.0218e-11	6.25295e-10	0.112296
unclassified Oscillospiraceae	msp_1638	0.909905	1	4.73715e-10	4.17855e-09	0.113368
unclassified Prevotella	msp_1174	0.909905	1	4.40036e-10	3.81031e-09	0.115486
Citrobacter koseri	msp_1432	0.909905	1	1.27062e-10	1.05584e-09	0.120342
unclassified Clostridiales 6	msp_1484	0.909905	1	5.4855e-11	4.08823e-10	0.134178
unclassified Fusobacterium	msp_1861	0.909905	1	7.1478e-10	5.19898e-09	0.137485
unclassified Muribaculaceae	msp_0813	0.909905	1	4.67808e-10	2.42326e-09	0.193049
[Christensenellaceae] bacterium Phil10	msp_1458	0.909905	1	2.73093e-10	1.26489e-09	0.215902
#N/A	msp_1970	0.909905	1	2.85661e-10	1.02488e-09	0.278726
unclassified Clostridiales 2	msp_1050	0.909905	1	3.05041e-10	8.51571e-10	0.35821
unclassified Sutterellaceae	msp_0954	0.909905	1	4.90193e-10	1.05361e-09	0.46525
Alistipes sp. CHKCI003	msp_0543c	0.909905	1	2.85203e-09	6.0442e-09	0.471863
unclassified Agathobaculum	msp_1017	0.909905	1	4.36713e-10	8.84741e-10	0.493606
#N/A	msp_1650	0.909905	1	7.00985e-09	1.41981e-08	0.493718
[Bacteroides] sp. 43_108	msp_0646	0.909905	1	5.53272e-10	9.99204e-10	0.553713
unclassified Ruminococcaceae	msp_0669	0.909905	1	1.66768e-10	2.86507e-10	0.582073
Ruminococcus sp. UBA1828	msp_0921	0.909905	1	3.7191e-09	6.38437e-09	0.582532
unclassified Prevotella	msp_0980	0.909905	1	3.56795e-09	4.77811e-09	0.746729
unclassified_RF39_Mollicutes	msp_1398	0.909905	1	4.02083e-09	5.29812e-09	0.758916
unclassified_RF39_Mollicutes	msp_1230	0.910183	1	1.87081e-08	2.88871e-09	6.47627
unclassified Lachnospiraceae	msp_0480	0.91254	1	4.93386e-08	4.09772e-08	1.20405
unclassified Clostridiales 2	msp_1324	0.914392	1	1.09933e-09	1.2186e-09	0.902122
#N/A	msp_0255	0.914392	1	1.06589e-09	1.17737e-09	0.905321
#N/A	msp_0620	0.914392	1	2.77753e-10	2.29928e-10	1.208
unclassified Acidaminococcaceae	msp_0869	0.914392	1	1.66674e-09	1.27449e-09	1.30777
Oribacterium sinus	msp_0446c	0.914392	1	3.74406e-10	2.5186e-10	1.48656
unclassified Alistipes	msp_0417	0.914392	1	1.6641e-08	1.03509e-08	1.60769
unclassified Lachnospiraceae	msp_1662	0.914392	1	3.46406e-10	2.01346e-10	1.72045
unclassified Clostridiales 2	msp_1348	0.914392	1	2.7487e-08	1.43737e-08	1.91231
unclassified Clostridiales 2	msp_1393	0.914392	1	2.35145e-09	1.11188e-09	2.11484
unclassified	msp_1346c	0.914392	1	2.72293e-09	1.26932e-09	2.14519
unclassified Odoribacteraceae	msp_0827	0.914392	1	1.69066e-09	7.74194e-10	2.18376
unclassified Muribaculaceae	msp_1560	0.914392	1	8.4981e-10	3.56142e-10	2.38616
unclassified Ruminococcaceae	msp_1150	0.914392	1	9.31825e-10	3.0952e-10	3.01055
unclassified Muribaculaceae	msp_1839	0.914392	1	1.26908e-08	4.00885e-09	3.1657
unclassified Clostridiales 4	msp_0790	0.914392	1	4.76879e-10	1.47861e-10	3.22517
unclassified_RF39_Mollicutes	msp_1594	0.914392	1	9.53358e-10	2.85189e-10	3.3429
Bacteroides barnesiae	msp_0377	0.914392	1	2.36769e-08	5.72968e-09	4.13233
#N/A	msp_2007	0.914392	1	1.24937e-09	2.5294e-10	4.93938
unclassified Bilophila	msp_1464	0.914392	1	5.35781e-09	9.68834e-10	5.53016
unclassified Christensenellaceae-Catabacteriaceae	msp_1875	0.914392	1	1.80592e-09	3.1724e-10	5.69261
#N/A	msp_0768	0.914392	1	4.0064e-09	6.9497e-10	5.76485
Acidaminococcus fermentans	msp_0696	0.914392	1	1.10665e-08	1.68015e-09	6.5866
unclassified Alistipes	msp_0951	0.914392	1	2.15538e-09	2.52284e-10	8.54346
unclassified Ruminococcaceae	msp_1267	0.914392	1	3.29603e-08	3.78414e-09	8.71011
unclassified Prevotella	msp_0746	0.914392	1	8.56297e-09	9.3649e-10	9.14368
Bacteroides acidifaciens	msp_1344c	0.914392	1	5.76507e-08	4.90282e-09	11.7587
Bacteroides ilei	msp_1229	0.914392	1	1.49903e-08	1.22376e-09	12.2494
unclassified Sutterella	msp_1116	0.914392	1	8.06235e-10	5.50103e-11	14.6561
unclassified Lachnospiraceae	msp_1864	0.914392	1	1.21812e-09	8.25378e-11	14.7584
unclassified Christensenellaceae-Catabacteriaceae	msp_1319	0.914392	1	1.24882e-07	5.57241e-09	22.4108
Bacteroides ndongoniae	msp_0217	0.914392	1	1.66664e-08	7.39174e-10	22.5473
unclassified_RF39_Mollicutes	msp_1304	0.914392	1	4.66344e-08	7.68168e-10	60.7086
Bacteroides sartorii	msp_0971	0.914392	1	1.36061e-07	2.20884e-09	61.5987
Lachnoclostridium phytofermentans 2	msp_0115c	0.914392	1	1.63464e-08	1.72549e-10	94.7349
unclassified Elusimicrobia	msp_1281	0.914392	1	2.68026e-08	2.0418e-10	131.27
unclassified Evtepia	msp_1091	0.916574	1	1.20692e-08	2.69878e-09	4.47209
#N/A	msp_1589	0.918706	1	2.47191e-08	1.19116e-08	2.07521
Parabacteroides goldsteinii	msp_0028	0.919219	1	1.5841e-07	1.09871e-07	1.44179
Clostridiales bacterium CIM:MAG 1396	msp_1315	0.919969	1	2.00433e-09	2.61469e-09	0.766564
unclassified Lachnospiraceae	msp_0561	0.920186	1	4.1075e-09	2.39813e-09	1.71279
Sutterella sp. CAG:521	msp_0675	0.920186	1	3.08504e-08	1.65896e-08	1.85963
[Clostridium] sp. CAG:343	msp_0586	0.921364	1	4.72595e-07	5.94417e-07	0.795056
unclassified Ruminococcus	msp_0451	0.921378	1	1.93329e-08	6.96439e-08	0.277597
Sutterella parvirubra	msp_0801	0.922971	1	1.57815e-08	7.71477e-09	2.04562
Megasphaera sp. BL7 & NM10	msp_0197	0.924555	1	1.42728e-06	1.06368e-06	1.34183
Azospirillum sp. CAG:239	msp_0170	0.926227	1	1.54355e-08	2.03786e-08	0.757437
Butyrivibrio crossotus	msp_0206	0.932342	1	4.2677e-07	6.19413e-07	0.688992
Prevotellaceae bacterium CIM:MAG 724	msp_0535	0.933642	1	6.62123e-09	1.09537e-08	0.604473
unclassified Alistipes	msp_1083	0.933642	1	1.73888e-08	1.1231e-08	1.54828
Desulfovibrio piger	msp_0195	0.93562	1	2.17161e-07	1.65481e-07	1.31231
Blautia hansenii	msp_0171	0.939283	1	1.18328e-07	1.06584e-07	1.11019
unclassified Catabacter	msp_0348	0.942037	1	2.5793e-08	2.58673e-08	0.99713
Clostridium saudiense	msp_0362	0.944839	1	4.76528e-08	4.0404e-08	1.17941
unclassified Oscillospiraceae	msp_1173c	0.946946	1	6.21442e-08	5.23229e-08	1.18771
Turicibacter sanguinis 2	msp_1308	0.947198	1	3.48285e-08	3.20473e-08	1.08679
[Staphylococcus] sp. CAG:324	msp_0811	0.947959	1	1.33241e-08	2.3538e-08	0.566067
[Ruminococcaceae] bacterium CIM:MAG 1170_1	msp_0729	0.947959	1	2.74553e-08	1.37295e-08	1.99974
Alistipes inops == Tidjanibacter massiliensis	msp_0230	0.94952	1	9.48951e-08	1.49073e-07	0.63657
unclassified Caecibacter	msp_0366	0.955438	1	3.36335e-07	4.37325e-08	7.69072
Firmicutes bacterium CAG:882	msp_0387	0.957579	1	1.66192e-07	2.84388e-08	5.84384
unclassified Clostridiales 5	msp_0597	0.958344	1	3.82263e-08	4.76177e-08	0.802776
unclassified Clostridiales 5	msp_0761	0.958739	1	1.02311e-07	9.02881e-09	11.3316
Prevotella sp. 109 & CAG:255	msp_0067	0.959149	1	3.3371e-07	1.46954e-07	2.27084
Ruminococcus champanellensis	msp_0367	0.959229	1	2.64539e-08	1.06632e-08	2.48086
#N/A	msp_0430	0.961604	1	6.423e-09	3.73054e-09	1.72173
[Clostridium] sp. L2-50	msp_0223	0.961622	1	1.75883e-07	2.01481e-07	0.872951
#N/A	msp_0716	0.962424	1	2.12656e-08	3.98565e-08	0.533553
Bacteroides cutis	msp_0363	0.963109	1	6.64546e-08	1.2943e-09	51.3439
unclassified Oscillibacter	msp_0841	0.964604	1	1.54315e-07	9.36231e-08	1.64826
Lactobacillus casei == paracasei	msp_1089	0.964941	1	8.08404e-09	5.87886e-09	1.3751
[Clostridium] sp. CAG:594	msp_1275	0.965049	1	6.31184e-08	1.70359e-08	3.70502
Bifidobacterium animalis	msp_0916	0.965049	1	2.93206e-08	3.09183e-09	9.48326
[Clostridium] sp. CAG:167	msp_0463	0.966015	1	4.68402e-08	3.26087e-08	1.43643
unclassified_Holdemanella	msp_0981	0.966609	1	1.31363e-07	3.12852e-08	4.19889
Clostridium paraputrificum	msp_0347	0.968761	1	2.84011e-08	4.4327e-08	0.640718
unclassified Clostridiales 2	msp_0685	0.969563	1	5.21335e-07	3.80432e-07	1.37038
[Ruminococcus] faecis	msp_0152	0.97163	1	1.31914e-06	9.15933e-07	1.44022
[Clostridium] sp. CAG:389	msp_1139	0.973393	1	3.04969e-08	2.44053e-08	1.2496
Firmicutes bacterium CAG:212 / [Clostridium] sp. 2789STDY5834871	msp_0581	0.975589	1	5.83631e-08	5.63507e-08	1.03571
Clostridium sp. 29_15 & CAG:265	msp_0760	0.975596	1	4.61199e-08	1.30124e-08	3.5443
unclassified Prevotellaceae	msp_0495	0.976695	1	6.07417e-08	3.18124e-08	1.90937
Bacteroides stercorirosoris	msp_1737	0.978637	1	1.68572e-07	7.81972e-09	21.5573
Anaerostipes hadrus 2	msp_0554	0.986006	1	3.78473e-07	1.25521e-07	3.01521
Slackia piriformis	msp_1634	0.989259	1	1.5498e-08	3.86655e-09	4.00822
Clostridiales bacterium 41_21_two_genomes	msp_0835	0.991049	1	9.35346e-08	6.37275e-08	1.46773
unclassified Clostridiales 2	msp_1253	0.992839	1	7.41442e-08	2.02228e-08	3.66638
unclassified Gemmiger	msp_0456	0.995145	1	2.29753e-07	2.28595e-07	1.00506
Oscillibacter sp. ER4 / Firmicutes bacterium CAG:129_59_24	msp_0763	0.995382	1	1.17266e-06	1.21839e-06	0.962465
Erysipelatoclostridium sp2	msp_0623	0.995833	1	1.61079e-07	4.80431e-08	3.3528
[Ruminococcus] gnavus	msp_0058	0.997449	1	1.24794e-06	1.49467e-06	0.834926
unclassified Roseburia	msp_1120	0.99821	1	1.21686e-08	1.04878e-08	1.16026
#N/A	msp_0051	1	1	4.84606e-11	5.50103e-11	0.880936
Providencia rettgeri 2	msp_0082c	1	1	4.84606e-11	5.50103e-11	0.880936
[Clostridium] methylpentosum	msp_0150c	1	1	4.84606e-11	5.50103e-11	0.880936
Mediterranea massiliensis	msp_0211	1	1	4.84606e-11	5.50103e-11	0.880936
Barnesiella sp. An22	msp_0310	1	1	4.84606e-11	5.50103e-11	0.880936
unclassified Lachnospiraceae	msp_0332	1	1	4.84606e-11	5.50103e-11	0.880936
Bacteroides sp. An19 & An51A & An269 & An279 & CAG:702	msp_0349	1	1	4.84606e-11	5.50103e-11	0.880936
unclassified Bacteroides	msp_0351	1	1	4.84606e-11	5.50103e-11	0.880936
Aeromonas veronii	msp_0368c	1	1	4.84606e-11	5.50103e-11	0.880936
unclassified Parabacteroides	msp_0394	1	1	4.84606e-11	5.50103e-11	0.880936
[Eubacterium] sp. CAG:786	msp_0427	1	1	4.84606e-11	5.50103e-11	0.880936
Bifidobacterium scardovii	msp_0469c	1	1	4.84606e-11	5.50103e-11	0.880936
Veillonella sp. CAG:933	msp_0483	1	1	4.84606e-11	5.50103e-11	0.880936
Bacteroides gallinarum	msp_0520c	1	1	4.84606e-11	5.50103e-11	0.880936
unclassified Muribaculaceae	msp_0531	1	1	4.84606e-11	5.50103e-11	0.880936
unclassified Prevotellaceae	msp_0607	1	1	4.84606e-11	5.50103e-11	0.880936
unclassified Bacteroides	msp_0609	1	1	4.84606e-11	5.50103e-11	0.880936
unclassified Bacteroides	msp_0658	1	1	4.84606e-11	5.50103e-11	0.880936
Muribaculaceae bacterium sp8	msp_0680c	1	1	4.84606e-11	5.50103e-11	0.880936
unclassified Muribaculaceae	msp_0684	1	1	4.84606e-11	5.50103e-11	0.880936
Prevotella sp. UBA630	msp_0687	1	1	4.84606e-11	5.50103e-11	0.880936
unclassified Rhodospirillales	msp_0695	1	1	4.84606e-11	5.50103e-11	0.880936
unclassified Barnesiellaceae	msp_0702	1	1	4.84606e-11	5.50103e-11	0.880936
Rikenella microfusus	msp_0711c	1	1	4.84606e-11	5.50103e-11	0.880936
unclassified Bacteroides	msp_0721	1	1	4.84606e-11	5.50103e-11	0.880936
Bacteroides sp. An322 & UBA1451	msp_0736c	1	1	4.84606e-11	5.50103e-11	0.880936
unclassified Clostridiales 5	msp_0755c	1	1	4.84606e-11	5.50103e-11	0.880936
Prevotella sp. CAG:1185	msp_0789	1	1	4.84606e-11	5.50103e-11	0.880936
unclassified Ruminococcus	msp_0797	1	1	4.84606e-11	5.50103e-11	0.880936
unclassified Bacteroides	msp_0799	1	1	4.84606e-11	5.50103e-11	0.880936
#N/A	msp_0803	1	1	4.84606e-11	5.50103e-11	0.880936
unclassified_Anaeroplasmataceae	msp_0826	1	1	4.84606e-11	5.50103e-11	0.880936
unclassified Muribaculaceae	msp_0836	1	1	4.84606e-11	5.50103e-11	0.880936
unclassified Alistipes	msp_0849	1	1	4.84606e-11	5.50103e-11	0.880936
unclassified Muribaculaceae	msp_0862	1	1	4.84606e-11	5.50103e-11	0.880936
#N/A	msp_0864	1	1	4.84606e-11	5.50103e-11	0.880936
Lactobacillus agilis	msp_0866c	1	1	4.84606e-11	5.50103e-11	0.880936
unclassified Barnesiellaceae	msp_0870	1	1	4.84606e-11	5.50103e-11	0.880936
unclassified Bacteroides	msp_0875	1	1	4.84606e-11	5.50103e-11	0.880936
unclassified Muribaculaceae	msp_0880	1	1	4.84606e-11	5.50103e-11	0.880936
Candidatus Gastranaerophilales sp3	msp_0897	1	1	4.84606e-11	5.50103e-11	0.880936
Treponema succinifaciens	msp_0905c	1	1	4.84606e-11	5.50103e-11	0.880936
unclassified Clostridiales 5	msp_0912	1	1	4.84606e-11	5.50103e-11	0.880936
unclassified Candidatus Gastranaerophilales	msp_0915c	1	1	4.84606e-11	5.50103e-11	0.880936
unclassified Prevotella	msp_0918	1	1	4.84606e-11	5.50103e-11	0.880936
unclassified Sutterella	msp_0919	1	1	4.84606e-11	5.50103e-11	0.880936
Bacteroides salanitronis	msp_0934	1	1	4.84606e-11	5.50103e-11	0.880936
unclassified Flavonifractor	msp_0958	1	1	4.84606e-11	5.50103e-11	0.880936
#N/A	msp_0975	1	1	4.84606e-11	5.50103e-11	0.880936
unclassified Sutterellaceae	msp_0984	1	1	4.84606e-11	5.50103e-11	0.880936
Selenomonadaceae bacterium UBA2829	msp_0994	1	1	4.84606e-11	5.50103e-11	0.880936
unclassified Barnesiellaceae	msp_1000	1	1	4.84606e-11	5.50103e-11	0.880936
[Coprobacillus] sp. CAG:698	msp_1007	1	1	4.84606e-11	5.50103e-11	0.880936
unclassified Prevotella	msp_1014	1	1	4.84606e-11	5.50103e-11	0.880936
unclassified Candidatus Gastranaerophilales	msp_1023	1	1	4.84606e-11	5.50103e-11	0.880936
uncultured Selenomonadales bacterium RUG048	msp_1024	1	1	4.84606e-11	5.50103e-11	0.880936
#N/A	msp_1025	1	1	4.84606e-11	5.50103e-11	0.880936
unclassified Alistipes	msp_1026	1	1	4.84606e-11	5.50103e-11	0.880936
Prevotella intermedia	msp_1028c	1	1	4.84606e-11	5.50103e-11	0.880936
unclassified Clostridiales 5	msp_1029	1	1	4.84606e-11	5.50103e-11	0.880936
Prevotella sp. CAG:1320	msp_1045	1	1	4.84606e-11	5.50103e-11	0.880936
unclassified Lachnoclostridium	msp_1048	1	1	4.84606e-11	5.50103e-11	0.880936
Peptostreptococcus sp. MV1	msp_1063c	1	1	4.84606e-11	5.50103e-11	0.880936
unclassified Veillonellaceae	msp_1064	1	1	4.84606e-11	5.50103e-11	0.880936
unclassified Veillonellaceae	msp_1065	1	1	4.84606e-11	5.50103e-11	0.880936
#N/A	msp_1067	1	1	4.84606e-11	5.50103e-11	0.880936
#N/A	msp_1073	1	1	4.84606e-11	5.50103e-11	0.880936
#N/A	msp_1075	1	1	4.84606e-11	5.50103e-11	0.880936
Fusobacterium gonidiaformans	msp_1081	1	1	4.84606e-11	5.50103e-11	0.880936
[Eubacterium] sp. ER2	msp_1084	1	1	4.84606e-11	5.50103e-11	0.880936
#N/A	msp_1097	1	1	4.84606e-11	5.50103e-11	0.880936
#N/A	msp_1104	1	1	4.84606e-11	5.50103e-11	0.880936
[Firmicutes] bacterium CAG:822	msp_1113c	1	1	4.84606e-11	5.50103e-11	0.880936
unclassified Lachnospiraceae	msp_1121	1	1	4.84606e-11	5.50103e-11	0.880936
unclassified Clostridiales 5	msp_1136	1	1	4.84606e-11	5.50103e-11	0.880936
Bacteroidales bacterium M7	msp_1144c	1	1	4.84606e-11	5.50103e-11	0.880936
#N/A	msp_1147	1	1	4.84606e-11	5.50103e-11	0.880936
unclassified Bacteroides	msp_1148	1	1	4.84606e-11	5.50103e-11	0.880936
unclassified Lachnospiraceae	msp_1149	1	1	4.84606e-11	5.50103e-11	0.880936
unclassified Succinivibrionaceae	msp_1151	1	1	4.84606e-11	5.50103e-11	0.880936
unclassified Sutterellaceae	msp_1152	1	1	4.84606e-11	5.50103e-11	0.880936
#N/A	msp_1154	1	1	4.84606e-11	5.50103e-11	0.880936
Sphaerochaeta sp. Phil3	msp_1169c	1	1	4.84606e-11	5.50103e-11	0.880936
unclassified Muribaculaceae	msp_1178	1	1	4.84606e-11	5.50103e-11	0.880936
Atopobium parvulum	msp_1191c	1	1	4.84606e-11	5.50103e-11	0.880936
#N/A	msp_1192	1	1	4.84606e-11	5.50103e-11	0.880936
#N/A	msp_1197	1	1	4.84606e-11	5.50103e-11	0.880936
unclassified Bacteroides	msp_1207	1	1	4.84606e-11	5.50103e-11	0.880936
unclassified Alistipes	msp_1209	1	1	4.84606e-11	5.50103e-11	0.880936
unclassified Porphyromonas	msp_1215	1	1	4.84606e-11	5.50103e-11	0.880936
Lactobacillus parabuchneri	msp_1223c	1	1	4.84606e-11	5.50103e-11	0.880936
#N/A	msp_1225	1	1	4.84606e-11	5.50103e-11	0.880936
Libanicoccus massiliensis	msp_1227c	1	1	4.84606e-11	5.50103e-11	0.880936
unclassified_RF39_Mollicutes	msp_1232	1	1	4.84606e-11	5.50103e-11	0.880936
Muribaculaceae bacterium sp3	msp_1242	1	1	4.84606e-11	5.50103e-11	0.880936
#N/A	msp_1246	1	1	4.84606e-11	5.50103e-11	0.880936
unclassified Prevotella	msp_1249	1	1	4.84606e-11	5.50103e-11	0.880936
Clostridiales bacterium S5-A14a	msp_1259c	1	1	4.84606e-11	5.50103e-11	0.880936
#N/A	msp_1274	1	1	4.84606e-11	5.50103e-11	0.880936
unclassified Mediterranea	msp_1278	1	1	4.84606e-11	5.50103e-11	0.880936
Elusimicrobia bacterium UBA1436	msp_1280	1	1	4.84606e-11	5.50103e-11	0.880936
[Acidaminococcus] sp. CAG:917	msp_1286	1	1	4.84606e-11	5.50103e-11	0.880936
unclassified Ruminococcaceae	msp_1296c	1	1	4.84606e-11	5.50103e-11	0.880936
Faecalitalea sp. Marseille-P3755	msp_1299	1	1	4.84606e-11	5.50103e-11	0.880936
unclassified_RF39_Mollicutes	msp_1303	1	1	4.84606e-11	5.50103e-11	0.880936
unclassified Clostridiales 1	msp_1314	1	1	4.84606e-11	5.50103e-11	0.880936
#N/A	msp_1320c	1	1	4.84606e-11	5.50103e-11	0.880936
#N/A	msp_1321c	1	1	4.84606e-11	5.50103e-11	0.880936
#N/A	msp_1330	1	1	4.84606e-11	5.50103e-11	0.880936
Hafnia paralvei	msp_1331	1	1	4.84606e-11	5.50103e-11	0.880936
#N/A	msp_1334	1	1	4.84606e-11	5.50103e-11	0.880936
unclassified Clostridiales 2	msp_1338	1	1	4.84606e-11	5.50103e-11	0.880936
unclassified_RF39_Mollicutes	msp_1354	1	1	4.84606e-11	5.50103e-11	0.880936
unclassified Clostridiales 2	msp_1359	1	1	4.84606e-11	5.50103e-11	0.880936
#N/A	msp_1363	1	1	4.84606e-11	5.50103e-11	0.880936
Megasphaera sp. UBA1696	msp_1365	1	1	4.84606e-11	5.50103e-11	0.880936
unclassified_Anaeroplasmataceae	msp_1367	1	1	4.84606e-11	5.50103e-11	0.880936
[Clostridium] sp. CAG:1219	msp_1368	1	1	4.84606e-11	5.50103e-11	0.880936
unclassified_RF39_Mollicutes	msp_1369	1	1	4.84606e-11	5.50103e-11	0.880936
unclassified_RF39_Mollicutes	msp_1370	1	1	4.84606e-11	5.50103e-11	0.880936
unclassified Clostridiales 2	msp_1374	1	1	4.84606e-11	5.50103e-11	0.880936
unclassified Clostridiales 2	msp_1376	1	1	4.84606e-11	5.50103e-11	0.880936
unclassified_RF39_Mollicutes	msp_1380	1	1	4.84606e-11	5.50103e-11	0.880936
unclassified Ruminococcaceae	msp_1386	1	1	4.84606e-11	5.50103e-11	0.880936
unclassified Candidatus Gastranaerophilales	msp_1390	1	1	4.84606e-11	5.50103e-11	0.880936
unclassified Phascolarctobacterium	msp_1391	1	1	4.84606e-11	5.50103e-11	0.880936
unclassified_RF39_Mollicutes	msp_1392	1	1	4.84606e-11	5.50103e-11	0.880936
#N/A	msp_1394	1	1	4.84606e-11	5.50103e-11	0.880936
unclassified Olsenella	msp_1401c	1	1	4.84606e-11	5.50103e-11	0.880936
unclassified_RF39_Mollicutes	msp_1414	1	1	4.84606e-11	5.50103e-11	0.880936
unclassified_RF39_Mollicutes	msp_1417	1	1	4.84606e-11	5.50103e-11	0.880936
unclassified_RF39_Mollicutes	msp_1424	1	1	4.84606e-11	5.50103e-11	0.880936
unclassified_RF39_Mollicutes	msp_1425	1	1	4.84606e-11	5.50103e-11	0.880936
unclassified Clostridiales 2	msp_1430	1	1	4.84606e-11	5.50103e-11	0.880936
#N/A	msp_1431	1	1	4.84606e-11	5.50103e-11	0.880936
unclassified Lachnoclostridium	msp_1437	1	1	4.84606e-11	5.50103e-11	0.880936
unclassified Ruminococcaceae	msp_1438	1	1	4.84606e-11	5.50103e-11	0.880936
#N/A	msp_1439	1	1	4.84606e-11	5.50103e-11	0.880936
#N/A	msp_1440	1	1	4.84606e-11	5.50103e-11	0.880936
unclassified Clostridiales 2	msp_1454	1	1	4.84606e-11	5.50103e-11	0.880936
Porphyromonas endodontalis	msp_1456c	1	1	4.84606e-11	5.50103e-11	0.880936
unclassified Clostridiales 5	msp_1468	1	1	4.84606e-11	5.50103e-11	0.880936
Bacteroidales bacterium M1	msp_1475	1	1	4.84606e-11	5.50103e-11	0.880936
unclassified Clostridiales 2	msp_1487	1	1	4.84606e-11	5.50103e-11	0.880936
unclassified Bacteroidales	msp_1488	1	1	4.84606e-11	5.50103e-11	0.880936
#N/A	msp_1494c	1	1	4.84606e-11	5.50103e-11	0.880936
unclassified_RF39_Mollicutes	msp_1497	1	1	4.84606e-11	5.50103e-11	0.880936
unclassified_RF39_Mollicutes	msp_1498	1	1	4.84606e-11	5.50103e-11	0.880936
unclassified Lachnospiraceae	msp_1501	1	1	4.84606e-11	5.50103e-11	0.880936
#N/A	msp_1503c	1	1	4.84606e-11	5.50103e-11	0.880936
unclassified_RF39_Mollicutes	msp_1504	1	1	4.84606e-11	5.50103e-11	0.880936
#N/A	msp_1506	1	1	4.84606e-11	5.50103e-11	0.880936
unclassified_ML615J-28_Tenericutes	msp_1512	1	1	4.84606e-11	5.50103e-11	0.880936
unclassified Clostridiales 2	msp_1514	1	1	4.84606e-11	5.50103e-11	0.880936
unclassified_RF39_Mollicutes	msp_1517	1	1	4.84606e-11	5.50103e-11	0.880936
unclassified Gemmiger	msp_1520	1	1	4.84606e-11	5.50103e-11	0.880936
unclassified Clostridiales 2	msp_1521	1	1	4.84606e-11	5.50103e-11	0.880936
unclassified Alistipes	msp_1522	1	1	4.84606e-11	5.50103e-11	0.880936
unclassified Succinatimonas	msp_1526	1	1	4.84606e-11	5.50103e-11	0.880936
#N/A	msp_1532	1	1	4.84606e-11	5.50103e-11	0.880936
#N/A	msp_1539	1	1	4.84606e-11	5.50103e-11	0.880936
unclassified_RF39_Mollicutes	msp_1540	1	1	4.84606e-11	5.50103e-11	0.880936
unclassified Oscillibacter	msp_1549	1	1	4.84606e-11	5.50103e-11	0.880936
Porphyromonas sp. HMSC065F10	msp_1559c	1	1	4.84606e-11	5.50103e-11	0.880936
unclassified_RF39_Mollicutes	msp_1565	1	1	4.84606e-11	5.50103e-11	0.880936
unclassified Clostridiales 2	msp_1566	1	1	4.84606e-11	5.50103e-11	0.880936
unclassified Prevotella	msp_1568	1	1	4.84606e-11	5.50103e-11	0.880936
Porphyromonas asaccharolytica	msp_1570	1	1	4.84606e-11	5.50103e-11	0.880936
#N/A	msp_1574	1	1	4.84606e-11	5.50103e-11	0.880936
unclassified_RF39_Mollicutes	msp_1583	1	1	4.84606e-11	5.50103e-11	0.880936
#N/A	msp_1591	1	1	4.84606e-11	5.50103e-11	0.880936
#N/A	msp_1592	1	1	4.84606e-11	5.50103e-11	0.880936
unclassified Clostridiales 2	msp_1595	1	1	4.84606e-11	5.50103e-11	0.880936
unclassified Olsenella	msp_1607c	1	1	4.84606e-11	5.50103e-11	0.880936
unclassified Selenomonadaceae	msp_1613	1	1	4.84606e-11	5.50103e-11	0.880936
#N/A	msp_1623	1	1	4.84606e-11	5.50103e-11	0.880936
unclassified_ML615J-28_Tenericutes	msp_1625	1	1	4.84606e-11	5.50103e-11	0.880936
Lachnoclostridium sp. An118	msp_1628	1	1	4.84606e-11	5.50103e-11	0.880936
Oxalobacter formigenes 2	msp_1631	1	1	4.84606e-11	5.50103e-11	0.880936
unclassified Bacteroidales	msp_1632	1	1	4.84606e-11	5.50103e-11	0.880936
#N/A	msp_1633	1	1	4.84606e-11	5.50103e-11	0.880936
unclassified Bacteroidales [Alistipes] sp. CAG:831	msp_1640	1	1	4.84606e-11	5.50103e-11	0.880936
unclassified Alphaproteobacteria	msp_1646	1	1	4.84606e-11	5.50103e-11	0.880936
#N/A	msp_1663	1	1	4.84606e-11	5.50103e-11	0.880936
[Mollicutes] bacterium Phil14	msp_1666	1	1	4.84606e-11	5.50103e-11	0.880936
unclassified_Anaeroplasmataceae	msp_1670	1	1	4.84606e-11	5.50103e-11	0.880936
unclassified Clostridiales 2	msp_1675	1	1	4.84606e-11	5.50103e-11	0.880936
#N/A	msp_1678	1	1	4.84606e-11	5.50103e-11	0.880936
#N/A	msp_1683	1	1	4.84606e-11	5.50103e-11	0.880936
Clostridiales bacterium UBA4698	msp_1686	1	1	4.84606e-11	5.50103e-11	0.880936
#N/A	msp_1687	1	1	4.84606e-11	5.50103e-11	0.880936
unclassified Phascolarctobacterium	msp_1691	1	1	4.84606e-11	5.50103e-11	0.880936
unclassified Muribaculaceae	msp_1692	1	1	4.84606e-11	5.50103e-11	0.880936
unclassified Clostridiales 2	msp_1695	1	1	4.84606e-11	5.50103e-11	0.880936
#N/A	msp_1709	1	1	4.84606e-11	5.50103e-11	0.880936
#N/A	msp_1710	1	1	4.84606e-11	5.50103e-11	0.880936
unclassified Roseburia	msp_1716	1	1	4.84606e-11	5.50103e-11	0.880936
#N/A	msp_1719	1	1	4.84606e-11	5.50103e-11	0.880936
unclassified Blautia	msp_1725	1	1	4.84606e-11	5.50103e-11	0.880936
unclassified Sutterellaceae	msp_1728	1	1	4.84606e-11	5.50103e-11	0.880936
#N/A	msp_1731	1	1	4.84606e-11	5.50103e-11	0.880936
unclassified Prevotella	msp_1732	1	1	4.84606e-11	5.50103e-11	0.880936
#N/A	msp_1735	1	1	4.84606e-11	5.50103e-11	0.880936
#N/A	msp_1738	1	1	4.84606e-11	5.50103e-11	0.880936
unclassified Clostridiales 2	msp_1739	1	1	4.84606e-11	5.50103e-11	0.880936
unclassified_RF39_Mollicutes	msp_1741	1	1	4.84606e-11	5.50103e-11	0.880936
unclassified_RF39_Mollicutes	msp_1742	1	1	4.84606e-11	5.50103e-11	0.880936
Candidatus Melainabacteria bacterium js4906-23-3_S14_33_15	msp_1745	1	1	4.84606e-11	5.50103e-11	0.880936
#N/A	msp_1749	1	1	4.84606e-11	5.50103e-11	0.880936
#N/A	msp_1755	1	1	4.84606e-11	5.50103e-11	0.880936
#N/A	msp_1757	1	1	4.84606e-11	5.50103e-11	0.880936
#N/A	msp_1760	1	1	4.84606e-11	5.50103e-11	0.880936
#N/A	msp_1769	1	1	4.84606e-11	5.50103e-11	0.880936
#N/A	msp_1774	1	1	4.84606e-11	5.50103e-11	0.880936
unclassified Clostridium	msp_1778	1	1	4.84606e-11	5.50103e-11	0.880936
Prevotella melaninogenica	msp_1782	1	1	4.84606e-11	5.50103e-11	0.880936
Prevotella jejuni	msp_1784	1	1	4.84606e-11	5.50103e-11	0.880936
unclassified Leptotrichia	msp_1786	1	1	4.84606e-11	5.50103e-11	0.880936
Prevotella salivae	msp_1787	1	1	4.84606e-11	5.50103e-11	0.880936
Lachnoanaerobaculum saburreum 2	msp_1788	1	1	4.84606e-11	5.50103e-11	0.880936
Alloprevotella tannerae	msp_1789	1	1	4.84606e-11	5.50103e-11	0.880936
Fusobacterium nucleatum subsp. polymorphum	msp_1790	1	1	4.84606e-11	5.50103e-11	0.880936
Prevotella denticola	msp_1793	1	1	4.84606e-11	5.50103e-11	0.880936
Prevotella veroralis	msp_1808	1	1	4.84606e-11	5.50103e-11	0.880936
unclassified Saccharopolyspora	msp_1818	1	1	4.84606e-11	5.50103e-11	0.880936
unclassified Bacteroides	msp_1821	1	1	4.84606e-11	5.50103e-11	0.880936
unclassified Selenomonas	msp_1822	1	1	4.84606e-11	5.50103e-11	0.880936
unclassified Prevotella	msp_1824	1	1	4.84606e-11	5.50103e-11	0.880936
unclassified Barnesiellaceae	msp_1826	1	1	4.84606e-11	5.50103e-11	0.880936
unclassified Bacteroidales	msp_1827	1	1	4.84606e-11	5.50103e-11	0.880936
unclassified Muribaculaceae	msp_1830	1	1	4.84606e-11	5.50103e-11	0.880936
unclassified Lachnospiraceae	msp_1831	1	1	4.84606e-11	5.50103e-11	0.880936
unclassified Prevotellaceae	msp_1834	1	1	4.84606e-11	5.50103e-11	0.880936
unclassified Candidatus Gastranaerophilales	msp_1835	1	1	4.84606e-11	5.50103e-11	0.880936
unclassified Muribaculaceae	msp_1836	1	1	4.84606e-11	5.50103e-11	0.880936
unclassified Alistipes	msp_1841	1	1	4.84606e-11	5.50103e-11	0.880936
unclassified Bacteroides	msp_1842	1	1	4.84606e-11	5.50103e-11	0.880936
unclassified Bacteroides	msp_1843	1	1	4.84606e-11	5.50103e-11	0.880936
unclassified Phascolarctobacterium	msp_1844	1	1	4.84606e-11	5.50103e-11	0.880936
#N/A	msp_1847	1	1	4.84606e-11	5.50103e-11	0.880936
#N/A	msp_1849	1	1	4.84606e-11	5.50103e-11	0.880936
unclassified Ruminococcaceae	msp_1850	1	1	4.84606e-11	5.50103e-11	0.880936
unclassified Blautia	msp_1851	1	1	4.84606e-11	5.50103e-11	0.880936
unclassified_RF39_Mollicutes	msp_1852	1	1	4.84606e-11	5.50103e-11	0.880936
unclassified Elusimicrobia	msp_1853	1	1	4.84606e-11	5.50103e-11	0.880936
unclassified_Anaeroplasmataceae	msp_1856	1	1	4.84606e-11	5.50103e-11	0.880936
#N/A	msp_1857	1	1	4.84606e-11	5.50103e-11	0.880936
unclassified Clostridiales 2	msp_1858	1	1	4.84606e-11	5.50103e-11	0.880936
unclassified Alistipes	msp_1859	1	1	4.84606e-11	5.50103e-11	0.880936
[Escherichia coli] CIM:MAG 560	msp_1863	1	1	4.84606e-11	5.50103e-11	0.880936
unclassified_Anaeroplasmataceae	msp_1867	1	1	4.84606e-11	5.50103e-11	0.880936
unclassified_Holdemanella	msp_1869	1	1	4.84606e-11	5.50103e-11	0.880936
unclassified Odoribacteraceae	msp_1870	1	1	4.84606e-11	5.50103e-11	0.880936
unclassified Lachnospiraceae	msp_1874	1	1	4.84606e-11	5.50103e-11	0.880936
#N/A	msp_1876	1	1	4.84606e-11	5.50103e-11	0.880936
unclassified Barnesiellaceae	msp_1878	1	1	4.84606e-11	5.50103e-11	0.880936
unclassified Bacteroides	msp_1879	1	1	4.84606e-11	5.50103e-11	0.880936
unclassified Phascolarctobacterium	msp_1880	1	1	4.84606e-11	5.50103e-11	0.880936
Aeromonas caviae	msp_1883	1	1	4.84606e-11	5.50103e-11	0.880936
unclassified Prevotella	msp_1885	1	1	4.84606e-11	5.50103e-11	0.880936
unclassified Sutterella	msp_1887	1	1	4.84606e-11	5.50103e-11	0.880936
unclassified Candidatus Gastranaerophilales	msp_1888	1	1	4.84606e-11	5.50103e-11	0.880936
#N/A	msp_1889	1	1	4.84606e-11	5.50103e-11	0.880936
unclassified_Anaeroplasmataceae	msp_1890	1	1	4.84606e-11	5.50103e-11	0.880936
#N/A	msp_1892	1	1	4.84606e-11	5.50103e-11	0.880936
unclassified Clostridiales	msp_1893	1	1	4.84606e-11	5.50103e-11	0.880936
#N/A	msp_1898	1	1	4.84606e-11	5.50103e-11	0.880936
#N/A	msp_1899	1	1	4.84606e-11	5.50103e-11	0.880936
#N/A	msp_1900	1	1	4.84606e-11	5.50103e-11	0.880936
unclassified Clostridiales 1	msp_1903	1	1	4.84606e-11	5.50103e-11	0.880936
unclassified Clostridiales 4	msp_1905	1	1	4.84606e-11	5.50103e-11	0.880936
unclassified Bacteroides	msp_1907	1	1	4.84606e-11	5.50103e-11	0.880936
#N/A	msp_1911	1	1	4.84606e-11	5.50103e-11	0.880936
#N/A	msp_1914	1	1	4.84606e-11	5.50103e-11	0.880936
unclassified_RF39_Mollicutes	msp_1915	1	1	4.84606e-11	5.50103e-11	0.880936
#N/A	msp_1920	1	1	4.84606e-11	5.50103e-11	0.880936
unclassified_RF39_Mollicutes	msp_1921	1	1	4.84606e-11	5.50103e-11	0.880936
#N/A	msp_1922	1	1	4.84606e-11	5.50103e-11	0.880936
#N/A	msp_1923	1	1	4.84606e-11	5.50103e-11	0.880936
#N/A	msp_1924	1	1	4.84606e-11	5.50103e-11	0.880936
unclassified_ML615J-28_Tenericutes	msp_1926	1	1	4.84606e-11	5.50103e-11	0.880936
#N/A	msp_1927	1	1	4.84606e-11	5.50103e-11	0.880936
unclassified Lachnospiraceae	msp_1928	1	1	4.84606e-11	5.50103e-11	0.880936
unclassified_ML615J-28_Tenericutes	msp_1929	1	1	4.84606e-11	5.50103e-11	0.880936
unclassified Lachnospiraceae	msp_1930	1	1	4.84606e-11	5.50103e-11	0.880936
#N/A	msp_1934	1	1	4.84606e-11	5.50103e-11	0.880936
#N/A	msp_1941	1	1	4.84606e-11	5.50103e-11	0.880936
unclassified_Erysipelotrichaceae	msp_1943	1	1	4.84606e-11	5.50103e-11	0.880936
#N/A	msp_1944	1	1	4.84606e-11	5.50103e-11	0.880936
#N/A	msp_1945	1	1	4.84606e-11	5.50103e-11	0.880936
unclassified Flavonifractor	msp_1975	1	1	4.84606e-11	5.50103e-11	0.880936
unclassified Bacteroidales	msp_1978	1	1	4.84606e-11	5.50103e-11	0.880936
Lachnospiraceae bacterium UBA3273	msp_1979	1	1	4.84606e-11	5.50103e-11	0.880936
#N/A	msp_1980	1	1	4.84606e-11	5.50103e-11	0.880936
Prevotella sp. UBA7263 & UBA7283 & RUG423 & RUG136 & RUG144	msp_1981	1	1	4.84606e-11	5.50103e-11	0.880936
unclassified Prevotella	msp_1983	1	1	4.84606e-11	5.50103e-11	0.880936
unclassified Muribaculaceae	msp_1984	1	1	4.84606e-11	5.50103e-11	0.880936
#N/A	msp_1986	1	1	4.84606e-11	5.50103e-11	0.880936
unclassified Lachnospiraceae	msp_1991	1	1	4.84606e-11	5.50103e-11	0.880936
unclassified Bacteroides	msp_1992	1	1	4.84606e-11	5.50103e-11	0.880936
unclassified Candidatus Gastranaerophilales	msp_1996	1	1	4.84606e-11	5.50103e-11	0.880936
unclassified Ruminococcaceae	msp_1997	1	1	4.84606e-11	5.50103e-11	0.880936
#N/A	msp_1998	1	1	4.84606e-11	5.50103e-11	0.880936
unclassified_ML615J-28_Tenericutes	msp_1999	1	1	4.84606e-11	5.50103e-11	0.880936
unclassified Phascolarctobacterium	msp_2000	1	1	4.84606e-11	5.50103e-11	0.880936
unclassified Clostridiales 2	msp_2001	1	1	4.84606e-11	5.50103e-11	0.880936
#N/A	msp_2002	1	1	4.84606e-11	5.50103e-11	0.880936
unclassified Candidatus Gastranaerophilales	msp_2003	1	1	4.84606e-11	5.50103e-11	0.880936
unclassified Elusimicrobia	msp_2004	1	1	4.84606e-11	5.50103e-11	0.880936
Lachnospiraceae bacterium UBA4631	msp_2005	1	1	4.84606e-11	5.50103e-11	0.880936
unclassified Ruminococcus	msp_2006	1	1	4.84606e-11	5.50103e-11	0.880936
unclassified_Anaeroplasmataceae	msp_2010	1	1	4.84606e-11	5.50103e-11	0.880936
unclassified Bacteroidales	msp_2011	1	1	4.84606e-11	5.50103e-11	0.880936
unclassified Candidatus Gastranaerophilales	msp_2013	1	1	4.84606e-11	5.50103e-11	0.880936
unclassified Phascolarctobacterium	msp_2015	1	1	4.84606e-11	5.50103e-11	0.880936
unclassified_RF39_Mollicutes	msp_2019	1	1	4.84606e-11	5.50103e-11	0.880936
unclassified Clostridiales 2	msp_2020	1	1	4.84606e-11	5.50103e-11	0.880936
unclassified_RF39_Mollicutes	msp_2023	1	1	4.84606e-11	5.50103e-11	0.880936
unclassified Clostridiales 2	msp_2025	1	1	4.84606e-11	5.50103e-11	0.880936
Ruminococcaceae bacterium UBA1691	msp_2028	1	1	4.84606e-11	5.50103e-11	0.880936
#N/A	msp_2029	1	1	4.84606e-11	5.50103e-11	0.880936
unclassified Clostridiales 2	msp_2032	1	1	4.84606e-11	5.50103e-11	0.880936
#N/A	msp_2033	1	1	4.84606e-11	5.50103e-11	0.880936
#N/A	msp_2036	1	1	4.84606e-11	5.50103e-11	0.880936
unclassified Clostridiales 2	msp_2039	1	1	4.84606e-11	5.50103e-11	0.880936
unclassified Prevotellaceae	msp_2042	1	1	4.84606e-11	5.50103e-11	0.880936
#N/A	msp_2046	1	1	4.84606e-11	5.50103e-11	0.880936
unclassified_RF39_Mollicutes	msp_2048	1	1	4.84606e-11	5.50103e-11	0.880936
unclassified Clostridiales Family XIII. Incertae Sedis	msp_2050	1	1	4.84606e-11	5.50103e-11	0.880936
#N/A	msp_2053	1	1	4.84606e-11	5.50103e-11	0.880936
unclassified Ruminococcaceae	msp_2054	1	1	4.84606e-11	5.50103e-11	0.880936
#N/A	msp_2056	1	1	4.84606e-11	5.50103e-11	0.880936
unclassified Muribaculaceae	msp_2058	1	1	4.84606e-11	5.50103e-11	0.880936
unclassified Veillonellaceae	msp_2060	1	1	4.84606e-11	5.50103e-11	0.880936
#N/A	msp_2062	1	1	4.84606e-11	5.50103e-11	0.880936
unclassified Megasphaera	msp_2066	1	1	4.84606e-11	5.50103e-11	0.880936
unclassified Lachnoclostridium	msp_2068	1	1	4.84606e-11	5.50103e-11	0.880936
unclassified Clostridiales 1	msp_2074	1	1	4.84606e-11	5.50103e-11	0.880936
unclassified Clostridiales 2	msp_2076	1	1	4.84606e-11	5.50103e-11	0.880936
#N/A	msp_2078	1	1	4.84606e-11	5.50103e-11	0.880936
unclassified Prevotella	msp_2090	1	1	4.84606e-11	5.50103e-11	0.880936
unclassified Mailhella	msp_2101	1	1	4.84606e-11	5.50103e-11	0.880936
unclassified_RF39_Mollicutes	msp_2107	1	1	4.84606e-11	5.50103e-11	0.880936
unclassified Bacteroidales	msp_2110	1	1	4.84606e-11	5.50103e-11	0.880936
#N/A	msp_2111	1	1	4.84606e-11	5.50103e-11	0.880936
unclassified Clostridiales 2	msp_2130	1	1	4.84606e-11	5.50103e-11	0.880936
#N/A	msp_2133	1	1	4.84606e-11	5.50103e-11	0.880936
unclassified Alistipes	msp_2134	1	1	4.84606e-11	5.50103e-11	0.880936
Ruminococcus sp. UBA7158 & UBA7191 & UBA7198 & UBA3270	msp_2140	1	1	4.84606e-11	5.50103e-11	0.880936
unclassified Olsenella	msp_2141	1	1	4.84606e-11	5.50103e-11	0.880936
unclassified Flavonifractor	msp_2142	1	1	4.84606e-11	5.50103e-11	0.880936
#N/A	msp_2151	1	1	4.84606e-11	5.50103e-11	0.880936
unclassified_RF39_Mollicutes	msp_2152	1	1	4.84606e-11	5.50103e-11	0.880936
#N/A	msp_2153	1	1	4.84606e-11	5.50103e-11	0.880936
unclassified Clostridiales 1	msp_2155	1	1	4.84606e-11	5.50103e-11	0.880936
unclassified Desulfovibrio	msp_2159	1	1	4.84606e-11	5.50103e-11	0.880936
#N/A	msp_2161	1	1	4.84606e-11	5.50103e-11	0.880936
unclassified Roseburia	msp_2168	1	1	4.84606e-11	5.50103e-11	0.880936
unclassified Clostridiales 3	msp_2176	1	1	4.84606e-11	5.50103e-11	0.880936
#N/A	msp_2178	1	1	4.84606e-11	5.50103e-11	0.880936
#N/A	msp_2180	1	1	4.84606e-11	5.50103e-11	0.880936
#N/A	msp_2195	1	1	4.84606e-11	5.50103e-11	0.880936
unclassified Ruminococcaceae	msp_2196	1	1	4.84606e-11	5.50103e-11	0.880936
unclassified Succinatimonas	msp_2209	1	1	4.84606e-11	5.50103e-11	0.880936
unclassified Bacteroides	msp_2210	1	1	4.84606e-11	5.50103e-11	0.880936
Holdemanella biformis	msp_0648	1	1	2.71019e-07	1.38144e-07	1.96187
