# Supplementary material for: Genome-scale metabolic modelling of the human gut microbiome reveals changes in the glyoxylate and dicarboxylate metabolism in metabolic disorders
Source: iScience. 2022 Jun 2;25(7):104513. doi: 10.1016/j.isci.2022.104513 (PMC9213702; doi:10.1016/j.isci.2022.104513)
Supplement: Table S3. MSP analysis for ACVD cohorts, related to STAR Methods — ACVD MSP analysis including species name, MSP ID, the P value and P adjusted value from Wilcoxon test, the mean abundance of the MSPs from the patients (mean1) and controls (mean2), and the fold-change. [file mmc4.xlsx]

## Sheet: Supplemental Table 3
Supplemental Table 3 - MSP analysis for ACVD cohorts, Related to STAR Methods
species name	MSP ID	pval	padj	mean1	mean 2	foldchange
Streptococcus oralis	msp_1543	3.39031e-13	6.69926e-10	2.05549e-07	2.4605e-08	8.35393
Streptococcus vestibularis	msp_1453	5.1867e-12	5.12446e-09	3.38226e-07	3.19535e-08	10.5849
Streptococcus anginosus	msp_1127	1.45922e-10	9.61138e-08	3.68997e-07	1.54651e-08	23.86
Streptococcus parasanguinis	msp_0742	2.70675e-10	1.33713e-07	1.1664e-06	1.0293e-07	11.332
Streptococcus mitis	msp_1418c	4.04058e-10	1.59684e-07	1.49922e-07	1.04201e-08	14.3877
Streptococcus sp. I-P16	msp_1599	6.87976e-09	2.26574e-06	3.00074e-07	9.33035e-08	3.2161
Streptococcus sanguinis	msp_0146c	1.87797e-08	5.30125e-06	1.67097e-07	6.53996e-09	25.5502
[Ruminococcus] gnavus	msp_0058	2.37056e-08	5.85529e-06	5.34554e-06	1.7656e-06	3.0276
Gemella sanguinis	msp_0974c	4.82168e-08	1.05863e-05	4.15809e-08	2.68853e-09	15.466
Escherichia coli	msp_0005	5.3712e-08	1.06135e-05	6.18742e-06	3.12925e-06	1.97729
Lactobacillus salivarius	msp_0712	6.32097e-08	1.13548e-05	1.69717e-06	3.59034e-08	47.2704
[Eubacterium] eligens	msp_0029	2.53325e-07	4.17143e-05	2.35965e-06	4.84201e-06	0.487328
Bacteroides uniformis	msp_0046	3.04769e-07	4.3016e-05	6.24436e-06	9.62929e-06	0.648476
Streptococcus australis	msp_1702	3.03192e-07	4.3016e-05	6.6279e-08	1.64549e-08	4.02791
Solobacterium moorei	msp_1156	3.95002e-07	5.20349e-05	1.06563e-08	4.88974e-11	217.932
Lactobacillus mucosae	msp_0408	5.20592e-07	6.42931e-05	5.36633e-07	4.8103e-08	11.1559
Streptococcus gordonii	msp_1748	8.97568e-07	0.000104329	1.38043e-07	3.87884e-08	3.55887
Lachnospiraceae bacterium GAM79 / [Clostridium] sp. CAG:91 & sp. 2789STDY5834873	msp_0075	1.11578e-06	0.000122488	1.18351e-06	2.19339e-06	0.539582
Eggerthella lenta	msp_0573	1.60599e-06	0.000167023	5.19218e-07	1.65638e-07	3.13465
Erysipelatoclostridium ramosum	msp_0153	2.41568e-06	0.000238669	6.17617e-07	2.67205e-07	2.3114
Streptococcus salivarius	msp_0380	2.60937e-06	0.000245529	5.23984e-06	8.13926e-07	6.43774
Ruthenibacterium lactatiformans	msp_0172	2.75267e-06	0.00024724	1.37599e-06	5.24756e-07	2.62216
[Clostridium] innocuum	msp_0103	3.05602e-06	0.000262552	2.71819e-07	9.0949e-08	2.9887
Lactobacillus fermentum	msp_1006	3.31093e-06	0.0002726	8.93636e-08	6.50757e-09	13.7323
unclassified Oscillibacter	msp_1143	3.87431e-06	0.000306225	5.19315e-08	9.85318e-08	0.527053
Klebsiella pneumoniae	msp_0030	7.67824e-06	0.000583546	4.33252e-06	9.70705e-07	4.46327
Bifidobacterium dentium	msp_0570	8.20542e-06	0.000600515	3.23438e-07	4.30976e-08	7.50478
[Clostridium] phoceensis	msp_0478	1.03185e-05	0.000728192	8.21738e-08	1.3888e-07	0.591687
butyrate-producing bacterium SS3/4 - [Clostridium] sp. CAG:81	msp_0898	1.08652e-05	0.000740334	3.75842e-07	4.72349e-07	0.795688
unclassified Lachnoclostridium	msp_0820	1.64572e-05	0.00108398	1.14993e-07	2.36421e-07	0.48639
Coprobacter secundus == Gabonia massiliensis	msp_0198	1.93172e-05	0.00123132	5.54344e-09	2.83246e-08	0.195711
Faecalibacterium prausnitzii 4	msp_0389	2.92428e-05	0.00180574	1.38025e-06	2.17987e-06	0.633177
unclassified Lachnospiraceae	msp_1641	3.13572e-05	0.00187763	3.81318e-08	9.33471e-08	0.408495
[Clostridium] bolteae	msp_0009	4.20015e-05	0.00244103	1.36735e-06	4.12893e-07	3.31164
Oscillibacter sp. KLE 1728 & KLE 1745 & sp. PEA192 / Oscillospiraceae VE202-24	msp_0331	4.88227e-05	0.00275639	5.42288e-07	5.75081e-07	0.942978
unclassified Clostridium	msp_0454	5.14036e-05	0.00280199	4.305e-08	1.88206e-07	0.228738
Sutterellaceae bacterium 4NBBH2	msp_0239	5.24664e-05	0.00280199	2.17453e-07	3.68819e-07	0.589592
Erysipelotrichaceae bacterium 5_2_54FAA / [Eubacterium] sp. 3_1_31	msp_0334	5.92685e-05	0.00308196	1.00694e-07	3.34992e-08	3.00587
Hungatella hathewayi 1	msp_0044	6.87604e-05	0.00348386	2.02688e-07	6.45936e-08	3.13789
Streptococcus infantis 2	msp_0602c	7.24695e-05	0.00357999	2.84826e-08	3.30751e-09	8.61152
unclassified Lachnospiraceae	msp_0930	7.92396e-05	0.00381896	1.01732e-07	1.59502e-07	0.637813
[Eubacterium] sp. CAG:38	msp_0048	8.2453e-05	0.00387922	6.10783e-07	1.82007e-06	0.335581
Tyzzerella nexilis	msp_0246	9.45337e-05	0.00434415	1.63247e-06	9.9711e-07	1.6372
Bacteroides vulgatus	msp_0069	9.72442e-05	0.00436715	1.47447e-05	1.97746e-05	0.745637
unclassified Lachnoclostridium	msp_1236	0.000129429	0.00568336	1.67495e-07	1.76028e-07	0.95152
unclassified Clostridiales Family XIII. Incertae Sedis	msp_1558	0.000133709	0.00574369	1.89149e-08	6.59432e-10	28.6837
Phascolarctobacterium sp. CAG:266	msp_0594	0.000139487	0.00586441	6.44903e-08	3.92944e-07	0.164121
Roseburia intestinalis	msp_0017	0.000205462	0.00845819	6.26408e-07	1.20521e-06	0.519749
[Clostridium] scindens 2	msp_0109	0.000211938	0.00854673	1.9223e-07	6.13127e-08	3.13524
[Ruminococcus] torques	msp_0126	0.000217216	0.00858437	2.66135e-06	1.08652e-06	2.44942
[Clostridium] symbiosum	msp_0086	0.000246152	0.00953719	2.3363e-07	9.72906e-08	2.40136
Lactobacillus paragasseri	msp_0925	0.000314508	0.0119513	6.52074e-08	1.65928e-09	39.2985
Enorma massiliensis	msp_0562	0.000325576	0.0121384	8.44446e-08	9.90812e-09	8.52276
[Clostridium] sp. 2789STDY5834924	msp_0906	0.000348599	0.012462	1.34092e-07	1.82018e-07	0.736694
Agathobaculum sp. Marseille-P4005	msp_1381	0.000353173	0.012462	4.4566e-08	1.39303e-08	3.19922
Atopobium parvulum 2	msp_1603c	0.000340671	0.012462	1.32494e-08	4.88974e-11	270.963
Bifidobacterium pseudocatenulatum	msp_0138	0.000365098	0.0126567	1.52467e-06	1.29264e-06	1.1795
Megasphaera micronuciformis	msp_1325	0.000381206	0.0129873	1.88275e-07	2.29575e-09	82.01
Intestinimonas butyriciproducens	msp_0364	0.000418454	0.0140147	6.17793e-08	7.67161e-08	0.805298
Parabacteroides sp. CAG:409	msp_0143	0.000514017	0.0169283	2.47577e-10	4.94612e-08	0.00500549
Enterococcus faecalis	msp_0497	0.000584653	0.0189389	6.24887e-08	2.48447e-09	25.1518
Hungatella effluvii	msp_0024	0.000762344	0.0242966	3.49639e-07	9.71106e-08	3.60042
#N/A	msp_0288	0.000888177	0.0270006	1.55969e-07	3.18211e-07	0.490144
Oribacterium sinus	msp_0446c	0.000880185	0.0270006	3.92182e-09	4.88974e-11	80.205
Lactobacillus amylovorus	msp_0691	0.000880315	0.0270006	4.65622e-07	1.21824e-09	382.209
Lachnospiraceae bacterium CIM:MAG 844 / Firmicutes bacterium CAG:95	msp_0060	0.000909857	0.0272406	2.80474e-08	1.09138e-07	0.25699
Roseburia faecis	msp_0015	0.00104197	0.0305366	2.69448e-06	3.80161e-06	0.708772
Lachnospiraceae bacterium 2_1_46FAA	msp_0868	0.00105085	0.0305366	4.29884e-07	2.41592e-08	17.7938
Veillonella parvula	msp_0313	0.00108515	0.0310762	1.51725e-06	6.3276e-07	2.39783
Bilophila wadsworthia	msp_0110	0.00111676	0.0315245	4.15182e-07	4.62516e-07	0.897659
Erysipelotrichaceae bacterium 3_1_53	msp_0278	0.00116163	0.0323293	5.74464e-08	1.17665e-08	4.88219
Lactobacillus crispatus	msp_1196	0.00124545	0.0341806	5.28802e-07	8.07258e-10	655.06
unclassified Ruminococcaceae	msp_1349	0.00156943	0.0424821	8.08538e-08	1.19118e-07	0.678769
Parasutterella excrementihominis	msp_0145	0.00163114	0.0435557	6.65805e-08	2.39154e-07	0.2784
unclassified Clostridiales 6	msp_0471	0.00170913	0.0450001	2.04177e-08	4.59398e-08	0.444445
Akkermansia muciniphila	msp_0025	0.00173077	0.0450001	2.43155e-06	5.28025e-07	4.60498
Parabacteroides distasonis	msp_0012	0.00192975	0.0495219	1.85306e-06	2.12383e-06	0.872511
Bacteroides intestinalis	msp_0008	0.00209942	0.0531853	4.96053e-07	1.01018e-06	0.491053
Succinatimonas hippei	msp_1276	0.00235694	0.058531	1.45563e-09	1.14086e-08	0.127591
Clostridiales Family XIII bacterium CIM:MAG 1057	msp_0665	0.0024129	0.058531	1.75738e-09	1.11239e-08	0.157983
unclassified Flavonifractor	msp_1323	0.00239669	0.058531	1.12861e-08	2.506e-08	0.450364
Bacteroides fragilis 2	msp_0033	0.00242892	0.058531	1.15377e-06	5.15522e-07	2.23805
unclassified Flavonifractor	msp_0442	0.00256814	0.0611403	2.74321e-09	2.82113e-08	0.097238
Anaerostipes caccae	msp_0200	0.00294015	0.0683498	4.43717e-08	2.44114e-08	1.81767
unclassified Blautia	msp_0933	0.00291494	0.0683498	9.06169e-08	7.22373e-09	12.5443
[Eubacterium] sp. 36_13 & CAG:86 & RUG185	msp_0227	0.00301702	0.0693214	3.75897e-07	9.71097e-07	0.387085
[Firmicutes] bacterium CAG:536	msp_0938	0.00338603	0.0760317	4.43199e-11	6.30661e-08	0.000702754
Clostridium perfringens	msp_0792	0.00335426	0.0760317	7.76975e-08	8.54581e-08	0.909188
Christensenella minuta	msp_1300c	0.00366161	0.0803927	4.45925e-09	4.88974e-11	91.196
Lactobacillus vaginalis	msp_1222	0.00366161	0.0803927	1.63553e-07	4.88974e-11	3344.83
Gordonibacter urolithinfaciens	msp_1339	0.00396406	0.0851412	2.52085e-08	1.081e-08	2.33197
unclassified Lachnospiraceae	msp_0887	0.00395383	0.0851412	9.95069e-08	1.82687e-08	5.44687
[Eubacterium] sp. CAG:161	msp_0630	0.00416177	0.0884111	9.65105e-09	1.76748e-08	0.546034
Veillonella infantium	msp_0148c	0.00420579	0.0884111	1.28616e-07	7.36975e-08	1.74519
unclassified Oscillibacter	msp_0861	0.00443756	0.0923012	6.91608e-08	9.04477e-08	0.76465
Bacteroides fragilis 1	msp_0010	0.00461882	0.0950707	2.28821e-06	2.26122e-06	1.01194
Oscillibacter sp. 57_20	msp_0903	0.00475461	0.0968567	2.42967e-07	3.96112e-07	0.61338
unclassified_Erysipelotrichaceae	msp_0231	0.00492024	0.0992081	7.3985e-08	2.15989e-08	3.42541
Weissella confusa	msp_0843	0.00514933	0.102779	7.07368e-08	1.8019e-09	39.2568
Oscillibacter sp. CAG:155	msp_0391	0.00544045	0.107503	1.4962e-09	3.33946e-08	0.0448038
Roseburia sp. CAG:45 & sp. 2789STDY5608886	msp_0057	0.00551579	0.107913	1.95173e-07	4.06756e-07	0.479829
unclassified Oscillibacter	msp_1312	0.00560507	0.108584	2.12286e-09	1.49664e-08	0.141841
Streptococcus mutans	msp_1477	0.00580184	0.110235	1.50046e-08	8.15131e-09	1.84076
unclassified Lachnospiraceae	msp_0365	0.00577001	0.110235	9.79332e-09	6.1158e-10	16.0131
Prevotella bivia	msp_1404	0.00586649	0.110402	1.21255e-08	1.14335e-08	1.06053
Bacteroides togonis	msp_0187	0.00674343	0.122248	4.43199e-11	5.31608e-08	0.000833696
Ruminococcus sp. CAG:353 & sp. 2789STDY5834938	msp_0127	0.00674343	0.122248	4.43199e-11	4.41405e-08	0.00100406
Muribaculaceae bacterium sp4	msp_1546	0.00674343	0.122248	4.43199e-11	8.55389e-09	0.00518126
unclassified Lachnoclostridium	msp_0780	0.00670462	0.122248	9.29766e-08	1.11581e-07	0.833266
Lachnospira sp. 2789STDY5834967 / Clostridiales bacterium KLE1615 & 41_12_two_minus	msp_0572	0.00709048	0.126223	2.6205e-07	3.34707e-07	0.782924
unclassified Roseburia	msp_0441	0.00709006	0.126223	3.8778e-07	1.6093e-08	24.0961
Bacteroides massiliensis	msp_0040	0.00762362	0.134502	1.73117e-06	3.11692e-06	0.55541
Granulicatella adiacens	msp_0853c	0.00777758	0.136004	8.51923e-09	1.00368e-09	8.488
[Clostridium] glycyrrhizinilyticum	msp_0510	0.00790623	0.137041	2.50846e-07	8.16755e-08	3.07126
Blautia sp. CAG:257	msp_0052	0.00798154	0.137144	4.34412e-07	1.12315e-07	3.86781
unclassified Alistipes	msp_1727	0.00808933	0.137798	2.69262e-09	1.94986e-08	0.138093
[Eubacterium] sp. CAG:274	msp_0431	0.00829364	0.138883	7.02973e-08	3.16488e-07	0.222116
Dialister sp. Marseille-P5638 & CAG:357	msp_0215	0.00825977	0.138883	5.29069e-07	1.29379e-06	0.40893
Alistipes obesi	msp_0225	0.0085677	0.142267	1.40567e-07	2.72136e-07	0.516533
Lachnospiraceae bacterium TF01-11 / [Clostridium] sp. CAG:122	msp_0175	0.00882903	0.145385	2.2572e-07	3.09372e-07	0.729606
Bacteroides finegoldii	msp_0022	0.00922799	0.150698	4.65723e-07	6.56978e-07	0.708887
Parvimonas micra	msp_1234	0.00942538	0.15266	1.6224e-08	9.67022e-10	16.7773
LactobacillusÊvaginalis 2	msp_1220	0.0095351	0.153182	3.44249e-09	4.88974e-11	70.4023
unclassified Catabacter	msp_0348	0.0108912	0.173556	4.25856e-09	2.34706e-08	0.181442
unclassified Alistipes	msp_0439	0.0115824	0.183095	6.01034e-09	3.73202e-08	0.161048
Fusobacterium nucleatum subsp. animalis	msp_0610	0.0119673	0.187678	9.79767e-09	1.94107e-09	5.04756
Alistipes senegalensis	msp_0381	0.0123866	0.191219	1.33391e-08	2.81617e-08	0.473663
Enterococcus faecium	msp_0403	0.0123761	0.191219	2.11446e-08	1.51222e-09	13.9825
Desulfovibrionaceae bacterium CIM:MAG 900	msp_0226	0.0127568	0.194939	4.0418e-10	8.90849e-09	0.0453701
Bacteroides cellulosilyticus	msp_0003	0.0128249	0.194939	5.40685e-07	8.41429e-07	0.64258
Roseburia inulinivorans	msp_0072	0.0132519	0.199891	2.42015e-06	2.71016e-06	0.892991
Ruminococcus sp. CAG:330	msp_0282	0.0135218	0.200896	4.43199e-11	4.68801e-08	0.000945388
unclassified Mailhella	msp_1087	0.0135218	0.200896	4.43199e-11	4.54802e-09	0.00974489
Flavonifractor sp. 2789STDY5834895 & sp. 2789STDY5834937 / [Clostridium] sp. 2789STDY5608878	msp_0977	0.0139533	0.20576	3.74302e-08	4.83617e-08	0.773964
Weissella cibaria	msp_0600c	0.0141402	0.206971	1.02875e-08	1.26065e-10	81.6048
unclassified Lachnospiraceae	msp_0448	0.0146949	0.210741	3.96991e-09	1.376e-08	0.288511
[Ruminococcus] sp. Marseille-P328 & Blautia sp. 2789STDY5608844 & sp. 2789STDY5608844	msp_0208	0.0147178	0.210741	8.09442e-07	4.6212e-07	1.75158
Anaeroglobus geminatus	msp_1034	0.0146299	0.210741	1.27925e-08	5.51495e-10	23.196
#N/A	msp_0679	0.0151845	0.21586	3.71583e-09	1.03796e-08	0.357995
unclassified Blautia	msp_0162	0.0153145	0.216153	1.9281e-06	7.85106e-07	2.45584
unclassified Faecalibacterium	msp_1846	0.0154329	0.216279	8.78693e-10	3.60573e-08	0.0243694
unclassified Clostridiales 5	msp_1342	0.0156101	0.217222	1.00484e-08	3.1089e-08	0.323214
Sellimonas intestinalis == Drancourtella massiliensis	msp_0274	0.0159263	0.220073	1.48036e-07	4.52621e-08	3.27064
Blautia coccoides == Blautia producta	msp_0180	0.017236	0.236516	2.65271e-08	6.13594e-08	0.432324
unclassified Lachnoclostridium	msp_0402	0.0175201	0.238756	7.2896e-08	1.17461e-08	6.206
Veillonella tobetsuensis	msp_1329	0.0181249	0.245307	1.20932e-07	7.14865e-08	1.69167
Blautia hansenii	msp_0171	0.0182746	0.24565	4.699e-07	1.48431e-07	3.16578
Bacteroides xylanisolvens	msp_0021	0.0188476	0.251641	1.45595e-06	1.9445e-06	0.74875
#N/A	msp_0353	0.0196232	0.259637	6.98836e-10	4.33593e-09	0.161173
unclassified Roseburia	msp_0885	0.0197093	0.259637	1.01413e-08	3.11715e-09	3.25338
unclassified Flavonifractor	msp_1060c	0.0199573	0.259642	2.11772e-09	1.18454e-08	0.17878
Megasphaera sp. ASD88 & An286 & AJH120	msp_0700	0.0199725	0.259642	4.37709e-08	3.7649e-09	11.6261
#N/A	msp_0038	0.0202242	0.261196	1.52655e-09	9.19268e-09	0.166061
unclassified Oscillibacter	msp_0766	0.0218688	0.278792	3.74083e-09	1.10412e-08	0.338807
Anaeromassilibacillus sp. Marseille-P3876	msp_0290	0.0217357	0.278792	6.68506e-07	4.20396e-07	1.59018
Anaerostipes hadrus 2	msp_0554	0.0228044	0.287015	3.01227e-08	5.40059e-08	0.557767
Desulfovibrio piger	msp_0195	0.02267	0.287015	2.01451e-07	2.38697e-07	0.843964
Actinomyces oris	msp_0437c	0.0235134	0.292217	2.78437e-09	3.43884e-10	8.09683
Anaerotruncus sp. AT3	msp_0297	0.0235134	0.292217	4.70563e-09	5.28743e-10	8.89966
Fusobacterium varium	msp_0289	0.024557	0.303279	2.06951e-07	1.21848e-07	1.69843
Prevotella disiens	msp_1412	0.025169	0.308907	4.44158e-09	4.88974e-11	90.8346
Prevotella sp. CAG:1124	msp_0568	0.0274042	0.31483	4.43199e-11	3.76407e-07	0.000117745
#N/A	msp_0006	0.0274042	0.31483	4.43199e-11	3.88722e-08	0.00114014
unclassified Ruminococcaceae	msp_1644	0.0274042	0.31483	4.43199e-11	3.63011e-08	0.0012209
unclassified Ruminococcus	msp_0451	0.0274042	0.31483	4.43199e-11	7.10576e-09	0.00623718
#N/A	msp_0004	0.0274042	0.31483	4.43199e-11	6.77425e-09	0.00654241
#N/A	msp_0990	0.0274042	0.31483	4.43199e-11	4.7265e-09	0.0093769
unclassified Coriobacteriia	msp_0666	0.0274042	0.31483	4.43199e-11	3.54229e-09	0.0125117
unclassified Clostridiales Family XIII. Incertae Sedis	msp_0737	0.0274042	0.31483	4.43199e-11	1.67362e-09	0.0264814
unclassified Clostridiales Family XIII. Incertae Sedis	msp_0707	0.0260927	0.31483	1.03597e-09	5.14059e-09	0.201527
Evtepia gabavorus	msp_0509	0.0258135	0.31483	2.73162e-07	9.99139e-08	2.73398
Streptococcus infantarius	msp_1341	0.0266365	0.31483	1.06937e-07	3.78462e-09	28.2556
Merdimonas faecis	msp_0379	0.0275689	0.314891	2.7245e-08	1.38241e-09	19.7084
[Clostridiaceae] bacterium CIM:MAG 755 / [Clostridium] sp. CAG:230	msp_0542	0.0281523	0.31816	1.19169e-07	1.6267e-07	0.732581
Enterobacter cloacae	msp_1352	0.0281771	0.31816	1.01811e-07	3.21628e-09	31.655
unclassified Lachnoclostridium	msp_0049	0.0285488	0.320525	1.36866e-07	5.35703e-09	25.5488
Odoribacter splanchnicus	msp_0062	0.0296521	0.329171	3.28778e-07	4.33665e-07	0.758139
[Eubacterium] sp. CAG:581	msp_0529	0.0296197	0.329171	1.82313e-06	6.3289e-07	2.88064
#N/A	msp_0430	0.0300784	0.332039	2.30604e-10	4.15497e-09	0.0555008
Butyricimonas synergistica 2	msp_0151	0.0308554	0.338723	5.2428e-08	5.0964e-08	1.02873
Veillonella atypica	msp_0884	0.0313961	0.342756	1.61692e-07	8.34453e-08	1.9377
unclassified Lachnoclostridium	msp_0591	0.0332085	0.360549	1.74193e-07	1.84801e-07	0.9426
unclassified Clostridiales Family XIII. Incertae Sedis	msp_0851	0.0342304	0.369614	3.50695e-08	1.95923e-08	1.78996
Blautia producta 2	msp_0113	0.0357755	0.384198	5.7698e-08	2.19524e-08	2.62832
Bacteroides cutis	msp_0363	0.0363093	0.387822	3.69256e-09	1.08711e-08	0.339669
unclassified Christensenellaceae-Catabacteriaceae	msp_0781	0.036837	0.389006	3.78325e-09	7.86113e-09	0.481261
Pyramidobacter piscolens	msp_0409	0.0366389	0.389006	4.68999e-08	7.80725e-09	6.00722
unclassified Faecalibacterium	msp_1255	0.0372076	0.389006	1.29631e-07	7.65597e-09	16.9321
Collinsella sp. UBA1690	msp_1377	0.0372076	0.389006	5.12327e-08	2.58123e-09	19.8482
Christensenellaceae bacterium Phil1 & [Clostridium] sp. CAG:226	msp_0173	0.0379827	0.392952	5.38889e-08	1.25585e-07	0.429104
Alistipes sp. cv1	msp_0324	0.0377851	0.392952	1.28322e-07	1.59697e-07	0.803532
#N/A	msp_0449	0.0384594	0.395811	1.31821e-09	2.17411e-09	0.606324
Roseburia hominis	msp_0071	0.0395264	0.404685	6.01204e-07	7.47067e-07	0.804753
unclassified Clostridiales Family XIII. Incertae Sedis	msp_1291	0.0413717	0.410806	6.90349e-08	3.57959e-08	1.92857
Anaerococcus obesiensis == vaginalis	msp_1336	0.0412714	0.410806	1.34601e-09	4.88974e-11	27.5273
Raoultella ornithinolytica	msp_1754	0.0412714	0.410806	2.35497e-09	4.88974e-11	48.1615
Fenollaria massiliensis	msp_1457	0.0412714	0.410806	4.02496e-09	4.88974e-11	82.3144
Clostridium sp. CL-2	msp_1820	0.0412714	0.410806	9.39382e-09	4.88974e-11	192.113
Clostridioides difficile	msp_1682c	0.0412714	0.410806	9.72664e-09	4.88974e-11	198.919
Butyricimonas virosa	msp_0128	0.0416815	0.411813	2.11513e-07	2.41429e-07	0.876088
Emergencia timonensis	msp_0104	0.0428359	0.421113	4.50413e-08	3.05673e-08	1.47351
[Ruminococcus] sp. CAG:17 / Blautia sp. 2789STDY5608880	msp_0065	0.044317	0.433517	3.61213e-08	5.10026e-08	0.708225
Faecalicatena fissicatena	msp_1747	0.0454108	0.442028	2.08772e-09	1.05315e-09	1.98236
Ruminococcus bicirculans	msp_0013	0.0460403	0.445959	1.34294e-06	2.32444e-06	0.57775
[Clostridium] sp. CAG:167	msp_0463	0.0471007	0.454005	1.27677e-09	1.10963e-08	0.115062
Coprococcus eutactus 1	msp_0179	0.0478578	0.456846	2.28611e-08	8.79728e-08	0.259866
unclassified Ruminococcaceae	msp_0571	0.0476745	0.456846	1.70895e-06	1.02319e-06	1.67022
Acidaminococcus sp. CAG:542	msp_0744	0.0486251	0.459728	2.67546e-08	6.26445e-08	0.427085
Holdemania massiliensis	msp_1362	0.0486078	0.459728	5.32551e-08	2.09143e-08	2.54635
[Clostridium] sp. CAG:299	msp_0186	0.048866	0.459805	2.00534e-07	3.06106e-07	0.655111
Bifidobacterium adolescentis	msp_0263	0.0494728	0.463309	1.28339e-06	6.28941e-07	2.04056
[Clostridium] sp. CAG:567	msp_0872	0.0498342	0.46446	1.31968e-07	1.70084e-07	0.775897
Bacteroides thetaiotaomicron	msp_0011	0.0500658	0.46446	2.58204e-06	3.06653e-06	0.842006
Blautia sp. 2789STDY5834862	msp_1403	0.0509375	0.470338	1.19656e-08	8.92435e-09	1.34078
Prevotella stercorea	msp_0275	0.0514659	0.473008	1.29659e-07	1.59348e-06	0.0813682
Brachyspira sp. CAG:700	msp_0395	0.0565099	0.475164	4.43199e-11	2.43359e-07	0.000182118
[Clostridium] sp. CAG:307	msp_0527	0.0565099	0.475164	4.43199e-11	1.76322e-08	0.00251359
unclassified Blautia	msp_0272	0.0565099	0.475164	4.43199e-11	1.18352e-08	0.00374475
unclassified Clostridiales 1	msp_1166	0.0565099	0.475164	4.43199e-11	9.81014e-09	0.00451777
unclassified Bacteroides	msp_0351	0.0565099	0.475164	4.43199e-11	8.40409e-09	0.00527361
unclassified Clostridiales 4	msp_0699	0.0565099	0.475164	4.43199e-11	7.39518e-09	0.00599309
Alistipes timonensis	msp_0429	0.0565099	0.475164	4.43199e-11	6.36427e-09	0.00696386
unclassified Lachnospiraceae	msp_0688	0.0565099	0.475164	4.43199e-11	5.30045e-09	0.00836154
unclassified Bacteroidales	msp_1759	0.0565099	0.475164	4.43199e-11	4.022e-09	0.0110194
unclassified_Anaeroplasmataceae	msp_1389	0.0565099	0.475164	4.43199e-11	3.09358e-09	0.0143264
unclassified Lachnoclostridium	msp_0750	0.0565099	0.475164	4.43199e-11	2.3578e-09	0.0187972
Clostridiales bacterium CIM:MAG 442	msp_0732	0.0565099	0.475164	4.43199e-11	2.0725e-09	0.0213847
unclassified Cloacibacillus	msp_0846	0.0565099	0.475164	4.43199e-11	1.40809e-09	0.0314753
Coprobacter fastidiosus	msp_0139	0.0556085	0.475164	6.18726e-08	1.7549e-07	0.35257
Sutterella sp. CAG:521	msp_0675	0.0526463	0.475164	3.7007e-08	1.04332e-07	0.354703
unclassified Veillonellaceae	msp_0406	0.0547388	0.475164	1.59726e-08	3.95921e-08	0.403428
Olsenella sp. GAM18	msp_1531c	0.0549309	0.475164	1.65071e-08	1.64418e-08	1.00397
unclassified Roseburia	msp_0805	0.0550022	0.475164	3.21866e-07	2.33512e-07	1.37837
Klebsiella quasipneumoniae	msp_0174	0.0534662	0.475164	2.65454e-07	1.55677e-07	1.70515
Enterobacter roggenkampii	msp_0209	0.0540571	0.475164	1.51431e-07	3.82033e-08	3.96381
unclassified Ruminococcus	msp_1833	0.0587469	0.484156	1.02645e-09	8.89809e-08	0.0115357
[Bacilli] bacterium Phil2	msp_1204	0.0587469	0.484156	8.34027e-09	1.94885e-07	0.0427958
Bacteroides faecichinchillae	msp_1441c	0.0587469	0.484156	4.0877e-10	3.94826e-09	0.103532
unclassified Ruminococcaceae	msp_0444	0.0593009	0.484156	8.91937e-09	4.82689e-08	0.184785
Alistipes shahii	msp_0196	0.059217	0.484156	5.52607e-07	8.08904e-07	0.683155
Lachnoclostridium sp. SNUG30386 / [Clostridium] sp. CAG:43	msp_0346	0.0585363	0.484156	1.03535e-06	9.63905e-07	1.07412
unclassified Negativicutes 2	msp_1195	0.0595395	0.484156	6.27957e-08	2.97929e-08	2.10774
Olsenella provencensis	msp_0969	0.0589987	0.484156	4.46212e-09	1.18011e-10	37.811
unclassified Clostridiales	msp_0323	0.0600899	0.485899	9.63227e-10	3.14123e-08	0.030664
Turicimonas muris	msp_0618	0.0604219	0.485899	8.05456e-10	3.05019e-09	0.264067
Eisenbergiella tayi	msp_0014	0.060564	0.485899	1.52985e-07	3.00827e-08	5.08548
Enterococcus avium	msp_1697	0.0614438	0.485899	8.49137e-09	1.61829e-09	5.24712
Lactobacillus oris	msp_1773	0.0609482	0.485899	4.63793e-09	7.36446e-10	6.29772
Lactobacillus johnsonii	msp_1265	0.0614438	0.485899	6.16333e-08	9.70545e-09	6.35038
Desulfovibrio fairfieldensis	msp_0295	0.061475	0.485899	5.9186e-08	8.0786e-09	7.32627
Coprobacillus cateniformis	msp_0132	0.0621212	0.48905	1.47836e-07	1.22235e-07	1.20944
Bacteroides eggerthii	msp_0036	0.0625375	0.490194	1.0242e-06	1.60749e-06	0.637139
Collinsella tanakaei	msp_0785	0.0627627	0.490194	1.62223e-07	1.12651e-07	1.44005
unclassified Blautia	msp_0756	0.0633716	0.493001	8.11036e-09	2.06279e-08	0.393175
Prevotella corporis	msp_1126	0.0639499	0.495549	3.03691e-09	3.07931e-10	9.86228
unclassified_Holdemanella	msp_0981	0.0657299	0.507353	2.52421e-08	5.88313e-08	0.42906
unclassified Lachnoclostridium	msp_0705	0.0679378	0.509822	1.19946e-07	1.51803e-07	0.790144
Firmicutes bacterium CAG:24 / [Clostridium] sp. 2789STDY5834869 & 2789STDY5834922	msp_0125	0.0678907	0.509822	5.40383e-07	4.58318e-07	1.17906
Peptoniphilus harei	msp_1168	0.0683719	0.509822	1.0405e-09	4.88974e-11	21.2792
Prevotella timonensis	msp_0739c	0.0683719	0.509822	1.25142e-09	4.88974e-11	25.5928
Atopobium parvulum	msp_1191c	0.0683719	0.509822	2.31792e-09	4.88974e-11	47.4037
Lactobacillus agilis	msp_0866c	0.0683719	0.509822	4.70024e-09	4.88974e-11	96.1246
unclassified Oscillospiraceae	msp_0240	0.0683719	0.509822	6.60385e-09	4.88974e-11	135.055
Lactobacillus reuteri	msp_1237	0.0683719	0.509822	8.9515e-09	4.88974e-11	183.067
unclassified Clostridiales 2	msp_1253	0.0683719	0.509822	1.7769e-08	4.88974e-11	363.393
Alistipes sp. Zagget8	msp_1241	0.0694551	0.515952	4.73933e-09	2.81633e-08	0.168281
Oxalobacter formigenes 1	msp_1019	0.0708939	0.524668	2.01489e-08	4.78362e-08	0.421205
unclassified Christensenellaceae-Catabacteriaceae	msp_1094	0.0722795	0.532927	5.34182e-09	2.45276e-09	2.17788
[Eubacterium] sp. CAG:248	msp_0161	0.0746406	0.541073	5.98354e-07	1.13489e-06	0.527236
[Faecalibacterium] sp. CAG:74	msp_0034	0.0741781	0.541073	7.13671e-07	1.07821e-06	0.661905
unclassified Bacteroides	msp_0460	0.074669	0.541073	9.9941e-08	1.45026e-07	0.689125
Clostridium paraputrificum	msp_0347	0.0742362	0.541073	3.15809e-08	2.65277e-08	1.19049
[Clostridium] citroniae	msp_0713	0.0747535	0.541073	7.72697e-08	4.32018e-08	1.78858
unclassified Lachnospiraceae	msp_1270	0.0777307	0.560569	1.0398e-08	3.40877e-08	0.305037
Dorea longicatena 1	msp_0307	0.0852769	0.612753	2.41141e-07	1.82162e-07	1.32377
Clostridiales bacterium RUG303 & RUG439 & RUG453 / Firmicutes bacterium CAG:129	msp_0777	0.0874358	0.62599	1.52915e-07	1.75106e-07	0.873274
unclassified Bacteroides	msp_0502	0.0884405	0.630897	5.30679e-08	1.26419e-07	0.419777
Parabacteroides johnsonii	msp_0083	0.0898143	0.638392	1.72819e-07	6.12726e-08	2.82049
Slackia piriformis	msp_1634	0.0904581	0.640664	4.04272e-08	5.79433e-09	6.97703
Bacteroides sartorii	msp_0971	0.120186	0.647107	4.43199e-11	1.4702e-07	0.000301456
unclassified Prevotella	msp_0997	0.120186	0.647107	4.43199e-11	1.44927e-07	0.000305808
unclassified Lachnospiraceae	msp_0863	0.120186	0.647107	4.43199e-11	1.14791e-07	0.000386092
unclassified Prevotella	msp_0746	0.120186	0.647107	4.43199e-11	6.90017e-08	0.000642301
Firmicutes bacterium CAG:555	msp_0734	0.120186	0.647107	4.43199e-11	3.72032e-08	0.00119129
Bacteroidales bacterium CIM:MAG 858	msp_0593	0.120186	0.647107	4.43199e-11	1.77606e-08	0.0024954
Clostridium neonatale	msp_1772c	0.120186	0.647107	4.43199e-11	1.72822e-08	0.00256449
#N/A	msp_0002	0.120186	0.647107	4.43199e-11	1.42795e-08	0.00310374
#N/A	msp_0099	0.120186	0.647107	4.43199e-11	1.3467e-08	0.00329101
unclassified Bilophila	msp_1076	0.120186	0.647107	4.43199e-11	7.55836e-09	0.0058637
unclassified Bacteroides	msp_1384	0.120186	0.647107	4.43199e-11	7.26313e-09	0.00610204
unclassified Clostridiales 2	msp_1189	0.115085	0.647107	2.5922e-10	4.12635e-08	0.00628208
unclassified Rhodospirillales	msp_0718	0.120186	0.647107	4.43199e-11	6.5552e-09	0.00676103
unclassified Clostridiales 5	msp_1577	0.120186	0.647107	4.43199e-11	6.52264e-09	0.00679478
#N/A	msp_1871	0.120186	0.647107	4.43199e-11	6.37209e-09	0.00695532
Duodenibacillus massiliensis	msp_0414	0.120186	0.647107	4.43199e-11	6.09529e-09	0.00727118
Parabacteroides sp. SN4	msp_0264	0.120186	0.647107	4.43199e-11	5.19061e-09	0.00853848
unclassified_RF39_Mollicutes	msp_1285	0.120186	0.647107	4.43199e-11	5.11138e-09	0.00867082
#N/A	msp_0663	0.120186	0.647107	4.43199e-11	4.59931e-09	0.00963621
unclassified Oribacterium	msp_0995	0.120186	0.647107	4.43199e-11	4.46869e-09	0.00991788
#N/A	msp_0516	0.120186	0.647107	4.43199e-11	3.84724e-09	0.0115199
unclassified_Holdemanella	msp_1240	0.120186	0.647107	4.43199e-11	3.6749e-09	0.0120602
#N/A	msp_0657	0.120186	0.647107	4.43199e-11	3.15532e-09	0.0140461
unclassified Ruminococcus	msp_0434	0.120186	0.647107	4.43199e-11	2.75493e-09	0.0160875
unclassified Sutterella	msp_1913	0.120186	0.647107	4.43199e-11	2.18229e-09	0.0203089
[Clostridium] sp. CAG:967	msp_0824	0.120186	0.647107	4.43199e-11	1.98953e-09	0.0222765
Veillonella magna	msp_0968c	0.120186	0.647107	4.43199e-11	1.80595e-09	0.0245411
#N/A	msp_1956	0.120186	0.647107	4.43199e-11	1.5125e-09	0.0293024
Akkermansia sp. KLE1605	msp_0201	0.120186	0.647107	4.43199e-11	1.50536e-09	0.0294413
unclassified Ruminiclostridium	msp_0252	0.120186	0.647107	4.43199e-11	1.4925e-09	0.0296951
unclassified Prevotella	msp_1174	0.115085	0.647107	3.7015e-10	1.18997e-08	0.0311058
unclassified Clostridiales 4	msp_0673	0.120186	0.647107	4.43199e-11	1.38411e-09	0.0320206
unclassified Roseburia	msp_1711	0.120186	0.647107	4.43199e-11	1.27733e-09	0.0346972
Clostridiales bacterium CIM:MAG 491	msp_0725	0.120186	0.647107	4.43199e-11	1.17351e-09	0.0377671
unclassified Christensenellaceae-Catabacteriaceae	msp_1654	0.120186	0.647107	4.43199e-11	1.16246e-09	0.0381261
unclassified Sutterella	msp_0967	0.120186	0.647107	4.43199e-11	1.08447e-09	0.0408679
#N/A	msp_1580c	0.120186	0.647107	4.43199e-11	9.85257e-10	0.0449831
Haemophilus pittmaniae	msp_1476	0.120186	0.647107	4.43199e-11	8.52262e-10	0.0520027
unclassified Odoribacteraceae	msp_1870	0.120186	0.647107	4.43199e-11	7.76135e-10	0.0571034
Clostridiales bacterium CIM:MAG 1396	msp_1315	0.120186	0.647107	4.43199e-11	4.86313e-10	0.0911346
#N/A	msp_0871	0.115085	0.647107	6.57172e-10	6.38398e-09	0.102941
[Clostridium] sp. 2789STDY5834920	msp_1491	0.118241	0.647107	1.1833e-09	1.1134e-08	0.106278
[Clostridium] sp. CAG:253	msp_0243	0.098416	0.647107	1.17366e-08	9.29212e-08	0.126307
Anaerofilum sp. An201	msp_1776c	0.110683	0.647107	1.64224e-08	9.47938e-08	0.173243
#N/A	msp_0635	0.106341	0.647107	3.77367e-09	1.43751e-08	0.262514
unclassified Lachnospiraceae	msp_1541	0.119154	0.647107	3.01479e-09	8.55288e-09	0.352489
[Clostridium] sp. 2789STDY5608884	msp_0373	0.117499	0.647107	3.39391e-08	8.74161e-08	0.388247
[Clostridium] sp. CAG:349	msp_0854	0.113953	0.647107	7.72857e-08	1.97632e-07	0.391058
unclassified Oscillibacter	msp_1062	0.118054	0.647107	7.70946e-09	1.93058e-08	0.399335
Ruminococcus sp. UNK.MGS-30	msp_0325	0.0947076	0.647107	2.40556e-07	4.60336e-07	0.522566
Alistipes indistinctus	msp_0318	0.101298	0.647107	8.71502e-08	1.55798e-07	0.559379
Coriobacteriia bacterium CIM:MAG 1296_1	msp_0942	0.0947208	0.647107	5.43156e-09	9.34644e-09	0.581136
Prevotella copri 2	msp_0224	0.108943	0.647107	1.39624e-06	2.24732e-06	0.621294
Butyricimonas sp. Marseille-P3923	msp_0088	0.106803	0.647107	2.50825e-08	3.40884e-08	0.735808
Parabacteroides merdae	msp_0027	0.114241	0.647107	7.47082e-07	1.00058e-06	0.746651
Alistipes inops == Tidjanibacter massiliensis	msp_0230	0.119387	0.647107	9.62774e-08	1.24379e-07	0.774064
[Clostridium] sp. CAG:7	msp_0079	0.0982628	0.647107	1.13553e-06	1.42177e-06	0.798669
unclassified Oscillibacter	msp_1238	0.0936826	0.647107	4.55294e-09	5.57804e-09	0.816225
unclassified Oscillospiraceae	msp_1173c	0.11971	0.647107	9.38235e-08	1.0933e-07	0.858169
Alistipes onderdonkii	msp_0032	0.100868	0.647107	1.33105e-06	1.41104e-06	0.943313
Megamonas funiformis == rupellensis	msp_0134	0.0952799	0.647107	6.3604e-06	6.06749e-06	1.04827
unclassified Eisenbergiella	msp_0085	0.107839	0.647107	4.88834e-09	4.52752e-09	1.07969
unclassified Lachnospiraceae	msp_1499	0.106914	0.647107	1.57677e-08	7.74154e-09	2.03677
Holdemanella biformis	msp_0648	0.0985691	0.647107	4.30055e-07	1.83678e-07	2.34135
unclassified Christensenellaceae-Catabacteriaceae	msp_0979	0.0979049	0.647107	2.88659e-08	1.03481e-08	2.78949
Dialister invisus	msp_0212	0.112158	0.647107	8.8421e-07	2.36005e-07	3.74657
Collinsella aerofaciens	msp_1244	0.0996267	0.647107	2.23541e-06	5.57241e-07	4.01157
unclassified Parabacteroides	msp_1814	0.0959568	0.647107	7.49515e-09	1.69464e-09	4.42287
Blautia hydrogenotrophica	msp_0112	0.111593	0.647107	2.21695e-08	4.09198e-09	5.41779
Alistipes [Bacteroidales] bacterium 55_9	msp_0636	0.119308	0.647107	1.22388e-08	1.93811e-09	6.31484
unclassified Roseburia	msp_1120	0.0968611	0.647107	6.08993e-09	8.42347e-10	7.22972
Clostridia bacterium UC5.1-2E3	msp_0647	0.102081	0.647107	1.8227e-08	2.44963e-09	7.44072
unclassified Niameybacter	msp_1679	0.103682	0.647107	7.55998e-09	9.80146e-10	7.71312
Clostridiales bacterium CIM:MAG 131	msp_0410	0.107839	0.647107	1.11973e-08	1.42814e-09	7.8405
unclassified Anaerostipes	msp_1906	0.106439	0.647107	1.13708e-08	8.56436e-10	13.2769
Peptostreptococcus anaerobius	msp_0935	0.115102	0.647107	7.48775e-10	4.88974e-11	15.3132
unclassified Clostridiales Family XIII. Incertae Sedis	msp_1946	0.115102	0.647107	7.60902e-10	4.88974e-11	15.5612
Peptoniphilus lacrimalis	msp_1057c	0.115102	0.647107	8.33149e-10	4.88974e-11	17.0387
Olsenella sp. Marseille-P2300	msp_0873	0.115102	0.647107	1.1314e-09	4.88974e-11	23.1382
unclassified Lachnospiraceae	msp_1527	0.101652	0.647107	8.09556e-08	2.48211e-09	32.6157
Morganella morganii	msp_0100	0.0968611	0.647107	1.29921e-08	2.23571e-10	58.1118
unclassified Clostridiales 2	msp_1372	0.115102	0.647107	3.46752e-09	4.88974e-11	70.9141
unclassified Sutterella	msp_1706	0.115102	0.647107	7.54677e-09	4.88974e-11	154.339
Muribaculaceae bacterium sp1	msp_0628	0.115102	0.647107	1.08067e-08	4.88974e-11	221.007
Anaerotruncus sp. CAG:528	msp_0569	0.115102	0.647107	2.87076e-08	4.88974e-11	587.099
unclassified_RF39_Mollicutes	msp_1201	0.115102	0.647107	2.97642e-08	4.88974e-11	608.707
[Clostridium] sp. CAG:508	msp_1005	0.115102	0.647107	8.94974e-08	4.88974e-11	1830.31
Lactobacillus gallinarum	msp_1059c	0.115102	0.647107	8.56033e-07	4.88974e-11	17506.7
[Eubacterium] sp. CAG:251 / [Clostridium] sp. A254.MGS-251	msp_0277	0.120633	0.647746	1.46771e-06	1.08823e-06	1.34871
Klebsiella variicola	msp_0241	0.121138	0.648693	2.68229e-07	2.45733e-08	10.9155
unclassified Ruminococcus	msp_0322	0.123895	0.661666	5.64345e-08	2.78731e-07	0.202469
Akkermansia muciniphila 2	msp_0070	0.124338	0.662245	1.70994e-07	3.64849e-07	0.46867
#N/A	msp_0716	0.125225	0.665175	1.41562e-08	1.87795e-08	0.753812
unclassified Oscillospiraceae	msp_0855	0.12592	0.667071	4.80847e-09	1.53491e-08	0.313274
[Clostridium] sp. CAG:169	msp_0357	0.126996	0.670972	1.03488e-07	7.01275e-08	1.47571
unclassified Ruminococcaceae	msp_0095	0.130726	0.688837	1.40266e-06	1.23781e-06	1.13318
Bacteroides ovatus	msp_0007	0.132784	0.697823	2.83095e-06	2.72587e-06	1.03855
unclassified Clostridiales 5	msp_0270	0.135209	0.70868	6.72603e-08	4.10355e-08	1.63908
#N/A	msp_1090	0.135655	0.709138	7.41849e-09	1.11809e-08	0.663498
[Clostridium] spiroforme	msp_0883	0.136123	0.709706	5.18848e-08	2.84005e-08	1.8269
Eisenbergiella massiliensis	msp_0018	0.137123	0.713041	1.32203e-07	5.93058e-08	2.22918
Eggerthella sp. 51_9 & CAG:209	msp_0800	0.137982	0.715623	1.57667e-08	1.47948e-08	1.06569
Anaerostipes hadrus 1	msp_0107	0.141054	0.729639	1.92083e-06	1.72813e-06	1.11151
#N/A	msp_1171	0.141929	0.73161	1.29379e-08	7.27596e-09	1.77817
Firmicutes bacterium CAG:424	msp_0182	0.142175	0.73161	3.6491e-08	1.39118e-08	2.62304
Bacteroides stercoris	msp_0031	0.142826	0.733052	5.1722e-06	6.55028e-06	0.789615
[Eubacterium] ramulus	msp_0299	0.146366	0.74927	7.41547e-08	5.99773e-08	1.23638
Allisonella histaminiformans	msp_1114	0.147725	0.754273	7.31926e-08	5.45413e-08	1.34197
unclassified Blautia	msp_0309	0.149898	0.763399	5.88179e-08	5.49744e-08	1.06991
Agathobaculum butyriciproducens	msp_0769	0.152393	0.772632	6.50402e-07	5.60969e-07	1.15943
Lactobacillus delbrueckii	msp_1287	0.153018	0.772632	4.28187e-08	9.86885e-09	4.33878
Acidaminococcus sp. Marseille-P4266	msp_0649	0.153275	0.772632	1.28723e-07	2.398e-08	5.36792
Klebsiella aerogenes	msp_0157	0.153263	0.772632	8.33426e-07	2.08488e-08	39.9747
Peptostreptococcus stomatis	msp_1327	0.155717	0.778978	2.64536e-09	4.10578e-10	6.443
Lactobacillus casei == paracasei	msp_1089	0.155717	0.778978	2.58176e-09	2.7862e-10	9.26624
unclassified Alistipes	msp_1083	0.155717	0.778978	4.9653e-09	3.33896e-10	14.8708
unclassified Flavonifractor	msp_1581	0.156941	0.783122	6.10554e-10	5.36044e-09	0.1139
unclassified Ruminococcaceae	msp_0891	0.157424	0.78355	9.89616e-09	5.73423e-10	17.2581
Acidaminococcus massiliensis	msp_0488	0.158017	0.784527	6.14581e-08	2.59755e-08	2.366
Prevotella sp. 885	msp_0229	0.160332	0.784544	7.49963e-09	7.37675e-07	0.0101666
[Staphylococcus] sp. CAG:324	msp_0811	0.160332	0.784544	2.11279e-09	1.63946e-08	0.128871
Prevotella copri 1	msp_0041	0.159887	0.784544	2.79585e-06	1.50835e-05	0.185359
unclassified Muribaculaceae	msp_0786	0.160332	0.784544	5.70257e-09	2.54575e-08	0.224004
Clostridiales bacterium UBA643	msp_1293	0.160332	0.784544	3.22344e-09	1.12125e-08	0.287486
unclassified Faecalibacterium	msp_0484	0.160403	0.784544	1.48199e-06	1.34685e-06	1.10034
Holdemania filiformis	msp_1556	0.161192	0.786458	1.34126e-07	7.01983e-08	1.91067
Faecalibacterium prausnitzii 3	msp_0388	0.161672	0.786858	4.57056e-06	3.33143e-06	1.37195
unclassified Christensenellaceae-Catabacteriaceae	msp_1564	0.163128	0.791994	9.58139e-09	2.13727e-09	4.48301
[Ruminococcus] lactaris	msp_0250	0.164042	0.794479	4.52038e-07	5.30801e-07	0.851614
unclassified Clostridiales 5	msp_1302	0.166094	0.802447	6.30203e-08	1.0356e-07	0.608539
Pseudoflavonifractor capillosus	msp_1584	0.167278	0.806197	1.69865e-09	1.04224e-09	1.6298
[Clostridium] sp. 2789STDY5834874 & sp. 2789STDY5608885	msp_0473c	0.17332	0.833284	2.50001e-08	3.35543e-08	0.745066
Prevotella sp. CAG:732	msp_0078	0.273538	0.834121	4.43199e-11	7.9576e-07	5.56951e-05
Prevotella sp. UBA630	msp_0687	0.273538	0.834121	4.43199e-11	4.08312e-07	0.000108544
Prevotella sp. CAG:924	msp_0519	0.273538	0.834121	4.43199e-11	1.948e-07	0.000227515
unclassified Bacteroides	msp_1843	0.273538	0.834121	4.43199e-11	1.22343e-07	0.000362259
unclassified Clostridiales 2	msp_1288	0.273538	0.834121	4.43199e-11	6.42476e-08	0.00068983
unclassified Prevotella	msp_1568	0.273538	0.834121	4.43199e-11	4.8666e-08	0.000910696
unclassified Clostridiales 2	msp_1004	0.273538	0.834121	4.43199e-11	4.59356e-08	0.000964826
#N/A	msp_1849	0.273538	0.834121	4.43199e-11	3.31009e-08	0.00133894
unclassified Bacteroides	msp_1904	0.273538	0.834121	4.43199e-11	2.71204e-08	0.00163419
#N/A	msp_1330	0.273538	0.834121	4.43199e-11	2.61968e-08	0.0016918
#N/A	msp_1962	0.273538	0.834121	4.43199e-11	2.40355e-08	0.00184394
#N/A	msp_1364	0.273538	0.834121	4.43199e-11	2.32424e-08	0.00190686
#N/A	msp_1941	0.273538	0.834121	4.43199e-11	2.07321e-08	0.00213775
unclassified Roseburia	msp_0371	0.273538	0.834121	4.43199e-11	2.04011e-08	0.00217243
unclassified Clostridiales 2	msp_1855	0.273538	0.834121	4.43199e-11	1.74596e-08	0.00253842
unclassified Clostridiales 2	msp_1181	0.273538	0.834121	4.43199e-11	1.72425e-08	0.00257038
[Clostridium] sp. CAG:568	msp_1111	0.230175	0.834121	3.01859e-10	1.14696e-07	0.00263182
unclassified Clostridiales 5	msp_1298	0.273538	0.834121	4.43199e-11	1.47257e-08	0.0030097
[Mollicutes] bacterium Phil14	msp_1666	0.273538	0.834121	4.43199e-11	1.46417e-08	0.00302696
Proteobacteria bacterium CAG:495	msp_0642	0.273538	0.834121	4.43199e-11	1.35207e-08	0.00327794
#N/A	msp_1192	0.273538	0.834121	4.43199e-11	1.35148e-08	0.00327937
unclassified Barnesiellaceae	msp_1878	0.273538	0.834121	4.43199e-11	1.30816e-08	0.00338795
unclassified Blautia	msp_1202	0.273538	0.834121	4.43199e-11	1.24496e-08	0.00355996
unclassified Methanomassiliicoccaceae	msp_1467	0.273538	0.834121	4.43199e-11	1.21061e-08	0.00366095
unclassified Oscillibacter	msp_0505	0.273538	0.834121	4.43199e-11	1.14418e-08	0.00387351
unclassified Clostridiales 5	msp_0311	0.273538	0.834121	4.43199e-11	1.00454e-08	0.00441198
unclassified Prevotella	msp_1885	0.273538	0.834121	4.43199e-11	9.34681e-09	0.00474171
unclassified Faecalibacterium	msp_0778	0.273538	0.834121	4.43199e-11	9.06986e-09	0.0048865
[Escherichia coli] CIM:MAG 560	msp_1863	0.273538	0.834121	4.43199e-11	8.98121e-09	0.00493474
unclassified Clostridiales 2	msp_1393	0.273538	0.834121	4.43199e-11	8.36362e-09	0.00529913
Clostridiales bacterium UBA4698	msp_1686	0.273538	0.834121	4.43199e-11	8.10302e-09	0.00546955
#N/A	msp_1935	0.273538	0.834121	4.43199e-11	7.94886e-09	0.00557563
#N/A	msp_1167	0.273538	0.834121	4.43199e-11	7.72994e-09	0.00573354
#N/A	msp_1509	0.273538	0.834121	4.43199e-11	7.62674e-09	0.00581112
Ruminococcus champanellensis	msp_0367	0.273538	0.834121	4.43199e-11	7.23662e-09	0.00612439
unclassified Muribaculaceae	msp_1839	0.273538	0.834121	4.43199e-11	6.96391e-09	0.00636423
unclassified Clostridiales 4	msp_0491	0.273538	0.834121	4.43199e-11	6.95142e-09	0.00637567
#N/A	msp_1924	0.273538	0.834121	4.43199e-11	6.09893e-09	0.00726683
Candidatus Methanomassiliicoccus intestinalis	msp_0896	0.273538	0.834121	4.43199e-11	5.98989e-09	0.00739911
unclassified Phascolarctobacterium	msp_1880	0.273538	0.834121	4.43199e-11	5.66362e-09	0.00782537
Ruminococcus sp. CAG:579	msp_0481	0.230175	0.834121	1.233e-09	1.37965e-07	0.00893703
uncultured Clostridiales bacterium RUG798	msp_0682	0.273538	0.834121	4.43199e-11	4.71766e-09	0.00939446
unclassified Muribaculaceae	msp_1830	0.273538	0.834121	4.43199e-11	4.64134e-09	0.00954896
#N/A	msp_1589	0.273538	0.834121	4.43199e-11	4.6222e-09	0.00958848
unclassified Lachnospiraceae	msp_0332	0.273538	0.834121	4.43199e-11	4.54798e-09	0.00974497
#N/A	msp_1749	0.273538	0.834121	4.43199e-11	3.99321e-09	0.0110988
[Eubacterium] sp. CAG:786	msp_0427	0.273538	0.834121	4.43199e-11	3.34471e-09	0.0132507
unclassified Catabacter	msp_1400	0.273538	0.834121	4.43199e-11	3.31579e-09	0.0133663
unclassified Negativibacillus	msp_1902	0.273538	0.834121	4.43199e-11	3.27019e-09	0.0135527
#N/A	msp_1379	0.273538	0.834121	4.43199e-11	3.18318e-09	0.0139232
unclassified Muribaculaceae	msp_1836	0.273538	0.834121	4.43199e-11	3.16486e-09	0.0140037
unclassified Atopobiaceae	msp_1142	0.273538	0.834121	4.43199e-11	3.03779e-09	0.0145895
[Bacteroides] sp. CAG:144	msp_0412	0.273538	0.834121	4.43199e-11	2.82178e-09	0.0157064
#N/A	msp_0900	0.273538	0.834121	4.43199e-11	2.57159e-09	0.0172344
unclassified Clostridiales 2	msp_1442	0.273538	0.834121	4.43199e-11	2.52684e-09	0.0175397
#N/A	msp_1731	0.273538	0.834121	4.43199e-11	2.39022e-09	0.0185422
unclassified Akkermansia	msp_0411	0.273538	0.834121	4.43199e-11	2.13185e-09	0.0207894
unclassified Oscillospiraceae	msp_1016	0.273538	0.834121	4.43199e-11	2.06146e-09	0.0214993
#N/A	msp_1200	0.273538	0.834121	4.43199e-11	2.04401e-09	0.0216828
unclassified_RF39_Mollicutes	msp_1434	0.273538	0.834121	4.43199e-11	2.00534e-09	0.022101
Lachnoclostridium sp. UBA2905	msp_0829	0.273538	0.834121	4.43199e-11	1.7052e-09	0.025991
Alistipes sp. An54 & An116	msp_1618	0.273538	0.834121	4.43199e-11	1.68933e-09	0.0262351
unclassified Sutterella	msp_0466	0.273538	0.834121	4.43199e-11	1.68116e-09	0.0263627
[Firmicutes] bacterium CAG:631	msp_1101	0.273538	0.834121	4.43199e-11	1.66745e-09	0.0265794
unclassified Bacteroidales	msp_0987	0.273538	0.834121	4.43199e-11	1.61195e-09	0.0274945
unclassified Acidaminococcus	msp_1277	0.273538	0.834121	4.43199e-11	1.61141e-09	0.0275039
#N/A	msp_1659c	0.273538	0.834121	4.43199e-11	1.50121e-09	0.0295228
unclassified Lachnospiraceae	msp_0185	0.230175	0.834121	1.99763e-10	6.70306e-09	0.0298018
unclassified_RF39_Mollicutes	msp_1540	0.273538	0.834121	4.43199e-11	1.33952e-09	0.0330865
unclassified Ruminococcaceae	msp_1443	0.273538	0.834121	4.43199e-11	1.29798e-09	0.0341452
unclassified Bacteroides	msp_0355	0.273538	0.834121	4.43199e-11	1.28861e-09	0.0343937
unclassified Alistipes	msp_1841	0.273538	0.834121	4.43199e-11	1.27937e-09	0.0346419
#N/A	msp_1703	0.273538	0.834121	4.43199e-11	1.24688e-09	0.0355447
unclassified_RF39_Mollicutes	msp_1226	0.273538	0.834121	4.43199e-11	1.21734e-09	0.0364073
unclassified Libanicoccus	msp_1596	0.273538	0.834121	4.43199e-11	1.20655e-09	0.0367328
unclassified Veillonella	msp_1294	0.273538	0.834121	4.43199e-11	1.18629e-09	0.0373602
Firmicutes bacterium CAG:475	msp_0567	0.273538	0.834121	4.43199e-11	1.135e-09	0.0390482
unclassified Clostridiales 5	msp_0631	0.273538	0.834121	4.43199e-11	1.13233e-09	0.0391404
#N/A	msp_1687	0.273538	0.834121	4.43199e-11	1.12247e-09	0.0394843
unclassified Muribaculaceae	msp_1130	0.273538	0.834121	4.43199e-11	1.09799e-09	0.0403645
#N/A	msp_2002	0.273538	0.834121	4.43199e-11	1.07285e-09	0.0413103
#N/A	msp_0255	0.273538	0.834121	4.43199e-11	1.02403e-09	0.0432801
unclassified Muribaculaceae	msp_1178	0.273538	0.834121	4.43199e-11	9.99582e-10	0.0443385
Acidaminococcus fermentans	msp_0696	0.273538	0.834121	4.43199e-11	9.67796e-10	0.0457947
Elusimicrobia bacterium UBA1436	msp_1280	0.273538	0.834121	4.43199e-11	9.27329e-10	0.0477931
unclassified Butyricimonas	msp_0191	0.228223	0.834121	1.35599e-09	2.79668e-08	0.0484856
unclassified Clostridiales	msp_1893	0.273538	0.834121	4.43199e-11	9.01133e-10	0.0491824
#N/A	msp_0120	0.273538	0.834121	4.43199e-11	8.97669e-10	0.0493722
Odoribacter laneus	msp_0216	0.273538	0.834121	4.43199e-11	8.67093e-10	0.0511132
unclassified Lachnospiraceae	msp_0550	0.273538	0.834121	4.43199e-11	8.59597e-10	0.0515589
#N/A	msp_0768	0.273538	0.834121	4.43199e-11	8.3996e-10	0.0527643
unclassified Fournierella	msp_1548	0.273538	0.834121	4.43199e-11	8.2004e-10	0.0540461
#N/A	msp_1218	0.273538	0.834121	4.43199e-11	8.16214e-10	0.0542994
unclassified Clostridiales Family XIII. Incertae Sedis	msp_2050	0.273538	0.834121	4.43199e-11	8.15509e-10	0.0543463
#N/A	msp_0728	0.273538	0.834121	4.43199e-11	8.15349e-10	0.054357
unclassified Bacteroides	msp_0118	0.273538	0.834121	4.43199e-11	7.49021e-10	0.0591704
unclassified Lachnospiraceae	msp_1713	0.273538	0.834121	4.43199e-11	7.46274e-10	0.0593882
unclassified Clostridiales 2	msp_1373	0.182658	0.834121	5.34565e-10	8.74381e-09	0.0611364
unclassified Ruminococcaceae	msp_1150	0.273538	0.834121	4.43199e-11	7.23736e-10	0.0612377
#N/A	msp_1486	0.273538	0.834121	4.43199e-11	7.2219e-10	0.0613688
unclassified Prevotella	msp_0948	0.273538	0.834121	4.43199e-11	7.2009e-10	0.0615477
unclassified Lachnospiraceae	msp_1874	0.273538	0.834121	4.43199e-11	7.07737e-10	0.062622
unclassified Muribaculaceae	msp_0836	0.228223	0.834121	4.49295e-10	6.85998e-09	0.0654951
unclassified Lachnospiraceae	msp_1939	0.273538	0.834121	4.43199e-11	6.74804e-10	0.0656783
unclassified Clostridiales Family XIII. Incertae Sedis	msp_1689	0.273538	0.834121	4.43199e-11	6.48936e-10	0.0682963
unclassified_RF39_Mollicutes	msp_1742	0.273538	0.834121	4.43199e-11	5.66802e-10	0.078193
unclassified Lachnospiraceae	msp_1478	0.273538	0.834121	4.43199e-11	5.57507e-10	0.0794966
unclassified Prevotellaceae	msp_0765	0.230175	0.834121	1.27118e-08	1.48784e-07	0.085438
#N/A	msp_1635	0.230175	0.834121	1.76431e-08	2.01621e-07	0.0875063
unclassified Ruminococcaceae	msp_0641	0.273538	0.834121	4.43199e-11	5.00053e-10	0.0886305
unclassified Lachnospiraceae	msp_1688	0.273538	0.834121	4.43199e-11	4.92155e-10	0.0900528
unclassified Clostridiales 4	msp_0556	0.273538	0.834121	4.43199e-11	4.68025e-10	0.0946957
unclassified Ruminococcaceae	msp_0957	0.273538	0.834121	4.43199e-11	4.58033e-10	0.0967613
#N/A	msp_1147	0.273538	0.834121	4.43199e-11	4.4693e-10	0.0991652
#N/A	msp_0730	0.230175	0.834121	1.28494e-09	1.18691e-08	0.108259
unclassified Ruminococcus	msp_1271	0.230175	0.834121	3.37917e-10	3.10091e-09	0.108973
unclassified Lachnoclostridium	msp_1305	0.273538	0.834121	4.43199e-11	3.97202e-10	0.11158
unclassified Clostridiales 5	msp_0912	0.273538	0.834121	4.43199e-11	3.8227e-10	0.115939
#N/A	msp_2207	0.273538	0.834121	4.43199e-11	3.6759e-10	0.120569
unclassified Flavonifractor	msp_1310	0.273538	0.834121	4.43199e-11	3.43681e-10	0.128956
unclassified Oscillibacter	msp_1085	0.273538	0.834121	4.43199e-11	3.17987e-10	0.139377
Clostridium disporicum	msp_1567	0.23214	0.834121	4.09108e-10	2.86584e-09	0.142753
#N/A	msp_1115	0.273538	0.834121	4.43199e-11	2.94345e-10	0.150571
unclassified Oscillibacter	msp_0791	0.273538	0.834121	4.43199e-11	2.93861e-10	0.150819
unclassified Prevotellaceae	msp_0495	0.234521	0.834121	1.89313e-08	1.18503e-07	0.159754
#N/A	msp_0532	0.273538	0.834121	4.43199e-11	2.74822e-10	0.161268
unclassified_RF39_Mollicutes	msp_1868	0.273538	0.834121	4.43199e-11	2.54377e-10	0.174229
unclassified Lachnospiraceae	msp_0892	0.273538	0.834121	4.43199e-11	2.45266e-10	0.180702
Prevotella lascolaii	msp_0260	0.230498	0.834121	2.83658e-08	1.5143e-07	0.187319
unclassified Lachnospiraceae	msp_0165	0.273538	0.834121	4.43199e-11	2.35213e-10	0.188425
unclassified Flavonifractor	msp_1519	0.230175	0.834121	5.08795e-10	2.64489e-09	0.192369
#N/A	msp_0960	0.273538	0.834121	4.43199e-11	2.10071e-10	0.210976
Leuconostoc mesenteroides	msp_0890c	0.273538	0.834121	4.43199e-11	2.03678e-10	0.217598
unclassified Rhodospirillaceae	msp_0830	0.273538	0.834121	4.43199e-11	1.99962e-10	0.221641
#N/A	msp_1970	0.273538	0.834121	4.43199e-11	1.77161e-10	0.250167
#N/A	msp_1621	0.18714	0.834121	1.26276e-09	4.86583e-09	0.259516
unclassified Bacteroides	msp_0485	0.220966	0.834121	8.82618e-08	3.27756e-07	0.269292
Clostridiales bacterium UBA4696	msp_0596	0.261733	0.834121	5.31925e-08	1.82709e-07	0.291132
Porphyromonas endodontalis	msp_1456c	0.273538	0.834121	4.43199e-11	1.48021e-10	0.299416
unclassified Christensenellaceae-Catabacteriaceae	msp_1319	0.273538	0.834121	4.43199e-11	1.43745e-10	0.308322
[Clostridium] leptum	msp_0340	0.197842	0.834121	9.36884e-08	2.9789e-07	0.314507
#N/A	msp_1132	0.273538	0.834121	4.43199e-11	1.36551e-10	0.324567
Catenibacterium sp. CAG:290	msp_0281	0.181696	0.834121	4.60088e-08	1.34593e-07	0.341836
unclassified Clostridiales Family XIII. Incertae Sedis	msp_0793	0.20968	0.834121	3.47595e-09	9.98853e-09	0.347994
unclassified Alistipes	msp_0335	0.23176	0.834121	8.24556e-09	2.2743e-08	0.362553
[Eubacterium] siraeum	msp_0053	0.235721	0.834121	3.36567e-07	8.93775e-07	0.376568
unclassified Clostridiales Family XIII. Incertae Sedis	msp_0776	0.241165	0.834121	3.29739e-09	8.35396e-09	0.39471
unclassified Oscillospiraceae	msp_0552	0.215305	0.834121	1.48004e-09	3.68177e-09	0.401992
#N/A	msp_1042	0.23889	0.834121	1.47083e-08	3.57346e-08	0.411598
unclassified Prevotella	msp_0137	0.231996	0.834121	9.90498e-08	2.18693e-07	0.452918
#N/A	msp_0787	0.23214	0.834121	1.67863e-09	3.5793e-09	0.468982
Sutterella wadsworthensis 2	msp_0280	0.210072	0.834121	1.4131e-07	2.92408e-07	0.483262
Firmicutes bacterium CAG:176_63_11	msp_0534	0.189554	0.834121	1.27711e-07	2.48183e-07	0.514585
[Clostridium] sp. CAG:417	msp_0779	0.25065	0.834121	2.0306e-07	3.81326e-07	0.532511
Lachnospira pectinoschiza	msp_0087	0.181728	0.834121	1.59946e-06	2.8268e-06	0.565819
unclassified Bacteroides	msp_0122	0.251371	0.834121	1.41051e-08	2.49038e-08	0.566385
Firmicutes bacterium CAG:124	msp_0205	0.198232	0.834121	2.87358e-07	4.88218e-07	0.588585
Bacteroides dorei	msp_0035	0.195774	0.834121	1.99137e-06	3.1119e-06	0.639919
[Clostridium] sp. CAG:269	msp_0578	0.233641	0.834121	2.53925e-07	3.94173e-07	0.644195
unclassified Clostridiales 2	msp_0961	0.174764	0.834121	3.99949e-08	6.18144e-08	0.647016
Alistipes sp. Marseille-P2431	msp_0637	0.193795	0.834121	1.38203e-08	2.11202e-08	0.654366
Firmicutes bacterium CAG:176	msp_0306	0.231917	0.834121	2.18316e-07	3.29403e-07	0.662763
unclassified Lachnospiraceae	msp_0496	0.176354	0.834121	3.49133e-08	5.22256e-08	0.66851
Faecalibacterium prausnitzii 7	msp_0265	0.244359	0.834121	5.06619e-08	7.41521e-08	0.683216
Paraprevotella xylaniphila	msp_0097	0.253802	0.834121	4.25365e-08	5.97346e-08	0.712093
[Roseburia] sp. CAG:380	msp_0207	0.249006	0.834121	7.37333e-08	1.02292e-07	0.720809
Alistipes putredinis	msp_0090	0.224854	0.834121	2.84458e-06	3.87127e-06	0.734793
Firmicutes bacterium CAG:65 / [Clostridium] sp. 2789STDY5608883	msp_0055	0.266056	0.834121	9.67975e-07	1.23686e-06	0.782605
Phocea massiliensis	msp_1724	0.267754	0.834121	3.97363e-08	4.90888e-08	0.809478
[Clostridium] sp. 27_14	msp_1093	0.198719	0.834121	5.55589e-08	6.36359e-08	0.873076
#N/A	msp_0683	0.273538	0.834121	4.43199e-11	4.96387e-11	0.892851
Oscillibacter sp. ER4 / Firmicutes bacterium CAG:129_59_24	msp_0763	0.220652	0.834121	1.46639e-06	1.60988e-06	0.910867
[Eubacterium] sp. CAG:180	msp_0271	0.206034	0.834121	2.27764e-06	2.36169e-06	0.964409
[Acinetobacter] sp. N54.MGS-139 / Proteobacteria bacterium CAG:139	msp_0202	0.240096	0.834121	5.74208e-08	5.92542e-08	0.969059
unclassified_RF39_Mollicutes	msp_1162	0.259	0.834121	5.58328e-08	5.44446e-08	1.0255
unclassified Lachnoclostridium	msp_0056	0.183628	0.834121	1.64402e-07	1.54704e-07	1.06269
#N/A	msp_0908	0.17755	0.834121	3.22077e-08	2.77414e-08	1.161
[Clostridium] sp. 44_14 & CAG:277	msp_0247	0.22929	0.834121	9.91615e-08	7.34227e-08	1.35056
unclassified Prevotella	msp_0081	0.197521	0.834121	1.14853e-07	8.50284e-08	1.35076
unclassified Odoribacteraceae	msp_1409	0.234116	0.834121	2.9486e-09	1.98641e-09	1.48438
[Clostridium] clostridioforme 1	msp_0020	0.245544	0.834121	7.72302e-08	4.61582e-08	1.67316
[Clostridium] sp. CAG:217 / Clostridiales bacterium CIM:MAG 317_1	msp_0285	0.231367	0.834121	1.98119e-06	1.1522e-06	1.71949
unclassified Fusobacterium	msp_0587	0.232918	0.834121	3.46657e-08	1.99881e-08	1.73432
unclassified Ruminococcaceae	msp_1013	0.181888	0.834121	5.08941e-09	2.86023e-09	1.77937
Bacteroides nordii	msp_0054	0.186838	0.834121	2.3429e-07	1.29475e-07	1.80954
Blautia obeum	msp_0436	0.264275	0.834121	9.46482e-07	5.14336e-07	1.8402
[Clostridium] hylemonae	msp_1525	0.22806	0.834121	3.42194e-09	1.73565e-09	1.97156
unclassified Prevotellaceae	msp_0547	0.219728	0.834121	8.74529e-08	4.35402e-08	2.00855
#N/A	msp_1347c	0.261591	0.834121	1.59856e-08	7.4548e-09	2.14434
Veillonella rogosae	msp_1219	0.23996	0.834121	5.48136e-08	2.38797e-08	2.2954
Eggerthella sp. CAG:298	msp_0584	0.24615	0.834121	3.0902e-08	1.26822e-08	2.43663
unclassified Clostridiales 5	msp_0384	0.270649	0.834121	4.76983e-08	1.69076e-08	2.82111
unclassified Lachnospiraceae	msp_1492	0.20654	0.834121	1.44331e-08	4.44563e-09	3.24658
[Ruminococcus] sp. JC304	msp_1643c	0.181363	0.834121	4.16083e-08	1.26811e-08	3.28114
Clostridiales bacterium UBA1390	msp_1649	0.255209	0.834121	2.28694e-09	6.64352e-10	3.44236
[Firmicutes] bacterium CAG:321	msp_0512	0.24259	0.834121	1.01789e-06	2.93888e-07	3.46353
unclassified Ruminococcaceae	msp_0565	0.232447	0.834121	9.02778e-08	2.59706e-08	3.47616
unclassified Tyzzerella	msp_0767	0.212831	0.834121	3.23983e-07	8.28109e-08	3.91233
unclassified Fournierella	msp_0583	0.201058	0.834121	1.16591e-08	2.80672e-09	4.15399
#N/A	msp_1653	0.253328	0.834121	3.1705e-09	7.3751e-10	4.29892
unclassified Bacteroides	msp_1284	0.272449	0.834121	6.40757e-08	1.15018e-08	5.57094
Coprococcus sp. CAG:782	msp_0668	0.255209	0.834121	5.90787e-08	9.99686e-09	5.90973
Firmicutes bacterium CAG:646	msp_0625	0.244968	0.834121	1.68945e-08	2.24379e-09	7.52943
unclassified Lachnoclostridium	msp_1183	0.253328	0.834121	1.21802e-08	1.50475e-09	8.09447
#N/A	msp_0982	0.199236	0.834121	4.2622e-10	4.88974e-11	8.71663
unclassified Clostridiales 2	msp_1261	0.199236	0.834121	4.94558e-10	4.88974e-11	10.1142
unclassified Oscillibacter	msp_0640	0.199236	0.834121	5.77497e-10	4.88974e-11	11.8104
unclassified Lachnospiraceae	msp_1604	0.218732	0.834121	4.09333e-08	3.42079e-09	11.966
Fusobacterium periodonticum	msp_1783	0.199236	0.834121	6.44654e-10	4.88974e-11	13.1838
unclassified Coriobacteriia	msp_0518	0.251457	0.834121	5.91983e-09	4.00214e-10	14.7917
Enteroscipio rubneri	msp_0638	0.199236	0.834121	7.96355e-10	4.88974e-11	16.2862
unclassified Christensenellaceae-Catabacteriaceae	msp_1485	0.253328	0.834121	9.19233e-09	4.37962e-10	20.9889
unclassified Roseburia	msp_0459	0.199236	0.834121	1.14301e-09	4.88974e-11	23.3757
Dakarella massiliensis	msp_0474	0.199236	0.834121	1.21753e-09	4.88974e-11	24.8997
Candidatus Gastranaerophilales sp2	msp_0838	0.199236	0.834121	1.36672e-09	4.88974e-11	27.9509
unclassified Eggerthella	msp_1131	0.199236	0.834121	1.47111e-09	4.88974e-11	30.0856
unclassified Clostridiales 2	msp_1235	0.199236	0.834121	1.56452e-09	4.88974e-11	31.996
[Ruminococcus] sp. CAG:724	msp_0823	0.199236	0.834121	1.68447e-09	4.88974e-11	34.4491
unclassified Clostridiales	msp_1938	0.199236	0.834121	2.21564e-09	4.88974e-11	45.3119
unclassified Clostridiales 5	msp_1551	0.199236	0.834121	2.36569e-09	4.88974e-11	48.3808
unclassified Lachnoclostridium	msp_1437	0.199236	0.834121	2.43226e-09	4.88974e-11	49.7422
[Acidiphilium] sp. CAG:727	msp_1266	0.199236	0.834121	2.46481e-09	4.88974e-11	50.4078
[Clostridium] sp. CAG:571	msp_0964	0.242071	0.834121	1.65509e-07	2.93805e-09	56.333
unclassified Clostridiales 5	msp_0536	0.199236	0.834121	3.04284e-09	4.88974e-11	62.229
unclassified Clostridiales 5	msp_1029	0.199236	0.834121	3.22298e-09	4.88974e-11	65.913
unclassified Muribaculaceae	msp_1560	0.199236	0.834121	3.41131e-09	4.88974e-11	69.7646
Fusobacterium nucleatum subsp. polymorphum	msp_1790	0.199236	0.834121	3.55952e-09	4.88974e-11	72.7956
unclassified Sutterella	msp_0741	0.199236	0.834121	4.37949e-09	4.88974e-11	89.5648
[Clostridium] sp. CAG:710	msp_1243	0.199236	0.834121	6.36021e-09	4.88974e-11	130.073
unclassified_RF39_Mollicutes	msp_1860	0.199236	0.834121	9.57264e-09	4.88974e-11	195.77
unclassified Clostridiales 2	msp_1179	0.199236	0.834121	1.11463e-08	4.88974e-11	227.953
unclassified Clostridiales 2	msp_1175	0.199236	0.834121	1.44541e-08	4.88974e-11	295.601
unclassified Bacteroidales	msp_2011	0.199236	0.834121	2.00315e-08	4.88974e-11	409.663
[Mycoplasma] sp. CAG:956	msp_1112	0.199236	0.834121	2.04905e-08	4.88974e-11	419.051
[Clostridium] sp. CAG:354_28_25	msp_0222	0.199236	0.834121	4.38578e-08	4.88974e-11	896.935
[Clostridium] sp. CAG:628	msp_1138	0.199236	0.834121	5.42167e-08	4.88974e-11	1108.79
unclassified Prevotellaceae	msp_0470	0.199236	0.834121	6.9628e-08	4.88974e-11	1423.96
unclassified Bacteroides	msp_0235	0.277553	0.842465	1.65708e-08	1.84739e-08	0.896989
[Clostridium] sp. 2789STDY5608793	msp_1622	0.277438	0.842465	2.80227e-08	2.14092e-08	1.30891
Dielma fastidiosa	msp_1264c	0.277148	0.842465	1.34668e-08	9.50395e-09	1.41697
Phascolarctobacterium faecium	msp_0131	0.279222	0.843642	3.05232e-06	2.69229e-06	1.13373
Ruminococcus sp. CAG:177	msp_0105	0.279176	0.843642	8.90682e-07	5.68133e-07	1.56773
Bifidobacterium bifidum	msp_0419	0.278868	0.843642	2.09913e-07	1.09644e-07	1.91449
Dorea longicatena 2	msp_0530	0.282062	0.850446	9.0366e-07	5.173e-07	1.74688
Dorea sp. CAG:105	msp_0604	0.282334	0.850446	6.48287e-08	2.21478e-08	2.92709
#N/A	msp_0073	0.28421	0.851734	5.40959e-10	5.98396e-09	0.0904014
Bacteroides sp. CAG:462 & sp. Marseille-P3684	msp_0256	0.28421	0.851734	7.83034e-09	6.49161e-08	0.120623
Bacteroides clarus	msp_0063	0.284486	0.851734	2.0364e-07	3.76632e-07	0.540687
Faecalicatena contorta	msp_1684	0.283727	0.851734	4.7583e-09	2.59879e-09	1.83097
Bacteroides sp. CAG:875 & sp. 2789STDY5834845	msp_0101	0.28607	0.852319	1.20009e-08	2.9833e-07	0.0402269
#N/A	msp_1465	0.28607	0.852319	7.19394e-10	2.15132e-09	0.334397
Paraprevotella clara	msp_0026	0.286341	0.852319	1.75602e-07	3.01968e-07	0.581525
unclassified Clostridiales 5	msp_0723	0.286407	0.852319	3.09827e-08	1.35834e-08	2.28092
unclassified Clostridiales 2	msp_1206	0.289814	0.859012	1.23206e-08	1.85995e-07	0.0662416
#N/A	msp_0804	0.291699	0.859012	9.30711e-10	2.18326e-09	0.426294
Ruminococcaceae bacterium D5	msp_1444	0.291699	0.859012	3.82073e-09	4.93335e-09	0.774469
unclassified Ruminococcaceae	msp_0291	0.290553	0.859012	1.12217e-07	1.00202e-07	1.11991
Anaerobutyricum hallii	msp_0050	0.291232	0.859012	5.58733e-07	4.70822e-07	1.18672
[Clostridium] asparagiforme == lavalense	msp_0360	0.289665	0.859012	8.26957e-08	6.41314e-08	1.28947
Blautia obeum 2	msp_0722	0.290009	0.859012	4.27935e-07	1.57159e-07	2.72294
unclassified Clostridiales 2	msp_0685	0.295462	0.8688	4.43369e-07	1.60312e-07	2.76566
unclassified Bacteroides	msp_0293	0.296706	0.87116	1.11713e-07	3.97503e-07	0.281038
Bacteroides congonensis	msp_0061	0.34407	0.871221	1.72768e-09	3.39723e-08	0.0508556
unclassified Clostridiales 5	msp_1100	0.337556	0.871221	1.96293e-09	1.24322e-08	0.157892
unclassified Clostridiales 2	msp_1435	0.324474	0.871221	3.76142e-09	1.58509e-08	0.2373
#N/A	msp_1483	0.340803	0.871221	2.70892e-09	1.00545e-08	0.269425
Blautia sp. 2789STDY5608796 & sp. 2789STDY5608848	msp_1038	0.359885	0.871221	4.20192e-09	1.47073e-08	0.285704
[Eubacterium] sp. CAG:115	msp_0047	0.333808	0.871221	3.72527e-08	1.06128e-07	0.351016
#N/A	msp_0652	0.364031	0.871221	1.19462e-08	3.21671e-08	0.371378
Firmicutes bacterium CAG:194	msp_0168	0.336747	0.871221	6.61962e-09	1.23249e-08	0.537094
unclassified Lachnospiraceae	msp_0480	0.354356	0.871221	8.67284e-09	1.54841e-08	0.560111
Turicibacter sanguinis 1	msp_0671	0.362256	0.871221	5.15824e-09	8.56926e-09	0.601947
unclassified Lachnospiraceae	msp_0507	0.338515	0.871221	3.72182e-07	5.81155e-07	0.640419
unclassified Lachnoclostridium	msp_1562	0.34407	0.871221	1.03023e-08	1.57729e-08	0.653165
unclassified Clostridiales 5	msp_0303	0.345711	0.871221	6.09428e-09	9.22999e-09	0.660269
#N/A	msp_0398	0.318097	0.871221	1.06566e-07	1.58442e-07	0.672585
[Clostridium] sp. AT4	msp_0066	0.361758	0.871221	5.60362e-07	8.23527e-07	0.680442
unclassified Oscillibacter	msp_0841	0.356274	0.871221	7.60159e-08	1.05216e-07	0.722478
unclassified Gemmiger	msp_0407	0.35145	0.871221	1.67106e-08	2.29677e-08	0.727568
Bifidobacterium breve	msp_0627	0.324773	0.871221	2.26308e-07	2.8826e-07	0.785082
unclassified Clostridiales 5	msp_0917	0.353133	0.871221	2.65731e-07	2.96744e-07	0.89549
Clostridium saudiense	msp_0362	0.312743	0.871221	4.58862e-08	5.03021e-08	0.912213
Collinsella bouchesdurhonensis	msp_0970	0.328006	0.871221	5.32521e-09	5.72215e-09	0.930632
Enterobacter kobei	msp_0865	0.350306	0.871221	9.45419e-09	9.81486e-09	0.963252
unclassified Clostridium	msp_1353	0.359658	0.871221	4.60731e-09	4.75033e-09	0.969894
unclassified Intestinibacter	msp_0860	0.35647	0.871221	5.65416e-08	5.52584e-08	1.02322
unclassified Fusobacterium	msp_0580	0.347894	0.871221	4.23128e-07	4.07225e-07	1.03905
unclassified Butyricimonas	msp_1340	0.30471	0.871221	1.29e-08	1.19262e-08	1.08166
#N/A	msp_1974	0.327141	0.871221	2.15598e-08	1.87684e-08	1.14873
#N/A	msp_0619	0.35365	0.871221	2.23878e-08	1.84524e-08	1.21327
unclassified Christensenellaceae-Catabacteriaceae	msp_1172	0.365948	0.871221	6.00485e-11	4.88974e-11	1.22805
Anaeromassilibacillus sp. An250	msp_1356	0.318582	0.871221	2.06564e-08	1.56792e-08	1.31744
unclassified_Erysipelotrichaceae	msp_0500	0.350663	0.871221	5.05261e-09	3.61928e-09	1.39602
unclassified Clostridiales 6	msp_0425	0.364538	0.871221	7.57748e-08	5.34711e-08	1.41712
Firmicutes bacterium CAG:102	msp_0258	0.354088	0.871221	5.01314e-07	3.37337e-07	1.48609
Adlercreutzia equolifaciens	msp_0396	0.353281	0.871221	1.84867e-07	1.18073e-07	1.5657
unclassified Butyricimonas	msp_1582	0.365948	0.871221	7.91255e-11	4.88974e-11	1.6182
unclassified Gemmiger	msp_0418	0.316111	0.871221	5.12756e-07	3.05475e-07	1.67855
Parabacteroides gordonii	msp_0098	0.36445	0.871221	3.61876e-08	2.14076e-08	1.69041
unclassified Lachnoclostridium	msp_0233	0.303682	0.871221	6.27349e-08	3.48362e-08	1.80085
Ruminococcus bromii 2	msp_0045	0.33307	0.871221	9.98046e-06	5.08038e-06	1.96451
unclassified Roseburia	msp_0094	0.351647	0.871221	4.94336e-07	2.515e-07	1.96555
Cloacibacillus porcorum	msp_0279	0.328464	0.871221	2.33647e-08	1.17996e-08	1.98013
#N/A	msp_0719	0.327141	0.871221	7.80771e-09	3.44369e-09	2.26725
Roseburia sp. CAG:471	msp_0733	0.360471	0.871221	6.7879e-08	2.88345e-08	2.35409
unclassified Ruminococcaceae	msp_0669	0.365948	0.871221	1.25877e-10	4.88974e-11	2.57431
unclassified Christensenellaceae-Catabacteriaceae	msp_0592	0.363927	0.871221	1.37542e-07	5.23291e-08	2.62841
Catabacter hongkongensis	msp_1397c	0.317715	0.871221	4.10872e-09	1.43457e-09	2.86409
Anaerotignum lactatifermentans	msp_0242	0.329354	0.871221	4.21999e-08	1.43024e-08	2.95054
Bifidobacterium longum	msp_0166	0.329663	0.871221	4.18083e-06	1.14874e-06	3.63951
Ruminococcus sp. CAG:403	msp_0405	0.320837	0.871221	1.40716e-08	3.86117e-09	3.64438
unclassified Parabacteroides	msp_0316	0.361044	0.871221	8.86554e-08	2.39076e-08	3.70825
Streptococcus pasteurianus	msp_0832	0.32148	0.871221	2.27001e-07	5.56662e-08	4.07789
unclassified Ruminococcaceae	msp_1850	0.365948	0.871221	2.01227e-10	4.88974e-11	4.11528
unclassified Coprobacter	msp_1360	0.365948	0.871221	2.0131e-10	4.88974e-11	4.11699
Firmicutes bacterium CAG:212 / [Clostridium] sp. 2789STDY5834871	msp_0581	0.317001	0.871221	2.0634e-07	4.99523e-08	4.13075
Enterobacter ludwigii	msp_1766	0.297402	0.871221	3.16616e-09	7.3336e-10	4.31733
unclassified Muribaculaceae	msp_0880	0.365948	0.871221	2.32066e-10	4.88974e-11	4.74598
#N/A	msp_1829	0.365948	0.871221	2.73145e-10	4.88974e-11	5.58608
unclassified Sutterellaceae	msp_0724	0.365948	0.871221	2.75193e-10	4.88974e-11	5.62796
Porphyromonas asaccharolytica	msp_1570	0.365948	0.871221	2.77698e-10	4.88974e-11	5.6792
Klebsiella michiganensis 1	msp_0633	0.32873	0.871221	1.45789e-07	2.49743e-08	5.83757
Plesiomonas shigelloides	msp_0167c	0.365948	0.871221	2.94459e-10	4.88974e-11	6.02198
Candidatus Gastranaerophilales bacterium HUM_2 / Candidatus Melainabacteria bacterium MEL.A1	msp_0819	0.365948	0.871221	3.05745e-10	4.88974e-11	6.25278
unclassified Lachnospiraceae	msp_0292	0.365948	0.871221	3.08342e-10	4.88974e-11	6.30589
unclassified Ruminococcaceae	msp_0914	0.365948	0.871221	3.10155e-10	4.88974e-11	6.34298
unclassified Lachnospiraceae	msp_0812	0.365948	0.871221	3.35088e-10	4.88974e-11	6.85288
Lactobacillus acidophilus	msp_1268	0.365948	0.871221	3.43596e-10	4.88974e-11	7.02689
unclassified Porphyromonas	msp_1361	0.365948	0.871221	3.89811e-10	4.88974e-11	7.97203
unclassified Blautia	msp_0901	0.365948	0.871221	4.24004e-10	4.88974e-11	8.6713
unclassified Bacteroides	msp_1751	0.365948	0.871221	4.279e-10	4.88974e-11	8.75098
unclassified Succinivibrionaceae	msp_1151	0.365948	0.871221	4.3143e-10	4.88974e-11	8.82316
unclassified Candidatus Gastranaerophilales	msp_1023	0.365948	0.871221	4.36092e-10	4.88974e-11	8.91851
Rubneribacter badeniensis	msp_1513	0.365948	0.871221	4.58084e-10	4.88974e-11	9.36827
unclassified Roseburia	msp_1055	0.365948	0.871221	4.80232e-10	4.88974e-11	9.82122
Providencia rettgeri 2	msp_0082c	0.365948	0.871221	4.9124e-10	4.88974e-11	10.0463
Ruminococcus sp. CAG:624 & UBA6407 & UBA4697	msp_0752	0.365948	0.871221	5.16001e-10	4.88974e-11	10.5527
unclassified Agathobaculum	msp_1017	0.365948	0.871221	5.24437e-10	4.88974e-11	10.7253
Barnesiella sp. An22	msp_0310	0.365948	0.871221	5.34046e-10	4.88974e-11	10.9218
Bacteroides oleiciplenus	msp_1578c	0.365948	0.871221	5.37075e-10	4.88974e-11	10.9837
[Clostridium] sp. CAG:465	msp_0907	0.365948	0.871221	5.5655e-10	4.88974e-11	11.382
unclassified Bacteroidales [Alistipes] sp. CAG:514	msp_0304	0.365948	0.871221	5.86798e-10	4.88974e-11	12.0006
#N/A	msp_0809	0.365948	0.871221	6.14638e-10	4.88974e-11	12.57
[Eubacteriaceae] bacterium CHKCI004 & [Eubacterium] sp. An3	msp_0575	0.365948	0.871221	6.57836e-10	4.88974e-11	13.4534
unclassified Ruminococcaceae	msp_1296c	0.365948	0.871221	6.5884e-10	4.88974e-11	13.4739
#N/A	msp_1629	0.365948	0.871221	6.63767e-10	4.88974e-11	13.5747
unclassified Oscillibacter	msp_1588	0.365948	0.871221	6.93202e-10	4.88974e-11	14.1767
Lachnoanaerobaculum saburreum 2	msp_1788	0.365948	0.871221	7.00606e-10	4.88974e-11	14.3281
unclassified Clostridiales	msp_1605	0.365948	0.871221	7.01604e-10	4.88974e-11	14.3485
unclassified Oscillospiraceae	msp_1030	0.365948	0.871221	7.12112e-10	4.88974e-11	14.5634
[Bacteroides] coagulans	msp_1571c	0.365948	0.871221	7.98372e-10	4.88974e-11	16.3275
unclassified Clostridiales 2	msp_1968	0.365948	0.871221	8.2268e-10	4.88974e-11	16.8246
unclassified_RF39_Mollicutes	msp_1369	0.365948	0.871221	8.32331e-10	4.88974e-11	17.022
#N/A	msp_1664	0.365948	0.871221	8.41855e-10	4.88974e-11	17.2168
#N/A	msp_1623	0.365948	0.871221	8.86737e-10	4.88974e-11	18.1347
unclassified Muribaculaceae	msp_1272	0.365948	0.871221	8.87109e-10	4.88974e-11	18.1423
[Clostridium] sp. CAG:921	msp_1257	0.365948	0.871221	9.30579e-10	4.88974e-11	19.0313
Olsenella sp. An188	msp_1528	0.365948	0.871221	9.40615e-10	4.88974e-11	19.2365
Clostridiales bacterium CIM:MAG 1534	msp_1382	0.365948	0.871221	9.58021e-10	4.88974e-11	19.5925
Mobilibacterium timonense	msp_1035	0.365948	0.871221	9.76463e-10	4.88974e-11	19.9696
Prevotellaceae bacterium CIM:MAG 724	msp_0535	0.365948	0.871221	1.07879e-09	4.88974e-11	22.0624
#N/A	msp_1086	0.365948	0.871221	1.13207e-09	4.88974e-11	23.152
#N/A	msp_0864	0.365948	0.871221	1.26391e-09	4.88974e-11	25.8481
#N/A	msp_1923	0.365948	0.871221	1.29259e-09	4.88974e-11	26.4348
unclassified Muribaculaceae	msp_1895	0.365948	0.871221	1.30612e-09	4.88974e-11	26.7115
#N/A	msp_0795	0.365948	0.871221	1.30964e-09	4.88974e-11	26.7835
[Coprobacillus] sp. CAG:826	msp_1071	0.365948	0.871221	1.3683e-09	4.88974e-11	27.9831
unclassified Lachnospiraceae	msp_1020	0.365948	0.871221	1.41486e-09	4.88974e-11	28.9353
unclassified Eggerthellaceae	msp_1557	0.365948	0.871221	1.53409e-09	4.88974e-11	31.3737
#N/A	msp_1936	0.365948	0.871221	1.57341e-09	4.88974e-11	32.1778
unclassified_RF39_Mollicutes	msp_1449	0.365948	0.871221	1.70492e-09	4.88974e-11	34.8673
unclassified Christensenellaceae-Catabacteriaceae	msp_1072	0.365948	0.871221	1.70864e-09	4.88974e-11	34.9434
unclassified_Holdemanella	msp_1869	0.365948	0.871221	1.78309e-09	4.88974e-11	36.4659
[Clostridium] sp. CAG:1193	msp_1322	0.365948	0.871221	1.79148e-09	4.88974e-11	36.6376
unclassified Blautia	msp_1720	0.365948	0.871221	1.91216e-09	4.88974e-11	39.1056
#N/A	msp_1971	0.365948	0.871221	1.92378e-09	4.88974e-11	39.3433
unclassified Clostridiales 1	msp_1082	0.365948	0.871221	2.56526e-09	4.88974e-11	52.4621
unclassified_RF39_Mollicutes	msp_1307	0.365948	0.871221	2.83865e-09	4.88974e-11	58.0532
#N/A	msp_1061c	0.365948	0.871221	3.121e-09	4.88974e-11	63.8275
unclassified Fusobacterium	msp_1838	0.365948	0.871221	3.23883e-09	4.88974e-11	66.2372
unclassified Prevotella	msp_0549	0.365948	0.871221	3.40158e-09	4.88974e-11	69.5657
unclassified_RF39_Mollicutes	msp_1518	0.365948	0.871221	3.69383e-09	4.88974e-11	75.5425
unclassified_RF39_Mollicutes	msp_1915	0.365948	0.871221	3.8099e-09	4.88974e-11	77.9161
Firmicutes bacterium UBA1702	msp_1415	0.365948	0.871221	4.20389e-09	4.88974e-11	85.9736
unclassified_RF39_Mollicutes	msp_1452	0.365948	0.871221	4.65423e-09	4.88974e-11	95.1835
unclassified Clostridiales 2	msp_1446	0.365948	0.871221	4.88488e-09	4.88974e-11	99.9005
Ruminococcus sp. CAG:563	msp_0708	0.365948	0.871221	5.00882e-09	4.88974e-11	102.435
unclassified Prevotellaceae	msp_0607	0.365948	0.871221	5.01132e-09	4.88974e-11	102.486
unclassified Prevotella	msp_1106	0.365948	0.871221	5.37241e-09	4.88974e-11	109.871
unclassified Ruminococcaceae	msp_1002	0.365948	0.871221	5.41028e-09	4.88974e-11	110.646
unclassified Roseburia	msp_1614	0.365948	0.871221	6.26468e-09	4.88974e-11	128.119
unclassified Lachnospiraceae	msp_1149	0.365948	0.871221	6.30293e-09	4.88974e-11	128.901
#N/A	msp_1898	0.365948	0.871221	6.86514e-09	4.88974e-11	140.399
Muribaculaceae bacterium sp5	msp_0476	0.365948	0.871221	7.024e-09	4.88974e-11	143.648
unclassified Alistipes	msp_1859	0.365948	0.871221	7.69804e-09	4.88974e-11	157.432
#N/A	msp_1845	0.365948	0.871221	8.2093e-09	4.88974e-11	167.888
unclassified Clostridiales 2	msp_1858	0.365948	0.871221	9.13648e-09	4.88974e-11	186.85
Prevotella sp. CAG:1058	msp_0774	0.365948	0.871221	9.90161e-09	4.88974e-11	202.498
unclassified_RF39_Mollicutes	msp_1398	0.365948	0.871221	1.0105e-08	4.88974e-11	206.657
#N/A	msp_1506	0.365948	0.871221	1.18434e-08	4.88974e-11	242.209
unclassified Lachnospiraceae	msp_1407	0.365948	0.871221	1.26113e-08	4.88974e-11	257.913
unclassified Ruminococcus	msp_0606	0.365948	0.871221	1.32907e-08	4.88974e-11	271.808
Firmicutes bacterium CAG:534	msp_0330	0.365948	0.871221	1.38806e-08	4.88974e-11	283.871
unclassified Oscillospiraceae	msp_1105	0.365948	0.871221	1.42509e-08	4.88974e-11	291.445
Acetobacter sp. CAG:977	msp_0895	0.365948	0.871221	1.58725e-08	4.88974e-11	324.609
unclassified Alistipes	msp_1837	0.365948	0.871221	1.86385e-08	4.88974e-11	381.175
unclassified Ruminococcus	msp_0420	0.365948	0.871221	1.92817e-08	4.88974e-11	394.329
unclassified Ruminococcaceae	msp_1267	0.365948	0.871221	2.02532e-08	4.88974e-11	414.198
unclassified Bacteroides	msp_1482	0.365948	0.871221	2.27243e-08	4.88974e-11	464.735
[Clostridium] sp. CAG:590	msp_0499	0.365948	0.871221	2.45491e-08	4.88974e-11	502.053
unclassified Prevotella	msp_0320	0.365948	0.871221	2.46603e-08	4.88974e-11	504.327
Clostridiales bacterium 41_21_two_genomes	msp_0835	0.365948	0.871221	2.6553e-08	4.88974e-11	543.035
unclassified Oscillospiraceae	msp_0902	0.365948	0.871221	2.77016e-08	4.88974e-11	566.526
[Clostridium] sp. CAG:793	msp_1260	0.365948	0.871221	3.0619e-08	4.88974e-11	626.189
Prevotella sp. CAG:1185	msp_0789	0.365948	0.871221	3.17065e-08	4.88974e-11	648.43
#N/A	msp_1925	0.365948	0.871221	3.34846e-08	4.88974e-11	684.794
unclassified Clostridiales 2	msp_2039	0.365948	0.871221	4.41577e-08	4.88974e-11	903.069
unclassified Clostridiales 5	msp_1468	0.365948	0.871221	7.23587e-08	4.88974e-11	1479.81
unclassified Ruminococcaceae	msp_2014	0.365948	0.871221	1.22507e-07	4.88974e-11	2505.39
#N/A	msp_0159	0.369996	0.878214	1.55693e-09	3.16363e-09	0.492135
Faecalibacterium prausnitzii 1	msp_0301	0.370219	0.878214	1.70362e-06	1.37793e-06	1.23636
unclassified Oscillospiraceae	msp_0932	0.370158	0.878214	2.89095e-08	1.61852e-08	1.78617
[Clostridium] sp. 28_12 & CAG:356	msp_0757	0.374382	0.886956	2.02621e-08	5.11112e-08	0.396433
Cloacibacillus evryensis	msp_1714	0.374802	0.886956	6.45054e-09	5.75854e-09	1.12017
Firmicutes bacterium CAG:103	msp_0654	0.377466	0.890223	6.08173e-07	1.03961e-06	0.585
unclassified Oscillospiraceae	msp_0192	0.378435	0.890223	3.94552e-08	4.30993e-08	0.915449
Faecalibacterium prausnitzii 2	msp_0893	0.378051	0.890223	1.1831e-06	1.27961e-06	0.924574
unclassified Clostridiales 5	msp_0404	0.378077	0.890223	1.34413e-07	1.08455e-07	1.23934
unclassified Prevotella	msp_0894	0.376864	0.890223	2.0028e-07	4.0631e-08	4.92923
unclassified Lachnospiraceae	msp_0848	0.380821	0.893707	3.03738e-08	1.37154e-08	2.21458
Blautia sp. CAG:52 & SG-772 & sp. 2789STDY5834917	msp_0142	0.380514	0.893707	3.14244e-07	1.05432e-07	2.98055
Firmicutes bacterium CAG:41 / [Clostridium] sp. 2789STDY5834935 & sp. 2789STDY5608853	msp_0468	0.382738	0.896289	9.75227e-07	7.62067e-07	1.27971
[Butyricicoccus] pullicaecorum	msp_1070	0.382828	0.896289	1.81568e-08	1.00224e-08	1.81163
[Faecalitalea] sp. UBA637	msp_0160	0.384411	0.898929	4.08733e-07	1.41234e-07	2.89402
[Ruminococcaceae] bacterium D16 / Clostridiales bacterium Choco116	msp_0385	0.387782	0.905742	8.79764e-08	9.86705e-08	0.891618
Intestinimonas massiliensis	msp_1012	0.39025	0.909355	1.85214e-08	3.93861e-08	0.470252
unclassified Clostridiales 5	msp_1674	0.38992	0.909355	2.34959e-08	1.46952e-08	1.59888
Faecalibacterium prausnitzii 6	msp_0639	0.393833	0.913397	2.7379e-08	1.42371e-08	1.92307
[Ruminococcus] faecis	msp_0152	0.39275	0.913397	2.74699e-06	9.59648e-07	2.86249
unclassified Clostridiales 5	msp_0867	0.393029	0.913397	1.25758e-08	3.54963e-09	3.54285
[Clostridium] scindens 1	msp_0193	0.393833	0.913397	4.32992e-08	7.58635e-09	5.70752
Senegalimassilia anaerobia	msp_1009	0.397376	0.920535	2.68037e-08	4.43022e-08	0.605019
unclassified Clostridiales Family XIII. Incertae Sedis	msp_1459	0.397934	0.920746	1.26012e-08	2.70905e-09	4.65153
[Clostridium] sp. CAG:510	msp_0273	0.419862	0.939579	1.02423e-08	1.00322e-07	0.102095
Azospirillum sp. CAG:239	msp_0170	0.419862	0.939579	1.08617e-09	8.80849e-09	0.123309
unclassified Prevotellaceae	msp_0300	0.419862	0.939579	1.52141e-08	9.68102e-08	0.157154
[Clostridium] sp. CAG:609	msp_1170	0.419862	0.939579	1.28987e-08	4.83117e-08	0.266989
unclassified Clostridiales 2	msp_1037	0.419862	0.939579	6.37576e-09	1.6231e-08	0.392814
unclassified Paraeggerthella	msp_1472c	0.419862	0.939579	1.29309e-09	2.84151e-09	0.455072
Prevotella buccae	msp_0616	0.419862	0.939579	3.94882e-08	6.4881e-08	0.608625
Lactobacillus gasseri	msp_1805	0.419862	0.939579	2.86476e-09	4.56654e-09	0.627337
Lachnoclostridium sp. An118	msp_1628	0.419862	0.939579	3.51185e-09	4.92861e-09	0.712542
Intestinibacter bartlettii	msp_0621	0.409405	0.939579	1.1607e-07	1.31454e-07	0.882966
Bacteroides caccae	msp_0023	0.413096	0.939579	1.5425e-06	1.56274e-06	0.98705
Enterobacter asburiae	msp_1511c	0.419862	0.939579	2.44896e-09	2.45956e-09	0.995687
Bifidobacterium gallinarum == saeculare	msp_0878	0.416963	0.939579	5.10517e-08	4.04694e-08	1.26149
Enterobacter mori	msp_1815	0.419862	0.939579	1.1323e-09	8.1393e-10	1.39115
unclassified Roseburia	msp_0539	0.416963	0.939579	1.2121e-09	7.53777e-10	1.60804
[Clostridiaceae] bacterium CIM:MAG 987 / [Clostridium] sp. CAG:533	msp_1160	0.419862	0.939579	8.93675e-08	4.87277e-08	1.83402
#N/A	msp_1022	0.414549	0.939579	3.28575e-08	1.50417e-08	2.18443
unclassified Blautia	msp_1553	0.414075	0.939579	2.09461e-09	6.67739e-10	3.13688
Enterococcus gallinarum	msp_1489c	0.414075	0.939579	3.61727e-09	7.35078e-10	4.92093
unclassified Bilophila	msp_1464	0.411199	0.939579	6.63125e-09	1.33399e-09	4.97101
unclassified Clostridiales 2	msp_1283	0.414075	0.939579	1.10439e-08	2.05271e-09	5.38013
#N/A	msp_1576	0.411199	0.939579	2.64306e-09	4.55258e-10	5.80563
[Bacteroides] sp. CAG:770	msp_0261	0.416963	0.939579	4.36166e-08	7.03634e-09	6.19877
unclassified Clostridiales 5	msp_1550	0.411199	0.939579	4.8563e-09	7.67821e-10	6.32477
unclassified Dialister	msp_0926	0.416963	0.939579	2.49211e-09	3.62069e-10	6.88298
#N/A	msp_1892	0.414075	0.939579	6.1073e-09	8.26441e-10	7.38987
Drancourtella sp. An12 & An57	msp_1250	0.414075	0.939579	5.16589e-09	5.0418e-10	10.2461
Streptococcus sp. UBA3373 & UBA632	msp_1190c	0.414075	0.939579	5.76187e-08	1.29462e-09	44.5063
unclassified Clostridiales	msp_1357	0.411199	0.939579	3.35331e-08	1.34211e-10	249.853
Dorea sp. CAG:317	msp_0232	0.422259	0.943873	6.20318e-08	4.81418e-08	1.28852
unclassified Sutterella	msp_0749	0.424323	0.947415	6.1969e-08	5.32965e-08	1.16272
[Clostridium] sp. CAG:288	msp_0808	0.45323	0.964455	2.9788e-10	3.49816e-08	0.00851533
unclassified Clostridiales 5	msp_0487	0.45323	0.964455	1.7473e-10	2.00175e-08	0.00872885
unclassified Parabacteroides	msp_0528	0.45323	0.964455	2.67058e-10	1.83778e-08	0.0145316
Mitsuokella jalaludinii	msp_0359	0.45323	0.964455	6.44416e-11	3.90493e-09	0.0165026
#N/A	msp_0941	0.45323	0.964455	1.52869e-10	4.20644e-09	0.0363418
unclassified Ruminococcaceae	msp_0922	0.45323	0.964455	6.21081e-10	8.82932e-09	0.070343
unclassified Flavonifractor	msp_0634	0.45323	0.964455	4.94647e-10	4.36164e-09	0.113409
unclassified Clostridium	msp_0515	0.45323	0.964455	8.35066e-11	6.68559e-10	0.124905
Bacteroides barnesiae	msp_0377	0.45323	0.964455	2.09398e-09	1.20344e-08	0.174
unclassified Lachnospiraceae	msp_1662	0.456739	0.964455	6.25419e-10	3.2306e-09	0.193592
#N/A	msp_1884	0.45323	0.964455	2.1277e-09	1.02988e-08	0.206597
Citrobacter werkmanii == Citrobacter freundii	msp_0754c	0.456739	0.964455	3.24733e-09	1.31759e-08	0.24646
[Clostridium] sp. CAG:762	msp_1211	0.456739	0.964455	1.62839e-08	6.0426e-08	0.269486
[Clostridium] sp. CAG:594	msp_1275	0.456739	0.964455	4.1191e-09	1.47419e-08	0.279415
unclassified Faecalibacterium	msp_0879	0.450955	0.964455	1.0327e-08	3.61068e-08	0.286012
#N/A	msp_0504	0.456739	0.964455	2.12181e-10	6.93956e-10	0.305756
unclassified_RF39_Mollicutes	msp_1328	0.456739	0.964455	6.88481e-10	1.93525e-09	0.355758
unclassified Opitutae	msp_0465	0.456739	0.964455	3.86839e-09	1.05376e-08	0.367102
Phascolarctobacterium succinatutens	msp_0538	0.436068	0.964455	2.06764e-07	5.56178e-07	0.371759
unclassified Oscillibacter	msp_0965	0.456739	0.964455	6.43115e-10	1.63462e-09	0.393434
Sanguibacteroides justesenii == Gabonibacter massiliensis	msp_0950c	0.456739	0.964455	6.48369e-10	1.55017e-09	0.418257
unclassified Succinivibrionaceae	msp_1463	0.456739	0.964455	5.47543e-09	1.18427e-08	0.462345
#N/A	msp_0692	0.453327	0.964455	1.55229e-08	3.2567e-08	0.476645
unclassified Gemmiger	msp_1520	0.460264	0.964455	2.1029e-09	4.03377e-09	0.521323
Ruminococcus sp. A254.MGS-254 & CAG:254	msp_0178	0.443071	0.964455	1.262e-07	2.24786e-07	0.561422
#N/A	msp_0386	0.436826	0.964455	1.00007e-07	1.56091e-07	0.640695
Anaeromassilibacillus sp. Marseille-P3371 / Clostridia bacterium UC5.1-1E11	msp_0370	0.460264	0.964455	6.76269e-10	9.55357e-10	0.70787
unclassified Alistipes	msp_0764	0.434583	0.964455	2.59341e-08	3.66334e-08	0.707937
Bacteroides sp. CAG:530	msp_0190	0.460264	0.964455	4.72289e-09	6.1935e-09	0.762555
Roseburia sp. CAG:303	msp_0305	0.432734	0.964455	5.87366e-08	7.69195e-08	0.763612
Parabacteroides goldsteinii	msp_0028	0.44898	0.964455	1.17925e-07	1.48134e-07	0.796068
unclassified Clostridiales 2	msp_1176	0.460264	0.964455	1.02162e-08	1.25658e-08	0.813018
[Clostridium] sp. CAG:768	msp_0909	0.460264	0.964455	2.89389e-09	3.05449e-09	0.947424
#N/A	msp_1292	0.460264	0.964455	6.82883e-10	7.05168e-10	0.968397
Clostridiales bacterium 1_7_47FAA & VE202-28	msp_0772	0.433046	0.964455	8.60055e-09	8.66445e-09	0.992625
[Eubacterium] sp. CAG:192	msp_0551	0.450824	0.964455	3.46217e-07	3.47379e-07	0.996656
unclassified Christensenellaceae-Catabacteriaceae	msp_0424	0.452033	0.964455	4.22528e-09	4.21981e-09	1.0013
Desulfovibrio sp. Dsv1	msp_1523	0.460264	0.964455	2.33816e-09	2.26318e-09	1.03313
Lachnoclostridium sp. An138	msp_0814	0.460264	0.964455	1.68293e-09	1.56595e-09	1.0747
Firmicutes bacterium CAG:145	msp_0315	0.455735	0.964455	3.66519e-08	3.24167e-08	1.13065
Flavonifractor plautii	msp_0213	0.45632	0.964455	1.07733e-06	8.84172e-07	1.21846
Collinsella intestinalis	msp_0946	0.442674	0.964455	2.0548e-07	1.32354e-07	1.55251
Bacteroides ndongoniae	msp_0217	0.460264	0.964455	6.97659e-09	4.35083e-09	1.60351
unclassified Clostridiales 5	msp_1462	0.460264	0.964455	1.04596e-09	5.94841e-10	1.75839
unclassified Roseburia	msp_0440	0.460264	0.964455	1.70049e-09	9.50554e-10	1.78894
unclassified Clostridiales 4	msp_0807	0.460264	0.964455	2.42981e-09	1.34843e-09	1.80195
[Clostridium] sp. CAG:1024	msp_0720	0.460264	0.964455	4.20597e-08	2.28069e-08	1.84416
[Bacteroides] sp. CAG:709	msp_0416	0.460264	0.964455	1.17774e-08	5.83438e-09	2.01862
unclassified Clostridiales 4	msp_0526	0.460264	0.964455	1.39185e-09	6.17713e-10	2.25322
Dorea sp. Marseille-P4003	msp_0706	0.452464	0.964455	2.04176e-08	8.84331e-09	2.30882
unclassified Gemmiger	msp_1715	0.460264	0.964455	6.5267e-09	2.35106e-09	2.77607
[Clostridium] sp. CAG:1000	msp_1333	0.460264	0.964455	1.81544e-08	6.35888e-09	2.85497
[Clostridium] sp. CAG:798	msp_1134	0.460264	0.964455	1.09391e-08	3.77037e-09	2.90132
[Clostridium] sp. CAG:389	msp_1139	0.447619	0.964455	1.50492e-07	4.92314e-08	3.05683
unclassified Clostridiales	msp_1977	0.460264	0.964455	7.75913e-09	1.75248e-09	4.42752
Oscillibacter sp. CAG:241 & CIM:MAG 164_1	msp_0352	0.45791	0.964455	1.2231e-07	1.93618e-08	6.31706
unclassified Clostridiales 5	msp_0541	0.452966	0.964455	9.49395e-09	1.27063e-09	7.47182
[Clostridium] hiranonis	msp_1942	0.458865	0.964455	4.7596e-08	4.15193e-09	11.4636
[Clostridium] sp. CAG:451	msp_1049	0.462977	0.969114	4.12271e-08	1.22883e-08	3.35498
Firmicutes bacterium CAG:83	msp_0477	0.464773	0.970816	9.18664e-07	6.83377e-07	1.3443
Anaerotruncus colihominis	msp_0522	0.464441	0.970816	8.48928e-08	5.17213e-08	1.64135
unclassified Lachnospiraceae	msp_1533	0.46731	0.975084	2.18257e-08	2.51441e-08	0.868026
[Ruminococcus] sp. CAG:382	msp_0686	0.473348	0.985602	1.05102e-08	5.82829e-09	1.80332
Anaerofustis stercorihominis	msp_0601c	0.473348	0.985602	2.7389e-09	1.41607e-09	1.93416
Clostridia bacterium UC5.1-1D10 / [Clostridium] sp. CAG:505 / Firmicutes bacterium CAG:466	msp_0204	0.478851	0.99601	6.50878e-08	1.8087e-08	3.59858
[Anaerotruncus] sp. CAG:390	msp_0344	0.892509	1	4.43199e-11	6.34552e-09	0.00698444
#N/A	msp_0494	0.804437	1	8.54054e-10	1.06874e-07	0.00799119
unclassified Bacteroides	msp_1879	0.892509	1	7.65996e-10	4.58704e-08	0.0166991
unclassified Clostridiales 2	msp_1129	0.892509	1	4.03954e-10	1.74895e-08	0.0230969
unclassified Bacteroides	msp_0102	0.968195	1	9.8274e-09	3.66604e-07	0.0268066
unclassified Prevotella	msp_0980	0.892509	1	2.85881e-10	9.00779e-09	0.0317371
#N/A	msp_0939	0.892509	1	2.21611e-10	6.85161e-09	0.0323444
Succinatimonas sp. UBA2849 & sp. CAG:777	msp_0656	0.684009	1	1.25503e-09	3.75482e-08	0.0334245
unclassified_RF39_Mollicutes	msp_1455	0.892509	1	4.02464e-10	1.17881e-08	0.0341417
Bacteroidales bacterium H10	msp_0517	0.498245	1	1.3184e-09	3.80172e-08	0.034679
unclassified Ruminococcaceae	msp_0632	0.892509	1	3.0808e-10	8.03884e-09	0.0383239
Prevotella sp. P4-65 & P4-76 & P5-60 & P5-119 & P5-125 & CAG:592	msp_0176	0.498245	1	6.15161e-09	1.17321e-07	0.0524342
unclassified Bacteroidales [Alistipes] sp. CAG:435	msp_0064	0.562037	1	6.09494e-09	1.11269e-07	0.0547767
#N/A	msp_0928	0.892509	1	7.56395e-11	1.28258e-09	0.0589743
[Eubacterium] sp. CAG:841	msp_1003	0.684009	1	2.73513e-09	3.76903e-08	0.0725686
#N/A	msp_0703	0.892509	1	1.26321e-10	1.72822e-09	0.0730929
Haemophilus paraphrohaemolyticus	msp_1794	0.892509	1	8.65284e-11	1.1672e-09	0.0741335
[Firmicutes] bacterium CAG:460	msp_0748	0.892509	1	2.74747e-09	3.53659e-08	0.0776868
unclassified Lachnoclostridium	msp_1194	0.892509	1	9.62834e-10	1.16707e-08	0.0825001
Prevotella sp. CAG:604	msp_0091	0.51827	1	4.4861e-08	5.21462e-07	0.0860292
unclassified Prevotella	msp_0257	0.506876	1	1.03561e-08	1.19641e-07	0.0865594
unclassified Ruminococcaceae	msp_0588	0.892509	1	8.95653e-11	1.02761e-09	0.0871585
Firmicutes bacterium CAG:238	msp_0392	0.733441	1	2.03782e-09	2.2186e-08	0.0918516
[Firmicutes] bacterium CAG:345	msp_0955	0.892509	1	8.8144e-10	8.55446e-09	0.103039
Butyrivibrio sp. CAG:318	msp_0294	0.850045	1	1.01991e-09	9.57566e-09	0.10651
unclassified Clostridiales 2	msp_1338	0.892509	1	2.90433e-09	2.72561e-08	0.106557
#N/A	msp_0218	0.50399	1	1.05721e-09	9.63506e-09	0.109725
#N/A	msp_0806	0.892509	1	1.77055e-10	1.48542e-09	0.119196
Kluyvera georgiana	msp_1554c	0.821395	1	3.17261e-09	2.57253e-08	0.123326
unclassified Bacteroidales	msp_1108	0.892509	1	1.67317e-09	1.28811e-08	0.129893
[Clostridium] sp. CAG:448	msp_0540	0.892509	1	1.62839e-10	1.23443e-09	0.131915
Prevotella sp. RUG457 & sp. RUG782 & sp. CAG:386	msp_0084	0.650871	1	1.54204e-08	1.13301e-07	0.136101
unclassified Bacteroides	msp_0219	0.739497	1	1.14437e-08	7.90077e-08	0.144843
unclassified_RF39_Mollicutes	msp_1366	0.684009	1	5.21339e-09	3.50433e-08	0.14877
unclassified Prevotella	msp_0251	0.917734	1	5.51637e-08	3.58742e-07	0.15377
unclassified Clostridiales 2	msp_1408	0.892509	1	5.26975e-09	3.23786e-08	0.162754
unclassified_RF39_Mollicutes	msp_1230	0.892509	1	1.13047e-09	6.92658e-09	0.163208
unclassified Oscillospiraceae	msp_0822	0.892509	1	1.61059e-09	9.23381e-09	0.174423
Roseburia sp. CAG:197	msp_0169	0.84215	1	8.49398e-09	4.85946e-08	0.174793
Firmicutes bacterium CAG:552	msp_1102	0.892509	1	5.3748e-09	2.95153e-08	0.182102
Candidatus Gastranaerophilales bacterium x14	msp_0130	0.801245	1	1.38792e-09	7.22138e-09	0.192195
unclassified Prevotella	msp_0918	0.684009	1	2.32193e-09	1.14003e-08	0.203671
#N/A	msp_1530c	0.519501	1	1.16978e-07	5.67789e-07	0.206023
unclassified Parabacteroides	msp_0590	0.821395	1	1.61029e-09	7.70044e-09	0.209117
[Ruminococcaceae] bacterium CIM:MAG 1403	msp_0521	0.876231	1	3.23281e-09	1.52958e-08	0.211353
unclassified Coprococcus	msp_1388	0.892509	1	4.96561e-10	2.33363e-09	0.212785
[Firmicutes] bacterium CAG:449	msp_0886	0.684009	1	5.01709e-10	2.34628e-09	0.213832
unclassified Intestinimonas	msp_1652	0.50399	1	1.9634e-09	8.907e-09	0.220433
unclassified_RF39_Mollicutes	msp_1027	0.684009	1	5.2067e-09	2.31806e-08	0.224615
#N/A	msp_0629	0.517168	1	6.05786e-09	2.62776e-08	0.230533
Eggerthella sp. CAG:1427	msp_1217	0.675068	1	2.34419e-09	9.88565e-09	0.23713
unclassified_RF39_Mollicutes	msp_1103	0.892509	1	1.09407e-09	4.58872e-09	0.238426
#N/A	msp_0001	0.515476	1	1.9793e-09	8.26009e-09	0.239623
unclassified Sutterellaceae	msp_1092	0.559436	1	1.42508e-08	5.90129e-08	0.241486
unclassified Roseburia	msp_0533	0.501113	1	2.2082e-09	8.96367e-09	0.24635
Prevotella sp. P4-51 & PA-67 & P5-64 & P5-108 & CAG:474	msp_0136	0.52043	1	9.60896e-09	3.89649e-08	0.246606
Coraliomargarita sp. CAG:312	msp_0503	0.522915	1	1.52682e-09	6.1604e-09	0.247844
Bacteroidales bacterium H2 / [Prevotella] sp. CAG:251	msp_0611	0.517529	1	1.90337e-08	7.60353e-08	0.250327
Clostridium sp. 29_15 & CAG:265	msp_0760	0.584565	1	3.98276e-08	1.4983e-07	0.265818
unclassified Clostridiales 5	msp_1763	0.892509	1	1.47295e-10	5.38383e-10	0.273587
#N/A	msp_0929	0.892509	1	2.95543e-10	1.0587e-09	0.279158
Ruminococcus sp. CAG:488	msp_0498	0.52043	1	1.89887e-08	6.78817e-08	0.279733
[Clostridium] sp. CAG:632	msp_0582	0.892509	1	9.86522e-09	3.51367e-08	0.280767
Sutterella parvirubra	msp_0801	0.878312	1	1.29597e-08	4.5707e-08	0.283539
unclassified Ruminococcaceae	msp_1423	0.892509	1	1.35322e-10	4.64291e-10	0.291459
[Mycoplasma] sp. CAG:611	msp_1043	0.9056	1	1.40081e-08	4.70483e-08	0.297738
unclassified Clostridium	msp_1601	0.90257	1	5.94194e-09	1.99418e-08	0.297965
unclassified Alistipes	msp_0951	0.892509	1	1.48412e-09	4.90148e-09	0.302791
Eggerthella sp. CAG:368	msp_1125	0.50399	1	6.60999e-10	2.15344e-09	0.30695
Prevotella sp. CAG:617	msp_0681	0.9056	1	1.56418e-08	5.0879e-08	0.307431
Proteus mirabilis	msp_0228	0.559258	1	1.4861e-09	4.77798e-09	0.31103
unclassified Ruminococcaceae	msp_1039	0.892509	1	3.04336e-10	9.64506e-10	0.315536
[Subdoligranulum] sp. CAG:314 & CIM:MAG 76	msp_0555	0.50399	1	3.53133e-09	1.11352e-08	0.317133
Ruminococcus sp. 37_24 & sp. 2789STDY5834934	msp_0286	0.775765	1	1.43239e-08	4.5124e-08	0.317434
#N/A	msp_1896	0.567617	1	3.83519e-09	1.19863e-08	0.319965
unclassified Ruminococcus	msp_0210	0.520835	1	1.30185e-08	4.00557e-08	0.32501
Candidatus Gastranaerophilales sp1	msp_0455	0.892509	1	1.67069e-10	5.12833e-10	0.325778
unclassified Clostridiales 5	msp_0759	0.684009	1	1.4304e-09	4.39023e-09	0.325814
Sutterella sp. UBA1442	msp_1088	0.519516	1	8.39872e-09	2.49097e-08	0.337166
[Firmicutes] bacterium CAG:884	msp_1214	0.892509	1	3.74368e-09	1.07067e-08	0.349658
Desulfovibrio desulfuricans	msp_1655c	0.892509	1	5.47192e-10	1.53909e-09	0.355529
Holdemania sp. Marseille-P2844	msp_1590c	0.801245	1	2.55868e-09	7.11583e-09	0.359576
#N/A	msp_0234	0.818606	1	2.65818e-08	7.34067e-08	0.362117
unclassified Fusobacterium	msp_1044	0.501113	1	8.85321e-09	2.42351e-08	0.365305
[Eubacterium] sp. Marseille-P5640	msp_0479	0.703496	1	1.03645e-07	2.83264e-07	0.365897
unclassified Alistipes	msp_0326	0.653399	1	2.32084e-08	6.24175e-08	0.371825
unclassified Clostridiales 5	msp_0566	0.807632	1	9.8134e-10	2.62625e-09	0.373666
unclassified Sutterella	msp_1823	0.767556	1	9.45287e-09	2.48987e-08	0.379653
unclassified_RF39_Mollicutes	msp_1047	0.751657	1	5.37448e-08	1.40945e-07	0.381317
unclassified Oscillospiraceae	msp_1638	0.892509	1	5.34686e-10	1.39692e-09	0.382761
unclassified Lachnospiraceae	msp_0433	0.504214	1	5.25453e-09	1.33036e-08	0.39497
unclassified Parabacteroides	msp_0394	0.892509	1	1.24104e-09	3.03967e-09	0.408282
unclassified Clostridiales 6	msp_1078	0.84215	1	6.70554e-10	1.63087e-09	0.411162
unclassified_Erysipelotrichaceae	msp_0837	0.789525	1	8.90867e-09	2.12959e-08	0.418329
Clostridium sp. CAG:221	msp_0697	0.73416	1	3.77122e-09	8.92875e-09	0.422368
Faecalicatena orotica	msp_1948	0.892509	1	4.59187e-10	1.08551e-09	0.423014
unclassified Clostridiales 4	msp_0783	0.684009	1	6.51738e-10	1.52863e-09	0.426354
unclassified Muribaculaceae	msp_0525	0.563868	1	3.06042e-08	7.1612e-08	0.427362
[Mycoplasma] sp. CAG:472	msp_0985	0.807632	1	3.37764e-08	7.87156e-08	0.429094
unclassified Clostridiales 5	msp_0931	0.560273	1	1.03641e-08	2.39723e-08	0.432338
[Eubacterium] sp. CAG:603 & sp. 2789STDY5608818	msp_0493	0.684009	1	4.20707e-08	9.548e-08	0.440623
#N/A	msp_0815	0.892509	1	5.27702e-10	1.15633e-09	0.45636
unclassified Clostridiales 2	msp_1343	0.495078	1	4.01276e-09	8.68146e-09	0.462222
unclassified Ruminococcaceae	msp_1422	0.824908	1	9.98353e-10	2.10989e-09	0.473178
unclassified Prevotella	msp_0339	0.481736	1	1.33474e-07	2.76476e-07	0.482768
Prevotellamassilia timonensis	msp_0080	0.9056	1	1.24781e-07	2.55493e-07	0.488392
unclassified Gordonibacter	msp_1140	0.745569	1	5.56915e-09	1.11908e-08	0.497656
Neglecta timonensis	msp_1671c	0.817885	1	3.17966e-09	6.26573e-09	0.507469
unclassified Muribaculaceae	msp_0753	0.846096	1	1.80511e-08	3.48483e-08	0.517991
Azospirillum sp. 51_20	msp_0220	0.973019	1	2.55895e-08	4.78217e-08	0.535102
Alistipes ihumii	msp_0287	0.491339	1	6.11723e-08	1.1386e-07	0.537257
Bacteroides coprophilus	msp_0114	0.610822	1	4.07611e-07	7.5519e-07	0.539746
Muribaculaceae bacterium sp6	msp_0199	0.958383	1	1.75688e-07	3.11245e-07	0.56447
Firmicutes bacterium CAG:170	msp_0361	0.597892	1	3.85432e-08	6.71912e-08	0.573634
Bacteroides faecis	msp_0019	0.968162	1	3.88829e-08	6.77059e-08	0.574291
unclassified Clostridiales Family XIII. Incertae Sedis	msp_0773	0.498665	1	1.08796e-08	1.88635e-08	0.576754
Prevotella sp. CAG:520	msp_0123	0.702415	1	2.83081e-07	4.88265e-07	0.579769
Bacteroides plebeius	msp_0016	0.977097	1	3.60442e-06	6.09845e-06	0.591038
unclassified Clostridiales 4	msp_0966	0.892509	1	9.17578e-10	1.52196e-09	0.602894
Firmicutes bacterium CAG:110	msp_0312	0.865019	1	1.40961e-07	2.3371e-07	0.603145
#N/A	msp_1705	0.892509	1	3.66621e-10	6.05188e-10	0.605797
Alistipes sp. CAG:268	msp_0214	0.559258	1	5.45807e-08	8.7209e-08	0.62586
unclassified Clostridiales 2	msp_1069	0.592813	1	5.45526e-08	8.62654e-08	0.632381
unclassified Oscillibacter	msp_1251	0.892509	1	2.22301e-10	3.50068e-10	0.635024
#N/A	msp_0840	0.850045	1	6.77852e-10	1.06638e-09	0.635654
[Clostridium] sp. CAG:138	msp_0144	0.674784	1	2.87928e-07	4.47506e-07	0.643407
#N/A	msp_1001	0.892509	1	1.63193e-10	2.45963e-10	0.663485
unclassified Agathobaculum	msp_1128	0.972906	1	1.29554e-08	1.93546e-08	0.669371
Bacteroides coprocola	msp_0043	0.705362	1	1.77678e-06	2.64389e-06	0.672033
Monoglobus pectinilyticus	msp_0735	0.725233	1	8.41705e-09	1.24989e-08	0.673424
unclassified Oscillibacter	msp_0988	0.763187	1	6.90541e-08	1.01927e-07	0.677484
unclassified Acidaminococcaceae	msp_0119	0.684009	1	3.77541e-10	5.55266e-10	0.679929
Dialister succinatiphilus	msp_0383	0.75776	1	1.10398e-07	1.6185e-07	0.682101
unclassified Lachnospiraceae	msp_0077	0.987349	1	6.28254e-08	9.1457e-08	0.686939
[Clostridium] sp. CAG:302	msp_0818	0.529338	1	3.25022e-07	4.69978e-07	0.691569
unclassified_RF39_Mollicutes	msp_1066	0.509771	1	6.51598e-09	9.33026e-09	0.698371
unclassified Lachnoclostridium	msp_0177	0.846096	1	5.05347e-10	7.21698e-10	0.700219
Fusobacterium ulcerans	msp_0266	0.505258	1	1.86278e-08	2.63121e-08	0.707958
unclassified Lachnospiraceae	msp_1428	0.899169	1	1.77925e-09	2.50628e-09	0.70992
unclassified Ruminococcaceae	msp_0249	0.598659	1	2.7172e-08	3.82346e-08	0.710666
Prevotella sp. Marseille-P4119	msp_0651	0.892509	1	6.44392e-09	9.03057e-09	0.713568
unclassified Collinsella	msp_1436	0.846096	1	3.48832e-08	4.75425e-08	0.733727
#N/A	msp_0798	0.850045	1	2.24976e-09	3.0574e-09	0.73584
Sutterella wadsworthensis 1	msp_0092	0.525087	1	1.07067e-07	1.45492e-07	0.735897
unclassified Prevotellaceae	msp_0667	0.892509	1	4.162e-09	5.64125e-09	0.737781
#N/A	msp_0644	0.9056	1	6.76691e-09	9.16085e-09	0.738678
Ruminococcaceae bacterium CIM:MAG 577	msp_1188	0.850045	1	6.46885e-10	8.75589e-10	0.7388
unclassified_Erysipelatoclostridium	msp_1647	0.616627	1	8.99691e-09	1.2176e-08	0.738906
unclassified_RF39_Mollicutes	msp_1290	0.509771	1	5.1812e-09	6.9799e-09	0.742303
#N/A	msp_0490	0.643631	1	1.55585e-07	2.09208e-07	0.743684
unclassified Dialister	msp_1036	0.899541	1	6.10823e-08	8.13057e-08	0.751268
[Clostridium] sp. CAG:440	msp_0845	0.628176	1	2.88522e-07	3.83904e-07	0.751547
Turicibacter sanguinis 2	msp_1308	0.735868	1	1.81044e-08	2.40566e-08	0.752574
Coprococcus sp. 2789STDY5608819 / [Clostridium] sp. CAG:264	msp_0133	0.629936	1	5.45835e-07	7.19783e-07	0.758332
[Clostridium] sp. CAG:62	msp_0093	0.766333	1	3.59119e-07	4.72244e-07	0.760452
#N/A	msp_0676	0.537573	1	6.23882e-09	8.15095e-09	0.76541
Bacteroides stercorirosoris	msp_1737	0.65943	1	2.11236e-09	2.7462e-09	0.769194
unclassified Faecalibacterium	msp_0690	0.684009	1	9.04462e-09	1.17318e-08	0.770948
Clostridium celatum	msp_1351	0.762653	1	4.79958e-09	6.19295e-09	0.775008
Prevotella sp. CAG:891	msp_0475	0.784012	1	1.70687e-07	2.20144e-07	0.775341
unclassified Clostridium	msp_1479	0.746785	1	6.31324e-09	8.12101e-09	0.777396
[Clostridium] sp. CAG:575	msp_1198	0.850045	1	2.78875e-09	3.53165e-09	0.789645
Bacteroidales bacterium H3	msp_0802	0.536762	1	9.4292e-09	1.18152e-08	0.798056
unclassified Ruminococcaceae	msp_0624	0.818631	1	9.54274e-09	1.1939e-08	0.799291
Pseudoflavonifractor sp. An184	msp_0545	0.922192	1	8.61036e-09	1.06792e-08	0.806273
Dialister sp. CAG:486	msp_0426	0.556484	1	4.00985e-08	4.8744e-08	0.822636
Megasphaera elsdenii	msp_0501	0.495774	1	2.4234e-07	2.9312e-07	0.82676
[Clostridium] sp. CAG:1013	msp_0577	0.559258	1	1.46336e-09	1.76209e-09	0.830469
Erysipelatoclostridium sp2	msp_0623	0.787183	1	2.09172e-07	2.5156e-07	0.8315
Coprococcus eutactus 2	msp_0042	0.555819	1	6.58152e-07	7.88007e-07	0.835212
unclassified Phascolarctobacterium	msp_1495	0.559258	1	1.99149e-08	2.37334e-08	0.83911
[Clostridium] sp. 42_12 & CAG:75	msp_0194	0.521144	1	2.78583e-07	3.28556e-07	0.8479
unclassified Ruminococcaceae	msp_0400	0.898135	1	2.84848e-10	3.34776e-10	0.850863
[Eubacterium] sp. 38_16 & CAG:146	msp_0337	0.637935	1	2.22375e-07	2.60186e-07	0.854676
unclassified Clostridiales 4	msp_0727	0.898135	1	1.74863e-10	2.03677e-10	0.858529
[Clostridium] sp. CAG:273	msp_1033	0.954148	1	3.2501e-08	3.74994e-08	0.866707
Culturomica massiliensis	msp_0184	0.492558	1	5.80309e-08	6.62778e-08	0.87557
unclassified Faecalibacterium	msp_0817	0.510496	1	4.02149e-08	4.56745e-08	0.880467
Barnesiella intestinihominis	msp_0059	0.846705	1	2.43328e-07	2.76214e-07	0.880941
[Clostridium] sp. CAG:343	msp_0586	0.635668	1	1.42467e-07	1.61572e-07	0.881758
Prevotella sp. 109 & CAG:255	msp_0067	0.514434	1	1.35068e-07	1.52612e-07	0.885041
[Clostridium] sp. 26_22	msp_0947	0.565311	1	1.0402e-07	1.16258e-07	0.894733
unclassified Clostridiales	msp_1358	0.512674	1	1.80079e-09	2.00767e-09	0.896954
unclassified Bacteroides	msp_0149	0.799599	1	9.58285e-08	1.06609e-07	0.898876
#N/A	msp_0051	1	1	4.43199e-11	4.88974e-11	0.906386
Bacteroides sp. CAG:443	msp_0096	1	1	4.43199e-11	4.88974e-11	0.906386
Lachnoclostridium phytofermentans 2	msp_0115c	1	1	4.43199e-11	4.88974e-11	0.906386
#N/A	msp_0116	1	1	4.43199e-11	4.88974e-11	0.906386
[Clostridium] clostridioforme 2	msp_0135	1	1	4.43199e-11	4.88974e-11	0.906386
[Clostridium] methylpentosum	msp_0150c	1	1	4.43199e-11	4.88974e-11	0.906386
unclassified Marvinbryantia	msp_0181	1	1	4.43199e-11	4.88974e-11	0.906386
Mediterranea massiliensis	msp_0211	1	1	4.43199e-11	4.88974e-11	0.906386
Megasphaera massiliensis	msp_0245	1	1	4.43199e-11	4.88974e-11	0.906386
#N/A	msp_0248	1	1	4.43199e-11	4.88974e-11	0.906386
unclassified Bilophila	msp_0253	1	1	4.43199e-11	4.88974e-11	0.906386
Blautia sp. N6H1-15	msp_0268	1	1	4.43199e-11	4.88974e-11	0.906386
[Bacteroides] sp. CAG:545	msp_0327	1	1	4.43199e-11	4.88974e-11	0.906386
unclassified Anaerobutyricum	msp_0358	1	1	4.43199e-11	4.88974e-11	0.906386
Aeromonas veronii	msp_0368c	1	1	4.43199e-11	4.88974e-11	0.906386
unclassified Lachnospiraceae	msp_0382	1	1	4.43199e-11	4.88974e-11	0.906386
Bacteroides sp. CAG:1076	msp_0390	1	1	4.43199e-11	4.88974e-11	0.906386
unclassified Ruminococcaceae	msp_0393	1	1	4.43199e-11	4.88974e-11	0.906386
Coprobacter sp. CIM:MAG 570	msp_0415	1	1	4.43199e-11	4.88974e-11	0.906386
unclassified Alistipes	msp_0417	1	1	4.43199e-11	4.88974e-11	0.906386
#N/A	msp_0421	1	1	4.43199e-11	4.88974e-11	0.906386
Bacteroidales bacterium H5	msp_0428	1	1	4.43199e-11	4.88974e-11	0.906386
unclassified Oscillibacter	msp_0435	1	1	4.43199e-11	4.88974e-11	0.906386
Bacteroides sp. UBA7116 & UBA7052	msp_0438	1	1	4.43199e-11	4.88974e-11	0.906386
Bifidobacterium scardovii	msp_0469c	1	1	4.43199e-11	4.88974e-11	0.906386
unclassified Clostridiales Family XIII. Incertae Sedis	msp_0472	1	1	4.43199e-11	4.88974e-11	0.906386
Veillonella sp. CAG:933	msp_0483	1	1	4.43199e-11	4.88974e-11	0.906386
unclassified Bacteroidales	msp_0508	1	1	4.43199e-11	4.88974e-11	0.906386
unclassified Lachnospiraceae	msp_0514	1	1	4.43199e-11	4.88974e-11	0.906386
Bacteroides gallinarum	msp_0520c	1	1	4.43199e-11	4.88974e-11	0.906386
unclassified Alistipes	msp_0523	1	1	4.43199e-11	4.88974e-11	0.906386
unclassified Muribaculaceae	msp_0531	1	1	4.43199e-11	4.88974e-11	0.906386
Alistipes sp. An31A & Marseille-P5061 & UBA1813	msp_0537	1	1	4.43199e-11	4.88974e-11	0.906386
Alistipes sp. CHKCI003	msp_0543c	1	1	4.43199e-11	4.88974e-11	0.906386
[Fusobacterium] sp. CAG:439	msp_0564	1	1	4.43199e-11	4.88974e-11	0.906386
unclassified Lachnospiraceae	msp_0579	1	1	4.43199e-11	4.88974e-11	0.906386
#N/A	msp_0589c	1	1	4.43199e-11	4.88974e-11	0.906386
unclassified Prevotella	msp_0599	1	1	4.43199e-11	4.88974e-11	0.906386
Muribaculaceae bacterium sp7	msp_0608	1	1	4.43199e-11	4.88974e-11	0.906386
unclassified Bacteroides	msp_0609	1	1	4.43199e-11	4.88974e-11	0.906386
unclassified Muribaculaceae	msp_0614	1	1	4.43199e-11	4.88974e-11	0.906386
unclassified Sutterellaceae	msp_0617	1	1	4.43199e-11	4.88974e-11	0.906386
#N/A	msp_0620	1	1	4.43199e-11	4.88974e-11	0.906386
unclassified Bacteroides	msp_0658	1	1	4.43199e-11	4.88974e-11	0.906386
#N/A	msp_0660	1	1	4.43199e-11	4.88974e-11	0.906386
unclassified Oscillibacter	msp_0670	1	1	4.43199e-11	4.88974e-11	0.906386
unclassified Opitutae	msp_0672	1	1	4.43199e-11	4.88974e-11	0.906386
Slackia exigua	msp_0677c	1	1	4.43199e-11	4.88974e-11	0.906386
unclassified Ruminococcaceae	msp_0678	1	1	4.43199e-11	4.88974e-11	0.906386
Muribaculaceae bacterium sp8	msp_0680c	1	1	4.43199e-11	4.88974e-11	0.906386
unclassified Muribaculaceae	msp_0684	1	1	4.43199e-11	4.88974e-11	0.906386
unclassified Rhodospirillales	msp_0695	1	1	4.43199e-11	4.88974e-11	0.906386
unclassified Pseudoflavonifractor	msp_0701	1	1	4.43199e-11	4.88974e-11	0.906386
unclassified Barnesiellaceae	msp_0702	1	1	4.43199e-11	4.88974e-11	0.906386
unclassified Clostridiales 5	msp_0704	1	1	4.43199e-11	4.88974e-11	0.906386
[Bacteroides] sp. CAG:927	msp_0710	1	1	4.43199e-11	4.88974e-11	0.906386
Rikenella microfusus	msp_0711c	1	1	4.43199e-11	4.88974e-11	0.906386
Selenomonas bovis	msp_0714c	1	1	4.43199e-11	4.88974e-11	0.906386
unclassified Bacteroides	msp_0721	1	1	4.43199e-11	4.88974e-11	0.906386
Bacteroides sp. An322 & UBA1451	msp_0736c	1	1	4.43199e-11	4.88974e-11	0.906386
Prevotella sp. UBA2874	msp_0738	1	1	4.43199e-11	4.88974e-11	0.906386
unclassified Bacteroidales	msp_0743	1	1	4.43199e-11	4.88974e-11	0.906386
unclassified Clostridiales 5	msp_0755c	1	1	4.43199e-11	4.88974e-11	0.906386
unclassified Lachnospiraceae	msp_0758	1	1	4.43199e-11	4.88974e-11	0.906386
Ruminococcaceae bacterium UBA1821 / [Clostridium] sp. CAG:678	msp_0762	1	1	4.43199e-11	4.88974e-11	0.906386
#N/A	msp_0775	1	1	4.43199e-11	4.88974e-11	0.906386
Candidatus Gastranaerophilales bacterium MH_37 & HUM_20 / Melainabacteria sp. 35_41	msp_0782	1	1	4.43199e-11	4.88974e-11	0.906386
unclassified Ruminococcaceae	msp_0784	1	1	4.43199e-11	4.88974e-11	0.906386
unclassified Rhodospirillaceae	msp_0788	1	1	4.43199e-11	4.88974e-11	0.906386
unclassified Clostridiales 4	msp_0790	1	1	4.43199e-11	4.88974e-11	0.906386
unclassified Clostridiales 4	msp_0796	1	1	4.43199e-11	4.88974e-11	0.906386
unclassified Ruminococcus	msp_0797	1	1	4.43199e-11	4.88974e-11	0.906386
unclassified Bacteroides	msp_0799	1	1	4.43199e-11	4.88974e-11	0.906386
#N/A	msp_0803	1	1	4.43199e-11	4.88974e-11	0.906386
#N/A	msp_0810	1	1	4.43199e-11	4.88974e-11	0.906386
Firmicutes bacterium CAG:791	msp_0825	1	1	4.43199e-11	4.88974e-11	0.906386
unclassified_Anaeroplasmataceae	msp_0826	1	1	4.43199e-11	4.88974e-11	0.906386
unclassified Odoribacteraceae	msp_0827	1	1	4.43199e-11	4.88974e-11	0.906386
[Clostridium] sp. CAG:964	msp_0839	1	1	4.43199e-11	4.88974e-11	0.906386
#N/A	msp_0842	1	1	4.43199e-11	4.88974e-11	0.906386
unclassified Alistipes	msp_0849	1	1	4.43199e-11	4.88974e-11	0.906386
unclassified Muribaculaceae	msp_0857	1	1	4.43199e-11	4.88974e-11	0.906386
#N/A	msp_0859	1	1	4.43199e-11	4.88974e-11	0.906386
unclassified Muribaculaceae	msp_0862	1	1	4.43199e-11	4.88974e-11	0.906386
unclassified Acidaminococcaceae	msp_0869	1	1	4.43199e-11	4.88974e-11	0.906386
unclassified Barnesiellaceae	msp_0870	1	1	4.43199e-11	4.88974e-11	0.906386
unclassified Bacteroides	msp_0875	1	1	4.43199e-11	4.88974e-11	0.906386
unclassified Phascolarctobacterium	msp_0889	1	1	4.43199e-11	4.88974e-11	0.906386
Candidatus Gastranaerophilales sp3	msp_0897	1	1	4.43199e-11	4.88974e-11	0.906386
unclassified Clostridiales 4	msp_0899	1	1	4.43199e-11	4.88974e-11	0.906386
Treponema succinifaciens	msp_0905c	1	1	4.43199e-11	4.88974e-11	0.906386
unclassified Clostridiales 4	msp_0911	1	1	4.43199e-11	4.88974e-11	0.906386
#N/A	msp_0913	1	1	4.43199e-11	4.88974e-11	0.906386
unclassified Candidatus Gastranaerophilales	msp_0915c	1	1	4.43199e-11	4.88974e-11	0.906386
unclassified Sutterella	msp_0919	1	1	4.43199e-11	4.88974e-11	0.906386
unclassified Prevotellaceae	msp_0920	1	1	4.43199e-11	4.88974e-11	0.906386
Ruminococcus sp. UBA1828	msp_0921	1	1	4.43199e-11	4.88974e-11	0.906386
Veillonella seminalis	msp_0923	1	1	4.43199e-11	4.88974e-11	0.906386
Methanobrevibacter smithii 2	msp_0924	1	1	4.43199e-11	4.88974e-11	0.906386
unclassified_Erysipelatoclostridium	msp_0927	1	1	4.43199e-11	4.88974e-11	0.906386
Bacteroides salanitronis	msp_0934	1	1	4.43199e-11	4.88974e-11	0.906386
unclassified Sutterellaceae	msp_0937	1	1	4.43199e-11	4.88974e-11	0.906386
unclassified Eggerthella	msp_0940	1	1	4.43199e-11	4.88974e-11	0.906386
#N/A	msp_0943	1	1	4.43199e-11	4.88974e-11	0.906386
#N/A	msp_0944	1	1	4.43199e-11	4.88974e-11	0.906386
Agathobaculum desmolans	msp_0952	1	1	4.43199e-11	4.88974e-11	0.906386
unclassified Sutterellaceae	msp_0954	1	1	4.43199e-11	4.88974e-11	0.906386
unclassified Flavonifractor	msp_0958	1	1	4.43199e-11	4.88974e-11	0.906386
unclassified Anaerotruncus	msp_0962	1	1	4.43199e-11	4.88974e-11	0.906386
unclassified Prevotellaceae	msp_0972	1	1	4.43199e-11	4.88974e-11	0.906386
unclassified_Erysipelotrichaceae	msp_0973	1	1	4.43199e-11	4.88974e-11	0.906386
#N/A	msp_0975	1	1	4.43199e-11	4.88974e-11	0.906386
unclassified Negativicutes 2	msp_0978	1	1	4.43199e-11	4.88974e-11	0.906386
Streptococcus lutetiensis	msp_0983	1	1	4.43199e-11	4.88974e-11	0.906386
unclassified Coprococcus	msp_0989	1	1	4.43199e-11	4.88974e-11	0.906386
unclassified Bacteroidales	msp_0991	1	1	4.43199e-11	4.88974e-11	0.906386
unclassified Methanomassiliicoccaceae	msp_0992	1	1	4.43199e-11	4.88974e-11	0.906386
Selenomonadaceae bacterium UBA2829	msp_0994	1	1	4.43199e-11	4.88974e-11	0.906386
unclassified Candidatus Gastranaerophilales	msp_0998	1	1	4.43199e-11	4.88974e-11	0.906386
unclassified Barnesiellaceae	msp_1000	1	1	4.43199e-11	4.88974e-11	0.906386
[Coprobacillus] sp. CAG:698	msp_1007	1	1	4.43199e-11	4.88974e-11	0.906386
unclassified_ML615J-28_Tenericutes	msp_1008	1	1	4.43199e-11	4.88974e-11	0.906386
unclassified Lachnospiraceae	msp_1010	1	1	4.43199e-11	4.88974e-11	0.906386
[Clostridium] sp. CAG:557	msp_1011	1	1	4.43199e-11	4.88974e-11	0.906386
unclassified Prevotella	msp_1014	1	1	4.43199e-11	4.88974e-11	0.906386
Candidatus Methanomethylophilus alvus / Methanoculleus sp. CAG:1088	msp_1018	1	1	4.43199e-11	4.88974e-11	0.906386
uncultured Selenomonadales bacterium RUG048	msp_1024	1	1	4.43199e-11	4.88974e-11	0.906386
#N/A	msp_1025	1	1	4.43199e-11	4.88974e-11	0.906386
unclassified Alistipes	msp_1026	1	1	4.43199e-11	4.88974e-11	0.906386
Prevotella intermedia	msp_1028c	1	1	4.43199e-11	4.88974e-11	0.906386
unclassified Sutterella	msp_1031	1	1	4.43199e-11	4.88974e-11	0.906386
Colibacter massiliensis	msp_1040c	1	1	4.43199e-11	4.88974e-11	0.906386
unclassified Blautia	msp_1041	1	1	4.43199e-11	4.88974e-11	0.906386
unclassified Lachnoclostridium	msp_1048	1	1	4.43199e-11	4.88974e-11	0.906386
unclassified Clostridiales 2	msp_1050	1	1	4.43199e-11	4.88974e-11	0.906386
unclassified Clostridiales Family XIII. Incertae Sedis	msp_1053	1	1	4.43199e-11	4.88974e-11	0.906386
unclassified Sutterella	msp_1056	1	1	4.43199e-11	4.88974e-11	0.906386
Proteus genomosp. 6	msp_1058c	1	1	4.43199e-11	4.88974e-11	0.906386
Peptostreptococcus sp. MV1	msp_1063c	1	1	4.43199e-11	4.88974e-11	0.906386
unclassified Veillonellaceae	msp_1064	1	1	4.43199e-11	4.88974e-11	0.906386
unclassified Veillonellaceae	msp_1065	1	1	4.43199e-11	4.88974e-11	0.906386
#N/A	msp_1067	1	1	4.43199e-11	4.88974e-11	0.906386
#N/A	msp_1073	1	1	4.43199e-11	4.88974e-11	0.906386
#N/A	msp_1074	1	1	4.43199e-11	4.88974e-11	0.906386
#N/A	msp_1075	1	1	4.43199e-11	4.88974e-11	0.906386
#N/A	msp_1079	1	1	4.43199e-11	4.88974e-11	0.906386
Fusobacterium gonidiaformans	msp_1081	1	1	4.43199e-11	4.88974e-11	0.906386
[Eubacterium] sp. ER2	msp_1084	1	1	4.43199e-11	4.88974e-11	0.906386
unclassified Candidatus Gastranaerophilales	msp_1095	1	1	4.43199e-11	4.88974e-11	0.906386
unclassified Oscillospiraceae	msp_1096	1	1	4.43199e-11	4.88974e-11	0.906386
#N/A	msp_1097	1	1	4.43199e-11	4.88974e-11	0.906386
#N/A	msp_1104	1	1	4.43199e-11	4.88974e-11	0.906386
[Bacteroides] sp. CAG:1060	msp_1107	1	1	4.43199e-11	4.88974e-11	0.906386
unclassified Clostridiales 2	msp_1109	1	1	4.43199e-11	4.88974e-11	0.906386
[Firmicutes] bacterium CAG:822	msp_1113c	1	1	4.43199e-11	4.88974e-11	0.906386
unclassified Sutterella	msp_1116	1	1	4.43199e-11	4.88974e-11	0.906386
#N/A	msp_1117	1	1	4.43199e-11	4.88974e-11	0.906386
unclassified Lachnospiraceae	msp_1118	1	1	4.43199e-11	4.88974e-11	0.906386
unclassified Lachnospiraceae	msp_1121	1	1	4.43199e-11	4.88974e-11	0.906386
[Firmicutes] bacterium CAG:582	msp_1122	1	1	4.43199e-11	4.88974e-11	0.906386
unclassified Lachnospiraceae	msp_1123	1	1	4.43199e-11	4.88974e-11	0.906386
unclassified Lachnospiraceae	msp_1124	1	1	4.43199e-11	4.88974e-11	0.906386
#N/A	msp_1133	1	1	4.43199e-11	4.88974e-11	0.906386
unclassified Clostridiales 2	msp_1135	1	1	4.43199e-11	4.88974e-11	0.906386
unclassified Clostridiales 5	msp_1136	1	1	4.43199e-11	4.88974e-11	0.906386
unclassified Blautia	msp_1137	1	1	4.43199e-11	4.88974e-11	0.906386
[Mycoplasma] sp. CAG:877	msp_1141	1	1	4.43199e-11	4.88974e-11	0.906386
Bacteroidales bacterium M7	msp_1144c	1	1	4.43199e-11	4.88974e-11	0.906386
unclassified Lachnospiraceae	msp_1145	1	1	4.43199e-11	4.88974e-11	0.906386
unclassified Clostridiales 1	msp_1146	1	1	4.43199e-11	4.88974e-11	0.906386
unclassified Bacteroides	msp_1148	1	1	4.43199e-11	4.88974e-11	0.906386
unclassified Sutterellaceae	msp_1152	1	1	4.43199e-11	4.88974e-11	0.906386
Dialister sp. UBA1703	msp_1153	1	1	4.43199e-11	4.88974e-11	0.906386
#N/A	msp_1154	1	1	4.43199e-11	4.88974e-11	0.906386
Bifidobacterium angulatum	msp_1155	1	1	4.43199e-11	4.88974e-11	0.906386
Porphyromonas somerae	msp_1158	1	1	4.43199e-11	4.88974e-11	0.906386
unclassified Clostridiales 2	msp_1161	1	1	4.43199e-11	4.88974e-11	0.906386
unclassified Ruminococcaceae	msp_1163	1	1	4.43199e-11	4.88974e-11	0.906386
[Faecalibacterium] sp. CAG:1138	msp_1164	1	1	4.43199e-11	4.88974e-11	0.906386
#N/A	msp_1165	1	1	4.43199e-11	4.88974e-11	0.906386
Sphaerochaeta sp. Phil3	msp_1169c	1	1	4.43199e-11	4.88974e-11	0.906386
Verrucomicrobia bacterium CIM:MAG 792_1	msp_1182	1	1	4.43199e-11	4.88974e-11	0.906386
unclassified Clostridiales 2	msp_1184	1	1	4.43199e-11	4.88974e-11	0.906386
[Corallococcus] sp. CAG:1435	msp_1186	1	1	4.43199e-11	4.88974e-11	0.906386
[Firmicutes] bacterium CIM:MAG 721 / [Bacillus] sp. CAG:988	msp_1187	1	1	4.43199e-11	4.88974e-11	0.906386
#N/A	msp_1197	1	1	4.43199e-11	4.88974e-11	0.906386
unclassified Clostridiales 5	msp_1199	1	1	4.43199e-11	4.88974e-11	0.906386
unclassified Clostridiales 2	msp_1203	1	1	4.43199e-11	4.88974e-11	0.906386
unclassified Bacteroides	msp_1207	1	1	4.43199e-11	4.88974e-11	0.906386
unclassified Lactobacillus	msp_1208	1	1	4.43199e-11	4.88974e-11	0.906386
unclassified Alistipes	msp_1209	1	1	4.43199e-11	4.88974e-11	0.906386
unclassified Clostridiales 1	msp_1210	1	1	4.43199e-11	4.88974e-11	0.906386
#N/A	msp_1212	1	1	4.43199e-11	4.88974e-11	0.906386
unclassified Clostridiales 5	msp_1213	1	1	4.43199e-11	4.88974e-11	0.906386
unclassified Porphyromonas	msp_1215	1	1	4.43199e-11	4.88974e-11	0.906386
unclassified Ruminococcaceae	msp_1216	1	1	4.43199e-11	4.88974e-11	0.906386
[Mycoplasma] sp. CAG:776	msp_1221	1	1	4.43199e-11	4.88974e-11	0.906386
Lactobacillus parabuchneri	msp_1223c	1	1	4.43199e-11	4.88974e-11	0.906386
#N/A	msp_1225	1	1	4.43199e-11	4.88974e-11	0.906386
Libanicoccus massiliensis	msp_1227c	1	1	4.43199e-11	4.88974e-11	0.906386
unclassified Clostridiales 1	msp_1228	1	1	4.43199e-11	4.88974e-11	0.906386
Bacteroides ilei	msp_1229	1	1	4.43199e-11	4.88974e-11	0.906386
unclassified_RF39_Mollicutes	msp_1231	1	1	4.43199e-11	4.88974e-11	0.906386
unclassified_RF39_Mollicutes	msp_1232	1	1	4.43199e-11	4.88974e-11	0.906386
unclassified_RF39_Mollicutes	msp_1233	1	1	4.43199e-11	4.88974e-11	0.906386
unclassified Christensenellaceae-Catabacteriaceae	msp_1239	1	1	4.43199e-11	4.88974e-11	0.906386
Muribaculaceae bacterium sp3	msp_1242	1	1	4.43199e-11	4.88974e-11	0.906386
Parvimonas sp. KA00067	msp_1245	1	1	4.43199e-11	4.88974e-11	0.906386
#N/A	msp_1246	1	1	4.43199e-11	4.88974e-11	0.906386
#N/A	msp_1248	1	1	4.43199e-11	4.88974e-11	0.906386
unclassified Prevotella	msp_1249	1	1	4.43199e-11	4.88974e-11	0.906386
#N/A	msp_1254	1	1	4.43199e-11	4.88974e-11	0.906386
#N/A	msp_1258	1	1	4.43199e-11	4.88974e-11	0.906386
Clostridiales bacterium S5-A14a	msp_1259c	1	1	4.43199e-11	4.88974e-11	0.906386
unclassified Clostridiales 2	msp_1262	1	1	4.43199e-11	4.88974e-11	0.906386
Prevotella sp. UBA641	msp_1263c	1	1	4.43199e-11	4.88974e-11	0.906386
unclassified Bacteroidales	msp_1273	1	1	4.43199e-11	4.88974e-11	0.906386
#N/A	msp_1274	1	1	4.43199e-11	4.88974e-11	0.906386
unclassified Mediterranea	msp_1278	1	1	4.43199e-11	4.88974e-11	0.906386
unclassified Elusimicrobia	msp_1281	1	1	4.43199e-11	4.88974e-11	0.906386
unclassified Oscillibacter	msp_1282	1	1	4.43199e-11	4.88974e-11	0.906386
[Acidaminococcus] sp. CAG:917	msp_1286	1	1	4.43199e-11	4.88974e-11	0.906386
#N/A	msp_1295	1	1	4.43199e-11	4.88974e-11	0.906386
unclassified_RF39_Mollicutes	msp_1297	1	1	4.43199e-11	4.88974e-11	0.906386
Faecalitalea sp. Marseille-P3755	msp_1299	1	1	4.43199e-11	4.88974e-11	0.906386
unclassified_RF39_Mollicutes	msp_1301	1	1	4.43199e-11	4.88974e-11	0.906386
unclassified_RF39_Mollicutes	msp_1303	1	1	4.43199e-11	4.88974e-11	0.906386
unclassified_RF39_Mollicutes	msp_1304	1	1	4.43199e-11	4.88974e-11	0.906386
unclassified_RF39_Mollicutes	msp_1306c	1	1	4.43199e-11	4.88974e-11	0.906386
#N/A	msp_1309	1	1	4.43199e-11	4.88974e-11	0.906386
[Acholeplasma] sp. CAG:878	msp_1313	1	1	4.43199e-11	4.88974e-11	0.906386
unclassified Clostridiales 1	msp_1314	1	1	4.43199e-11	4.88974e-11	0.906386
#N/A	msp_1316	1	1	4.43199e-11	4.88974e-11	0.906386
#N/A	msp_1317	1	1	4.43199e-11	4.88974e-11	0.906386
unclassified Methanomassiliicoccaceae	msp_1318	1	1	4.43199e-11	4.88974e-11	0.906386
#N/A	msp_1320c	1	1	4.43199e-11	4.88974e-11	0.906386
#N/A	msp_1321c	1	1	4.43199e-11	4.88974e-11	0.906386
unclassified Clostridiales 2	msp_1324	1	1	4.43199e-11	4.88974e-11	0.906386
unclassified Mitsuokella	msp_1326	1	1	4.43199e-11	4.88974e-11	0.906386
unclassified Christensenellaceae-Catabacteriaceae	msp_1332	1	1	4.43199e-11	4.88974e-11	0.906386
#N/A	msp_1334	1	1	4.43199e-11	4.88974e-11	0.906386
Anaeromassilibacillus sp. An172	msp_1335	1	1	4.43199e-11	4.88974e-11	0.906386
[Clostridium] sp. Marseille-P2538	msp_1337c	1	1	4.43199e-11	4.88974e-11	0.906386
Bacteroides acidifaciens	msp_1344c	1	1	4.43199e-11	4.88974e-11	0.906386
#N/A	msp_1345c	1	1	4.43199e-11	4.88974e-11	0.906386
unclassified	msp_1346c	1	1	4.43199e-11	4.88974e-11	0.906386
unclassified Clostridiales 2	msp_1348	1	1	4.43199e-11	4.88974e-11	0.906386
unclassified Prevotella	msp_1350	1	1	4.43199e-11	4.88974e-11	0.906386
unclassified_RF39_Mollicutes	msp_1354	1	1	4.43199e-11	4.88974e-11	0.906386
Ruminococcaceae bacterium UBA6353	msp_1355	1	1	4.43199e-11	4.88974e-11	0.906386
unclassified Clostridiales 2	msp_1359	1	1	4.43199e-11	4.88974e-11	0.906386
#N/A	msp_1363	1	1	4.43199e-11	4.88974e-11	0.906386
Megasphaera sp. UBA1696	msp_1365	1	1	4.43199e-11	4.88974e-11	0.906386
unclassified_Anaeroplasmataceae	msp_1367	1	1	4.43199e-11	4.88974e-11	0.906386
[Clostridium] sp. CAG:1219	msp_1368	1	1	4.43199e-11	4.88974e-11	0.906386
unclassified_RF39_Mollicutes	msp_1370	1	1	4.43199e-11	4.88974e-11	0.906386
unclassified Muribaculaceae	msp_1371	1	1	4.43199e-11	4.88974e-11	0.906386
unclassified Clostridiales 2	msp_1374	1	1	4.43199e-11	4.88974e-11	0.906386
unclassified Clostridiales 2	msp_1376	1	1	4.43199e-11	4.88974e-11	0.906386
unclassified Oscillibacter	msp_1378	1	1	4.43199e-11	4.88974e-11	0.906386
unclassified_RF39_Mollicutes	msp_1380	1	1	4.43199e-11	4.88974e-11	0.906386
unclassified Lachnoclostridium	msp_1383c	1	1	4.43199e-11	4.88974e-11	0.906386
unclassified Ruminococcaceae	msp_1386	1	1	4.43199e-11	4.88974e-11	0.906386
unclassified Desulfovibrio	msp_1387	1	1	4.43199e-11	4.88974e-11	0.906386
unclassified Candidatus Gastranaerophilales	msp_1390	1	1	4.43199e-11	4.88974e-11	0.906386
unclassified Phascolarctobacterium	msp_1391	1	1	4.43199e-11	4.88974e-11	0.906386
unclassified_RF39_Mollicutes	msp_1392	1	1	4.43199e-11	4.88974e-11	0.906386
#N/A	msp_1394	1	1	4.43199e-11	4.88974e-11	0.906386
unclassified Clostridiales 2	msp_1395	1	1	4.43199e-11	4.88974e-11	0.906386
#N/A	msp_1396c	1	1	4.43199e-11	4.88974e-11	0.906386
unclassified Clostridiales 6	msp_1399	1	1	4.43199e-11	4.88974e-11	0.906386
unclassified Lachnospiraceae	msp_1402	1	1	4.43199e-11	4.88974e-11	0.906386
unclassified Lachnospiraceae	msp_1405	1	1	4.43199e-11	4.88974e-11	0.906386
unclassified Bacteroidales	msp_1406	1	1	4.43199e-11	4.88974e-11	0.906386
Lactococcus lactis subsp. cremoris	msp_1410	1	1	4.43199e-11	4.88974e-11	0.906386
unclassified_RF39_Mollicutes	msp_1414	1	1	4.43199e-11	4.88974e-11	0.906386
#N/A	msp_1416	1	1	4.43199e-11	4.88974e-11	0.906386
unclassified_RF39_Mollicutes	msp_1417	1	1	4.43199e-11	4.88974e-11	0.906386
unclassified Sutterella	msp_1419	1	1	4.43199e-11	4.88974e-11	0.906386
unclassified Clostridiales 2	msp_1420	1	1	4.43199e-11	4.88974e-11	0.906386
unclassified_RF39_Mollicutes	msp_1424	1	1	4.43199e-11	4.88974e-11	0.906386
unclassified_RF39_Mollicutes	msp_1425	1	1	4.43199e-11	4.88974e-11	0.906386
unclassified_RF39_Mollicutes	msp_1426	1	1	4.43199e-11	4.88974e-11	0.906386
#N/A	msp_1427	1	1	4.43199e-11	4.88974e-11	0.906386
unclassified Clostridiales 2	msp_1429	1	1	4.43199e-11	4.88974e-11	0.906386
unclassified Clostridiales 2	msp_1430	1	1	4.43199e-11	4.88974e-11	0.906386
#N/A	msp_1431	1	1	4.43199e-11	4.88974e-11	0.906386
unclassified Ruminococcaceae	msp_1433	1	1	4.43199e-11	4.88974e-11	0.906386
unclassified Ruminococcaceae	msp_1438	1	1	4.43199e-11	4.88974e-11	0.906386
#N/A	msp_1439	1	1	4.43199e-11	4.88974e-11	0.906386
#N/A	msp_1440	1	1	4.43199e-11	4.88974e-11	0.906386
#N/A	msp_1447	1	1	4.43199e-11	4.88974e-11	0.906386
#N/A	msp_1448	1	1	4.43199e-11	4.88974e-11	0.906386
unclassified_RF39_Mollicutes	msp_1450	1	1	4.43199e-11	4.88974e-11	0.906386
unclassified Lachnospiraceae	msp_1451	1	1	4.43199e-11	4.88974e-11	0.906386
unclassified Clostridiales 2	msp_1454	1	1	4.43199e-11	4.88974e-11	0.906386
[Christensenellaceae] bacterium Phil10	msp_1458	1	1	4.43199e-11	4.88974e-11	0.906386
Clostridia bacterium CIM:MAG 611	msp_1460	1	1	4.43199e-11	4.88974e-11	0.906386
#N/A	msp_1466	1	1	4.43199e-11	4.88974e-11	0.906386
unclassified Christensenellaceae-Catabacteriaceae	msp_1471c	1	1	4.43199e-11	4.88974e-11	0.906386
unclassified Bacteroidales	msp_1474	1	1	4.43199e-11	4.88974e-11	0.906386
Bacteroidales bacterium M1	msp_1475	1	1	4.43199e-11	4.88974e-11	0.906386
#N/A	msp_1481	1	1	4.43199e-11	4.88974e-11	0.906386
unclassified Clostridiales 2	msp_1487	1	1	4.43199e-11	4.88974e-11	0.906386
unclassified Bacteroidales	msp_1488	1	1	4.43199e-11	4.88974e-11	0.906386
[Roseburia] sp. CAG:309	msp_1490	1	1	4.43199e-11	4.88974e-11	0.906386
unclassified Bacteroides	msp_1493	1	1	4.43199e-11	4.88974e-11	0.906386
#N/A	msp_1494c	1	1	4.43199e-11	4.88974e-11	0.906386
Ruminococcaceae bacterium UBA1375	msp_1496	1	1	4.43199e-11	4.88974e-11	0.906386
unclassified_RF39_Mollicutes	msp_1497	1	1	4.43199e-11	4.88974e-11	0.906386
unclassified_RF39_Mollicutes	msp_1498	1	1	4.43199e-11	4.88974e-11	0.906386
#N/A	msp_1500	1	1	4.43199e-11	4.88974e-11	0.906386
unclassified Lachnospiraceae	msp_1501	1	1	4.43199e-11	4.88974e-11	0.906386
#N/A	msp_1502	1	1	4.43199e-11	4.88974e-11	0.906386
#N/A	msp_1503c	1	1	4.43199e-11	4.88974e-11	0.906386
unclassified_RF39_Mollicutes	msp_1504	1	1	4.43199e-11	4.88974e-11	0.906386
#N/A	msp_1505	1	1	4.43199e-11	4.88974e-11	0.906386
#N/A	msp_1510c	1	1	4.43199e-11	4.88974e-11	0.906386
unclassified_ML615J-28_Tenericutes	msp_1512	1	1	4.43199e-11	4.88974e-11	0.906386
unclassified Clostridiales 2	msp_1514	1	1	4.43199e-11	4.88974e-11	0.906386
unclassified Clostridiales 2	msp_1516	1	1	4.43199e-11	4.88974e-11	0.906386
unclassified_RF39_Mollicutes	msp_1517	1	1	4.43199e-11	4.88974e-11	0.906386
unclassified Clostridiales 2	msp_1521	1	1	4.43199e-11	4.88974e-11	0.906386
unclassified Alistipes	msp_1522	1	1	4.43199e-11	4.88974e-11	0.906386
#N/A	msp_1524	1	1	4.43199e-11	4.88974e-11	0.906386
unclassified Succinatimonas	msp_1526	1	1	4.43199e-11	4.88974e-11	0.906386
unclassified Lachnoclostridium	msp_1529	1	1	4.43199e-11	4.88974e-11	0.906386
#N/A	msp_1532	1	1	4.43199e-11	4.88974e-11	0.906386
unclassified Clostridiales 2	msp_1535	1	1	4.43199e-11	4.88974e-11	0.906386
unclassified_RF39_Mollicutes	msp_1536	1	1	4.43199e-11	4.88974e-11	0.906386
#N/A	msp_1539	1	1	4.43199e-11	4.88974e-11	0.906386
unclassified Clostridiales 1	msp_1542	1	1	4.43199e-11	4.88974e-11	0.906386
Lactobacillus farciminis	msp_1547c	1	1	4.43199e-11	4.88974e-11	0.906386
unclassified Oscillibacter	msp_1549	1	1	4.43199e-11	4.88974e-11	0.906386
Lachnospiraceae bacterium UBA2886 & RUG297	msp_1552	1	1	4.43199e-11	4.88974e-11	0.906386
unclassified_RF39_Mollicutes	msp_1555c	1	1	4.43199e-11	4.88974e-11	0.906386
Porphyromonas sp. HMSC065F10	msp_1559c	1	1	4.43199e-11	4.88974e-11	0.906386
#N/A	msp_1561	1	1	4.43199e-11	4.88974e-11	0.906386
unclassified_RF39_Mollicutes	msp_1565	1	1	4.43199e-11	4.88974e-11	0.906386
unclassified Clostridiales 2	msp_1566	1	1	4.43199e-11	4.88974e-11	0.906386
unclassified Clostridiales 2	msp_1573	1	1	4.43199e-11	4.88974e-11	0.906386
#N/A	msp_1574	1	1	4.43199e-11	4.88974e-11	0.906386
unclassified_RF39_Mollicutes	msp_1583	1	1	4.43199e-11	4.88974e-11	0.906386
unclassified Lachnospiraceae	msp_1586	1	1	4.43199e-11	4.88974e-11	0.906386
#N/A	msp_1587	1	1	4.43199e-11	4.88974e-11	0.906386
#N/A	msp_1591	1	1	4.43199e-11	4.88974e-11	0.906386
#N/A	msp_1592	1	1	4.43199e-11	4.88974e-11	0.906386
unclassified_RF39_Mollicutes	msp_1594	1	1	4.43199e-11	4.88974e-11	0.906386
unclassified Clostridiales 2	msp_1595	1	1	4.43199e-11	4.88974e-11	0.906386
unclassified_RF39_Mollicutes	msp_1597	1	1	4.43199e-11	4.88974e-11	0.906386
#N/A	msp_1598	1	1	4.43199e-11	4.88974e-11	0.906386
unclassified Porphyromonas	msp_1600	1	1	4.43199e-11	4.88974e-11	0.906386
unclassified Olsenella	msp_1607c	1	1	4.43199e-11	4.88974e-11	0.906386
#N/A	msp_1609c	1	1	4.43199e-11	4.88974e-11	0.906386
#N/A	msp_1610	1	1	4.43199e-11	4.88974e-11	0.906386
unclassified Clostridiales	msp_1611	1	1	4.43199e-11	4.88974e-11	0.906386
unclassified Clostridiales 2	msp_1612	1	1	4.43199e-11	4.88974e-11	0.906386
unclassified Selenomonadaceae	msp_1613	1	1	4.43199e-11	4.88974e-11	0.906386
#N/A	msp_1616	1	1	4.43199e-11	4.88974e-11	0.906386
unclassified Lachnospiraceae	msp_1617	1	1	4.43199e-11	4.88974e-11	0.906386
unclassified Blautia	msp_1624	1	1	4.43199e-11	4.88974e-11	0.906386
unclassified_ML615J-28_Tenericutes	msp_1625	1	1	4.43199e-11	4.88974e-11	0.906386
unclassified Oscillospiraceae	msp_1626	1	1	4.43199e-11	4.88974e-11	0.906386
Oxalobacter formigenes 2	msp_1631	1	1	4.43199e-11	4.88974e-11	0.906386
unclassified Bacteroidales	msp_1632	1	1	4.43199e-11	4.88974e-11	0.906386
#N/A	msp_1633	1	1	4.43199e-11	4.88974e-11	0.906386
unclassified Prevotella	msp_1636	1	1	4.43199e-11	4.88974e-11	0.906386
unclassified Ruminococcaceae	msp_1637	1	1	4.43199e-11	4.88974e-11	0.906386
Desulfovibrio sp. An276	msp_1639	1	1	4.43199e-11	4.88974e-11	0.906386
unclassified Bacteroidales [Alistipes] sp. CAG:831	msp_1640	1	1	4.43199e-11	4.88974e-11	0.906386
unclassified Alphaproteobacteria	msp_1646	1	1	4.43199e-11	4.88974e-11	0.906386
Peptoniphilus senegalensis	msp_1648	1	1	4.43199e-11	4.88974e-11	0.906386
#N/A	msp_1650	1	1	4.43199e-11	4.88974e-11	0.906386
#N/A	msp_1658	1	1	4.43199e-11	4.88974e-11	0.906386
#N/A	msp_1660	1	1	4.43199e-11	4.88974e-11	0.906386
unclassified_Acholeplasmatales	msp_1661	1	1	4.43199e-11	4.88974e-11	0.906386
#N/A	msp_1663	1	1	4.43199e-11	4.88974e-11	0.906386
unclassified Oscillospiraceae	msp_1665	1	1	4.43199e-11	4.88974e-11	0.906386
unclassified Christensenellaceae-Catabacteriaceae	msp_1667	1	1	4.43199e-11	4.88974e-11	0.906386
unclassified Ruminococcaceae	msp_1668	1	1	4.43199e-11	4.88974e-11	0.906386
#N/A	msp_1669	1	1	4.43199e-11	4.88974e-11	0.906386
unclassified_Anaeroplasmataceae	msp_1670	1	1	4.43199e-11	4.88974e-11	0.906386
#N/A	msp_1672	1	1	4.43199e-11	4.88974e-11	0.906386
unclassified Clostridiales 2	msp_1675	1	1	4.43199e-11	4.88974e-11	0.906386
#N/A	msp_1676	1	1	4.43199e-11	4.88974e-11	0.906386
#N/A	msp_1678	1	1	4.43199e-11	4.88974e-11	0.906386
#N/A	msp_1680	1	1	4.43199e-11	4.88974e-11	0.906386
#N/A	msp_1683	1	1	4.43199e-11	4.88974e-11	0.906386
#N/A	msp_1690	1	1	4.43199e-11	4.88974e-11	0.906386
unclassified Phascolarctobacterium	msp_1691	1	1	4.43199e-11	4.88974e-11	0.906386
unclassified Muribaculaceae	msp_1692	1	1	4.43199e-11	4.88974e-11	0.906386
unclassified Clostridiales 2	msp_1695	1	1	4.43199e-11	4.88974e-11	0.906386
Desulfovibrio desulfuricans 2	msp_1696c	1	1	4.43199e-11	4.88974e-11	0.906386
Lachnoclostridium sp. An14	msp_1698	1	1	4.43199e-11	4.88974e-11	0.906386
#N/A	msp_1699	1	1	4.43199e-11	4.88974e-11	0.906386
unclassified Clostridiales 1	msp_1707	1	1	4.43199e-11	4.88974e-11	0.906386
unclassified Lachnospiraceae	msp_1708	1	1	4.43199e-11	4.88974e-11	0.906386
#N/A	msp_1709	1	1	4.43199e-11	4.88974e-11	0.906386
#N/A	msp_1710	1	1	4.43199e-11	4.88974e-11	0.906386
unclassified Clostridiales 3	msp_1712	1	1	4.43199e-11	4.88974e-11	0.906386
unclassified Roseburia	msp_1716	1	1	4.43199e-11	4.88974e-11	0.906386
unclassified Clostridiales 2	msp_1717	1	1	4.43199e-11	4.88974e-11	0.906386
unclassified Blautia	msp_1718	1	1	4.43199e-11	4.88974e-11	0.906386
#N/A	msp_1719	1	1	4.43199e-11	4.88974e-11	0.906386
unclassified Ruminococcaceae	msp_1721	1	1	4.43199e-11	4.88974e-11	0.906386
unclassified Blautia	msp_1725	1	1	4.43199e-11	4.88974e-11	0.906386
unclassified Clostridiales 2	msp_1726	1	1	4.43199e-11	4.88974e-11	0.906386
unclassified Sutterellaceae	msp_1728	1	1	4.43199e-11	4.88974e-11	0.906386
unclassified Prevotella	msp_1732	1	1	4.43199e-11	4.88974e-11	0.906386
unclassified_RF39_Mollicutes	msp_1733	1	1	4.43199e-11	4.88974e-11	0.906386
#N/A	msp_1735	1	1	4.43199e-11	4.88974e-11	0.906386
#N/A	msp_1738	1	1	4.43199e-11	4.88974e-11	0.906386
unclassified Clostridiales 2	msp_1739	1	1	4.43199e-11	4.88974e-11	0.906386
unclassified Lachnospiraceae	msp_1740	1	1	4.43199e-11	4.88974e-11	0.906386
unclassified_RF39_Mollicutes	msp_1741	1	1	4.43199e-11	4.88974e-11	0.906386
unclassified Christensenellaceae-Catabacteriaceae	msp_1743	1	1	4.43199e-11	4.88974e-11	0.906386
#N/A	msp_1744	1	1	4.43199e-11	4.88974e-11	0.906386
Candidatus Melainabacteria bacterium js4906-23-3_S14_33_15	msp_1745	1	1	4.43199e-11	4.88974e-11	0.906386
#N/A	msp_1746	1	1	4.43199e-11	4.88974e-11	0.906386
#N/A	msp_1750	1	1	4.43199e-11	4.88974e-11	0.906386
#N/A	msp_1755	1	1	4.43199e-11	4.88974e-11	0.906386
#N/A	msp_1757	1	1	4.43199e-11	4.88974e-11	0.906386
#N/A	msp_1760	1	1	4.43199e-11	4.88974e-11	0.906386
#N/A	msp_1767	1	1	4.43199e-11	4.88974e-11	0.906386
#N/A	msp_1768	1	1	4.43199e-11	4.88974e-11	0.906386
#N/A	msp_1769	1	1	4.43199e-11	4.88974e-11	0.906386
#N/A	msp_1771	1	1	4.43199e-11	4.88974e-11	0.906386
#N/A	msp_1774	1	1	4.43199e-11	4.88974e-11	0.906386
unclassified Clostridiales 3	msp_1775	1	1	4.43199e-11	4.88974e-11	0.906386
unclassified Lachnospiraceae	msp_1777	1	1	4.43199e-11	4.88974e-11	0.906386
unclassified Clostridium	msp_1778	1	1	4.43199e-11	4.88974e-11	0.906386
#N/A	msp_1779c	1	1	4.43199e-11	4.88974e-11	0.906386
[Clostridium] jeddahense	msp_1780c	1	1	4.43199e-11	4.88974e-11	0.906386
Prevotella melaninogenica	msp_1782	1	1	4.43199e-11	4.88974e-11	0.906386
Prevotella jejuni	msp_1784	1	1	4.43199e-11	4.88974e-11	0.906386
Haemophilus quentini	msp_1785	1	1	4.43199e-11	4.88974e-11	0.906386
unclassified Leptotrichia	msp_1786	1	1	4.43199e-11	4.88974e-11	0.906386
Prevotella salivae	msp_1787	1	1	4.43199e-11	4.88974e-11	0.906386
Alloprevotella tannerae	msp_1789	1	1	4.43199e-11	4.88974e-11	0.906386
Prevotella denticola	msp_1793	1	1	4.43199e-11	4.88974e-11	0.906386
Haemophilus parahaemolyticus	msp_1801	1	1	4.43199e-11	4.88974e-11	0.906386
Haemophilus sputorum	msp_1802	1	1	4.43199e-11	4.88974e-11	0.906386
Prevotella veroralis	msp_1808	1	1	4.43199e-11	4.88974e-11	0.906386
#N/A	msp_1817	1	1	4.43199e-11	4.88974e-11	0.906386
unclassified Saccharopolyspora	msp_1818	1	1	4.43199e-11	4.88974e-11	0.906386
unclassified Lachnospiraceae	msp_1819	1	1	4.43199e-11	4.88974e-11	0.906386
unclassified Bacteroides	msp_1821	1	1	4.43199e-11	4.88974e-11	0.906386
unclassified Selenomonas	msp_1822	1	1	4.43199e-11	4.88974e-11	0.906386
unclassified Prevotella	msp_1824	1	1	4.43199e-11	4.88974e-11	0.906386
unclassified Barnesiellaceae	msp_1826	1	1	4.43199e-11	4.88974e-11	0.906386
unclassified Bacteroidales	msp_1827	1	1	4.43199e-11	4.88974e-11	0.906386
unclassified Prevotellaceae	msp_1828	1	1	4.43199e-11	4.88974e-11	0.906386
unclassified Lachnospiraceae	msp_1831	1	1	4.43199e-11	4.88974e-11	0.906386
unclassified Prevotellaceae	msp_1834	1	1	4.43199e-11	4.88974e-11	0.906386
unclassified Candidatus Gastranaerophilales	msp_1835	1	1	4.43199e-11	4.88974e-11	0.906386
unclassified Clostridiales Family XIII. Incertae Sedis	msp_1840	1	1	4.43199e-11	4.88974e-11	0.906386
unclassified Bacteroides	msp_1842	1	1	4.43199e-11	4.88974e-11	0.906386
unclassified Phascolarctobacterium	msp_1844	1	1	4.43199e-11	4.88974e-11	0.906386
#N/A	msp_1847	1	1	4.43199e-11	4.88974e-11	0.906386
unclassified Blautia	msp_1851	1	1	4.43199e-11	4.88974e-11	0.906386
unclassified_RF39_Mollicutes	msp_1852	1	1	4.43199e-11	4.88974e-11	0.906386
unclassified Elusimicrobia	msp_1853	1	1	4.43199e-11	4.88974e-11	0.906386
unclassified_Anaeroplasmataceae	msp_1856	1	1	4.43199e-11	4.88974e-11	0.906386
#N/A	msp_1857	1	1	4.43199e-11	4.88974e-11	0.906386
unclassified Lachnospiraceae	msp_1864	1	1	4.43199e-11	4.88974e-11	0.906386
unclassified_Anaeroplasmataceae	msp_1867	1	1	4.43199e-11	4.88974e-11	0.906386
unclassified Clostridiales 2	msp_1873	1	1	4.43199e-11	4.88974e-11	0.906386
unclassified Christensenellaceae-Catabacteriaceae	msp_1875	1	1	4.43199e-11	4.88974e-11	0.906386
#N/A	msp_1876	1	1	4.43199e-11	4.88974e-11	0.906386
Aeromonas caviae	msp_1883	1	1	4.43199e-11	4.88974e-11	0.906386
Atopobiaceae sp1	msp_1886	1	1	4.43199e-11	4.88974e-11	0.906386
unclassified Sutterella	msp_1887	1	1	4.43199e-11	4.88974e-11	0.906386
unclassified Candidatus Gastranaerophilales	msp_1888	1	1	4.43199e-11	4.88974e-11	0.906386
#N/A	msp_1889	1	1	4.43199e-11	4.88974e-11	0.906386
unclassified_Anaeroplasmataceae	msp_1890	1	1	4.43199e-11	4.88974e-11	0.906386
unclassified Blautia	msp_1891	1	1	4.43199e-11	4.88974e-11	0.906386
#N/A	msp_1894	1	1	4.43199e-11	4.88974e-11	0.906386
unclassified Clostridiales 2	msp_1897	1	1	4.43199e-11	4.88974e-11	0.906386
#N/A	msp_1899	1	1	4.43199e-11	4.88974e-11	0.906386
unclassified Clostridiales 1	msp_1903	1	1	4.43199e-11	4.88974e-11	0.906386
unclassified Clostridiales 4	msp_1905	1	1	4.43199e-11	4.88974e-11	0.906386
unclassified Bacteroides	msp_1907	1	1	4.43199e-11	4.88974e-11	0.906386
#N/A	msp_1910	1	1	4.43199e-11	4.88974e-11	0.906386
#N/A	msp_1911	1	1	4.43199e-11	4.88974e-11	0.906386
unclassified Roseburia	msp_1912	1	1	4.43199e-11	4.88974e-11	0.906386
#N/A	msp_1914	1	1	4.43199e-11	4.88974e-11	0.906386
#N/A	msp_1916	1	1	4.43199e-11	4.88974e-11	0.906386
unclassified Oscillospiraceae	msp_1917	1	1	4.43199e-11	4.88974e-11	0.906386
#N/A	msp_1920	1	1	4.43199e-11	4.88974e-11	0.906386
unclassified_RF39_Mollicutes	msp_1921	1	1	4.43199e-11	4.88974e-11	0.906386
#N/A	msp_1922	1	1	4.43199e-11	4.88974e-11	0.906386
unclassified_ML615J-28_Tenericutes	msp_1926	1	1	4.43199e-11	4.88974e-11	0.906386
#N/A	msp_1927	1	1	4.43199e-11	4.88974e-11	0.906386
unclassified Lachnospiraceae	msp_1928	1	1	4.43199e-11	4.88974e-11	0.906386
unclassified_ML615J-28_Tenericutes	msp_1929	1	1	4.43199e-11	4.88974e-11	0.906386
unclassified Lachnospiraceae	msp_1930	1	1	4.43199e-11	4.88974e-11	0.906386
unclassified Clostridiales 2	msp_1931	1	1	4.43199e-11	4.88974e-11	0.906386
#N/A	msp_1932	1	1	4.43199e-11	4.88974e-11	0.906386
#N/A	msp_1933	1	1	4.43199e-11	4.88974e-11	0.906386
#N/A	msp_1934	1	1	4.43199e-11	4.88974e-11	0.906386
#N/A	msp_1940	1	1	4.43199e-11	4.88974e-11	0.906386
unclassified_Erysipelotrichaceae	msp_1943	1	1	4.43199e-11	4.88974e-11	0.906386
#N/A	msp_1944	1	1	4.43199e-11	4.88974e-11	0.906386
#N/A	msp_1945	1	1	4.43199e-11	4.88974e-11	0.906386
unclassified Lactobacillus	msp_1947	1	1	4.43199e-11	4.88974e-11	0.906386
unclassified Lachnoclostridium	msp_1949	1	1	4.43199e-11	4.88974e-11	0.906386
unclassified Sutterellaceae	msp_1958	1	1	4.43199e-11	4.88974e-11	0.906386
#N/A	msp_1964	1	1	4.43199e-11	4.88974e-11	0.906386
unclassified Clostridiales 2	msp_1967	1	1	4.43199e-11	4.88974e-11	0.906386
unclassified Flavonifractor	msp_1975	1	1	4.43199e-11	4.88974e-11	0.906386
unclassified Lachnospiraceae	msp_1976	1	1	4.43199e-11	4.88974e-11	0.906386
unclassified Bacteroidales	msp_1978	1	1	4.43199e-11	4.88974e-11	0.906386
Lachnospiraceae bacterium UBA3273	msp_1979	1	1	4.43199e-11	4.88974e-11	0.906386
#N/A	msp_1980	1	1	4.43199e-11	4.88974e-11	0.906386
Prevotella sp. UBA7263 & UBA7283 & RUG423 & RUG136 & RUG144	msp_1981	1	1	4.43199e-11	4.88974e-11	0.906386
unclassified Bacteroides	msp_1982	1	1	4.43199e-11	4.88974e-11	0.906386
unclassified Prevotella	msp_1983	1	1	4.43199e-11	4.88974e-11	0.906386
unclassified Muribaculaceae	msp_1984	1	1	4.43199e-11	4.88974e-11	0.906386
#N/A	msp_1986	1	1	4.43199e-11	4.88974e-11	0.906386
unclassified Muribaculaceae	msp_1987	1	1	4.43199e-11	4.88974e-11	0.906386
#N/A	msp_1988	1	1	4.43199e-11	4.88974e-11	0.906386
unclassified Bacteroidales	msp_1989	1	1	4.43199e-11	4.88974e-11	0.906386
unclassified Lachnospiraceae	msp_1991	1	1	4.43199e-11	4.88974e-11	0.906386
unclassified Bacteroides	msp_1992	1	1	4.43199e-11	4.88974e-11	0.906386
unclassified Clostridiales 5	msp_1993	1	1	4.43199e-11	4.88974e-11	0.906386
unclassified Prevotella	msp_1994	1	1	4.43199e-11	4.88974e-11	0.906386
unclassified_RF39_Mollicutes	msp_1995	1	1	4.43199e-11	4.88974e-11	0.906386
unclassified Candidatus Gastranaerophilales	msp_1996	1	1	4.43199e-11	4.88974e-11	0.906386
unclassified Ruminococcaceae	msp_1997	1	1	4.43199e-11	4.88974e-11	0.906386
#N/A	msp_1998	1	1	4.43199e-11	4.88974e-11	0.906386
unclassified_ML615J-28_Tenericutes	msp_1999	1	1	4.43199e-11	4.88974e-11	0.906386
unclassified Phascolarctobacterium	msp_2000	1	1	4.43199e-11	4.88974e-11	0.906386
unclassified Clostridiales 2	msp_2001	1	1	4.43199e-11	4.88974e-11	0.906386
unclassified Candidatus Gastranaerophilales	msp_2003	1	1	4.43199e-11	4.88974e-11	0.906386
unclassified Elusimicrobia	msp_2004	1	1	4.43199e-11	4.88974e-11	0.906386
Lachnospiraceae bacterium UBA4631	msp_2005	1	1	4.43199e-11	4.88974e-11	0.906386
unclassified Ruminococcus	msp_2006	1	1	4.43199e-11	4.88974e-11	0.906386
#N/A	msp_2007	1	1	4.43199e-11	4.88974e-11	0.906386
unclassified Ruminococcaceae	msp_2009	1	1	4.43199e-11	4.88974e-11	0.906386
unclassified_Anaeroplasmataceae	msp_2010	1	1	4.43199e-11	4.88974e-11	0.906386
unclassified Candidatus Gastranaerophilales	msp_2013	1	1	4.43199e-11	4.88974e-11	0.906386
unclassified Phascolarctobacterium	msp_2015	1	1	4.43199e-11	4.88974e-11	0.906386
unclassified_RF39_Mollicutes	msp_2019	1	1	4.43199e-11	4.88974e-11	0.906386
unclassified Clostridiales 2	msp_2020	1	1	4.43199e-11	4.88974e-11	0.906386
unclassified_RF39_Mollicutes	msp_2023	1	1	4.43199e-11	4.88974e-11	0.906386
unclassified Clostridiales 2	msp_2025	1	1	4.43199e-11	4.88974e-11	0.906386
Ruminococcaceae bacterium UBA1691	msp_2028	1	1	4.43199e-11	4.88974e-11	0.906386
#N/A	msp_2029	1	1	4.43199e-11	4.88974e-11	0.906386
unclassified Clostridiales 2	msp_2032	1	1	4.43199e-11	4.88974e-11	0.906386
#N/A	msp_2033	1	1	4.43199e-11	4.88974e-11	0.906386
#N/A	msp_2036	1	1	4.43199e-11	4.88974e-11	0.906386
unclassified Prevotellaceae	msp_2042	1	1	4.43199e-11	4.88974e-11	0.906386
#N/A	msp_2046	1	1	4.43199e-11	4.88974e-11	0.906386
unclassified_RF39_Mollicutes	msp_2048	1	1	4.43199e-11	4.88974e-11	0.906386
#N/A	msp_2053	1	1	4.43199e-11	4.88974e-11	0.906386
unclassified Ruminococcaceae	msp_2054	1	1	4.43199e-11	4.88974e-11	0.906386
#N/A	msp_2056	1	1	4.43199e-11	4.88974e-11	0.906386
unclassified Muribaculaceae	msp_2058	1	1	4.43199e-11	4.88974e-11	0.906386
unclassified Veillonellaceae	msp_2060	1	1	4.43199e-11	4.88974e-11	0.906386
#N/A	msp_2062	1	1	4.43199e-11	4.88974e-11	0.906386
unclassified Clostridiales 2	msp_2063	1	1	4.43199e-11	4.88974e-11	0.906386
unclassified Megasphaera	msp_2066	1	1	4.43199e-11	4.88974e-11	0.906386
unclassified Lachnoclostridium	msp_2068	1	1	4.43199e-11	4.88974e-11	0.906386
unclassified Oscillospiraceae	msp_2070	1	1	4.43199e-11	4.88974e-11	0.906386
unclassified Clostridiales 1	msp_2074	1	1	4.43199e-11	4.88974e-11	0.906386
unclassified Clostridiales 2	msp_2076	1	1	4.43199e-11	4.88974e-11	0.906386
#N/A	msp_2078	1	1	4.43199e-11	4.88974e-11	0.906386
unclassified Lachnospiraceae	msp_2088	1	1	4.43199e-11	4.88974e-11	0.906386
unclassified Prevotella	msp_2090	1	1	4.43199e-11	4.88974e-11	0.906386
unclassified Mailhella	msp_2101	1	1	4.43199e-11	4.88974e-11	0.906386
unclassified_RF39_Mollicutes	msp_2107	1	1	4.43199e-11	4.88974e-11	0.906386
unclassified Bacteroidales	msp_2110	1	1	4.43199e-11	4.88974e-11	0.906386
#N/A	msp_2111	1	1	4.43199e-11	4.88974e-11	0.906386
unclassified Sutterella	msp_2127	1	1	4.43199e-11	4.88974e-11	0.906386
unclassified Clostridiales 2	msp_2130	1	1	4.43199e-11	4.88974e-11	0.906386
#N/A	msp_2133	1	1	4.43199e-11	4.88974e-11	0.906386
unclassified Alistipes	msp_2134	1	1	4.43199e-11	4.88974e-11	0.906386
Ruminococcus sp. UBA7158 & UBA7191 & UBA7198 & UBA3270	msp_2140	1	1	4.43199e-11	4.88974e-11	0.906386
unclassified Olsenella	msp_2141	1	1	4.43199e-11	4.88974e-11	0.906386
unclassified Flavonifractor	msp_2142	1	1	4.43199e-11	4.88974e-11	0.906386
#N/A	msp_2151	1	1	4.43199e-11	4.88974e-11	0.906386
unclassified_RF39_Mollicutes	msp_2152	1	1	4.43199e-11	4.88974e-11	0.906386
#N/A	msp_2153	1	1	4.43199e-11	4.88974e-11	0.906386
unclassified Clostridiales 1	msp_2155	1	1	4.43199e-11	4.88974e-11	0.906386
unclassified Desulfovibrio	msp_2159	1	1	4.43199e-11	4.88974e-11	0.906386
#N/A	msp_2161	1	1	4.43199e-11	4.88974e-11	0.906386
unclassified Lachnospiraceae	msp_2165	1	1	4.43199e-11	4.88974e-11	0.906386
unclassified Roseburia	msp_2168	1	1	4.43199e-11	4.88974e-11	0.906386
unclassified_RF39_Mollicutes	msp_2169	1	1	4.43199e-11	4.88974e-11	0.906386
unclassified Clostridiales 3	msp_2176	1	1	4.43199e-11	4.88974e-11	0.906386
#N/A	msp_2178	1	1	4.43199e-11	4.88974e-11	0.906386
#N/A	msp_2180	1	1	4.43199e-11	4.88974e-11	0.906386
#N/A	msp_2191	1	1	4.43199e-11	4.88974e-11	0.906386
#N/A	msp_2195	1	1	4.43199e-11	4.88974e-11	0.906386
unclassified Ruminococcaceae	msp_2196	1	1	4.43199e-11	4.88974e-11	0.906386
unclassified Succinatimonas	msp_2209	1	1	4.43199e-11	4.88974e-11	0.906386
unclassified Bacteroides	msp_2210	1	1	4.43199e-11	4.88974e-11	0.906386
unclassified Ruminococcus	msp_2211	1	1	4.43199e-11	4.88974e-11	0.906386
unclassified Clostridiales 2	msp_1413	0.564824	1	4.05067e-09	4.43106e-09	0.914154
[Clostridium] sp. 28_17 & CAG:470	msp_0856	0.973086	1	4.34038e-08	4.72238e-08	0.91911
Oscillibacter sp. CAG:241_62_21	msp_0121	0.687239	1	4.48798e-07	4.8344e-07	0.928342
unclassified Oscillospiraceae	msp_0747	0.956595	1	4.46628e-08	4.76757e-08	0.936805
#N/A	msp_0432	0.512674	1	1.10389e-09	1.17782e-09	0.937227
Butyricimonas sp. Marseille-P4593	msp_0117	0.962377	1	1.78336e-08	1.89865e-08	0.93928
unclassified Lachnoclostridium	msp_0693	0.506515	1	4.38165e-08	4.66172e-08	0.939922
Bacteroides sp. An19 & An51A & An269 & An279 & CAG:702	msp_0349	0.898135	1	8.3695e-09	8.89689e-09	0.940722
[Eubacterium] sp. CAG:252	msp_0158	0.652891	1	7.39377e-07	7.83044e-07	0.944234
Bacteroides salyersiae	msp_0037	0.916761	1	1.852e-07	1.95722e-07	0.94624
unclassified Clostridiales 5	msp_1098	0.898135	1	5.94963e-10	6.25009e-10	0.951927
unclassified Blautia	msp_0489	0.857817	1	2.8762e-08	3.00607e-08	0.956796
unclassified Roseburia	msp_0296	0.963581	1	5.53408e-08	5.72478e-08	0.966688
[Clostridium] saccharolyticum 2	msp_0308	0.629466	1	2.06663e-08	2.13576e-08	0.967631
unclassified Oscillibacter	msp_0423	0.850045	1	2.80044e-09	2.88666e-09	0.97013
Muribaculaceae bacterium sp2	msp_0653	0.820443	1	1.45461e-09	1.49625e-09	0.972173
#N/A	msp_0369	0.892825	1	1.00284e-07	1.01689e-07	0.986181
Streptococcus salivarius 2	msp_1810	0.898135	1	3.60427e-10	3.64971e-10	0.987549
Firmicutes bacterium CAG:227	msp_0163	0.97969	1	2.61636e-07	2.64877e-07	0.987765
unclassified Clostridiales 2	msp_0302	0.73014	1	3.57603e-07	3.61282e-07	0.989818
unclassified Clostridium	msp_1677	0.562037	1	4.07465e-09	4.08662e-09	0.997069
unclassified Gordonibacter	msp_1051	0.576567	1	2.78058e-08	2.77643e-08	1.0015
Dialister pneumosintes	msp_1193	0.535435	1	5.28646e-09	5.27152e-09	1.00284
[Clostridium] sp. CAG:245 & CIM:MAG 941	msp_0546	0.677804	1	4.12627e-07	4.10202e-07	1.00591
[Eubacterium] sp. 2789STDY5834909	msp_0674	0.917413	1	3.29764e-08	3.2639e-08	1.01034
unclassified Lachnospiraceae	msp_0563	0.817723	1	5.9149e-08	5.84409e-08	1.01212
Clostridia bacterium CIM:MAG 232	msp_1021	0.96194	1	6.03721e-08	5.74577e-08	1.05072
unclassified Clostridiales 2	msp_0993	0.850045	1	2.06111e-08	1.95921e-08	1.05201
unclassified Oscillibacter	msp_1469	0.898135	1	7.35984e-10	6.96542e-10	1.05663
[Clostridium] sp. L2-50	msp_0223	0.684352	1	5.29846e-08	4.9803e-08	1.06388
unclassified Christensenellaceae-Catabacteriaceae	msp_0298	0.804924	1	1.04246e-08	9.69309e-09	1.07546
unclassified Lachnoclostridium	msp_1673	0.898135	1	2.18033e-09	2.02337e-09	1.07757
[Eubacterium] ventriosum	msp_0236	0.850831	1	1.30077e-06	1.20111e-06	1.08297
unclassified Ruminococcaceae	msp_1177	0.826226	1	1.54741e-08	1.42312e-08	1.08734
unclassified Christensenellaceae-Catabacteriaceae	msp_0751	0.529282	1	1.50901e-08	1.3782e-08	1.09491
[Bacteroides] sp. 43_108	msp_0646	0.739497	1	6.63115e-09	5.97166e-09	1.11044
[Bacteroides] pectinophilus	msp_0376	0.898135	1	1.00039e-09	8.86177e-10	1.12888
Lachnospiraceae bacterium hRUG904 / Clostridiales bacterium RUG495 / [Clostridium] sp. CAG:127	msp_0039	0.704025	1	9.63365e-07	8.51774e-07	1.13101
[Eubacterium] ramulus 2	msp_0464	0.487872	1	3.6418e-07	3.19195e-07	1.14093
#N/A	msp_0401	0.898135	1	2.3011e-10	2.01135e-10	1.14406
Enterobacter hormaechei	msp_0108	0.852559	1	5.60489e-08	4.89673e-08	1.14462
Parabacteroides sp. 426-9	msp_0155	0.520707	1	3.91163e-08	3.41466e-08	1.14554
Fusobacterium mortiferum	msp_0338	0.980649	1	1.03307e-06	8.9351e-07	1.1562
Methanosphaera stadtmanae	msp_1311	0.626617	1	6.92446e-09	5.88407e-09	1.17681
unclassified Blautia	msp_1385	0.817236	1	7.10238e-09	6.03019e-09	1.1778
Massiliomicrobiota sp. An80 & An105 & An134 & An142	msp_0828	0.724806	1	8.36088e-09	6.9579e-09	1.20164
unclassified Agathobaculum	msp_0650	0.801999	1	1.47474e-07	1.22681e-07	1.2021
unclassified Gordonibacter	msp_1627	0.556484	1	3.41203e-09	2.83753e-09	1.20246
unclassified Ruminococcaceae	msp_1279	0.624683	1	2.5267e-07	2.09397e-07	1.20666
Streptococcus thermophilus	msp_0833	0.617711	1	3.26923e-08	2.70036e-08	1.21066
Coprococcus catus	msp_0986	0.602154	1	1.55061e-07	1.27348e-07	1.21762
unclassified Phascolarctobacterium	msp_0413	0.846122	1	1.95938e-07	1.60285e-07	1.22244
unclassified Ruminococcus	msp_0445	0.898135	1	9.90713e-10	8.08681e-10	1.2251
Faecalibacterium prausnitzii 8	msp_0345	0.821442	1	8.69966e-07	7.07529e-07	1.22958
Bacteroidales bacterium 52_46	msp_1052	0.679743	1	5.8469e-10	4.75284e-10	1.23019
unclassified Lachnospiraceae	msp_0238	0.524514	1	2.71422e-08	2.1962e-08	1.23587
unclassified Dialister	msp_1375	0.896514	1	7.84333e-08	6.28991e-08	1.24697
unclassified Ruminococcus	msp_1575	0.817885	1	6.20233e-09	4.94887e-09	1.25328
Methanobrevibacter smithii 1	msp_0585	0.809132	1	3.83069e-07	3.04444e-07	1.25826
#N/A	msp_1545	0.898135	1	6.17917e-10	4.88499e-10	1.26493
[Firmicutes] bacterium CAG:313	msp_0821	0.9056	1	1.97548e-08	1.55847e-08	1.26757
#N/A	msp_0847	0.786767	1	2.69446e-09	2.08088e-09	1.29487
Flavonifractor sp. 2789STDY5834931 / Clostridiales bacterium CCNA10	msp_0342	0.751217	1	3.11811e-07	2.4073e-07	1.29527
Cryptobacterium sp. CAG:338	msp_0595	0.683885	1	5.20648e-08	3.9886e-08	1.30534
Ruminococcus callidus	msp_0262	0.615204	1	2.72292e-07	2.06074e-07	1.32133
unclassified Clostridiales 5	msp_0356	0.813987	1	5.94433e-07	4.49583e-07	1.32219
unclassified Catabacter	msp_0613	0.770011	1	2.30658e-09	1.73043e-09	1.33295
unclassified Ruminococcaceae	msp_0664	0.822127	1	1.09314e-07	8.19249e-08	1.33431
unclassified Muribaculaceae	msp_0813	0.898135	1	4.82868e-10	3.61343e-10	1.33631
Roseburia sp. CAG:100 / Lachnospiraceae bacterium CIM:MAG 54	msp_0074	0.972347	1	1.17025e-07	8.75412e-08	1.3368
Negativibacillus massiliensis	msp_0203	0.816964	1	2.03287e-07	1.52057e-07	1.33691
unclassified Fusobacterium	msp_1861	0.506876	1	3.28679e-08	2.44271e-08	1.34555
unclassified Coprococcus	msp_0945	0.738921	1	5.44862e-08	4.03841e-08	1.3492
unclassified Ruminococcaceae	msp_1461	0.814378	1	1.31247e-09	9.68963e-10	1.35451
unclassified Muribaculaceae	msp_0511	0.78126	1	6.87281e-08	5.04735e-08	1.36167
Fournierella massiliensis	msp_0350	0.810876	1	4.40442e-09	3.22996e-09	1.36361
Fusicatenibacter saccharivorans	msp_0154	0.79296	1	1.4511e-06	1.0554e-06	1.37493
#N/A	msp_1473c	0.850409	1	2.53547e-08	1.84146e-08	1.37688
Aggregatibacter segnis	msp_0715c	0.814378	1	2.43774e-09	1.76965e-09	1.37752
[Eubacterium] sp. CAG:156	msp_0378	0.548479	1	3.46796e-07	2.50247e-07	1.38581
unclassified Lachnospiraceae	msp_1656	0.898135	1	3.06721e-09	2.19062e-09	1.40015
unclassified Clostridiales 5	msp_0319	0.832636	1	4.64602e-08	3.31764e-08	1.4004
[Ruminococcus] sp. CAG:60 / Blautia sp. 2789STDY5608836	msp_0244	0.908887	1	9.22415e-08	6.52364e-08	1.41396
unclassified Oscillospiraceae	msp_0876	0.531519	1	3.63589e-08	2.56255e-08	1.41886
unclassified Oscillospiraceae	msp_0615	0.89722	1	1.85015e-07	1.30394e-07	1.41889
Firmicutes bacterium CAG:882	msp_0387	0.557999	1	3.65775e-09	2.54831e-09	1.43536
Bifidobacterium catenulatum	msp_0910	0.898135	1	1.27916e-09	8.88778e-10	1.43923
Hafnia paralvei	msp_1331	0.898135	1	1.68537e-09	1.1703e-09	1.44012
Firmicutes bacterium CAG:341	msp_0709	0.855746	1	4.93171e-07	3.41095e-07	1.44585
unclassified Roseburia	msp_0576	0.681184	1	1.50588e-07	1.02872e-07	1.46385
[Eubacterium] rectale	msp_0068	0.595028	1	5.90305e-06	4.02995e-06	1.46479
unclassified Oscillibacter	msp_0874	0.587657	1	1.18545e-07	8.05346e-08	1.47198
Gemmiger formicilis	msp_0374	0.847763	1	1.9344e-06	1.3129e-06	1.47338
Faecalibacterium prausnitzii 9	msp_0457	0.541332	1	1.3595e-07	9.20347e-08	1.47716
Alistipes finegoldii	msp_0089	0.868124	1	3.97044e-07	2.66629e-07	1.48912
Clostridiales bacterium UBA7273 / Firmicutes bacterium CAG:240	msp_0106	0.529382	1	6.79023e-08	4.53536e-08	1.49717
Dorea formicigenerans	msp_0506	0.648642	1	6.55446e-07	4.34616e-07	1.5081
Blautia wexlerae	msp_0076	0.62458	1	3.29605e-06	2.16259e-06	1.52412
Blautia sp. CAG:237	msp_0189	0.995083	1	2.16039e-07	1.41697e-07	1.52465
#N/A	msp_1854	0.507954	1	8.49605e-08	5.54775e-08	1.53144
[Clostridium] sp. CAG:413	msp_0343	0.679743	1	9.40695e-09	6.02378e-09	1.56164
unclassified Clostridiales	msp_1723	0.898135	1	4.03743e-10	2.57121e-10	1.57025
Romboutsia timonensis	msp_0422	0.858815	1	2.58354e-07	1.63167e-07	1.58337
unclassified Lachnoclostridium	msp_1515	0.556484	1	2.06095e-09	1.29254e-09	1.5945
unclassified Lachnospiraceae	msp_0740	0.964721	1	5.3209e-08	3.30976e-08	1.60764
Roseburia sp. CAG:182	msp_0237	0.952635	1	1.95574e-08	1.20546e-08	1.62241
Prevotella sp. CAG:1092	msp_0598	0.679743	1	1.14355e-08	7.04493e-09	1.62323
[Clostridium] sp. CAG:411	msp_0321	0.898135	1	2.01788e-09	1.2424e-09	1.62417
unclassified Clostridiales 6	msp_0492	0.992659	1	9.86284e-09	6.03277e-09	1.63488
[Clostridium] sp. CAG:433	msp_0858	0.726838	1	7.26878e-08	4.44004e-08	1.6371
unclassified Ruminococcus	msp_0717	0.802649	1	3.47361e-08	2.11481e-08	1.64252
unclassified Clostridioides	msp_1908	0.679743	1	9.45825e-10	5.6319e-10	1.67941
unclassified Oscillospiraceae	msp_0605	0.823654	1	6.54833e-09	3.88713e-09	1.68462
unclassified Ruminococcaceae	msp_1256	0.896514	1	2.65639e-09	1.57114e-09	1.69074
Clostridiales bacterium UBA4224	msp_0450	0.757453	1	1.3808e-08	8.15049e-09	1.69413
Ruminococcaceae bacterium UBA5891	msp_0904	0.736376	1	7.48387e-09	4.41706e-09	1.69431
[Brachyspira] sp. CAG:484	msp_0328	0.898135	1	8.49158e-10	5.00552e-10	1.69644
Clostridiales bacterium CIM:MAG 912	msp_1538	0.898135	1	6.68923e-10	3.86245e-10	1.73186
Erysipelatoclostridium sp1	msp_0188	0.832505	1	1.64524e-06	9.49681e-07	1.73242
[Acetobacter] sp. 46_36 & CAG:267 / Alphaproteobacteria bacterium UBA7083	msp_0183	0.899541	1	1.2996e-08	7.44396e-09	1.74584
Faecalicoccus pleomorphus	msp_0831	0.8017	1	1.8726e-08	1.05874e-08	1.7687
Lachnospiraceae bacterium UBA7096	msp_0745	0.845652	1	3.36197e-08	1.89809e-08	1.77124
[Clostridium] sp. CAG:452	msp_0645	0.553718	1	5.62581e-08	3.14889e-08	1.7866
#N/A	msp_0372	0.814378	1	1.63383e-09	9.11237e-10	1.79298
Candidatus Cibiobacter qucibialis	msp_0124	0.964113	1	3.32333e-06	1.84491e-06	1.80135
unclassified Clostridiales 5	msp_0976	0.664627	1	3.67261e-09	2.03205e-09	1.80734
unclassified Clostridiales 2	msp_1269	0.675488	1	2.18599e-09	1.2049e-09	1.81426
Absiella dolichum	msp_0852	0.978743	1	4.40646e-08	2.42622e-08	1.81618
#N/A	msp_1579c	0.679743	1	1.4453e-09	7.84583e-10	1.84213
[Ruminococcus] sp. 2789STDY5608817 / [Eubacterium] sp. 2789STDY5834872	msp_0655	0.537982	1	9.08624e-08	4.91897e-08	1.84718
unclassified Christensenellaceae-Catabacteriaceae	msp_0553	0.920199	1	2.73312e-08	1.46243e-08	1.8689
#N/A	msp_0959	0.725453	1	6.4996e-08	3.4458e-08	1.88624
unclassified Desulfovibrio	msp_1848	0.518794	1	5.28522e-08	2.78524e-08	1.89758
unclassified Caecibacter	msp_0366	0.801366	1	3.2859e-07	1.71425e-07	1.91681
unclassified Clostridiales 5	msp_0269	0.999123	1	6.86896e-08	3.5805e-08	1.91843
Blautia massiliensis	msp_0141	0.837268	1	6.89666e-07	3.55569e-07	1.93961
[Clostridium] sp. 2789STDY5608831	msp_1608c	0.791301	1	7.96488e-09	4.08393e-09	1.9503
Massiliomicrobiota timonensis	msp_0877	0.679743	1	4.10593e-10	2.10484e-10	1.95071
unclassified Clostridiales 5	msp_0761	0.804924	1	4.00408e-09	2.03805e-09	1.96466
Campylobacter concisus 2	msp_0844c	0.679743	1	5.7285e-10	2.88273e-10	1.98718
unclassified Christensenellaceae-Catabacteriaceae	msp_0622	0.917172	1	7.15469e-08	3.596e-08	1.98963
unclassified Gemmiger	msp_0456	0.567591	1	5.88706e-07	2.95682e-07	1.99101
Lactobacillus ruminis	msp_0333	0.934627	1	4.75803e-08	2.38491e-08	1.99505
Citrobacter portucalensis	msp_0626	0.637763	1	1.31318e-07	6.47386e-08	2.02843
[Ruminococcus] sp. 2789STDY5608794 & sp. 2789STDY5834890 / Firmicutes bacterium CAG:56	msp_0164	0.81058	1	6.06521e-07	2.98518e-07	2.03177
[Ruminococcaceae] bacterium CIM:MAG 1170_1	msp_0729	0.562037	1	2.16776e-09	1.06489e-09	2.03567
Firmicutes bacterium CAG:272	msp_0447	0.65425	1	7.26186e-09	3.54047e-09	2.0511
unclassified Christensenellaceae-Catabacteriaceae	msp_0560	0.807377	1	1.11037e-09	5.32608e-10	2.08477
Slackia isoflavoniconvertens	msp_0794	0.970668	1	1.3151e-08	6.1992e-09	2.1214
unclassified Ruminococcaceae	msp_0462	0.756413	1	7.53808e-09	3.50861e-09	2.14845
Coprococcus comes	msp_0259	0.93589	1	1.27987e-06	5.95325e-07	2.14987
unclassified Dialister	msp_0834	0.80335	1	1.81989e-07	8.45421e-08	2.15265
unclassified Veillonella	msp_1799	0.814378	1	2.64574e-09	1.22376e-09	2.16198
unclassified Clostridiales 5	msp_0597	0.79576	1	7.22084e-08	3.25511e-08	2.21831
unclassified Christensenellaceae-Catabacteriaceae	msp_0314	0.710265	1	6.75875e-08	3.0334e-08	2.22811
Faecalitalea cylindroides	msp_0698	0.592713	1	3.78692e-08	1.69848e-08	2.2296
unclassified Oscillospiraceae	msp_0612	0.760888	1	1.89322e-08	8.48575e-09	2.23105
Acidaminococcus intestini	msp_0221	0.79749	1	3.81784e-07	1.70574e-07	2.23823
#N/A	msp_1862	0.810876	1	6.01552e-09	2.67905e-09	2.2454
unclassified Clostridiales 6	msp_1032	0.73486	1	2.79942e-08	1.20734e-08	2.31866
unclassified Lachnoclostridium	msp_0559	0.820378	1	6.65757e-08	2.86908e-08	2.32046
Clostridium tertium	msp_1046	0.857955	1	3.38406e-09	1.42237e-09	2.37916
Megasphaera sp. BL7 & NM10	msp_0197	0.890526	1	1.50393e-06	6.31489e-07	2.38156
#N/A	msp_0147	0.584375	1	2.23224e-07	9.33241e-08	2.39193
unclassified_RF39_Mollicutes	msp_1180	0.651666	1	5.15882e-08	2.12494e-08	2.42775
unclassified Christensenellaceae-Catabacteriaceae	msp_0354	0.857955	1	3.01001e-09	1.23198e-09	2.44323
unclassified Clostridiales 5	msp_1877	0.898135	1	7.74651e-10	3.13982e-10	2.46719
Azospirillum sp. 47_25 & CAG:260	msp_0375	0.686381	1	7.59227e-08	2.95575e-08	2.56865
unclassified Clostridiales 5	msp_0317	0.621237	1	2.87755e-08	1.11498e-08	2.58081
Faecalibacterium prausnitzii 5	msp_0399	0.807377	1	2.82126e-08	1.09013e-08	2.588
unclassified Clostridiales 5	msp_0850	0.611745	1	9.28051e-08	3.55336e-08	2.61176
unclassified Clostridiales 5	msp_0452	0.862157	1	1.53391e-07	5.8321e-08	2.63012
Haemophilus parainfluenzae	msp_0881	0.998376	1	7.64965e-07	2.89723e-07	2.64033
unclassified Clostridiales 2	msp_1185	0.679743	1	3.14949e-09	1.17472e-09	2.68105
Eggerthella sinensis	msp_1901	0.60079	1	1.40825e-08	5.13702e-09	2.74137
[Clostridium] sp. CAG:58	msp_0129	0.520558	1	2.82318e-07	1.02559e-07	2.75273
unclassified_Erysipelotrichaceae	msp_0949	0.724806	1	9.84064e-09	3.54518e-09	2.77578
unclassified Lachnospiraceae	msp_0561	0.651666	1	1.64713e-09	5.87066e-10	2.8057
Bacteroides fluxus	msp_0336	0.803882	1	1.17216e-08	4.14184e-09	2.83006
unclassified Collinsella	msp_1159	0.661234	1	7.71177e-09	2.60965e-09	2.9551
#N/A	msp_1881	0.513187	1	6.80903e-08	2.29822e-08	2.96274
unclassified Parabacteroides	msp_0694	0.898135	1	1.36453e-09	4.49595e-10	3.03502
Collinsella stercoris	msp_0999	0.797812	1	1.87987e-08	6.19326e-09	3.03534
unclassified Clostridiales 6	msp_1484	0.899541	1	1.36595e-08	4.2995e-09	3.177
#N/A	msp_1900	0.898135	1	2.58844e-08	8.06646e-09	3.20889
unclassified Blautia	msp_0558	0.894016	1	9.98075e-08	3.03342e-08	3.29027
#N/A	msp_0557	1	1	1.57464e-07	4.50692e-08	3.49383
Faecalimonas umbilicata	msp_0111	0.528766	1	4.97669e-07	1.40111e-07	3.55195
Mordavella sp. Marseille-P3756	msp_0524	0.679743	1	9.33333e-10	2.62641e-10	3.55364
unclassified Flavonifractor	msp_1729	0.679743	1	3.85074e-09	1.06312e-09	3.62209
unclassified Gemmiger	msp_0953	0.649086	1	2.12593e-08	5.73449e-09	3.70727
[Coprobacillus] sp. CAG:605	msp_1110	0.898135	1	2.0149e-08	5.38712e-09	3.74022
Caecibacter massiliensis == Megasphaera hexanoica	msp_0659	0.675488	1	1.39577e-08	3.57248e-09	3.907
Clostridiales bacterium CIM:MAG 701	msp_0461	0.506613	1	3.71191e-08	9.05321e-09	4.10011
Clostridiales bacterium UBA644	msp_0771	0.898135	1	1.24591e-09	2.88978e-10	4.31145
[Clostridium] sp. CAG:780	msp_1054	0.598824	1	1.11513e-07	2.52452e-08	4.41721
Klebsiella michiganensis 2	msp_0341	0.908631	1	8.53e-08	1.89207e-08	4.50829
#N/A	msp_1693	0.679743	1	9.34589e-09	2.05878e-09	4.53952
unclassified Evtepia	msp_1091	0.545352	1	4.96507e-08	1.06535e-08	4.66049
Fusobacterium sp. clos_1_1	msp_0956	0.675488	1	6.60216e-08	1.3861e-08	4.76311
unclassified Lachnoclostridium	msp_0254	0.955393	1	3.72219e-07	7.78648e-08	4.78032
Lactococcus lactis subsp. lactis	msp_0486	0.962233	1	1.10456e-08	2.18735e-09	5.04974
unclassified Clostridiales 5	msp_0643	0.628509	1	2.46315e-08	4.68928e-09	5.25272
[Clostridium] sp. CAG:524	msp_1068	0.898135	1	6.35491e-09	1.14568e-09	5.54685
Campylobacter hominis	msp_0963c	0.675488	1	2.76661e-10	4.88974e-11	5.658
unclassified Bacteroides	msp_0267	0.887441	1	1.25369e-08	2.19148e-09	5.72072
Klebsiella oxytoca	msp_0140	0.556484	1	4.57906e-08	7.55723e-09	6.05918
Mitsuokella multacida	msp_0482	0.527503	1	5.09112e-07	8.24319e-08	6.17615
Butyrivibrio crossotus	msp_0206	0.797812	1	9.64739e-08	1.55182e-08	6.21684
unclassified Parabacteroides	msp_0156	0.905175	1	1.77944e-07	2.7966e-08	6.36285
unclassified Lachnospiraceae	msp_0397	0.767556	1	1.78166e-08	2.71405e-09	6.5646
unclassified Clostridiales 4	msp_0996	0.675488	1	1.90746e-09	2.72628e-10	6.99658
unclassified Clostridiales 5	msp_0453	0.810876	1	1.41422e-08	1.94105e-09	7.28586
bacterium OL-1	msp_0662	0.482098	1	3.65048e-07	4.75554e-08	7.67627
Prevotella sp. CAG:1320	msp_1045	0.679743	1	1.28769e-07	1.5376e-08	8.3747
unclassified_Holdemanella	msp_1421	0.564967	1	1.97064e-07	2.2987e-08	8.57284
Flavonifractor sp. An10	msp_0276	0.898135	1	1.54588e-09	1.78213e-10	8.67436
unclassified Clostridiales 5	msp_0513	0.898135	1	2.28989e-08	2.55347e-09	8.96775
Escherichia fergusonii	msp_0544c	0.803882	1	3.86925e-09	4.30268e-10	8.99266
unclassified Clostridiales Family XIII. Incertae Sedis	msp_1572	0.820443	1	1.30092e-08	1.42484e-09	9.1303
Firmicutes bacterium CAG:94	msp_0467	0.992659	1	2.11213e-08	1.91716e-09	11.0169
Enterococcus asini	msp_1704c	0.898135	1	2.20529e-09	1.86345e-10	11.8345
unclassified Muribaculaceae	msp_0888	0.853998	1	8.40392e-08	7.0486e-09	11.9228
Clostridiales bacterium UBA1701 / Clostridia bacterium CIM:MAG 26	msp_0689	0.898135	1	1.49921e-08	1.17537e-09	12.7553
Clostridium butyricum	msp_0329	0.550958	1	1.57514e-08	1.2272e-09	12.8352
Comamonas kerstersii	msp_1205	0.679743	1	3.61232e-09	2.72998e-10	13.232
unclassified Clostridium	msp_1866	0.675488	1	1.1573e-09	8.72688e-11	13.2613
#N/A	msp_1247	0.675488	1	6.49527e-09	4.87419e-10	13.3259
unclassified Sutterellaceae	msp_0984	0.679743	1	5.67931e-09	4.11554e-10	13.7997
unclassified Lachnospiraceae	msp_0816c	0.679743	1	1.77478e-08	1.25466e-09	14.1455
Prevotella sp. CAG:755	msp_0726	0.898135	1	1.71818e-08	1.20063e-09	14.3107
Bifidobacterium animalis	msp_0916	0.545459	1	1.35571e-08	9.37796e-10	14.4563
unclassified Lachnospiraceae	msp_1077	0.549783	1	7.25755e-08	4.79397e-09	15.1389
unclassified Olsenella	msp_1401c	0.675488	1	5.12832e-08	3.32787e-09	15.4102
unclassified_Erysipelatoclostridium	msp_1700	0.959998	1	3.65723e-08	2.30363e-09	15.8759
unclassified Lachnospiraceae	msp_0548	0.583197	1	4.95308e-08	3.0951e-09	16.003
Citrobacter koseri	msp_1432	0.853998	1	2.87706e-08	1.49496e-09	19.2451
unclassified Parabacteroides	msp_0443	0.810876	1	2.29053e-08	1.1099e-09	20.6373
unclassified Clostridiales 2	msp_1657	0.898135	1	1.07329e-08	4.96784e-10	21.6047
unclassified Lachnoclostridium	msp_0770	0.857955	1	2.04694e-08	9.02538e-10	22.6798
Citrobacter braakii	msp_1816	0.675488	1	9.25468e-09	3.38454e-10	27.3439
unclassified_RF39_Mollicutes	msp_1252	0.545459	1	3.03958e-08	9.0911e-10	33.4347
Catenibacterium mitsuokai	msp_0458	0.675488	1	1.1266e-08	3.00556e-10	37.4837
unclassified_RF39_Mollicutes	msp_1157	0.675488	1	2.07473e-08	3.75063e-10	55.3169
