# Supplementary material for: Genome-scale metabolic modelling of the human gut microbiome reveals changes in the glyoxylate and dicarboxylate metabolism in metabolic disorders
Source: iScience. 2022 Jun 2;25(7):104513. doi: 10.1016/j.isci.2022.104513 (PMC9213702; doi:10.1016/j.isci.2022.104513)
Supplement: Table S4. Overview of MSPs chosen for analysis, related to Figure 1 — MSPs chosen for analysis, with the fold-change of the MSP, the median difference between patients and controls, the disease which the MSP is significant in, all taxonomy information, and if there is a model for the MSP. [file mmc5.xlsx]

## Sheet: Supplemental Table 4
Supplemental Table 4 - Overview of MSPs chosen for analysis, Related to figure 1
msp	foldchange		median difference	disease	species	genus	family	order	class	phylum	functional model
msp_0046	0.648476	decreased	-4.26473e-06	acvd	Bacteroides uniformis	Bacteroides	Bacteroidaceae	Bacteroidales	Bacteroidia	Bacteroidetes	1
msp_0069	0.745637	decreased	-5.5133e-06	acvd	Bacteroides vulgatus	Bacteroides	Bacteroidaceae	Bacteroidales	Bacteroidia	Bacteroidetes	1
msp_0017	0.519749	decreased	-5.3577e-08	acvd	Roseburia intestinalis	Roseburia	Lachnospiraceae	Clostridiales	Clostridia	Firmicutes	1
msp_0029	0.487328	decreased	-2.13022e-06	acvd	[Eubacterium] eligens	unclassified Lachnospiraceae	Lachnospiraceae	Clostridiales	Clostridia	Firmicutes	1
msp_0075	0.539582	decreased	-4.88558e-07	acvd	Lachnospiraceae bacterium GAM79 / [Clostridium] sp. CAG:91 & sp. 2789STDY5834873	unclassified Lachnospiraceae	Lachnospiraceae	Clostridiales	Clostridia	Firmicutes	1
msp_1236	0.95152	decreased	-6.4982e-08	acvd	unclassified Lachnoclostridium	Lachnoclostridium	Lachnospiraceae	Clostridiales	Clostridia	Firmicutes	1
msp_0331	0.942978	decreased	-1.96193e-07	acvd	Oscillibacter sp. KLE 1728 & KLE 1745 & sp. PEA192 / Oscillospiraceae VE202-24	Oscillibacter	Oscillospiraceae	Clostridiales	Clostridia	Firmicutes	1
msp_1143	0.527053	decreased	-3.44259e-08	acvd	unclassified Oscillibacter	Oscillibacter	Oscillospiraceae	Clostridiales	Clostridia	Firmicutes	1
msp_0389	0.633177	decreased	-6.62058e-07	acvd	Faecalibacterium prausnitzii 4	Faecalibacterium	Ruminococcaceae	Clostridiales	Clostridia	Firmicutes	1
msp_0048	0.335581	decreased	-1.65137e-07	acvd&t2d	[Eubacterium] sp. CAG:38	unclassified Lachnospiraceae	Lachnospiraceae	Clostridiales	Clostridia	Firmicutes	1
msp_0820	0.48639	decreased	-1.11229e-07	acvd&t2d	unclassified Lachnoclostridium	Lachnoclostridium	Lachnospiraceae	Clostridiales	Clostridia	Firmicutes	1
msp_0898	0.795688	decreased	-1.67437e-07	acvd&t2d	butyrate-producing bacterium SS3/4 - [Clostridium] sp. CAG:81	Lachnoclostridium	Lachnospiraceae	Clostridiales	Clostridia	Firmicutes	1
msp_0930	0.637813	decreased	-1.04483e-07	acvd&t2d	unclassified Lachnospiraceae	unclassified Lachnospiraceae	Lachnospiraceae	Clostridiales	Clostridia	Firmicutes	1
msp_0773	0.565005	decreased	-1.35082e-07	obesity	unclassified Clostridiales Family XIII. Incertae Sedis	unclassified Clostridiales Family XIII. Incertae Sedis	Clostridiales Family XIII. Incertae Sedis	unclassified Tissierellia 3	Tissierellia 3	Firmicutes	1
msp_0093	0.882516	decreased	-3.18291e-07	obesity	[Clostridium] sp. CAG:62	unclassified Lachnospiraceae	Lachnospiraceae	Clostridiales	Clostridia	Firmicutes	1
msp_0107	0.824357	decreased	-1.81849e-07	obesity	Anaerostipes hadrus 1	Anaerostipes	Lachnospiraceae	Clostridiales	Clostridia	Firmicutes	1
msp_0175	0.704648	decreased	-4.2559e-08	obesity	Lachnospiraceae bacterium TF01-11 / [Clostridium] sp. CAG:122	unclassified Lachnospiraceae	Lachnospiraceae	Clostridiales	Clostridia	Firmicutes	1
msp_0238	0.505949	decreased	-1.72291e-07	obesity	unclassified Lachnospiraceae	unclassified Lachnospiraceae	Lachnospiraceae	Clostridiales	Clostridia	Firmicutes	1
msp_0473c	0.765173	decreased	-2.33966e-08	obesity	[Clostridium] sp. 2789STDY5834874 & sp. 2789STDY5608885	unclassified Lachnospiraceae	Lachnospiraceae	Clostridiales	Clostridia	Firmicutes	1
msp_0906	0.798282	decreased	-1.11662e-07	obesity	[Clostridium] sp. 2789STDY5834924	Lachnoclostridium	Lachnospiraceae	Clostridiales	Clostridia	Firmicutes	1
msp_0121	0.593412	decreased	-9.94566e-08	obesity	Oscillibacter sp. CAG:241_62_21	Oscillibacter	Oscillospiraceae	Clostridiales	Clostridia	Firmicutes	1
msp_0225	0.809783	decreased	-1.43464e-07	obesity	Alistipes obesi	Alistipes	Rikenellaceae	Bacteroidales	Bacteroidia	Bacteroidetes	1
msp_0345	0.578676	decreased	-5.72608e-08	obesity	Faecalibacterium prausnitzii 8	Faecalibacterium	Ruminococcaceae	Clostridiales	Clostridia	Firmicutes	1
msp_0130	0.352993	decreased	-3.16979e-08	obesity	Candidatus Gastranaerophilales bacterium x14	unclassified Candidatus Gastranaerophilales	unclassified Candidatus Gastranaerophilales	Candidatus Gastranaerophilales	unclassified Candidatus Melainabacteria	Candidatus Melainabacteria	1
msp_0106	0.456501	decreased	-1.16215e-07	obesity	Clostridiales bacterium UBA7273 / Firmicutes bacterium CAG:240	unclassified Clostridiales 5	unclassified Clostridiales 5	Clostridiales	Clostridia	Firmicutes	1
msp_0652	0.488712	decreased	-2.93963e-08	obesity	#N/A	#N/A	#N/A	#N/A	#N/A	#N/A	0
msp_0478	0.591687	inconsistent	-4.59817e-08	acvd&t2d	[Clostridium] phoceensis	unclassified Clostridiales 6	unclassified Clostridiales 6	Clostridiales	Clostridia	Firmicutes	1
msp_0573	3.13465	increased	8.42095e-08	acvd	Eggerthella lenta	Eggerthella	Eggerthellaceae	Eggerthellales	Coriobacteriia	Actinobacteria	1
msp_0005	1.97729	increased	1.18968e-06	acvd	Escherichia coli	Escherichia	Enterobacteriaceae	Enterobacterales	Gammaproteobacteria	Proteobacteria	1
msp_0030	4.46327	increased	1.11998e-07	acvd	Klebsiella pneumoniae	Klebsiella	Enterobacteriaceae	Enterobacterales	Gammaproteobacteria	Proteobacteria	0
msp_0153	2.3114	increased	5.81952e-08	acvd	Erysipelatoclostridium ramosum	Erysipelatoclostridium	Erysipelotrichaceae	Erysipelotrichales	Mollicutes 2	Tenericutes	1
msp_0009	3.31164	increased	1.39791e-07	acvd	[Clostridium] bolteae	Lachnoclostridium	Lachnospiraceae	Clostridiales	Clostridia	Firmicutes	1
msp_0058	3.0276	increased	1.01982e-06	acvd	[Ruminococcus] gnavus	Blautia	Lachnospiraceae	Clostridiales	Clostridia	Firmicutes	1
msp_0086	2.40136	increased	4.02612e-08	acvd	[Clostridium] symbiosum	Lachnoclostridium	Lachnospiraceae	Clostridiales	Clostridia	Firmicutes	1
msp_0380	6.43774	increased	4.39123e-07	acvd	Streptococcus salivarius	Streptococcus	Streptococcaceae	Lactobacillales	Bacilli	Firmicutes	0
msp_0742	11.332	increased	7.23602e-08	acvd	Streptococcus parasanguinis	Streptococcus	Streptococcaceae	Lactobacillales	Bacilli	Firmicutes	0
msp_0126	2.44942	increased	5.91063e-07	acvd&obesity	[Ruminococcus] torques	Blautia	Lachnospiraceae	Clostridiales	Clostridia	Firmicutes	1
msp_0172	2.62216	increased	1.62731e-07	acvd&t2d	Ruthenibacterium lactatiformans	Ruthenibacterium	Ruminococcaceae	Clostridiales	Clostridia	Firmicutes	1
msp_0346	1.39368	increased	2.82868e-07	obesity	Lachnoclostridium sp. SNUG30386 / [Clostridium] sp. CAG:43	Lachnoclostridium	Lachnospiraceae	Clostridiales	Clostridia	Firmicutes	1
msp_0045	1.88983	increased	1.0663e-06	obesity	Ruminococcus bromii 2	Ruminococcus	Ruminococcaceae	Clostridiales	Clostridia	Firmicutes	1
msp_0456	1.02846	increased	-4.60862e-08	obesity	unclassified Gemmiger	Gemmiger	Ruminococcaceae	Clostridiales	Clostridia	Firmicutes	1
msp_1349	1.41013	increased	4.81893e-08	obesity	unclassified Ruminococcaceae	unclassified Ruminococcaceae	Ruminococcaceae	Clostridiales	Clostridia	Firmicutes	0
