# Supplementary material for: Genome-scale metabolic modelling of the human gut microbiome reveals changes in the glyoxylate and dicarboxylate metabolism in metabolic disorders
Source: iScience. 2022 Jun 2;25(7):104513. doi: 10.1016/j.isci.2022.104513 (PMC9213702; doi:10.1016/j.isci.2022.104513)
Supplement: Table S5. Jaccard index of models, Related to Figure 2 — The Jaccard index value between all models FBA results for all metabolites and all models. [file mmc6.xlsx]

## Sheet: Supplemental Table 5
Supplemental Table 5 - Jaccard index of models, Related to figure 2
	[Clostridium] bolteae	[Clostridium] phoceensis	[Clostridium] sp. 2789STDY5834874 & sp. 2789STDY5608885	[Clostridium] sp. 2789STDY5834924	[Clostridium] sp. CAG:62	[Clostridium] symbiosum	[Eubacterium] eligens	[Eubacterium] sp. CAG:38	[Ruminococcus] gnavus	[Ruminococcus] torques	Alistipes obesi	Anaerostipes hadrus 1	Bacteroides uniformis	Bacteroides vulgatus	butyrate-producing bacterium SS3/4 - [Clostridium] sp. CAG:81	Candidatus Gastranaerophilales bacterium x14	Clostridiales bacterium UBA7273 / Firmicutes bacterium CAG:240	Eggerthella lenta	Erysipelatoclostridium ramosum	Escherichia coli	Faecalibacterium prausnitzii 4	Faecalibacterium prausnitzii 8	Klebsiella pneumoniae	Lachnoclostridium sp. SNUG30386 / [Clostridium] sp. CAG:43	Lachnospiraceae bacterium GAM79 / [Clostridium] sp. CAG:91 & sp. 2789STDY5834873	Lachnospiraceae bacterium TF01-11 / [Clostridium] sp. CAG:122	Oscillibacter sp. CAG:241_62_21	Oscillibacter sp. KLE 1728 & KLE 1745 & sp. PEA192 / Oscillospiraceae VE202-24	Roseburia intestinalis	Ruminococcus bromii 2	Ruthenibacterium lactatiformans	unclassified Clostridiales Family XIII. Incertae Sedis	unclassified Gemmiger	unclassified Lachnoclostridium1	unclassified Lachnoclostridium2	unclassified Lachnospiraceae1	unclassified Lachnospiraceae2	unclassified Oscillibacter
[Clostridium] bolteae	NA	0.66696	0.53064	0.607404	0.674497	0.750759	0.682486	0.68544	0.724305	0.718764	0.642701	0.705195	0.706247	0.697044	0.612291	0.570061	0.651759	0.646755	0.692144	0.690422	0.638751	0.634103	0.682486	0.655372	0.691244	0.650908	0.619948	0.657267	0.703351	0.651829	0.640679	0.525339	0.689195	0.679505	0.59926	0.632696	0.632634	0.538076
[Clostridium] phoceensis	0.66696	NA	0.586595	0.651943	0.680282	0.684162	0.68844	0.688547	0.67033	0.673077	0.641556	0.673469	0.656696	0.650111	0.695325	0.620183	0.646916	0.646917	0.649885	0.601101	0.647149	0.686629	0.68844	0.696658	0.680111	0.661758	0.651083	0.695025	0.657271	0.656731	0.677839	0.591178	0.687095	0.681324	0.667397	0.638968	0.699196	0.627268
[Clostridium] sp. 2789STDY5834874 & sp. 2789STDY5608885	0.53064	0.586595	NA	0.555877	0.569231	0.525915	0.5561	0.552224	0.560568	0.594482	0.54666	0.58058	0.516575	0.523985	0.576281	0.523026	0.519673	0.501	0.561108	0.483753	0.560403	0.557377	0.5561	0.599889	0.571289	0.571137	0.535808	0.54522	0.529549	0.580715	0.549051	0.497348	0.564278	0.60419	0.542891	0.59019	0.643967	0.553451
[Clostridium] sp. 2789STDY5834924	0.607404	0.651943	0.555877	NA	0.5922	0.672818	0.609792	0.596099	0.602386	0.6	0.570256	0.591198	0.577523	0.577046	0.730492	0.54902	0.573663	0.577444	0.560284	0.526527	0.613524	0.623306	0.609792	0.72634	0.579642	0.57905	0.592459	0.614315	0.597022	0.63099	0.601039	0.589349	0.620187	0.660904	0.658288	0.558954	0.651653	0.617329
[Clostridium] sp. CAG:62	0.674497	0.680282	0.569231	0.5922	NA	0.653282	0.723105	0.726781	0.727697	0.683272	0.673923	0.716061	0.695106	0.689195	0.621439	0.621183	0.650896	0.633003	0.678524	0.688933	0.660175	0.656325	0.723105	0.68738	0.743508	0.720595	0.647985	0.651418	0.711345	0.700144	0.659049	0.557143	0.661574	0.653736	0.602172	0.744242	0.680957	0.568171
[Clostridium] symbiosum	0.750759	0.684162	0.525915	0.672818	0.653282	NA	0.6658	0.693013	0.691196	0.695455	0.619521	0.697079	0.676969	0.67907	0.683144	0.58318	0.634201	0.6163	0.677051	0.676368	0.633743	0.62373	0.6658	0.724976	0.679965	0.649648	0.612254	0.651016	0.692637	0.655889	0.652453	0.536398	0.667125	0.668255	0.642394	0.624173	0.622686	0.589109
[Eubacterium] eligens	0.682486	0.68844	0.5561	0.609792	0.723105	0.6658	NA	0.773063	0.681612	0.688128	0.65086	0.689079	0.721297	0.691581	0.633721	0.627863	0.621573	0.625391	0.661114	0.686467	0.644573	0.68472	1	0.689241	0.73174	0.728711	0.639284	0.669277	0.707009	0.698709	0.686821	0.546517	0.682858	0.664426	0.612265	0.694844	0.678731	0.561947
[Eubacterium] sp. CAG:38	0.68544	0.688547	0.552224	0.596099	0.726781	0.693013	0.773063	NA	0.716445	0.700547	0.66126	0.704422	0.713668	0.706186	0.629665	0.646441	0.63172	0.636202	0.671622	0.687232	0.649809	0.684866	0.773063	0.709677	0.772644	0.711872	0.642825	0.647748	0.740757	0.724038	0.668209	0.527368	0.685357	0.651415	0.612335	0.699585	0.663424	0.599104
[Ruminococcus] gnavus	0.724305	0.67033	0.560568	0.602386	0.727697	0.691196	0.681612	0.716445	NA	0.731602	0.67345	0.757956	0.704181	0.711676	0.62209	0.651719	0.614995	0.664628	0.715613	0.676671	0.687976	0.670942	0.681612	0.675649	0.739777	0.676552	0.651616	0.666037	0.720972	0.677184	0.700441	0.56721	0.690453	0.704603	0.624551	0.677054	0.642037	0.589267
[Ruminococcus] torques	0.718764	0.673077	0.594482	0.6	0.683272	0.695455	0.688128	0.700547	0.731602	NA	0.661672	0.705026	0.699332	0.683539	0.6295	0.625123	0.597349	0.636321	0.68161	0.655692	0.6555	0.653261	0.688128	0.676847	0.706178	0.683964	0.635461	0.650682	0.689441	0.679199	0.673766	0.544904	0.660324	0.698228	0.613846	0.649254	0.669046	0.590862
Alistipes obesi	0.642701	0.641556	0.54666	0.570256	0.673923	0.619521	0.65086	0.66126	0.67345	0.661672	NA	0.693729	0.708896	0.696956	0.612118	0.626096	0.592487	0.609628	0.64186	0.644753	0.632285	0.627966	0.65086	0.634722	0.646897	0.640247	0.612165	0.646282	0.638479	0.658942	0.65352	0.547771	0.63122	0.649357	0.604813	0.642442	0.629495	0.583288
Anaerostipes hadrus 1	0.705195	0.673469	0.58058	0.591198	0.716061	0.697079	0.689079	0.704422	0.757956	0.705026	0.693729	NA	0.706142	0.694092	0.645916	0.646972	0.608814	0.630425	0.704993	0.692061	0.699747	0.657933	0.689079	0.669086	0.689346	0.706268	0.658779	0.667604	0.725157	0.68195	0.674952	0.569697	0.675829	0.694915	0.622459	0.689623	0.658671	0.590793
Bacteroides uniformis	0.706247	0.656696	0.516575	0.577523	0.695106	0.676969	0.721297	0.713668	0.704181	0.699332	0.708896	0.706142	NA	0.791519	0.609036	0.614822	0.60742	0.6195	0.689148	0.766239	0.661351	0.637273	0.721297	0.651522	0.71089	0.666522	0.636364	0.662372	0.708545	0.657633	0.662461	0.538785	0.649379	0.665892	0.579243	0.671251	0.625232	0.547675
Bacteroides vulgatus	0.697044	0.650111	0.523985	0.577046	0.689195	0.67907	0.691581	0.706186	0.711676	0.683539	0.696956	0.694092	0.791519	NA	0.598174	0.635104	0.621528	0.647265	0.659043	0.754072	0.624886	0.613941	0.691581	0.655313	0.701973	0.67378	0.645176	0.657976	0.707718	0.665158	0.650602	0.518621	0.644337	0.637813	0.571429	0.674945	0.62987	0.557493
butyrate-producing bacterium SS3/4 - [Clostridium] sp. CAG:81	0.612291	0.695325	0.576281	0.730492	0.621439	0.683144	0.633721	0.629665	0.62209	0.6295	0.612118	0.645916	0.609036	0.598174	NA	0.593783	0.57633	0.575369	0.611833	0.552016	0.637959	0.64028	0.633721	0.726865	0.594658	0.63116	0.58523	0.643963	0.623776	0.651989	0.636886	0.590354	0.635659	0.669791	0.701025	0.609524	0.651541	0.65
Candidatus Gastranaerophilales bacterium x14	0.570061	0.620183	0.523026	0.54902	0.621183	0.58318	0.627863	0.646441	0.651719	0.625123	0.626096	0.646972	0.614822	0.635104	0.593783	NA	0.555986	0.593504	0.607109	0.591244	0.614728	0.640617	0.627863	0.616062	0.611137	0.627576	0.60384	0.612194	0.621261	0.628291	0.604146	0.531715	0.592942	0.604286	0.577729	0.590509	0.632787	0.590727
Clostridiales bacterium UBA7273 / Firmicutes bacterium CAG:240	0.651759	0.646916	0.519673	0.573663	0.650896	0.634201	0.621573	0.63172	0.614995	0.597349	0.592487	0.608814	0.60742	0.621528	0.57633	0.555986	NA	0.610694	0.587871	0.588876	0.615038	0.613569	0.621573	0.59759	0.639189	0.601185	0.617859	0.627973	0.598195	0.599809	0.601236	0.563091	0.60576	0.601275	0.549924	0.595095	0.588822	0.574074
Eggerthella lenta	0.646755	0.646917	0.501	0.577444	0.633003	0.6163	0.625391	0.636202	0.664628	0.636321	0.609628	0.630425	0.6195	0.647265	0.575369	0.593504	0.610694	NA	0.631318	0.606641	0.584593	0.622549	0.625391	0.611861	0.634135	0.60009	0.593061	0.638955	0.623484	0.620921	0.602358	0.538974	0.625118	0.60791	0.593185	0.614027	0.600399	0.572251
Erysipelatoclostridium ramosum	0.692144	0.649885	0.561108	0.560284	0.678524	0.677051	0.661114	0.671622	0.715613	0.68161	0.64186	0.704993	0.689148	0.659043	0.611833	0.607109	0.587871	0.631318	NA	0.67557	0.64874	0.640455	0.661114	0.640544	0.706119	0.676044	0.616295	0.64071	0.687581	0.667139	0.66745	0.517076	0.66993	0.660723	0.594781	0.661172	0.605439	0.580371
Escherichia coli	0.690422	0.601101	0.483753	0.526527	0.688933	0.676368	0.686467	0.687232	0.676671	0.655692	0.644753	0.692061	0.766239	0.754072	0.552016	0.591244	0.588876	0.606641	0.67557	NA	0.583841	0.572449	0.686467	0.594411	0.70067	0.640705	0.601661	0.624158	0.706636	0.628537	0.614679	0.48395	0.605035	0.60521	0.51541	0.659694	0.56207	0.48597
Faecalibacterium prausnitzii 4	0.638751	0.647149	0.560403	0.613524	0.660175	0.633743	0.644573	0.649809	0.687976	0.6555	0.632285	0.699747	0.661351	0.624886	0.637959	0.614728	0.615038	0.584593	0.64874	0.583841	NA	0.755241	0.644573	0.698861	0.670696	0.673705	0.633846	0.648676	0.651098	0.663689	0.664054	0.613071	0.722163	0.727018	0.631101	0.623383	0.676914	0.608646
Faecalibacterium prausnitzii 8	0.634103	0.686629	0.557377	0.623306	0.656325	0.62373	0.68472	0.684866	0.670942	0.653261	0.627966	0.657933	0.637273	0.613941	0.64028	0.640617	0.613569	0.622549	0.640455	0.572449	0.755241	NA	0.68472	0.698244	0.669041	0.671105	0.6287	0.648176	0.654395	0.655208	0.694517	0.594292	0.718406	0.707065	0.650169	0.604539	0.675794	0.618966
Klebsiella pneumoniae	0.682486	0.68844	0.5561	0.609792	0.723105	0.6658	1	0.773063	0.681612	0.688128	0.65086	0.689079	0.721297	0.691581	0.633721	0.627863	0.621573	0.625391	0.661114	0.686467	0.644573	0.68472	NA	0.689241	0.73174	0.728711	0.639284	0.669277	0.707009	0.698709	0.686821	0.546517	0.682858	0.664426	0.612265	0.694844	0.678731	0.561947
Lachnoclostridium sp. SNUG30386 / [Clostridium] sp. CAG:43	0.655372	0.696658	0.599889	0.72634	0.68738	0.724976	0.689241	0.709677	0.675649	0.676847	0.634722	0.669086	0.651522	0.655313	0.726865	0.616062	0.59759	0.611861	0.640544	0.594411	0.698861	0.698244	0.689241	NA	0.691134	0.697421	0.635411	0.658039	0.692954	0.712559	0.675869	0.587004	0.698307	0.719393	0.695429	0.654832	0.697585	0.65083
Lachnospiraceae bacterium GAM79 / [Clostridium] sp. CAG:91 & sp. 2789STDY5834873	0.691244	0.680111	0.571289	0.579642	0.743508	0.679965	0.73174	0.772644	0.739777	0.706178	0.646897	0.689346	0.71089	0.701973	0.594658	0.611137	0.639189	0.634135	0.706119	0.70067	0.670696	0.669041	0.73174	0.691134	NA	0.743948	0.645957	0.665148	0.734855	0.690094	0.691874	0.56543	0.706103	0.680923	0.606934	0.709243	0.646747	0.580296
Lachnospiraceae bacterium TF01-11 / [Clostridium] sp. CAG:122	0.650908	0.661758	0.571137	0.57905	0.720595	0.649648	0.728711	0.711872	0.676552	0.683964	0.640247	0.706268	0.666522	0.67378	0.63116	0.627576	0.601185	0.60009	0.676044	0.640705	0.673705	0.671105	0.728711	0.697421	0.743948	NA	0.615706	0.686097	0.682498	0.677341	0.668747	0.555556	0.664926	0.661902	0.597678	0.680378	0.6571	0.58866
Oscillibacter sp. CAG:241_62_21	0.619948	0.651083	0.535808	0.592459	0.647985	0.612254	0.639284	0.642825	0.651616	0.635461	0.612165	0.658779	0.636364	0.645176	0.58523	0.60384	0.617859	0.593061	0.616295	0.601661	0.633846	0.6287	0.639284	0.635411	0.645957	0.615706	NA	0.641299	0.644931	0.652868	0.626647	0.568073	0.647894	0.637424	0.586352	0.585774	0.601221	0.604258
Oscillibacter sp. KLE 1728 & KLE 1745 & sp. PEA192 / Oscillospiraceae VE202-24	0.657267	0.695025	0.54522	0.614315	0.651418	0.651016	0.669277	0.647748	0.666037	0.650682	0.646282	0.667604	0.662372	0.657976	0.643963	0.612194	0.627973	0.638955	0.64071	0.624158	0.648676	0.648176	0.669277	0.658039	0.665148	0.686097	0.641299	NA	0.621798	0.658945	0.674085	0.580645	0.650725	0.665482	0.636848	0.636578	0.635156	0.64431
Roseburia intestinalis	0.703351	0.657271	0.529549	0.597022	0.711345	0.692637	0.707009	0.740757	0.720972	0.689441	0.638479	0.725157	0.708545	0.707718	0.623776	0.621261	0.598195	0.623484	0.687581	0.706636	0.651098	0.654395	0.707009	0.692954	0.734855	0.682498	0.644931	0.621798	NA	0.695833	0.645954	0.514984	0.663978	0.666511	0.599146	0.68837	0.632586	0.568702
Ruminococcus bromii 2	0.651829	0.656731	0.580715	0.63099	0.700144	0.655889	0.698709	0.724038	0.677184	0.679199	0.658942	0.68195	0.657633	0.665158	0.651989	0.628291	0.599809	0.620921	0.667139	0.628537	0.663689	0.655208	0.698709	0.712559	0.690094	0.677341	0.652868	0.658945	0.695833	NA	0.644985	0.553248	0.660874	0.65242	0.644031	0.68121	0.655026	0.616279
Ruthenibacterium lactatiformans	0.640679	0.677839	0.549051	0.601039	0.659049	0.652453	0.686821	0.668209	0.700441	0.673766	0.65352	0.674952	0.662461	0.650602	0.636886	0.604146	0.601236	0.602358	0.66745	0.614679	0.664054	0.694517	0.686821	0.675869	0.691874	0.668747	0.626647	0.674085	0.645954	0.644985	NA	0.577646	0.701568	0.70523	0.651722	0.626133	0.647644	0.584682
unclassified Clostridiales Family XIII. Incertae Sedis	0.525339	0.591178	0.497348	0.589349	0.557143	0.536398	0.546517	0.527368	0.56721	0.544904	0.547771	0.569697	0.538785	0.518621	0.590354	0.531715	0.563091	0.538974	0.517076	0.48395	0.613071	0.594292	0.546517	0.587004	0.56543	0.555556	0.568073	0.580645	0.514984	0.553248	0.577646	NA	0.565401	0.593697	0.583233	0.529173	0.578313	0.570105
unclassified Gemmiger	0.689195	0.687095	0.564278	0.620187	0.661574	0.667125	0.682858	0.685357	0.690453	0.660324	0.63122	0.675829	0.649379	0.644337	0.635659	0.592942	0.60576	0.625118	0.66993	0.605035	0.722163	0.718406	0.682858	0.698307	0.706103	0.664926	0.647894	0.650725	0.663978	0.660874	0.701568	0.565401	NA	0.690871	0.6248	0.61369	0.663527	0.595059
unclassified Lachnoclostridium1	0.679505	0.681324	0.60419	0.660904	0.653736	0.668255	0.664426	0.651415	0.704603	0.698228	0.649357	0.694915	0.665892	0.637813	0.669791	0.604286	0.601275	0.60791	0.660723	0.60521	0.727018	0.707065	0.664426	0.719393	0.680923	0.661902	0.637424	0.665482	0.666511	0.65242	0.70523	0.593697	0.690871	NA	0.69593	0.612683	0.694321	0.623139
unclassified Lachnoclostridium2	0.59926	0.667397	0.542891	0.658288	0.602172	0.642394	0.612265	0.612335	0.624551	0.613846	0.604813	0.622459	0.579243	0.571429	0.701025	0.577729	0.549924	0.593185	0.594781	0.51541	0.631101	0.650169	0.612265	0.695429	0.606934	0.597678	0.586352	0.636848	0.599146	0.644031	0.651722	0.583233	0.6248	0.69593	NA	0.58679	0.656542	0.63676
unclassified Lachnospiraceae1	0.632696	0.638968	0.59019	0.558954	0.744242	0.624173	0.694844	0.699585	0.677054	0.649254	0.642442	0.689623	0.671251	0.674945	0.609524	0.590509	0.595095	0.614027	0.661172	0.659694	0.623383	0.604539	0.694844	0.654832	0.709243	0.680378	0.585774	0.636578	0.68837	0.68121	0.626133	0.529173	0.61369	0.612683	0.58679	NA	0.627966	0.557047
unclassified Lachnospiraceae2	0.632634	0.699196	0.643967	0.651653	0.680957	0.622686	0.678731	0.663424	0.642037	0.669046	0.629495	0.658671	0.625232	0.62987	0.651541	0.632787	0.588822	0.600399	0.605439	0.56207	0.676914	0.675794	0.678731	0.697585	0.646747	0.6571	0.601221	0.635156	0.632586	0.655026	0.647644	0.578313	0.663527	0.694321	0.656542	0.627966	NA	0.581275
unclassified Oscillibacter	0.538076	0.627268	0.553451	0.617329	0.568171	0.589109	0.561947	0.599104	0.589267	0.590862	0.583288	0.590793	0.547675	0.557493	0.65	0.590727	0.574074	0.572251	0.580371	0.48597	0.608646	0.618966	0.561947	0.65083	0.580296	0.58866	0.604258	0.64431	0.568702	0.616279	0.584682	0.570105	0.595059	0.623139	0.63676	0.557047	0.581275	NA
