# Supplementary material for: Genome-scale metabolic modelling of the human gut microbiome reveals changes in the glyoxylate and dicarboxylate metabolism in metabolic disorders
Source: iScience. 2022 Jun 2;25(7):104513. doi: 10.1016/j.isci.2022.104513 (PMC9213702; doi:10.1016/j.isci.2022.104513)
Supplement: Table S6. FBA analysis results, Related to STAR Methods — The fluxes for the exchange reactions from the individual models. [file mmc7.xlsx]

## Sheet: Supplemental Table 6
Supplemental Table 6 - FBA analysis results, Related to STAR Methods
species name	metadata	disease	Biomass_Bacteria	Ex_(R)3Hydroxybutanoate	Ex_(S,S)-2,3-Butanediol	Ex_1,2-Diacyl-sn-glycerol dioctadecanoyl	Ex_2-Demethylmenaquinone 8	Ex_4-Hydroxybenzoate	Ex_5Deoxyadenosine	Ex_ABEE	Ex_AMP	Ex_Acetaldehyde	Ex_Acetate	Ex_Acetoacetate	Ex_Adenine	Ex_Adenosine	Ex_Allantoin	Ex_Amylose	Ex_Amylotriose	Ex_Arabinan	Ex_Arachidonate	Ex_BDOH	Ex_BET	Ex_BIOT	Ex_Biomass	Ex_Butyrate	Ex_CO2	Ex_Ca2+	Ex_Calomide	Ex_Carnosine	Ex_Cbl	Ex_Cholesterol	Ex_Choline	Ex_Citrate	Ex_Cl	Ex_Co2+	Ex_Cu2+	Ex_CysGly	Ex_Cytidine	Ex_Cytosine	Ex_D-Arabinose	Ex_D-Fructose	Ex_D-Glucose	Ex_D-Glutamate	Ex_D-Lactate	Ex_D-Mannitol	Ex_D-Mannose	Ex_DAlanine	Ex_DRibose
[Eubacterium] eligens	decreased	acvd	1.41574	0	0	0	0	0	0	0	0	0	13.6057	0	0	-0.113273	0	0	0	0	0	0	0	0	1.41574	0	0	-0.0063878	0	0	0	0	0	0	-0.0063878	-0.00425853	-0.00425853	0	0	0	0	-2.345	-2.03296	0	0	0	0	0	-0.1
Ruminococcus bromii 2	increased	obesity	0.264643	0	0	0	0	0	0	0	0	0	51.3453	0	0	-0.114543	0	0	0	0	0	0	0	0	0.264643	0	0	-0.00119407	0	0	0	0	0	0	-0.00119407	-0.000796046	-0.000796046	0	0	0	0	0	-2.03296	0	0	0	0	0	-0.1
Lachnospiraceae bacterium GAM79 / [Clostridium] sp. CAG:91 & sp. 2789STDY5834873	decreased	acvd	1.41574	0	0	0	0	0	0	0	-0.041892	0	29.3322	0	0	-0.5	0	0	0	0	0	0	0	0	1.41574	14.8618	10.6109	-0.0063878	0	0	0	0	0	0	-0.0063878	-0.00425853	-0.00425853	0	0	0	-0.000248225	-2.345	-2.03296	0	0	0	0	0	-0.1
[Ruminococcus] torques	increased	acvd&obesity	0.264643	0	0	0	0	0	0	0	0	0	80.2814	0	0	-0.1012	0	0	0	0	0	0	0	0	0.264643	3.57676	0	-0.00119407	0	0	0	0	0	0	-0.00119407	-0.000796046	-0.000796046	0	0	0	-0.1	-2.345	-2.03296	0	0	0	0	0	-0.1
Lachnospiraceae bacterium TF01-11 / [Clostridium] sp. CAG:122	decreased	obesity	2.14722	0	0	0	0	0	0	0	-0.430202	0	36.5776	0	0	-0.5	0	0	0	0	0	0	0	0	2.14722	0	0	-0.00968827	0	0	0	0	0	0	-0.00968827	-0.00645884	-0.00645884	0	0	0	-0.1	-2.345	-2.03296	0	0	0	0	0	-0.1
unclassified Gemmiger	increased	obesity	0.264643	0	0	0	0	0	0	0	-0.114543	0	14.7314	0	0	0	0	0	0	0	0	0	0	0	0.264643	0	0	-0.00119407	0	0	0	0	0	0	-0.00119407	-0.000796046	-0.000796046	0	0	0	0	-2.345	-2.03296	0	0	0	0	0	-0.1
[Clostridium] sp. 2789STDY5834874 & sp. 2789STDY5608885	decreased	obesity	0.264643	0	0	0	0	0	0	0	0	0	21.3049	0	0	-0.114543	0	0	0	0	0	0	0	0	0.264643	0	16.0611	-0.00119407	0	0	0	0	0	0	-0.00119407	-0.000796046	-0.000796046	0	0	0	-0.1	-2.345	-2.03296	0	0	0	0	0	-0.1
Eggerthella lenta	increased	acvd	0.264643	0	0	0	0	0	0	0	-0.0885942	0	7.3011	0	0	0	0	0	0	0	0	0	0	0	0.264643	0	12.7254	-0.00119407	0	0	0	0	0	0	-0.00119407	-0.000796046	-0.000796046	0	0	0	0	-0.0145371	0	0	0	0	0	0	-0.1
butyrate-producing bacterium SS3/4 - [Clostridium] sp. CAG:81	decreased	acvd&t2d	0.264643	0	0	0	0	0	0	0	-0.114543	0	0.0181487	0	0	0	0	0	0	0	0	0	0	0	0.264643	0	0	-0.00119407	0	0	0	0	0	0	-0.00119407	-0.000796046	-0.000796046	0	0	0	0	0	0	0	0	0	0	0	-0.0897109
[Clostridium] sp. 2789STDY5834924	decreased	obesity	0.264643	0	0	0	0	0	0	0	0	0	0.00745817	0	0	0	0	0	0	0	0	0	0	0	0.264643	0	2.84629	-0.00119407	0	0	0	0	0	0	-0.00119407	-0.000796046	-0.000796046	0	0	0	0	0	0	0	0	0	0	0	0
unclassified Lachnospiraceae	decreased	acvd&t2d	0.264643	0	0	0	0	0	0	0	0	0	26.5623	0	0	-0.101436	0	0	0	0	0	0	0	0	0.264643	0	0	-0.00119407	0	0	0	0	0	0	-0.00119407	-0.000796046	-0.000796046	0	0	0	0	0	-2.03296	0	0	0	0	0	-0.1
unclassified Oscillibacter	decreased	acvd	0.264643	0	0	0	0	0	0	0	-0.0522686	0	-0.0147793	0	0	0	0	0	0	0	0	0	0	0	0.264643	0	2.20251	-0.00119407	0	0	0	0	0	0	-0.00119407	-0.000796046	-0.000796046	0	0	0	0	0	-0.0146551	0	0	0	0	0	-0.0647804
unclassified Lachnoclostridium	decreased	acvd	0.264643	0	0	0	0	0	0	0	-0.0525467	5.90154e-05	0.549306	0	0	0	0	0	0	0	0	0	0	0	0.264643	0	2.75106	-0.00119407	0	0	0	0	0	0	-0.00119407	-0.000796046	-0.000796046	0	0	0	0	0	0	0	0	0	0	0	-0.1
Escherichia coli	increased	acvd	1.25482	0	0	0	0	0	0	0	0	0	67.0617	0	0	-0.480287	0	0	0	0	0	0	0	0	1.25482	0	18.3477	-0.00566176	0	0	0	0	0	0	-0.00566176	-0.00377451	-0.00377451	0	0	0	-0.1	-2.345	-2.03296	0	0	0	0	0	-0.1
[Clostridium] bolteae	increased	acvd	1.26107	0	0	0	0	0	0	0	-0.5	0	83.6441	0	0	0	0	0	0	0	0	0	0	0	1.26107	0	0	-0.00568995	0	0	0	0	0	0	-0.00568995	-0.0037933	-0.0037933	0	0	0	-0.1	-2.345	-2.03296	0	0	0	0	0	-0.1
Roseburia intestinalis	decreased	acvd	2.14722	0	0	0	0	0	0	0	-0.430202	0	35.9891	0	0	-0.5	0	0	0	0	0	0	0	0	2.14722	0	23.5115	-0.00968827	0	0	0	0	0	0	-0.00968827	-0.00645884	-0.00645884	0	0	0	0	-2.345	-2.03296	0	0	0	0	0	-0.1
Bacteroides uniformis	decreased	acvd	2.07819	0	0	0	0	0	0	0	-0.5	0	78.8761	0	0	-0.400295	0	0	0	0	0	0	0	0	2.07819	0	0	-0.00937682	0	0	0	0	0	0	-0.00937682	-0.00625121	-0.00625121	0	0	0	-0.1	-2.345	-2.03296	0	0	0	0	0	-0.1
[Eubacterium] sp. CAG:38	decreased	acvd&t2d	2.14722	0	0	0	0	0	0	0	-0.5	0	24.1408	0	0	-0.430202	0	0	0	0	0	0	0	0	2.14722	11.7501	0	-0.00968827	0	0	0	0	0	0	-0.00968827	-0.00645884	-0.00645884	0	0	0	0	-2.345	-2.03296	0	0	0	0	0	-0.1
[Ruminococcus] gnavus	increased	acvd	0.264643	0	0	0	0	0	0	0	0	0	60.3873	0	0	0	0	0	0	0	0	0	0	0	0.264643	0	0	-0.00119407	0	0	0	0	0	0	-0.00119407	-0.000796046	-0.000796046	0	0	0	-0.1	-2.345	-2.03296	0	0	0	0	0	-0.1
Bacteroides vulgatus	decreased	acvd	2.14722	0	0	0	0	0	0	0	-0.5	0.391737	11.4711	26.0144	0	-0.430202	0	0	0	0	0	0	0	0	2.14722	0	0	-0.00968827	0	0	0	0	0	0	-0.00968827	-0.00645884	-0.00645884	0	0	0	-0.1	-2.345	-2.03296	0	0	0	0	0	-0.1
[Clostridium] symbiosum	increased	acvd	1.26107	0	0	0	0	0	0	0	-0.5	0	0.110402	0	0	0	0	0	0	0	0	0	0	0	1.26107	0	0	-0.00568995	0	0	0	0	0	0	-0.00568995	-0.0037933	-0.0037933	0	0	0	-0.1	-2.345	-2.03296	0	0	0	0	0	-0.1
[Clostridium] sp. CAG:62	decreased	obesity	2.14722	0	0	0	0	0	0	0	-0.5	0.078292	35.7401	0	0	-0.430202	0	0	0	0	0	0	0	0	2.14722	0	0	-0.00968827	0	0	0	0	0	0	-0.00968827	-0.00645884	-0.00645884	0	0	0	0	0	-2.03296	0	0	0	0	0	-0.1
Clostridiales bacterium UBA7273 / Firmicutes bacterium CAG:240	decreased	obesity	0.264643	0	0	0	0	0	0	0	0	0	25.4967	0	0	-0.0944223	0	0	0	0	0	0	0	0	0.264643	0	27.9278	-0.00119407	0	0	0	0	0	0	-0.00119407	-0.000796046	-0.000796046	0	0	0	0	-2.345	-2.03296	0	0	0	0	0	-0.1
Anaerostipes hadrus 1	decreased	obesity	2.14722	0	0	0	0	0	0	0	-0.5	0	-2.59743	0	0	0	0	0	0	0	0	0	0	0	2.14722	5.32733	0	-0.00968827	0	0	0	0	0	0	-0.00968827	-0.00645884	-0.00645884	0	0	0	0	-2.345	-2.03296	0	0	0	0	0	-0.1
Oscillibacter sp. CAG:241_62_21	decreased	obesity	0.264643	0	0	0	0	0	0	0	0	0	26.5037	0	0	-0.1012	0	0	0	0	0	0	0	0	0.264643	0	9.5733	-0.00119407	0	0	0	0	0	0	-0.00119407	-0.000796046	-0.000796046	0	0	0	0	-2.345	-2.03296	0	0	0	0	0	-0.1
Candidatus Gastranaerophilales bacterium x14	decreased	obesity	1.20758	0	0	0	0	0	0	0	0	0	-0.0677078	0.147855	0	-0.5	0	0	0	0	0	0	0	0	1.20758	0	2.13609	-0.0054486	0	0	0	0	0	0	-0.0054486	-0.0036324	-0.0036324	0	0	0	0	0	-2.03296	0	0	0	0	0	-0.1
Erysipelatoclostridium ramosum	increased	acvd	0.264643	0	0	0	0	0	0	0	0	0	70.524	0	0	-0.1012	0	0	0	0	0	0	0	0	0.264643	0	14.4257	-0.00119407	0	0	0	0	0	0	-0.00119407	-0.000796046	-0.000796046	0	0	0	-0.1	-2.345	-2.03296	0	0	0	0	0	-0.1
Ruthenibacterium lactatiformans	increased	acvd&t2d	0.264643	0	0	0	0	0	0	0	0	0	8.00664	0	0	-0.1012	0	0	0	0	0	0	0	0	0.264643	2.77752	0	-0.00119407	0	0	0	0	0	0	-0.00119407	-0.000796046	-0.000796046	0	0	0	-0.1	-2.345	-2.03296	0	0	0	0	0	-0.1
Alistipes obesi	decreased	obesity	1.41574	0	0	0	0	0	0	0	0	0	22.1896	0	0	-0.041892	0	0	0	0	0	0	0	0	1.41574	25.4071	0	-0.0063878	0	0	0	0	0	0	-0.0063878	-0.00425853	-0.00425853	0	0	0	0	-2.345	-2.03296	0	0	0	0	0	-0.1
unclassified Lachnospiraceae	decreased	obesity	2.14722	0	0	0	0	0	0	0	-0.5	0	29.6723	0	0	-0.430202	0	0	0	0	0	0	0	0	2.14722	2.19789	0	-0.00968827	0	0	0	0	0	0	-0.00968827	-0.00645884	-0.00645884	0	0	0	-0.1	0	-2.03296	0	0	0	0	0	-0.1
Oscillibacter sp. KLE 1728 & KLE 1745 & sp. PEA192 / Oscillospiraceae VE202-24	decreased	acvd	0.264643	0	0	0	0	0	0	0	-0.114543	0	29.5767	0	0	0	0	0	0	0	0	0	0	0	0.264643	0	0	-0.00119407	0	0	0	0	0	0	-0.00119407	-0.000796046	-0.000796046	0	0	0	0	-2.345	-2.03296	0	0	0	0	0	-0.1
Faecalibacterium prausnitzii 8	decreased	obesity	0.264643	0	0	0	0	0	0	0	0	0	27.6589	0	0	-0.1012	0	0	0	0	0	0	0	0	0.264643	17.4573	0	-0.00119407	0	0	0	0	0	0	-0.00119407	-0.000796046	-0.000796046	0	0	0	0	-2.345	-2.03296	0	0	0	0	0	-0.1
Lachnoclostridium sp. SNUG30386 / [Clostridium] sp. CAG:43	increased	obesity	1.21026	0	0	0	0	0	0	0	0	0	62.8478	0	0	-0.5	0	0	0	0	0	0	0	0	1.21026	0	0	-0.00546071	0	0	0	0	0	0	-0.00546071	-0.00364047	-0.00364047	0	0	0	0	-2.345	-2.03296	0	0	0	0	0	-0.1
Faecalibacterium prausnitzii 4	decreased	acvd	0.264643	0	0	0	0	0	0	0	0	0	65.0692	0	0	-0.1012	0	0	0	0	0	0	0	0	0.264643	2.47123	0	-0.00119407	0	0	0	0	0	0	-0.00119407	-0.000796046	-0.000796046	0	0	0	0	-2.345	-2.03296	0	0	0	0	0	-0.1
[Clostridium] phoceensis	inconsistent	acvd&t2d	0.264643	0	0	0	0	0	0	0	-0.114543	0	8.15411	0	0	0	0	0	0	0	0	0	0	0	0.264643	0.611227	0	-0.00119407	0	0	0	0	0	0	-0.00119407	-0.000796046	-0.000796046	0	0	0	0	-2.345	-1.16681	0	0	0	0	0	-0.1
unclassified Clostridiales Family XIII. Incertae Sedis	decreased	obesity	0.264643	0	0	0	0	0	0	0	0	0	4.94258	0	0	-0.0944223	0	0	0	0	0	0	0	0	0.264643	0	0	-0.00119407	0	0	0	0	0	0	-0.00119407	-0.000796046	-0.000796046	0	0	0	0	0	0	0	0	0	0	0	-0.0299134
unclassified Lachnoclostridium	decreased	acvd&t2d	0.264643	0	0	0	0	0	0	0	-0.114543	0	5.81932	0	0	0	0	0	0	0	0	0	0	0	0.264643	0	0	-0.00119407	0	0	0	0	0	0	-0.00119407	-0.000796046	-0.000796046	0	0	0	-0.1	-2.345	-2.03296	0	37.3255	0	0	0	-0.1
[truncated: 4,358 more columns]
