# Supplementary material for: Genome-scale metabolic modelling of the human gut microbiome reveals changes in the glyoxylate and dicarboxylate metabolism in metabolic disorders
Source: iScience. 2022 Jun 2;25(7):104513. doi: 10.1016/j.isci.2022.104513 (PMC9213702; doi:10.1016/j.isci.2022.104513)
Supplement: Table S7. Obesity reaction analysis including reactions KO ID — reaction ID, the P value and P adjusted value from Wilcoxon test, the mean abundance of the reaction from the patients (mean1) and controls (mean2), and the fold-change. [file mmc8.xlsx]

## Sheet: Supplemental Table 7
Supplemental Table 7 - Reaction abundancy analysis for obesity cohorts, Related to STAR Methods
Kegg Orthalog	Reactions	pval	padj	mean1	mean2	foldchange
#N/A	rxn01491	2.53358e-05	0.00041176	2.85612e-07	0.000297232	0.000960905	INCREASED IN CONTROL
K01111	rxn01883	2.53358e-05	0.00041176	2.85612e-07	0.000297232	0.000960905	INCREASED IN CONTROL
K01111	rxn12188	2.53358e-05	0.00041176	2.85612e-07	0.000297232	0.000960905	INCREASED IN CONTROL
#N/A	rxn01822	0.305635	0.457196	2.85612e-07	5.64976e-05	0.00505529	INCREASED IN CONTROL
#N/A	rxn11349	0.305635	0.457196	2.85612e-07	5.64976e-05	0.00505529	INCREASED IN CONTROL
#N/A	rxn01582	0.0211207	0.0627341	2.85612e-07	5.63543e-05	0.00506814	INCREASED IN CONTROL
#N/A	rxn01584	0.0211207	0.0627341	2.85612e-07	5.63543e-05	0.00506814	INCREASED IN CONTROL
#N/A	rxn02383	0.0211207	0.0627341	2.85612e-07	5.63543e-05	0.00506814	INCREASED IN CONTROL
#N/A	rxn02384	0.0211207	0.0627341	2.85612e-07	5.63543e-05	0.00506814	INCREASED IN CONTROL
#N/A	rxn14177	0.0211207	0.0627341	2.85612e-07	5.63543e-05	0.00506814	INCREASED IN CONTROL
#N/A	rxn14179	0.0211207	0.0627341	2.85612e-07	5.63543e-05	0.00506814	INCREASED IN CONTROL
ec:6.3.1.4	rxn00339	0.0262288	0.0734406	6.44446e-07	4.12105e-05	0.0156379	INCREASED IN CONTROL
K00217	rxn02141	0.0262288	0.0734406	6.44446e-07	4.12105e-05	0.0156379	INCREASED IN CONTROL
K00217	rxn02142	0.0262288	0.0734406	6.44446e-07	4.12105e-05	0.0156379	INCREASED IN CONTROL
K07536	rxn03871	0.0262288	0.0734406	6.44446e-07	4.12105e-05	0.0156379	INCREASED IN CONTROL
K00217	rxn04663	0.0262288	0.0734406	6.44446e-07	4.12105e-05	0.0156379	INCREASED IN CONTROL
K00217	rxn06904	0.0262288	0.0734406	6.44446e-07	4.12105e-05	0.0156379	INCREASED IN CONTROL
K00217	rxn07595	0.0262288	0.0734406	6.44446e-07	4.12105e-05	0.0156379	INCREASED IN CONTROL
#N/A	rxn10074	0.0262288	0.0734406	6.44446e-07	4.12105e-05	0.0156379	INCREASED IN CONTROL
#N/A	rxn05989	4.29092e-05	0.000616434	1.9185e-06	4.081e-05	0.0470105	INCREASED IN CONTROL
#N/A	rxn06474	4.29092e-05	0.000616434	1.9185e-06	4.081e-05	0.0470105	INCREASED IN CONTROL
#N/A	rxn12897	0.00270092	0.0133557	3.89866e-06	7.17978e-05	0.0543006	INCREASED IN CONTROL
#N/A	rxn00843	0.305635	0.457196	2.85612e-07	2.72204e-06	0.104925	INCREASED IN CONTROL
#N/A	rxn00844	0.305635	0.457196	2.85612e-07	2.72204e-06	0.104925	INCREASED IN CONTROL
#N/A	rxn06255	0.305635	0.457196	2.85612e-07	2.72204e-06	0.104925	INCREASED IN CONTROL
K00037	rxn01793	0.249447	0.394025	1.52302e-05	0.000140026	0.108767	INCREASED IN CONTROL
K00037	rxn01794	0.249447	0.394025	1.52302e-05	0.000140026	0.108767	INCREASED IN CONTROL
K04119	rxn01942	0.249447	0.394025	1.52302e-05	0.000140026	0.108767	INCREASED IN CONTROL
#N/A	rxn02017	0.249447	0.394025	1.52302e-05	0.000140026	0.108767	INCREASED IN CONTROL
K04119	rxn11966	0.249447	0.394025	1.52302e-05	0.000140026	0.108767	INCREASED IN CONTROL
K00089	rxn14124	0.249447	0.394025	1.52302e-05	0.000140026	0.108767	INCREASED IN CONTROL
K00089	rxn14176	0.249447	0.394025	1.52302e-05	0.000140026	0.108767	INCREASED IN CONTROL
K00089	rxn14375	0.249447	0.394025	1.52302e-05	0.000140026	0.108767	INCREASED IN CONTROL
K03416	rxn00678	0.146304	0.264902	2.85612e-07	2.18317e-06	0.130824	INCREASED IN CONTROL
K01762	rxn00128	0.000137031	0.0015328	0.000462866	0.00228298	0.202746	INCREASED IN CONTROL
#N/A	rxn14196	0.305635	0.457196	2.85612e-07	1.2971e-06	0.220193	INCREASED IN CONTROL
K21360	rxn13977	0.0010386	0.00662259	2.83763e-05	0.000104981	0.270299	INCREASED IN CONTROL
K21360	rxn13983	0.0010386	0.00662259	2.83763e-05	0.000104981	0.270299	INCREASED IN CONTROL
K21360	rxn14122	0.0010386	0.00662259	2.83763e-05	0.000104981	0.270299	INCREASED IN CONTROL
K21360	rxn14172	0.0010386	0.00662259	2.83763e-05	0.000104981	0.270299	INCREASED IN CONTROL
K21360	rxn14182	0.0010386	0.00662259	2.83763e-05	0.000104981	0.270299	INCREASED IN CONTROL
K21360	rxn14244	0.0010386	0.00662259	2.83763e-05	0.000104981	0.270299	INCREASED IN CONTROL
#N/A	Ex_Na	0.709556	0.840531	1.43898e-05	5.17817e-05	0.277893	INCREASED IN CONTROL
#N/A	rxn00454	0.709556	0.840531	1.43898e-05	5.17817e-05	0.277893	INCREASED IN CONTROL
ec:2.3.3.11	rxn00680	0.709556	0.840531	1.43898e-05	5.17817e-05	0.277893	INCREASED IN CONTROL
#N/A	rxn03867	0.709556	0.840531	1.43898e-05	5.17817e-05	0.277893	INCREASED IN CONTROL
#N/A	rxn08981	0.709556	0.840531	1.43898e-05	5.17817e-05	0.277893	INCREASED IN CONTROL
#N/A	rxn10515	0.709556	0.840531	1.43898e-05	5.17817e-05	0.277893	INCREASED IN CONTROL
#N/A	rxn10516	0.709556	0.840531	1.43898e-05	5.17817e-05	0.277893	INCREASED IN CONTROL
#N/A	rxn10521	0.709556	0.840531	1.43898e-05	5.17817e-05	0.277893	INCREASED IN CONTROL
#N/A	rxn10522	0.709556	0.840531	1.43898e-05	5.17817e-05	0.277893	INCREASED IN CONTROL
#N/A	rxn10568	0.709556	0.840531	1.43898e-05	5.17817e-05	0.277893	INCREASED IN CONTROL
#N/A	rxn10575	0.709556	0.840531	1.43898e-05	5.17817e-05	0.277893	INCREASED IN CONTROL
#N/A	rxn10576	0.709556	0.840531	1.43898e-05	5.17817e-05	0.277893	INCREASED IN CONTROL
#N/A	rxn10899	0.709556	0.840531	1.43898e-05	5.17817e-05	0.277893	INCREASED IN CONTROL
#N/A	t_Na	0.709556	0.840531	1.43898e-05	5.17817e-05	0.277893	INCREASED IN CONTROL
K07249	rxn01529	0.0822617	0.174866	1.48764e-05	4.82533e-05	0.308298	INCREASED IN CONTROL
K07249	rxn11896	0.0822617	0.174866	1.48764e-05	4.82533e-05	0.308298	INCREASED IN CONTROL
K13606	rxn14031	2.73525e-08	3.64368e-06	0.00116307	0.00376117	0.309229	INCREASED IN CONTROL
K13606	rxn14224	2.73525e-08	3.64368e-06	0.00116307	0.00376117	0.309229	INCREASED IN CONTROL
K10702	rxn03486	2.53837e-05	0.00041176	0.000104843	0.000330879	0.316861	INCREASED IN CONTROL
K01907	rxn00988	0.0415987	0.10546	6.47128e-05	0.000200474	0.322799	INCREASED IN CONTROL
K04105	rxn01035	0.112254	0.221684	0.000255059	0.000756441	0.337182	INCREASED IN CONTROL
K08689	rxn03573	0.00369593	0.0169419	2.89248e-05	8.28228e-05	0.349237	INCREASED IN CONTROL
K08689	rxn03574	0.00369593	0.0169419	2.89248e-05	8.28228e-05	0.349237	INCREASED IN CONTROL
K08689	rxn03575	0.00369593	0.0169419	2.89248e-05	8.28228e-05	0.349237	INCREASED IN CONTROL
K08689	rxn03576	0.00369593	0.0169419	2.89248e-05	8.28228e-05	0.349237	INCREASED IN CONTROL
K08689	rxn03772	0.00369593	0.0169419	2.89248e-05	8.28228e-05	0.349237	INCREASED IN CONTROL
#N/A	rxn00032	2.36325e-08	3.5609e-06	0.000439231	0.00123946	0.354374	INCREASED IN CONTROL
K17755	rxn00752	2.36325e-08	3.5609e-06	0.000439231	0.00123946	0.354374	INCREASED IN CONTROL
K17755	rxn11743	2.36325e-08	3.5609e-06	0.000439231	0.00123946	0.354374	INCREASED IN CONTROL
K17755	rxn11744	2.36325e-08	3.5609e-06	0.000439231	0.00123946	0.354374	INCREASED IN CONTROL
#N/A	rxn13395	0.0700484	0.156073	0.000113288	0.000307939	0.367891	INCREASED IN CONTROL
#N/A	rxn12293	0.00105364	0.00662259	0.00158439	0.00429549	0.36885	INCREASED IN CONTROL
#N/A	rxn14369	0.597996	0.740922	2.17667e-05	5.78043e-05	0.376558	INCREASED IN CONTROL
#N/A	rxn14386	0.597996	0.740922	2.17667e-05	5.78043e-05	0.376558	INCREASED IN CONTROL
K06720	rxn04788	0.0784024	0.168536	0.000128776	0.000340631	0.378053	INCREASED IN CONTROL
K05599	rxn00594	0.00749758	0.0288106	0.00160722	0.00420837	0.381911	INCREASED IN CONTROL
K05599	rxn00595	0.00749758	0.0288106	0.00160722	0.00420837	0.381911	INCREASED IN CONTROL
K12503	rxn14126	5.38258e-07	2.88559e-05	0.00163563	0.00427064	0.382995	INCREASED IN CONTROL
K13065	rxn01429	0.327753	0.480748	0.00226987	0.00586796	0.386824	INCREASED IN CONTROL
K13065	rxn01743	0.327753	0.480748	0.00226987	0.00586796	0.386824	INCREASED IN CONTROL
K13065	rxn05136	0.327753	0.480748	0.00226987	0.00586796	0.386824	INCREASED IN CONTROL
K13065	rxn05137	0.327753	0.480748	0.00226987	0.00586796	0.386824	INCREASED IN CONTROL
#N/A	rxn06145	0.24867	0.394025	6.61417e-05	0.000168121	0.393418	INCREASED IN CONTROL
K14373	rxn04333	0.00185154	0.00995033	0.000818049	0.00204564	0.399899	INCREASED IN CONTROL
K14373	rxn04334	0.00185154	0.00995033	0.000818049	0.00204564	0.399899	INCREASED IN CONTROL
K14373	rxn04335	0.00185154	0.00995033	0.000818049	0.00204564	0.399899	INCREASED IN CONTROL
K14373	rxn04336	0.00185154	0.00995033	0.000818049	0.00204564	0.399899	INCREASED IN CONTROL
K03715	rxn06220	7.66131e-10	4.20989e-07	0.000268353	0.00066166	0.405576	INCREASED IN CONTROL
K11703	rxn02423	0.688666	0.826926	7.42836e-06	1.79954e-05	0.412792	INCREASED IN CONTROL
K00148	rxn00429	0.0827748	0.175795	0.00112797	0.0027296	0.413238	INCREASED IN CONTROL
K12743	rxn03326	0.0535961	0.12777	0.00173155	0.00405581	0.42693	INCREASED IN CONTROL
#N/A	rxn05144	3.96673e-10	3.03052e-07	0.00828218	0.0192388	0.430494	INCREASED IN CONTROL
K18847	rxn05014	0.000166381	0.00179591	0.00258014	0.00587066	0.439498	INCREASED IN CONTROL
K20449	rxn06329	6.79415e-06	0.000213387	0.00221938	0.00496058	0.447404	INCREASED IN CONTROL
K08688	rxn01142	0.00231194	0.0119528	0.00331402	0.007341	0.45144	INCREASED IN CONTROL
K03333	rxn01064	0.00195424	0.010338	0.000336878	0.00073761	0.456716	INCREASED IN CONTROL
K08248	rxn01296	0.000442366	0.00379073	0.00206133	0.00448949	0.459145	INCREASED IN CONTROL
#N/A	rxn06250	0.000442366	0.00379073	0.00206133	0.00448949	0.459145	INCREASED IN CONTROL
ec:4.1.1.30	rxn02129	0.0696102	0.155333	4.97287e-05	0.000107387	0.46308	INCREASED IN CONTROL
K07758	rxn00123	0.0523544	0.125153	0.000946468	0.00203114	0.465979	INCREASED IN CONTROL
K07758	rxn01398	0.0523544	0.125153	0.000946468	0.00203114	0.465979	INCREASED IN CONTROL
K07758	rxn01808	0.0523544	0.125153	0.000946468	0.00203114	0.465979	INCREASED IN CONTROL
K00218	rxn02716	7.32069e-07	3.78609e-05	0.00488002	0.0104103	0.468766	INCREASED IN CONTROL
K00218	rxn04162	7.32069e-07	3.78609e-05	0.00488002	0.0104103	0.468766	INCREASED IN CONTROL
K09753	rxn01181	0.532211	0.685497	8.99367e-07	1.89416e-06	0.474811	INCREASED IN CONTROL
K13873	rxn01289	0.532211	0.685497	8.99367e-07	1.89416e-06	0.474811	INCREASED IN CONTROL
K09753	rxn01425	0.532211	0.685497	8.99367e-07	1.89416e-06	0.474811	INCREASED IN CONTROL
K09753	rxn01570	0.532211	0.685497	8.99367e-07	1.89416e-06	0.474811	INCREASED IN CONTROL
K09753	rxn01589	0.532211	0.685497	8.99367e-07	1.89416e-06	0.474811	INCREASED IN CONTROL
K09753	rxn01815	0.532211	0.685497	8.99367e-07	1.89416e-06	0.474811	INCREASED IN CONTROL
K09753	rxn04423	0.532211	0.685497	8.99367e-07	1.89416e-06	0.474811	INCREASED IN CONTROL
K18447	rxn00639	0.0209826	0.0626201	0.00145262	0.00303166	0.47915	INCREASED IN CONTROL
K18447	rxn00697	0.0209826	0.0626201	0.00145262	0.00303166	0.47915	INCREASED IN CONTROL
#N/A	rxn00919	0.0209826	0.0626201	0.00145262	0.00303166	0.47915	INCREASED IN CONTROL
#N/A	rxn01375	0.0209826	0.0626201	0.00145262	0.00303166	0.47915	INCREASED IN CONTROL
K18447	rxn01936	0.0209826	0.0626201	0.00145262	0.00303166	0.47915	INCREASED IN CONTROL
K00071	rxn02034	0.182444	0.308233	0.000178833	0.000368842	0.484851	INCREASED IN CONTROL
K00071	rxn02717	0.182444	0.308233	0.000178833	0.000368842	0.484851	INCREASED IN CONTROL
K15320	rxn07218	0.194524	0.324407	0.000296776	0.000609988	0.486528	INCREASED IN CONTROL
K12254	rxn02273	0.00145951	0.008431	0.0121193	0.0248287	0.488117	INCREASED IN CONTROL
K03268	rxn02526	0.0105698	0.0374113	2.78508e-05	5.67644e-05	0.490638	INCREASED IN CONTROL
K03268	rxn02539	0.0105698	0.0374113	2.78508e-05	5.67644e-05	0.490638	INCREASED IN CONTROL
K03268	rxn03729	0.0105698	0.0374113	2.78508e-05	5.67644e-05	0.490638	INCREASED IN CONTROL
K03268	rxn04646	0.0105698	0.0374113	2.78508e-05	5.67644e-05	0.490638	INCREASED IN CONTROL
K03268	rxn04671	0.0105698	0.0374113	2.78508e-05	5.67644e-05	0.490638	INCREASED IN CONTROL
K00649	rxn05919	5.47744e-06	0.000182415	0.0100835	0.0204564	0.492924	INCREASED IN CONTROL
#N/A	rxn02971	0.0780281	0.167814	0.000182589	0.000368842	0.495033	INCREASED IN CONTROL
#N/A	rxn12679	0.0780281	0.167814	0.000182589	0.000368842	0.495033	INCREASED IN CONTROL
#N/A	rxn09174	2.68982e-07	1.55585e-05	0.00302037	0.00598491	0.504665	INCREASED IN CONTROL
#N/A	rxn05735	0.0679124	0.152009	0.00115201	0.00225823	0.510139	INCREASED IN CONTROL
K01568	rxn00168	9.02763e-06	0.000266345	0.00314155	0.00611787	0.513505	INCREASED IN CONTROL
K01568	rxn00544	9.02763e-06	0.000266345	0.00314155	0.00611787	0.513505	INCREASED IN CONTROL
K01568	rxn05882	9.02763e-06	0.000266345	0.00314155	0.00611787	0.513505	INCREASED IN CONTROL
K14028	rxn14207	5.13533e-08	5.24998e-06	0.00315307	0.00607745	0.518814	INCREASED IN CONTROL
K03395	rxn06478	0.101054	0.205759	2.88785e-05	5.40761e-05	0.534034	INCREASED IN CONTROL
K04718	rxn01411	0.190208	0.319144	0.00180422	0.00335505	0.537764	INCREASED IN CONTROL
K04718	rxn02133	0.190208	0.319144	0.00180422	0.00335505	0.537764	INCREASED IN CONTROL
K14253	rxn14053	0.0272594	0.0759441	0.00111188	0.00206301	0.538963	INCREASED IN CONTROL
K00654	rxn00948	0.095364	0.195666	0.000445102	0.000825134	0.53943	INCREASED IN CONTROL
K05715	rxn01926	0.000476965	0.00399379	0.00128834	0.00237446	0.542581	INCREASED IN CONTROL
#N/A	rxn09421	0.00306076	0.0145934	0.00452668	0.00817869	0.553473	INCREASED IN CONTROL
#N/A	rxn09427	0.00306076	0.0145934	0.00452668	0.00817869	0.553473	INCREASED IN CONTROL
#N/A	rxn09431	0.00306076	0.0145934	0.00452668	0.00817869	0.553473	INCREASED IN CONTROL
#N/A	rxn09435	0.00306076	0.0145934	0.00452668	0.00817869	0.553473	INCREASED IN CONTROL
#N/A	rxn09438	0.00306076	0.0145934	0.00452668	0.00817869	0.553473	INCREASED IN CONTROL
#N/A	rxn09441	0.00306076	0.0145934	0.00452668	0.00817869	0.553473	INCREASED IN CONTROL
#N/A	rxn01719	1.1093e-05	0.000285918	0.00438705	0.00789787	0.555472	INCREASED IN CONTROL
K00622	rxn07826	1.1093e-05	0.000285918	0.00438705	0.00789787	0.555472	INCREASED IN CONTROL
K00622	rxn11776	1.1093e-05	0.000285918	0.00438705	0.00789787	0.555472	INCREASED IN CONTROL
K00622	rxn11778	1.1093e-05	0.000285918	0.00438705	0.00789787	0.555472	INCREASED IN CONTROL
#N/A	rxn00590	0.0514172	0.123852	0.000674569	0.00120844	0.558214	INCREASED IN CONTROL
K05549	rxn04969	0.0514172	0.123852	0.000674569	0.00120844	0.558214	INCREASED IN CONTROL
K07512	rxn00945	1.41832e-07	1.08015e-05	0.00427312	0.00754556	0.56631	INCREASED IN CONTROL
K07512	rxn02678	1.41832e-07	1.08015e-05	0.00427312	0.00754556	0.56631	INCREASED IN CONTROL
K07512	rxn02719	1.41832e-07	1.08015e-05	0.00427312	0.00754556	0.56631	INCREASED IN CONTROL
K07512	rxn02802	1.41832e-07	1.08015e-05	0.00427312	0.00754556	0.56631	INCREASED IN CONTROL
K07512	rxn03252	1.41832e-07	1.08015e-05	0.00427312	0.00754556	0.56631	INCREASED IN CONTROL
K07512	rxn04793	1.41832e-07	1.08015e-05	0.00427312	0.00754556	0.56631	INCREASED IN CONTROL
K14374	rxn04337	0.0188133	0.0572738	0.00600017	0.0105385	0.569355	INCREASED IN CONTROL
K14374	rxn04338	0.0188133	0.0572738	0.00600017	0.0105385	0.569355	INCREASED IN CONTROL
K14374	rxn04339	0.0188133	0.0572738	0.00600017	0.0105385	0.569355	INCREASED IN CONTROL
K14374	rxn04340	0.0188133	0.0572738	0.00600017	0.0105385	0.569355	INCREASED IN CONTROL
K15240	rxn03560	0.0964934	0.197295	0.00145493	0.00254348	0.572025	INCREASED IN CONTROL
K15242	rxn03708	0.0964934	0.197295	0.00145493	0.00254348	0.572025	INCREASED IN CONTROL
K04103	rxn01450	2.33105e-07	1.42039e-05	0.0115476	0.0201473	0.573156	INCREASED IN CONTROL
K09472	rxn05126	0.000988589	0.00662259	0.017058	0.0296674	0.574976	INCREASED IN CONTROL
K09472	rxn05127	0.000988589	0.00662259	0.017058	0.0296674	0.574976	INCREASED IN CONTROL
#N/A	rxn13713	4.85238e-05	0.000687854	0.0110098	0.0189633	0.580586	INCREASED IN CONTROL
K00511	rxn02063	0.370078	0.525909	0.000775005	0.00132539	0.584735	INCREASED IN CONTROL
K01254	rxn02192	0.0405085	0.103172	0.00355075	0.00607082	0.584889	INCREASED IN CONTROL
K00152	rxn02107	0.0349592	0.0919694	0.000933787	0.00156942	0.594987	INCREASED IN CONTROL
K00737	rxn07223	6.34271e-12	2.45335e-08	0.0159825	0.026856	0.595119	INCREASED IN CONTROL
K14271	rxn05037	6.33423e-06	0.000206261	0.0112567	0.0188769	0.596324	INCREASED IN CONTROL
K08096	rxn05058	0.0137973	0.045848	0.000657427	0.00108201	0.607596	INCREASED IN CONTROL
K05716	rxn02362	0.0141542	0.046365	0.000664804	0.00108804	0.611013	INCREASED IN CONTROL
K00319	rxn03079	0.0141542	0.046365	0.000664804	0.00108804	0.611013	INCREASED IN CONTROL
#N/A	rxn13150	0.0141542	0.046365	0.000664804	0.00108804	0.611013	INCREASED IN CONTROL
K00270	rxn00487	1.25062e-05	0.000287758	0.00145797	0.00238264	0.611913	INCREASED IN CONTROL
K17105	rxn03114	0.00115501	0.00704219	0.00559267	0.00897519	0.623126	INCREASED IN CONTROL
K05301	rxn00378	0.0416856	0.10562	0.010232	0.016306	0.627501	INCREASED IN CONTROL
K00129	rxn01841	1.89327e-05	0.000349698	0.0168156	0.0267425	0.628796	INCREASED IN CONTROL
K00129	rxn01943	1.89327e-05	0.000349698	0.0168156	0.0267425	0.628796	INCREASED IN CONTROL
K00129	rxn01944	1.89327e-05	0.000349698	0.0168156	0.0267425	0.628796	INCREASED IN CONTROL
K00129	rxn02364	1.89327e-05	0.000349698	0.0168156	0.0267425	0.628796	INCREASED IN CONTROL
K00129	rxn02365	1.89327e-05	0.000349698	0.0168156	0.0267425	0.628796	INCREASED IN CONTROL
K00129	rxn03335	1.89327e-05	0.000349698	0.0168156	0.0267425	0.628796	INCREASED IN CONTROL
K00129	rxn03336	1.89327e-05	0.000349698	0.0168156	0.0267425	0.628796	INCREASED IN CONTROL
K00129	rxn03340	1.89327e-05	0.000349698	0.0168156	0.0267425	0.628796	INCREASED IN CONTROL
K00129	rxn03341	1.89327e-05	0.000349698	0.0168156	0.0267425	0.628796	INCREASED IN CONTROL
K00129	rxn03343	1.89327e-05	0.000349698	0.0168156	0.0267425	0.628796	INCREASED IN CONTROL
K00129	rxn03344	1.89327e-05	0.000349698	0.0168156	0.0267425	0.628796	INCREASED IN CONTROL
K00129	rxn03400	1.89327e-05	0.000349698	0.0168156	0.0267425	0.628796	INCREASED IN CONTROL
K00129	rxn04907	1.89327e-05	0.000349698	0.0168156	0.0267425	0.628796	INCREASED IN CONTROL
K00129	rxn11810	1.89327e-05	0.000349698	0.0168156	0.0267425	0.628796	INCREASED IN CONTROL
K00129	rxn11811	1.89327e-05	0.000349698	0.0168156	0.0267425	0.628796	INCREASED IN CONTROL
K00129	rxn11835	1.89327e-05	0.000349698	0.0168156	0.0267425	0.628796	INCREASED IN CONTROL
K00944	rxn00118	0.123653	0.239494	3.53389e-05	5.56051e-05	0.635534	INCREASED IN CONTROL
#N/A	rxn13812	0.123653	0.239494	3.53389e-05	5.56051e-05	0.635534	INCREASED IN CONTROL
K01974	rxn06634	4.04938e-08	5.0588e-06	0.00751425	0.0117746	0.638176	INCREASED IN CONTROL
K05953	rxn00055	0.00473597	0.0205522	0.000855835	0.00133356	0.641765	INCREASED IN CONTROL
#N/A	rxn11174	0.0277952	0.0770415	0.000781705	0.00121455	0.643616	INCREASED IN CONTROL
#N/A	rxn09345	0.00964412	0.0353182	0.00082442	0.00127618	0.646006	INCREASED IN CONTROL
K20450	rxn02756	0.0724159	0.160211	0.00107997	0.00166915	0.64702	INCREASED IN CONTROL
K00451	rxn01825	2.87663e-06	0.000108083	0.00357552	0.00549028	0.651245	INCREASED IN CONTROL
K03731	rxn04020	0.0835467	0.176234	7.29251e-05	0.000111816	0.652187	INCREASED IN CONTROL
K00311	rxn06692	5.0061e-08	5.23972e-06	0.0109225	0.0167136	0.653512	INCREASED IN CONTROL
K18364	rxn04095	0.0135761	0.0454535	0.0020526	0.00313895	0.653913	INCREASED IN CONTROL
#N/A	rxn04783	0.037333	0.0965388	0.000797903	0.00121162	0.658544	INCREASED IN CONTROL
K01086	rxn01345	0.173374	0.295867	0.0036292	0.00549346	0.660641	INCREASED IN CONTROL
K06045	rxn05070	3.66498e-05	0.000559467	0.0142281	0.0215118	0.661406	INCREASED IN CONTROL
K06045	rxn05071	3.66498e-05	0.000559467	0.0142281	0.0215118	0.661406	INCREASED IN CONTROL
K21551	rxn00482	0.0445388	0.109811	0.0103519	0.0155506	0.665691	INCREASED IN CONTROL
#N/A	rxn05086	0.0143409	0.0466984	0.00100159	0.00150381	0.666033	INCREASED IN CONTROL
K06137	rxn11680	0.0143409	0.0466984	0.00100159	0.00150381	0.666033	INCREASED IN CONTROL
ec:3.1.1.19	rxn01081	0.597754	0.740922	0.000298943	0.000447936	0.667379	INCREASED IN CONTROL
ec:1.1.1.12	rxn01391	0.597754	0.740922	0.000298943	0.000447936	0.667379	INCREASED IN CONTROL
ec:4.1.1.34	rxn01393	0.597754	0.740922	0.000298943	0.000447936	0.667379	INCREASED IN CONTROL
ec:1.1.1.13	rxn01764	0.597754	0.740922	0.000298943	0.000447936	0.667379	INCREASED IN CONTROL
ec:1.1.1.20	rxn02278	0.597754	0.740922	0.000298943	0.000447936	0.667379	INCREASED IN CONTROL
#N/A	rxn08684	0.597754	0.740922	0.000298943	0.000447936	0.667379	INCREASED IN CONTROL
K14449	rxn03440	0.0747841	0.162782	0.000108228	0.000161707	0.669287	INCREASED IN CONTROL
K00368	rxn05771	0.00105681	0.00662259	0.0178705	0.0266108	0.67155	INCREASED IN CONTROL
K00368	rxn05889	0.00105681	0.00662259	0.0178705	0.0266108	0.67155	INCREASED IN CONTROL
K00368	rxn05890	0.00105681	0.00662259	0.0178705	0.0266108	0.67155	INCREASED IN CONTROL
K01569	rxn00373	0.136937	0.252189	3.28971e-05	4.88816e-05	0.672995	INCREASED IN CONTROL
K01800	rxn02276	0.00498929	0.0211912	0.00465615	0.00688297	0.676474	INCREASED IN CONTROL
K08097	rxn07307	6.28765e-05	0.000853102	0.00140519	0.00207078	0.678581	INCREASED IN CONTROL
K10674	rxn07840	0.0139498	0.0458662	0.00304628	0.00448333	0.679469	INCREASED IN CONTROL
K18068	rxn02593	0.00155865	0.00885248	0.00195293	0.00287357	0.679617	INCREASED IN CONTROL
K00326	rxn05772	0.128425	0.247072	0.00645878	0.00948336	0.681065	INCREASED IN CONTROL
K19188	rxn07346	0.00203933	0.0106725	0.012535	0.0183712	0.682317	INCREASED IN CONTROL
K17883	rxn03981	0.425716	0.578858	0.0164425	0.0240346	0.684117	INCREASED IN CONTROL
K17883	rxn03982	0.425716	0.578858	0.0164425	0.0240346	0.684117	INCREASED IN CONTROL
K13247	rxn01913	0.0891085	0.185562	0.00236225	0.00343835	0.687032	INCREASED IN CONTROL
K00093	rxn00430	0.000318814	0.00286607	0.0130097	0.0187554	0.693654	INCREASED IN CONTROL
K00613	rxn00404	0.000798851	0.00563297	0.00198935	0.00286345	0.694738	INCREASED IN CONTROL
K00613	rxn01461	0.000798851	0.00563297	0.00198935	0.00286345	0.694738	INCREASED IN CONTROL
#N/A	rxn02250	0.327371	0.480748	0.00200164	0.00287555	0.696089	INCREASED IN CONTROL
#N/A	rxn02828	0.327371	0.480748	0.00200164	0.00287555	0.696089	INCREASED IN CONTROL
#N/A	rxn03639	0.327371	0.480748	0.00200164	0.00287555	0.696089	INCREASED IN CONTROL
#N/A	rxn04140	0.327371	0.480748	0.00200164	0.00287555	0.696089	INCREASED IN CONTROL
#N/A	rxn04571	0.327371	0.480748	0.00200164	0.00287555	0.696089	INCREASED IN CONTROL
K00892	rxn00835	0.000677756	0.00490843	0.00893552	0.0128258	0.696683	INCREASED IN CONTROL
K00892	rxn00914	0.000677756	0.00490843	0.00893552	0.0128258	0.696683	INCREASED IN CONTROL
K20707	rxn00320	0.000391424	0.00340733	0.000817107	0.00117103	0.697766	INCREASED IN CONTROL
K05933	rxn04992	0.00188865	0.0100759	0.000231076	0.000330583	0.698995	INCREASED IN CONTROL
K00659	rxn02638	4.68096e-08	5.0588e-06	0.0215918	0.0308835	0.699136	INCREASED IN CONTROL
K00659	rxn02640	4.68096e-08	5.0588e-06	0.0215918	0.0308835	0.699136	INCREASED IN CONTROL
#N/A	rxn03298	4.68096e-08	5.0588e-06	0.0215918	0.0308835	0.699136	INCREASED IN CONTROL
K00659	rxn14193	4.68096e-08	5.0588e-06	0.0215918	0.0308835	0.699136	INCREASED IN CONTROL
K00659	rxn14228	4.68096e-08	5.0588e-06	0.0215918	0.0308835	0.699136	INCREASED IN CONTROL
K08687	rxn01140	0.0177728	0.0547507	0.00232592	0.00331802	0.700994	INCREASED IN CONTROL
K14578	rxn02125	0.0295177	0.0798522	0.00139488	0.00198057	0.704282	INCREASED IN CONTROL
K14578	rxn03724	0.0295177	0.0798522	0.00139488	0.00198057	0.704282	INCREASED IN CONTROL
K14578	rxn03727	0.0295177	0.0798522	0.00139488	0.00198057	0.704282	INCREASED IN CONTROL
K14578	rxn04718	0.0295177	0.0798522	0.00139488	0.00198057	0.704282	INCREASED IN CONTROL
K14578	rxn04739	0.0295177	0.0798522	0.00139488	0.00198057	0.704282	INCREASED IN CONTROL
K14578	rxn04746	0.0295177	0.0798522	0.00139488	0.00198057	0.704282	INCREASED IN CONTROL
K14578	rxn07518	0.0295177	0.0798522	0.00139488	0.00198057	0.704282	INCREASED IN CONTROL
K14578	rxn07520	0.0295177	0.0798522	0.00139488	0.00198057	0.704282	INCREASED IN CONTROL
K14578	rxn07523	0.0295177	0.0798522	0.00139488	0.00198057	0.704282	INCREASED IN CONTROL
K14578	rxn07524	0.0295177	0.0798522	0.00139488	0.00198057	0.704282	INCREASED IN CONTROL
K14578	rxn11654	0.0295177	0.0798522	0.00139488	0.00198057	0.704282	INCREASED IN CONTROL
K14578	rxn11655	0.0295177	0.0798522	0.00139488	0.00198057	0.704282	INCREASED IN CONTROL
K14578	rxn11656	0.0295177	0.0798522	0.00139488	0.00198057	0.704282	INCREASED IN CONTROL
K14578	rxn11657	0.0295177	0.0798522	0.00139488	0.00198057	0.704282	INCREASED IN CONTROL
#N/A	rxn11347	0.0048278	0.0208888	0.0267306	0.0378834	0.705602	INCREASED IN CONTROL
K08691	rxn00177	0.0363067	0.0948895	0.00645297	0.0091269	0.707027	INCREASED IN CONTROL
#N/A	rxn13664	0.722354	0.851789	0.000169437	0.000239078	0.708712	INCREASED IN CONTROL
#N/A	rxn01481	0.0546472	0.129854	0.000831103	0.00117149	0.709441	INCREASED IN CONTROL
K00827	rxn01482	0.0546472	0.129854	0.000831103	0.00117149	0.709441	INCREASED IN CONTROL
K00910	rxn06357	0.00909138	0.0337833	0.00668915	0.00940835	0.71098	INCREASED IN CONTROL
K10187	rxn07462	0.828125	0.936105	0.000109959	0.000153601	0.715878	INCREASED IN CONTROL
K10187	rxn07463	0.828125	0.936105	0.000109959	0.000153601	0.715878	INCREASED IN CONTROL
K10187	rxn14255	0.828125	0.936105	0.000109959	0.000153601	0.715878	INCREASED IN CONTROL
#N/A	rxn03848	0.00850008	0.0318825	0.00229803	0.00319944	0.718261	INCREASED IN CONTROL
K23359	rxn03849	0.00850008	0.0318825	0.00229803	0.00319944	0.718261	INCREASED IN CONTROL
K13546	rxn14008	0.509847	0.661625	0.000925051	0.00128383	0.720543	INCREASED IN CONTROL
K14677	rxn05953	0.000741971	0.00527784	0.0054311	0.00753452	0.720829	INCREASED IN CONTROL
K00587	rxn06710	1.15513e-06	5.14918e-05	0.016137	0.0223564	0.721807	INCREASED IN CONTROL
K00816	rxn01001	0.00735816	0.0285746	0.0181365	0.0251208	0.721972	INCREASED IN CONTROL
K00816	rxn06404	0.00735816	0.0285746	0.0181365	0.0251208	0.721972	INCREASED IN CONTROL
#N/A	rxn00592	0.213324	0.350045	0.00296087	0.00409289	0.723416	INCREASED IN CONTROL
K13981	rxn03952	1.68301e-07	1.19331e-05	0.0173635	0.0239701	0.724383	INCREASED IN CONTROL
ec:1.9.98.1	rxn03628	0.0216906	0.0637805	0.000799745	0.00110321	0.724928	INCREASED IN CONTROL
#N/A	rxn01924	0.000125557	0.00142255	0.00101891	0.00139994	0.72782	INCREASED IN CONTROL
#N/A	rxn02270	0.000125557	0.00142255	0.00101891	0.00139994	0.72782	INCREASED IN CONTROL
#N/A	rxn13141	0.000139291	0.00155364	0.00983591	0.0134786	0.729741	INCREASED IN CONTROL
#N/A	rxn01804	0.000127423	0.00143629	0.0257215	0.0351616	0.731522	INCREASED IN CONTROL
#N/A	rxn01805	0.000127423	0.00143629	0.0257215	0.0351616	0.731522	INCREASED IN CONTROL
#N/A	rxn00880	0.582447	0.727603	6.10141e-05	8.33811e-05	0.73175	INCREASED IN CONTROL
K00699	rxn01697	1.15122e-05	0.000285918	0.00479608	0.00653847	0.733518	INCREASED IN CONTROL
K00699	rxn01721	1.15122e-05	0.000285918	0.00479608	0.00653847	0.733518	INCREASED IN CONTROL
K00699	rxn01795	1.15122e-05	0.000285918	0.00479608	0.00653847	0.733518	INCREASED IN CONTROL
K00699	rxn01812	1.15122e-05	0.000285918	0.00479608	0.00653847	0.733518	INCREASED IN CONTROL
K00699	rxn02078	1.15122e-05	0.000285918	0.00479608	0.00653847	0.733518	INCREASED IN CONTROL
K00699	rxn02217	1.15122e-05	0.000285918	0.00479608	0.00653847	0.733518	INCREASED IN CONTROL
K00699	rxn03024	1.15122e-05	0.000285918	0.00479608	0.00653847	0.733518	INCREASED IN CONTROL
K00699	rxn03025	1.15122e-05	0.000285918	0.00479608	0.00653847	0.733518	INCREASED IN CONTROL
K00699	rxn03026	1.15122e-05	0.000285918	0.00479608	0.00653847	0.733518	INCREASED IN CONTROL
K00699	rxn03202	1.15122e-05	0.000285918	0.00479608	0.00653847	0.733518	INCREASED IN CONTROL
K00699	rxn04909	1.15122e-05	0.000285918	0.00479608	0.00653847	0.733518	INCREASED IN CONTROL
K00699	rxn11787	1.15122e-05	0.000285918	0.00479608	0.00653847	0.733518	INCREASED IN CONTROL
K00699	rxn11789	1.15122e-05	0.000285918	0.00479608	0.00653847	0.733518	INCREASED IN CONTROL
K00699	rxn11790	1.15122e-05	0.000285918	0.00479608	0.00653847	0.733518	INCREASED IN CONTROL
K00699	rxn11791	1.15122e-05	0.000285918	0.00479608	0.00653847	0.733518	INCREASED IN CONTROL
K00699	rxn14014	1.15122e-05	0.000285918	0.00479608	0.00653847	0.733518	INCREASED IN CONTROL
K00699	rxn14144	1.15122e-05	0.000285918	0.00479608	0.00653847	0.733518	INCREASED IN CONTROL
K09835	rxn07343	0.000178825	0.00188066	0.0649159	0.0879924	0.737745	INCREASED IN CONTROL
K01920	rxn00351	0.0403546	0.10284	0.0192496	0.0260909	0.737789	INCREASED IN CONTROL
K01103	rxn00550	0.000472793	0.00396641	0.0130899	0.0177123	0.73903	INCREASED IN CONTROL
K00900	rxn01971	0.000472793	0.00396641	0.0130899	0.0177123	0.73903	INCREASED IN CONTROL
#N/A	rxn09310	0.104092	0.209999	0.0112169	0.0150651	0.744561	INCREASED IN CONTROL
K14375	rxn04345	0.000241365	0.00230161	0.0190252	0.025526	0.745324	INCREASED IN CONTROL
K14375	rxn04346	0.000241365	0.00230161	0.0190252	0.025526	0.745324	INCREASED IN CONTROL
K14375	rxn04347	0.000241365	0.00230161	0.0190252	0.025526	0.745324	INCREASED IN CONTROL
K14375	rxn04348	0.000241365	0.00230161	0.0190252	0.025526	0.745324	INCREASED IN CONTROL
K14375	rxn04349	0.000241365	0.00230161	0.0190252	0.025526	0.745324	INCREASED IN CONTROL
K14375	rxn04350	0.000241365	0.00230161	0.0190252	0.025526	0.745324	INCREASED IN CONTROL
K14375	rxn04351	0.000241365	0.00230161	0.0190252	0.025526	0.745324	INCREASED IN CONTROL
K14375	rxn04352	0.000241365	0.00230161	0.0190252	0.025526	0.745324	INCREASED IN CONTROL
K14375	rxn04353	0.000241365	0.00230161	0.0190252	0.025526	0.745324	INCREASED IN CONTROL
K14375	rxn04354	0.000241365	0.00230161	0.0190252	0.025526	0.745324	INCREASED IN CONTROL
K14375	rxn04355	0.000241365	0.00230161	0.0190252	0.025526	0.745324	INCREASED IN CONTROL
K14375	rxn04356	0.000241365	0.00230161	0.0190252	0.025526	0.745324	INCREASED IN CONTROL
K14375	rxn04357	0.000241365	0.00230161	0.0190252	0.025526	0.745324	INCREASED IN CONTROL
K14375	rxn04358	0.000241365	0.00230161	0.0190252	0.025526	0.745324	INCREASED IN CONTROL
K14375	rxn04359	0.000241365	0.00230161	0.0190252	0.025526	0.745324	INCREASED IN CONTROL
K14375	rxn04360	0.000241365	0.00230161	0.0190252	0.025526	0.745324	INCREASED IN CONTROL
#N/A	rxn02903	0.0135461	0.0453879	0.00166864	0.00223812	0.745557	INCREASED IN CONTROL
K17104	rxn11998	0.0135461	0.0453879	0.00166864	0.00223812	0.745557	INCREASED IN CONTROL
K10713	rxn07847	0.0515515	0.124108	0.00763007	0.0102327	0.745659	INCREASED IN CONTROL
#N/A	rxn01288	0.00368252	0.0169419	0.0173595	0.0231928	0.748488	INCREASED IN CONTROL
K01499	rxn02480	0.00969142	0.0353849	0.00233036	0.00310528	0.750451	INCREASED IN CONTROL
K07151	rxn06620	0.0930047	0.192309	0.0414341	0.0552076	0.750515	INCREASED IN CONTROL
K01725	rxn02529	0.00427125	0.0190336	0.0105663	0.0140585	0.751598	INCREASED IN CONTROL
#N/A	rxn05063	0.00427125	0.0190336	0.0105663	0.0140585	0.751598	INCREASED IN CONTROL
K09020	rxn05064	0.00427125	0.0190336	0.0105663	0.0140585	0.751598	INCREASED IN CONTROL
K10524	rxn02401	0.00809768	0.0306874	0.002803	0.003729	0.751678	INCREASED IN CONTROL
K05712	rxn04601	0.013982	0.0459035	0.00326473	0.00433201	0.75363	INCREASED IN CONTROL
K05712	rxn04602	0.013982	0.0459035	0.00326473	0.00433201	0.75363	INCREASED IN CONTROL
K13680	rxn11575	7.85234e-06	0.000241391	0.0234657	0.031025	0.756348	INCREASED IN CONTROL
K01068	rxn11710	2.35869e-07	1.42039e-05	0.0365398	0.0482085	0.757952	INCREASED IN CONTROL
K01068	rxn11714	2.35869e-07	1.42039e-05	0.0365398	0.0482085	0.757952	INCREASED IN CONTROL
K01068	rxn11715	2.35869e-07	1.42039e-05	0.0365398	0.0482085	0.757952	INCREASED IN CONTROL
K01068	rxn11717	2.35869e-07	1.42039e-05	0.0365398	0.0482085	0.757952	INCREASED IN CONTROL
K01068	rxn11718	2.35869e-07	1.42039e-05	0.0365398	0.0482085	0.757952	INCREASED IN CONTROL
K05957	rxn02006	0.170134	0.291129	0.00547682	0.00721597	0.758986	INCREASED IN CONTROL
K11946	rxn03920	0.0142968	0.0466236	0.00826086	0.0108824	0.759103	INCREASED IN CONTROL
K16049	rxn03152	0.00979597	0.0355599	0.00114061	0.0015023	0.759239	INCREASED IN CONTROL
K09470	rxn05123	0.119701	0.23344	0.0221873	0.0292135	0.759489	INCREASED IN CONTROL
K01120	rxn00920	0.00828351	0.0312569	0.022801	0.029816	0.764724	INCREASED IN CONTROL
K01120	rxn02334	0.00828351	0.0312569	0.022801	0.029816	0.764724	INCREASED IN CONTROL
#N/A	rxn09559	0.00828351	0.0312569	0.022801	0.029816	0.764724	INCREASED IN CONTROL
#N/A	rxn09560	0.00828351	0.0312569	0.022801	0.029816	0.764724	INCREASED IN CONTROL
K01080	rxn04377	0.0856726	0.179171	0.000590675	0.000771239	0.765878	INCREASED IN CONTROL
K01080	rxn04378	0.0856726	0.179171	0.000590675	0.000771239	0.765878	INCREASED IN CONTROL
K01080	rxn06610	0.0856726	0.179171	0.000590675	0.000771239	0.765878	INCREASED IN CONTROL
#N/A	rxn01921	0.821274	0.932429	0.00544464	0.00710299	0.766528	INCREASED IN CONTROL
K11441	rxn14220	0.821274	0.932429	0.00544464	0.00710299	0.766528	INCREASED IN CONTROL
K09879	rxn07372	0.0243749	0.0703051	0.00943878	0.0123046	0.767091	INCREASED IN CONTROL
K09879	rxn07391	0.0243749	0.0703051	0.00943878	0.0123046	0.767091	INCREASED IN CONTROL
K09879	rxn07647	0.0243749	0.0703051	0.00943878	0.0123046	0.767091	INCREASED IN CONTROL
K09879	rxn07648	0.0243749	0.0703051	0.00943878	0.0123046	0.767091	INCREASED IN CONTROL
K01707	rxn01634	0.849511	0.95291	0.000175889	0.000227841	0.771983	INCREASED IN CONTROL
K10621	rxn01096	0.00351267	0.0162716	0.00116329	0.00150659	0.772134	INCREASED IN CONTROL
K10621	rxn03562	0.00351267	0.0162716	0.00116329	0.00150659	0.772134	INCREASED IN CONTROL
#N/A	rxn01456	0.79634	0.912357	0.0232607	0.030111	0.772499	INCREASED IN CONTROL
K00129	rxn01840	0.00051969	0.00419185	0.0358485	0.0464053	0.77251	INCREASED IN CONTROL
K12661	rxn02676	0.111691	0.220684	0.002004	0.00259321	0.772788	INCREASED IN CONTROL
K16423	rxn04475	0.00050498	0.00410416	0.057783	0.0746513	0.774038	INCREASED IN CONTROL
K16423	rxn04483	0.00050498	0.00410416	0.057783	0.0746513	0.774038	INCREASED IN CONTROL
K06211	rxn01671	8.97762e-05	0.00110801	0.0269146	0.0347528	0.774457	INCREASED IN CONTROL
K00271	rxn00901	3.94419e-05	0.000587751	0.00308396	0.00396484	0.777828	INCREASED IN CONTROL
K03862	rxn03586	0.000852899	0.00595134	0.0158996	0.0203956	0.779561	INCREASED IN CONTROL
K20817	rxn01569	0.0067619	0.0266595	0.00108346	0.00138447	0.78258	INCREASED IN CONTROL
K10759	rxn00040	0.388584	0.540526	0.0064091	0.00818726	0.782813	INCREASED IN CONTROL
#N/A	Ex_Arachidonate	1.17133e-06	5.14918e-05	0.0392945	0.0500704	0.784786	INCREASED IN CONTROL
#N/A	t_Arachidonate	1.17133e-06	5.14918e-05	0.0392945	0.0500704	0.784786	INCREASED IN CONTROL
K04116	rxn03896	0.336404	0.488708	0.00409029	0.00520791	0.785398	INCREASED IN CONTROL
K00150	rxn00782	1.44735e-05	0.000307038	0.0155228	0.019714	0.787399	INCREASED IN CONTROL
K07766	rxn04030	7.90062e-09	2.04301e-06	0.00471285	0.00598457	0.787501	INCREASED IN CONTROL
K00863	rxn00744	2.5111e-08	3.5609e-06	0.0891646	0.11291	0.789694	INCREASED IN CONTROL
K00863	rxn00780	2.5111e-08	3.5609e-06	0.0891646	0.11291	0.789694	INCREASED IN CONTROL
K00863	rxn07452	2.5111e-08	3.5609e-06	0.0891646	0.11291	0.789694	INCREASED IN CONTROL
K03184	rxn04139	0.0705586	0.157051	0.00299255	0.00378402	0.790839	INCREASED IN CONTROL
K01637	rxn00336	0.00333517	0.0155311	0.0122073	0.0154003	0.792666	INCREASED IN CONTROL
K01093	rxn02418	0.0153613	0.0491472	0.0221648	0.027952	0.79296	INCREASED IN CONTROL
K05353	rxn00854	0.484635	0.63482	0.00604336	0.00761999	0.793092	INCREASED IN CONTROL
K04781	rxn04454	0.00154797	0.00880321	0.01742	0.021964	0.793116	INCREASED IN CONTROL
K00164	rxn00441	0.000590963	0.0045102	0.0314089	0.0395236	0.794689	INCREASED IN CONTROL
K00164	rxn01243	0.000590963	0.0045102	0.0314089	0.0395236	0.794689	INCREASED IN CONTROL
K00382	rxn01418	0.000590963	0.0045102	0.0314089	0.0395236	0.794689	INCREASED IN CONTROL
#N/A	rxn01424	0.000590963	0.0045102	0.0314089	0.0395236	0.794689	INCREASED IN CONTROL
K00164	rxn02376	0.000590963	0.0045102	0.0314089	0.0395236	0.794689	INCREASED IN CONTROL
#N/A	rxn11213	0.00011649	0.0013461	0.0831146	0.104555	0.794937	INCREASED IN CONTROL
#N/A	rxn05114	1.71846e-07	1.19911e-05	0.112852	0.141901	0.795288	INCREASED IN CONTROL
K08233	rxn04058	0.0889717	0.185365	0.00827807	0.0103934	0.796476	INCREASED IN CONTROL
K11783	rxn14263	0.0652603	0.148722	0.0295978	0.0371483	0.796745	INCREASED IN CONTROL
K00399	rxn03127	0.864172	0.961746	0.00391755	0.00491579	0.796932	INCREASED IN CONTROL
K12466	rxn04134	0.0195033	0.0588445	0.00999426	0.012538	0.797119	INCREASED IN CONTROL
K18556	rxn00284	0.074552	0.162782	0.0150434	0.0188689	0.797256	INCREASED IN CONTROL
#N/A	rxn00810	0.466295	0.615012	0.0119841	0.0150064	0.798599	INCREASED IN CONTROL
#N/A	rxn00813	0.466295	0.615012	0.0119841	0.0150064	0.798599	INCREASED IN CONTROL
K12255	rxn01462	0.000370713	0.00324632	0.00870491	0.0108369	0.803262	INCREASED IN CONTROL
#N/A	rxn13085	0.464743	0.613701	0.0335426	0.0415327	0.807619	INCREASED IN CONTROL
K04118	rxn03622	0.102261	0.206974	0.00139894	0.00173167	0.807856	INCREASED IN CONTROL
K01799	rxn00803	0.0188843	0.0573706	0.00962722	0.0119011	0.808933	INCREASED IN CONTROL
#N/A	rxn00584	0.432158	0.581632	0.0142064	0.0175332	0.810256	INCREASED IN CONTROL
#N/A	rxn00591	0.432158	0.581632	0.0142064	0.0175332	0.810256	INCREASED IN CONTROL
#N/A	rxn03604	0.432158	0.581632	0.0142064	0.0175332	0.810256	INCREASED IN CONTROL
#N/A	rxn03605	0.432158	0.581632	0.0142064	0.0175332	0.810256	INCREASED IN CONTROL
#N/A	rxn03620	0.432158	0.581632	0.0142064	0.0175332	0.810256	INCREASED IN CONTROL
#N/A	rxn03625	0.432158	0.581632	0.0142064	0.0175332	0.810256	INCREASED IN CONTROL
#N/A	rxn07899	0.432158	0.581632	0.0142064	0.0175332	0.810256	INCREASED IN CONTROL
#N/A	rxn07900	0.432158	0.581632	0.0142064	0.0175332	0.810256	INCREASED IN CONTROL
#N/A	rxn07901	0.432158	0.581632	0.0142064	0.0175332	0.810256	INCREASED IN CONTROL
K13384	rxn03208	0.0352721	0.0924811	0.0115232	0.0142198	0.810361	INCREASED IN CONTROL
K13384	rxn03226	0.0352721	0.0924811	0.0115232	0.0142198	0.810361	INCREASED IN CONTROL
K13384	rxn03526	0.0352721	0.0924811	0.0115232	0.0142198	0.810361	INCREASED IN CONTROL
K13384	rxn03531	0.0352721	0.0924811	0.0115232	0.0142198	0.810361	INCREASED IN CONTROL
K03852	rxn03923	0.245846	0.391005	0.00271229	0.00334238	0.811485	INCREASED IN CONTROL
#N/A	rxn06490	0.697328	0.833878	0.0114607	0.0141075	0.812381	INCREASED IN CONTROL
#N/A	rxn11970	0.277514	0.426706	0.0120881	0.0148697	0.812934	INCREASED IN CONTROL
K01683	rxn02172	0.000470856	0.0039653	0.0381722	0.0469069	0.813786	INCREASED IN CONTROL
K20215	rxn03091	0.0123571	0.0424255	0.00478864	0.00588212	0.8141	INCREASED IN CONTROL
K08967	rxn05091	0.000982796	0.00662259	0.0210654	0.0258527	0.814823	INCREASED IN CONTROL
K05774	rxn04651	0.158831	0.27775	0.0260034	0.031907	0.814975	INCREASED IN CONTROL
K14274	rxn01751	0.494839	0.645684	0.035635	0.0436856	0.815715	INCREASED IN CONTROL
K00368	rxn00567	9.42165e-07	4.4535e-05	0.185278	0.227092	0.815869	INCREASED IN CONTROL
K18852	rxn02754	0.0272611	0.0759441	0.0155818	0.0190966	0.815946	INCREASED IN CONTROL
K18852	rxn06124	0.0272611	0.0759441	0.0155818	0.0190966	0.815946	INCREASED IN CONTROL
#N/A	rxn14302	0.000673958	0.00489706	0.0269015	0.0329514	0.8164	INCREASED IN CONTROL
K18334	rxn02617	0.0138681	0.045848	0.00472511	0.00577561	0.818115	INCREASED IN CONTROL
K14190	rxn07493	0.395452	0.547875	0.00051778	0.000632172	0.819048	INCREASED IN CONTROL
K01641	rxn01454	2.40881e-06	9.3709e-05	0.0521443	0.0636007	0.81987	INCREASED IN CONTROL
K01724	rxn03236	0.0642508	0.147955	0.00143846	0.00174651	0.823621	INCREASED IN CONTROL
#N/A	rxn04453	0.279188	0.428381	0.0385864	0.0466985	0.826288	INCREASED IN CONTROL
#N/A	rxn00620	0.0163421	0.0518324	0.0598331	0.0723716	0.826749	INCREASED IN CONTROL
#N/A	rxn04599	0.327201	0.480748	1.5626e-05	1.88947e-05	0.827004	INCREASED IN CONTROL
#N/A	rxn04600	0.327201	0.480748	1.5626e-05	1.88947e-05	0.827004	INCREASED IN CONTROL
K13272	rxn04630	0.0128712	0.0435916	0.0197488	0.0238512	0.828002	INCREASED IN CONTROL
K13272	rxn04631	0.0128712	0.0435916	0.0197488	0.0238512	0.828002	INCREASED IN CONTROL
K00481	rxn00962	2.0187e-05	0.000361827	0.15209	0.183644	0.828179	INCREASED IN CONTROL
K13240	rxn14058	3.9206e-06	0.000134648	0.172311	0.207136	0.831877	INCREASED IN CONTROL
#N/A	rxn03924	0.768027	0.893897	0.014224	0.0170383	0.834828	INCREASED IN CONTROL
K15226	rxn00526	0.334579	0.48654	0.0353573	0.0423418	0.835047	INCREASED IN CONTROL
#N/A	rxn03887	4.25234e-05	0.00061491	0.0809011	0.0968151	0.835624	INCREASED IN CONTROL
K00064	rxn14044	0.0106611	0.0377041	0.0261589	0.0312748	0.836419	INCREASED IN CONTROL
K00448	rxn01192	3.43017e-05	0.000532828	0.16195	0.193575	0.836629	INCREASED IN CONTROL
K14265	rxn01947	0.0252913	0.0715907	0.0230025	0.0274578	0.837741	INCREASED IN CONTROL
#N/A	rxn11632	0.0252913	0.0715907	0.0230025	0.0274578	0.837741	INCREASED IN CONTROL
K01521	rxn06041	0.024819	0.0705719	0.0113215	0.0135106	0.837973	INCREASED IN CONTROL
#N/A	rxn08199	0.024819	0.0705719	0.0113215	0.0135106	0.837973	INCREASED IN CONTROL
#N/A	rxn08200	0.024819	0.0705719	0.0113215	0.0135106	0.837973	INCREASED IN CONTROL
#N/A	rxn08201	0.024819	0.0705719	0.0113215	0.0135106	0.837973	INCREASED IN CONTROL
#N/A	rxn08202	0.024819	0.0705719	0.0113215	0.0135106	0.837973	INCREASED IN CONTROL
#N/A	rxn08203	0.024819	0.0705719	0.0113215	0.0135106	0.837973	INCREASED IN CONTROL
#N/A	rxn08204	0.024819	0.0705719	0.0113215	0.0135106	0.837973	INCREASED IN CONTROL
#N/A	rxn08205	0.024819	0.0705719	0.0113215	0.0135106	0.837973	INCREASED IN CONTROL
K14265	rxn00483	0.0257261	0.0726346	0.0230472	0.0275022	0.838011	INCREASED IN CONTROL
#N/A	rxn09614	0.000746529	0.00530168	0.0799149	0.0950656	0.840629	INCREASED IN CONTROL
#N/A	rxn12061	0.946705	1	0.000266472	0.00031668	0.841454	INCREASED IN CONTROL
K01753	rxn00166	1.72322e-05	0.000344331	0.0949167	0.112768	0.841701	INCREASED IN CONTROL
K14596	rxn07405	0.000661853	0.0048739	0.0202112	0.0239935	0.84236	INCREASED IN CONTROL
#N/A	rxn06575	1.50717e-07	1.08615e-05	0.128349	0.151689	0.846129	INCREASED IN CONTROL
K00728	rxn11590	1.50717e-07	1.08615e-05	0.128349	0.151689	0.846129	INCREASED IN CONTROL
#N/A	rxn12239	6.79576e-06	0.000213387	0.273359	0.32296	0.846416	INCREASED IN CONTROL
K00143	rxn02224	0.580424	0.726936	0.0120174	0.0141696	0.848117	INCREASED IN CONTROL
K00143	rxn06675	0.580424	0.726936	0.0120174	0.0141696	0.848117	INCREASED IN CONTROL
K00143	rxn06802	0.580424	0.726936	0.0120174	0.0141696	0.848117	INCREASED IN CONTROL
K01857	rxn02369	7.35327e-05	0.000947946	0.165738	0.195038	0.849772	INCREASED IN CONTROL
K09834	rxn07333	0.109723	0.217271	0.00286461	0.00336917	0.850242	INCREASED IN CONTROL
K09834	rxn07334	0.109723	0.217271	0.00286461	0.00336917	0.850242	INCREASED IN CONTROL
K01024	rxn06975	0.50231	0.652914	0.00854514	0.0100498	0.85028	INCREASED IN CONTROL
K08967	rxn05092	0.000402206	0.0034805	0.176173	0.207115	0.850602	INCREASED IN CONTROL
K05603	rxn01640	0.114352	0.22522	0.0106927	0.0125682	0.850777	INCREASED IN CONTROL
K03185	rxn03396	0.366659	0.523414	0.0181234	0.0212977	0.850955	INCREASED IN CONTROL
K00624	rxn01726	0.00112084	0.00693523	3.22063e-05	3.78473e-05	0.850956	INCREASED IN CONTROL
K00013	rxn00863	0.0279007	0.0772366	0.0153869	0.0180748	0.85129	INCREASED IN CONTROL
K00013	rxn02159	0.0279007	0.0772366	0.0153869	0.0180748	0.85129	INCREASED IN CONTROL
#N/A	rxn10816	1.81082e-05	0.000349698	0.262142	0.307895	0.8514	INCREASED IN CONTROL
K08966	rxn05106	0.000177263	0.0018687	0.17732	0.208268	0.851402	INCREASED IN CONTROL
#N/A	rxn13147	1.81531e-05	0.000349698	0.262257	0.307895	0.851773	INCREASED IN CONTROL
K03078	rxn04928	0.646079	0.784359	0.0204578	0.0240126	0.851959	INCREASED IN CONTROL
K01031	rxn02143	9.90046e-05	0.0011859	0.163087	0.191365	0.852231	INCREASED IN CONTROL
K03079	rxn02321	0.0820017	0.174482	0.0983956	0.115414	0.852544	INCREASED IN CONTROL
K01525	rxn00095	0.00232662	0.0120045	0.0867503	0.101674	0.853223	INCREASED IN CONTROL
K00632	rxn00598	0.000114928	0.00134012	0.18699	0.218756	0.854786	INCREASED IN CONTROL
K00274	rxn01715	0.0524413	0.125153	0.0167877	0.019627	0.855338	INCREASED IN CONTROL
K00274	rxn01833	0.0524413	0.125153	0.0167877	0.019627	0.855338	INCREASED IN CONTROL
K00274	rxn01903	0.0524413	0.125153	0.0167877	0.019627	0.855338	INCREASED IN CONTROL
K00274	rxn02993	0.0524413	0.125153	0.0167877	0.019627	0.855338	INCREASED IN CONTROL
K00276	rxn06056	0.0524413	0.125153	0.0167877	0.019627	0.855338	INCREASED IN CONTROL
K06127	rxn03391	0.20058	0.332925	0.0101142	0.0118236	0.855419	INCREASED IN CONTROL
#N/A	rxn01376	0.927435	1	0.0374323	0.0437539	0.855519	INCREASED IN CONTROL
#N/A	rxn07443	0.927435	1	0.0374323	0.0437539	0.855519	INCREASED IN CONTROL
#N/A	rxn01911	0.0849465	0.178076	0.0273191	0.031914	0.856022	INCREASED IN CONTROL
#N/A	rxn01912	0.0849465	0.178076	0.0273191	0.031914	0.856022	INCREASED IN CONTROL
K15358	rxn07774	0.275751	0.425008	0.0111134	0.0129826	0.856024	INCREASED IN CONTROL
K16844	rxn04935	0.190768	0.31996	0.0306159	0.0356331	0.8592	INCREASED IN CONTROL
K00298	rxn00466	9.8361e-06	0.000278964	0.0457902	0.0532814	0.859403	INCREASED IN CONTROL
K00758	rxn11750	0.00436884	0.0192828	0.0628776	0.0731075	0.860071	INCREASED IN CONTROL
K00758	rxn11758	0.00436884	0.0192828	0.0628776	0.0731075	0.860071	INCREASED IN CONTROL
K01846	rxn00195	0.401517	0.554356	0.0478842	0.0556665	0.860197	INCREASED IN CONTROL
K00141	rxn00957	0.000122389	0.00139746	0.177529	0.206149	0.86117	INCREASED IN CONTROL
#N/A	rxn00174	0.76236	0.888712	0.0277813	0.0321932	0.862956	INCREASED IN CONTROL
#N/A	rxn03674	0.76236	0.888712	0.0277813	0.0321932	0.862956	INCREASED IN CONTROL
K00880	rxn01389	8.85554e-05	0.00109659	0.0552158	0.0638726	0.864469	INCREASED IN CONTROL
K00880	rxn04930	8.85554e-05	0.00109659	0.0552158	0.0638726	0.864469	INCREASED IN CONTROL
K00295	rxn00906	0.0437244	0.108094	0.00344198	0.00398016	0.864784	INCREASED IN CONTROL
K12660	rxn01619	0.0198539	0.0598202	0.0459723	0.0531589	0.86481	INCREASED IN CONTROL
K17739	rxn02079	0.0054646	0.022966	0.00616969	0.00713377	0.864856	INCREASED IN CONTROL
K17739	rxn02381	0.0054646	0.022966	0.00616969	0.00713377	0.864856	INCREASED IN CONTROL
ec:1.14.13.64	rxn00963	0.000171518	0.00182124	0.106244	0.122775	0.865352	INCREASED IN CONTROL
K01045	rxn04702	0.000171518	0.00182124	0.106244	0.122775	0.865352	INCREASED IN CONTROL
#N/A	rxn12676	0.000171518	0.00182124	0.106244	0.122775	0.865352	INCREASED IN CONTROL
#N/A	rxn13207	0.000171518	0.00182124	0.106244	0.122775	0.865352	INCREASED IN CONTROL
#N/A	rxn13208	0.000171518	0.00182124	0.106244	0.122775	0.865352	INCREASED IN CONTROL
#N/A	rxn10563	0.000176875	0.0018687	0.106244	0.122719	0.865751	INCREASED IN CONTROL
K14584	rxn03485	0.0231172	0.0675238	0.00141009	0.00162866	0.865794	INCREASED IN CONTROL
#N/A	rxn13768	0.000199043	0.00205881	0.107816	0.124196	0.86811	INCREASED IN CONTROL
K01896	rxn00873	0.090357	0.187405	0.0149103	0.0171652	0.868637	INCREASED IN CONTROL
K03381	rxn00588	0.23203	0.374038	0.0123852	0.0142571	0.868704	INCREASED IN CONTROL
K03381	rxn02969	0.23203	0.374038	0.0123852	0.0142571	0.868704	INCREASED IN CONTROL
K03381	rxn03611	0.23203	0.374038	0.0123852	0.0142571	0.868704	INCREASED IN CONTROL
K15253	rxn04648	0.23203	0.374038	0.0123852	0.0142571	0.868704	INCREASED IN CONTROL
K15253	rxn04654	0.23203	0.374038	0.0123852	0.0142571	0.868704	INCREASED IN CONTROL
K03381	rxn07902	0.23203	0.374038	0.0123852	0.0142571	0.868704	INCREASED IN CONTROL
K03381	rxn07903	0.23203	0.374038	0.0123852	0.0142571	0.868704	INCREASED IN CONTROL
K08242	rxn04028	0.0123725	0.0424255	0.111842	0.128741	0.868742	INCREASED IN CONTROL
K17898	rxn01780	0.057812	0.136415	0.0231947	0.0266898	0.869047	INCREASED IN CONTROL
K08965	rxn05105	0.000873394	0.00608469	0.179877	0.206908	0.869358	INCREASED IN CONTROL
K16845	rxn07449	0.000258546	0.00240821	0.0680101	0.0781815	0.869899	INCREASED IN CONTROL
#N/A	rxn04445	0.591557	0.736681	4.82918e-05	5.55094e-05	0.869975	INCREASED IN CONTROL
K00505	rxn00524	0.00670624	0.0265114	0.000335543	0.000385278	0.870913	INCREASED IN CONTROL
K00422	rxn01497	0.00670624	0.0265114	0.000335543	0.000385278	0.870913	INCREASED IN CONTROL
K00505	rxn01699	0.00670624	0.0265114	0.000335543	0.000385278	0.870913	INCREASED IN CONTROL
K00505	rxn01716	0.00670624	0.0265114	0.000335543	0.000385278	0.870913	INCREASED IN CONTROL
#N/A	rxn02116	0.00670624	0.0265114	0.000335543	0.000385278	0.870913	INCREASED IN CONTROL
#N/A	rxn02611	0.00670624	0.0265114	0.000335543	0.000385278	0.870913	INCREASED IN CONTROL
#N/A	rxn03209	0.00670624	0.0265114	0.000335543	0.000385278	0.870913	INCREASED IN CONTROL
K00505	rxn03337	0.00670624	0.0265114	0.000335543	0.000385278	0.870913	INCREASED IN CONTROL
K00505	rxn11971	0.00670624	0.0265114	0.000335543	0.000385278	0.870913	INCREASED IN CONTROL
#N/A	rxn10790	1.47292e-05	0.000307038	0.172644	0.19814	0.871322	INCREASED IN CONTROL
#N/A	rxn10798	1.47292e-05	0.000307038	0.172644	0.19814	0.871322	INCREASED IN CONTROL
K08964	rxn05104	2.87661e-05	0.000458174	0.288669	0.330121	0.874436	INCREASED IN CONTROL
#N/A	rxn07473	0.015525	0.0495987	0.0959819	0.109729	0.87472	INCREASED IN CONTROL
#N/A	rxn07475	0.015525	0.0495987	0.0959819	0.109729	0.87472	INCREASED IN CONTROL
#N/A	rxn01317	0.969492	1	0.0181585	0.0207561	0.874853	INCREASED IN CONTROL
#N/A	rxn01890	0.969492	1	0.0181585	0.0207561	0.874853	INCREASED IN CONTROL
#N/A	rxn11877	0.851365	0.953568	0.0188236	0.0215144	0.874931	INCREASED IN CONTROL
K00446	rxn00587	0.00200152	0.0105325	0.0211285	0.0241421	0.875174	INCREASED IN CONTROL
K14287	rxn14382	0.899501	0.987849	0.0111412	0.0127242	0.875591	INCREASED IN CONTROL
K01080	rxn04376	0.00110106	0.00683655	0.0166644	0.0190282	0.875774	INCREASED IN CONTROL
K06128	rxn01983	0.0843508	0.177166	0.0119218	0.0135579	0.879325	INCREASED IN CONTROL
K07547	rxn03860	0.0335455	0.0891033	0.0107542	0.0122209	0.879987	INCREASED IN CONTROL
K00869	rxn01607	0.000642127	0.00478439	0.12927	0.146838	0.880356	INCREASED IN CONTROL
K00209	rxn00868	0.00194929	0.0103242	0.0665725	0.0756085	0.88049	INCREASED IN CONTROL
K09880	rxn05107	0.613479	0.750167	0.00971042	0.0110249	0.880774	INCREASED IN CONTROL
#N/A	rxn08521	0.552472	0.707448	0.0178015	0.0201872	0.881824	INCREASED IN CONTROL
K00274	rxn01564	0.146672	0.264902	0.0147861	0.0167515	0.882674	INCREASED IN CONTROL
K00274	rxn01836	0.146672	0.264902	0.0147861	0.0167515	0.882674	INCREASED IN CONTROL
K00274	rxn02081	0.146672	0.264902	0.0147861	0.0167515	0.882674	INCREASED IN CONTROL
K00274	rxn02087	0.146672	0.264902	0.0147861	0.0167515	0.882674	INCREASED IN CONTROL
K00274	rxn02826	0.146672	0.264902	0.0147861	0.0167515	0.882674	INCREASED IN CONTROL
K00274	rxn03195	0.146672	0.264902	0.0147861	0.0167515	0.882674	INCREASED IN CONTROL
K00274	rxn03342	0.146672	0.264902	0.0147861	0.0167515	0.882674	INCREASED IN CONTROL
K00274	rxn03345	0.146672	0.264902	0.0147861	0.0167515	0.882674	INCREASED IN CONTROL
K00274	rxn03346	0.146672	0.264902	0.0147861	0.0167515	0.882674	INCREASED IN CONTROL
K00274	rxn03358	0.146672	0.264902	0.0147861	0.0167515	0.882674	INCREASED IN CONTROL
K00274	rxn03359	0.146672	0.264902	0.0147861	0.0167515	0.882674	INCREASED IN CONTROL
K00274	rxn11875	0.146672	0.264902	0.0147861	0.0167515	0.882674	INCREASED IN CONTROL
K00274	rxn12038	0.146672	0.264902	0.0147861	0.0167515	0.882674	INCREASED IN CONTROL
K00274	rxn12039	0.146672	0.264902	0.0147861	0.0167515	0.882674	INCREASED IN CONTROL
K00545	rxn00596	0.0337757	0.089176	0.0964463	0.109228	0.882982	INCREASED IN CONTROL
K00545	rxn01838	0.0337757	0.089176	0.0964463	0.109228	0.882982	INCREASED IN CONTROL
K00545	rxn02088	0.0337757	0.089176	0.0964463	0.109228	0.882982	INCREASED IN CONTROL
K00545	rxn02367	0.0337757	0.089176	0.0964463	0.109228	0.882982	INCREASED IN CONTROL
K00545	rxn02994	0.0337757	0.089176	0.0964463	0.109228	0.882982	INCREASED IN CONTROL
K00545	rxn03258	0.0337757	0.089176	0.0964463	0.109228	0.882982	INCREASED IN CONTROL
K00545	rxn03260	0.0337757	0.089176	0.0964463	0.109228	0.882982	INCREASED IN CONTROL
K00545	rxn03334	0.0337757	0.089176	0.0964463	0.109228	0.882982	INCREASED IN CONTROL
K00545	rxn03339	0.0337757	0.089176	0.0964463	0.109228	0.882982	INCREASED IN CONTROL
K18608	rxn01253	0.0219242	0.0643384	0.0299207	0.0338696	0.883408	INCREASED IN CONTROL
K15372	rxn01233	0.0239731	0.0699308	0.116904	0.132219	0.884169	INCREASED IN CONTROL
K00829	rxn01645	0.00596829	0.0245202	0.0837902	0.0946834	0.884952	INCREASED IN CONTROL
K12446	rxn01287	0.14395	0.262139	0.0197319	0.0222925	0.885137	INCREASED IN CONTROL
K10960	rxn01487	0.0518417	0.124398	0.0294252	0.0332249	0.885638	INCREASED IN CONTROL
K10960	rxn14094	0.0518417	0.124398	0.0294252	0.0332249	0.885638	INCREASED IN CONTROL
K10960	rxn14142	0.0518417	0.124398	0.0294252	0.0332249	0.885638	INCREASED IN CONTROL
K10960	rxn14261	0.0518417	0.124398	0.0294252	0.0332249	0.885638	INCREASED IN CONTROL
K19795	rxn07445	0.00195994	0.0103556	0.00600197	0.00677623	0.885738	INCREASED IN CONTROL
#N/A	rxn01121	0.730692	0.860236	0.0301684	0.0340477	0.886063	INCREASED IN CONTROL
#N/A	rxn07946	0.0437442	0.108094	0.115101	0.129674	0.887619	INCREASED IN CONTROL
#N/A	rxn07947	0.0437442	0.108094	0.115101	0.129674	0.887619	INCREASED IN CONTROL
#N/A	rxn07948	0.0437442	0.108094	0.115101	0.129674	0.887619	INCREASED IN CONTROL
#N/A	rxn07949	0.0437442	0.108094	0.115101	0.129674	0.887619	INCREASED IN CONTROL
#N/A	rxn07950	0.0437442	0.108094	0.115101	0.129674	0.887619	INCREASED IN CONTROL
#N/A	rxn07951	0.0437442	0.108094	0.115101	0.129674	0.887619	INCREASED IN CONTROL
#N/A	rxn07952	0.0437442	0.108094	0.115101	0.129674	0.887619	INCREASED IN CONTROL
#N/A	rxn07960	0.0437442	0.108094	0.115101	0.129674	0.887619	INCREASED IN CONTROL
#N/A	rxn07961	0.0437442	0.108094	0.115101	0.129674	0.887619	INCREASED IN CONTROL
#N/A	rxn07962	0.0437442	0.108094	0.115101	0.129674	0.887619	INCREASED IN CONTROL
#N/A	rxn07963	0.0437442	0.108094	0.115101	0.129674	0.887619	INCREASED IN CONTROL
#N/A	rxn07964	0.0437442	0.108094	0.115101	0.129674	0.887619	INCREASED IN CONTROL
#N/A	rxn07965	0.0437442	0.108094	0.115101	0.129674	0.887619	INCREASED IN CONTROL
#N/A	rxn07966	0.0437442	0.108094	0.115101	0.129674	0.887619	INCREASED IN CONTROL
K08748	rxn02014	0.152265	0.27254	0.00974239	0.0109713	0.887989	INCREASED IN CONTROL
K08748	rxn02794	0.152265	0.27254	0.00974239	0.0109713	0.887989	INCREASED IN CONTROL
K08748	rxn03107	0.152265	0.27254	0.00974239	0.0109713	0.887989	INCREASED IN CONTROL
K08748	rxn03145	0.152265	0.27254	0.00974239	0.0109713	0.887989	INCREASED IN CONTROL
K03179	rxn03893	0.054	0.128663	0.0891621	0.100373	0.888307	INCREASED IN CONTROL
K02079	rxn03504	0.0785778	0.168666	0.0443856	0.0499575	0.888468	INCREASED IN CONTROL
K00823	rxn00657	0.000336553	0.00300176	0.26511	0.298331	0.888643	INCREASED IN CONTROL
K05894	rxn02441	0.00371781	0.0170239	0.00446351	0.00502059	0.889041	INCREASED IN CONTROL
#N/A	rxn04932	0.745222	0.873389	0.0120078	0.0134919	0.890005	INCREASED IN CONTROL
K05358	rxn01364	0.809355	0.923416	0.00107754	0.00121051	0.890158	INCREASED IN CONTROL
K05358	rxn01742	0.809355	0.923416	0.00107754	0.00121051	0.890158	INCREASED IN CONTROL
K11942	rxn00877	2.52911e-05	0.00041176	0.125638	0.141132	0.890216	INCREASED IN CONTROL
K16876	rxn02140	0.145908	0.264902	0.0665203	0.0746823	0.89071	INCREASED IN CONTROL
K08310	rxn03173	0.646079	0.784359	0.051144	0.0574128	0.890812	INCREASED IN CONTROL
#N/A	rxn02431	0.551297	0.706149	0.00950259	0.0106643	0.891066	INCREASED IN CONTROL
K09251	rxn05118	0.00403344	0.0181114	0.0893511	0.100183	0.891877	INCREASED IN CONTROL
K00131	rxn00779	0.00350838	0.0162716	0.035626	0.0399413	0.89196	INCREASED IN CONTROL
K01122	rxn06665	0.0898427	0.186737	0.000516216	0.000578657	0.892094	INCREASED IN CONTROL
K01122	rxn07265	0.0898427	0.186737	0.000516216	0.000578657	0.892094	INCREASED IN CONTROL
K16936	rxn04961	0.13196	0.250658	0.0566373	0.0633253	0.894387	INCREASED IN CONTROL
K00273	rxn00269	0.0013396	0.00789702	0.0584062	0.065228	0.895416	INCREASED IN CONTROL
K00273	rxn01778	0.0013396	0.00789702	0.0584062	0.065228	0.895416	INCREASED IN CONTROL
K00273	rxn02071	0.0013396	0.00789702	0.0584062	0.065228	0.895416	INCREASED IN CONTROL
K00273	rxn02091	0.0013396	0.00789702	0.0584062	0.065228	0.895416	INCREASED IN CONTROL
K00273	rxn02946	0.0013396	0.00789702	0.0584062	0.065228	0.895416	INCREASED IN CONTROL
K00273	rxn05110	0.0013396	0.00789702	0.0584062	0.065228	0.895416	INCREASED IN CONTROL
K00273	rxn05978	0.0013396	0.00789702	0.0584062	0.065228	0.895416	INCREASED IN CONTROL
K00272	rxn07053	0.0013396	0.00789702	0.0584062	0.065228	0.895416	INCREASED IN CONTROL
K00456	rxn00645	0.000381749	0.0033297	0.27167	0.303393	0.895442	INCREASED IN CONTROL
#N/A	rxn01758	0.000381749	0.0033297	0.27167	0.303393	0.895442	INCREASED IN CONTROL
#N/A	rxn06425	0.11071	0.219126	0.0948707	0.105867	0.896132	INCREASED IN CONTROL
K05352	rxn01113	0.000557094	0.00434989	0.0521699	0.0582129	0.896192	INCREASED IN CONTROL
K01061	rxn02747	0.785108	0.902478	0.0327721	0.0365566	0.896478	INCREASED IN CONTROL
K01061	rxn03800	0.785108	0.902478	0.0327721	0.0365566	0.896478	INCREASED IN CONTROL
K01061	rxn03801	0.785108	0.902478	0.0327721	0.0365566	0.896478	INCREASED IN CONTROL
K01061	rxn04650	0.785108	0.902478	0.0327721	0.0365566	0.896478	INCREASED IN CONTROL
K01061	rxn04653	0.785108	0.902478	0.0327721	0.0365566	0.896478	INCREASED IN CONTROL
K01061	rxn07908	0.785108	0.902478	0.0327721	0.0365566	0.896478	INCREASED IN CONTROL
K01061	rxn07909	0.785108	0.902478	0.0327721	0.0365566	0.896478	INCREASED IN CONTROL
K06130	rxn02450	0.744806	0.873389	0.0199853	0.0222347	0.898834	INCREASED IN CONTROL
#N/A	rxn01830	0.710921	0.84192	0.0335451	0.037291	0.89955	INCREASED IN CONTROL
K01054	rxn00983	3.42195e-05	0.000532828	0.553958	0.615018	0.900718	INCREASED IN CONTROL
K07513	rxn07727	0.137808	0.25358	0.000205324	0.000227884	0.901003	INCREASED IN CONTROL
K07513	rxn07743	0.137808	0.25358	0.000205324	0.000227884	0.901003	INCREASED IN CONTROL
#N/A	rxn11510	0.00080525	0.00565476	0.179948	0.199666	0.901245	INCREASED IN CONTROL
K00316	rxn01401	0.0518313	0.124398	0.016109	0.0178715	0.901377	INCREASED IN CONTROL
#N/A	rxn00309	0.0304635	0.082011	0.0182549	0.0202328	0.90224	INCREASED IN CONTROL
#N/A	rxn01664	0.0304635	0.082011	0.0182549	0.0202328	0.90224	INCREASED IN CONTROL
#N/A	rxn14000	0.0304635	0.082011	0.0182549	0.0202328	0.90224	INCREASED IN CONTROL
#N/A	rxn07876	0.977391	1	0.0575481	0.0637835	0.902242	INCREASED IN CONTROL
#N/A	rxn07885	0.977391	1	0.0575481	0.0637835	0.902242	INCREASED IN CONTROL
#N/A	rxn10075	0.0316659	0.0846221	0.122792	0.136038	0.902636	INCREASED IN CONTROL
ec:1.13.12.1	rxn00401	0.023084	0.0674715	0.00138629	0.00153501	0.903113	INCREASED IN CONTROL
#N/A	rxn00101	0.141238	0.258121	0.17743	0.196235	0.904168	INCREASED IN CONTROL
#N/A	rxn08131	6.00966e-05	0.000817909	0.210389	0.232368	0.905412	INCREASED IN CONTROL
K06718	rxn04787	0.202039	0.33352	4.67477e-05	5.16312e-05	0.905415	INCREASED IN CONTROL
K00220	rxn00525	0.00253017	0.0128189	0.0253612	0.0279601	0.907051	INCREASED IN CONTROL
K00211	rxn01269	0.00253017	0.0128189	0.0253612	0.0279601	0.907051	INCREASED IN CONTROL
K10526	rxn07677	0.0407319	0.103621	0.0373361	0.0411508	0.9073	INCREASED IN CONTROL
ec:1.5.7.1	rxn14396	5.98405e-05	0.000817909	0.020224	0.0222843	0.907545	INCREASED IN CONTROL
#N/A	rxn02768	0.000769217	0.00545399	0.148092	0.163034	0.908354	INCREASED IN CONTROL
#N/A	rxn06224	0.00255789	0.0128293	0.174734	0.191983	0.910152	INCREASED IN CONTROL
K01482	rxn01819	0.0204443	0.0612216	0.0674454	0.0740978	0.910222	INCREASED IN CONTROL
#N/A	rxn06614	0.243256	0.388009	0.0973675	0.10681	0.911598	INCREASED IN CONTROL
K03434	rxn06392	0.670786	0.810326	0.00130068	0.00142667	0.911687	INCREASED IN CONTROL
K01034	rxn00994	0.00378742	0.0172355	0.240474	0.263408	0.912933	INCREASED IN CONTROL
K00815	rxn05108	0.00165053	0.0093022	0.394395	0.431945	0.913067	INCREASED IN CONTROL
K01621	rxn00548	0.00170092	0.0095373	0.208774	0.228116	0.91521	INCREASED IN CONTROL
K01621	rxn01187	0.00170092	0.0095373	0.208774	0.228116	0.91521	INCREASED IN CONTROL
K02554	rxn01893	0.2207	0.358669	0.0297085	0.0324575	0.915307	INCREASED IN CONTROL
#N/A	rxn06836	0.0169921	0.0534316	0.196773	0.214865	0.915798	INCREASED IN CONTROL
#N/A	rxn06837	0.0169921	0.0534316	0.196773	0.214865	0.915798	INCREASED IN CONTROL
#N/A	rxn06838	0.0169921	0.0534316	0.196773	0.214865	0.915798	INCREASED IN CONTROL
#N/A	rxn13996	0.0169921	0.0534316	0.196773	0.214865	0.915798	INCREASED IN CONTROL
#N/A	rxn06194	0.00739459	0.0286084	0.301363	0.328726	0.91676	INCREASED IN CONTROL
K19967	rxn11729	0.122229	0.237436	0.0413752	0.0451318	0.916765	INCREASED IN CONTROL
K19967	rxn11730	0.122229	0.237436	0.0413752	0.0451318	0.916765	INCREASED IN CONTROL
K03382	rxn03845	0.0194495	0.0587225	0.0760484	0.0829476	0.916824	INCREASED IN CONTROL
K03382	rxn07177	0.0194495	0.0587225	0.0760484	0.0829476	0.916824	INCREASED IN CONTROL
K00023	rxn01453	0.00136806	0.00795504	0.231596	0.252599	0.916852	INCREASED IN CONTROL
K00023	rxn06038	0.00136806	0.00795504	0.231596	0.252599	0.916852	INCREASED IN CONTROL
#N/A	rxn12767	0.00136806	0.00795504	0.231596	0.252599	0.916852	INCREASED IN CONTROL
#N/A	rxn12768	0.00136806	0.00795504	0.231596	0.252599	0.916852	INCREASED IN CONTROL
#N/A	rxn12769	0.00136806	0.00795504	0.231596	0.252599	0.916852	INCREASED IN CONTROL
#N/A	rxn12771	0.00136806	0.00795504	0.231596	0.252599	0.916852	INCREASED IN CONTROL
#N/A	rxn12770	0.0014876	0.008523	0.231698	0.252612	0.917209	INCREASED IN CONTROL
K00486	rxn01438	0.830553	0.937644	0.00291076	0.00317114	0.917893	INCREASED IN CONTROL
K01125	rxn03036	0.00120065	0.00730023	0.3596	0.39153	0.918449	INCREASED IN CONTROL
K10793	rxn02029	0.277968	0.426956	0.0513584	0.0558495	0.919586	INCREASED IN CONTROL
K12448	rxn01075	0.00451467	0.0197085	0.0254544	0.027651	0.92056	INCREASED IN CONTROL
K00437	rxn06557	0.172775	0.294959	0.0704	0.0764685	0.920641	INCREASED IN CONTROL
K00695	rxn00579	0.00268123	0.0133183	0.0515125	0.0559164	0.921241	INCREASED IN CONTROL
K00695	rxn07221	0.00268123	0.0133183	0.0515125	0.0559164	0.921241	INCREASED IN CONTROL
#N/A	rxn00553	0.0132038	0.0445804	0.106362	0.11543	0.921444	INCREASED IN CONTROL
K00101	rxn00145	0.0615385	0.143514	0.118071	0.1281	0.921712	INCREASED IN CONTROL
K00433	rxn13963	0.000432569	0.00372128	0.261589	0.283713	0.922018	INCREASED IN CONTROL
K00477	rxn03988	0.447785	0.595242	0.000155165	0.000168285	0.922034	INCREASED IN CONTROL
K11695	rxn14198	0.112318	0.221711	0.0502115	0.0544493	0.922171	INCREASED IN CONTROL
#N/A	rxn09526	0.283366	0.432757	0.0331416	0.0359319	0.922345	INCREASED IN CONTROL
#N/A	rxn10044	0.283366	0.432757	0.0331416	0.0359319	0.922345	INCREASED IN CONTROL
#N/A	rxn13689	0.283366	0.432757	0.0331416	0.0359319	0.922345	INCREASED IN CONTROL
K03738	rxn14108	0.0168401	0.0531056	0.0910882	0.0986729	0.923133	INCREASED IN CONTROL
#N/A	Ex_Nitric_oxide	0.00325974	0.0153911	0.415122	0.449665	0.923181	INCREASED IN CONTROL
#N/A	t_Nitric_oxide	0.00325974	0.0153911	0.415122	0.449665	0.923181	INCREASED IN CONTROL
K00840	rxn02944	0.00623795	0.0253204	0.0153821	0.0166584	0.923383	INCREASED IN CONTROL
K00021	rxn01501	0.00554641	0.0231548	0.0210883	0.0228105	0.924503	INCREASED IN CONTROL
#N/A	rxn03846	0.150071	0.269711	0.0202843	0.0219342	0.924776	INCREASED IN CONTROL
#N/A	rxn04776	0.150071	0.269711	0.0202843	0.0219342	0.924776	INCREASED IN CONTROL
#N/A	Ex_Tyramine	0.0583221	0.136738	0.0456382	0.0492652	0.926378	INCREASED IN CONTROL
#N/A	t_Tyramine	0.0583221	0.136738	0.0456382	0.0492652	0.926378	INCREASED IN CONTROL
K02781	rxn06983	0.0637108	0.147174	0.0953893	0.102949	0.926569	INCREASED IN CONTROL
K07755	rxn04009	0.0670056	0.151235	0.115816	0.124976	0.926707	INCREASED IN CONTROL
K07755	rxn06966	0.0670056	0.151235	0.115816	0.124976	0.926707	INCREASED IN CONTROL
K00984	rxn01594	0.000803651	0.00565256	0.277141	0.298933	0.927099	INCREASED IN CONTROL
K00899	rxn02894	0.26384	0.412021	0.0956254	0.10313	0.927232	INCREASED IN CONTROL
K01655	rxn00202	0.0670056	0.151235	0.217777	0.234699	0.927902	INCREASED IN CONTROL
K00621	rxn01483	0.0358101	0.0938149	0.0867609	0.093465	0.928271	INCREASED IN CONTROL
#N/A	rxn02202	0.00198212	0.0104477	0.335266	0.361011	0.928685	INCREASED IN CONTROL
K20452	rxn02203	0.00198212	0.0104477	0.335266	0.361011	0.928685	INCREASED IN CONTROL
K00480	rxn00589	0.00741893	0.0286084	0.0169058	0.0181904	0.929378	INCREASED IN CONTROL
K00480	rxn03906	0.00741893	0.0286084	0.0169058	0.0181904	0.929378	INCREASED IN CONTROL
K00480	rxn04724	0.00741893	0.0286084	0.0169058	0.0181904	0.929378	INCREASED IN CONTROL
K00480	rxn04745	0.00741893	0.0286084	0.0169058	0.0181904	0.929378	INCREASED IN CONTROL
K00480	rxn04748	0.00741893	0.0286084	0.0169058	0.0181904	0.929378	INCREASED IN CONTROL
#N/A	Ex_4-Hydroxybenzoate	0.00286615	0.0140464	0.512368	0.550592	0.930577	INCREASED IN CONTROL
#N/A	t_4-Hydroxybenzoate	0.00286615	0.0140464	0.512368	0.550592	0.930577	INCREASED IN CONTROL
K16015	rxn04447	0.796553	0.912363	0.0933415	0.100301	0.930611	INCREASED IN CONTROL
#N/A	rxn00984	0.337066	0.489185	0.0264761	0.0284417	0.930891	INCREASED IN CONTROL
K01047	rxn05965	0.169334	0.289986	0.0901226	0.0967976	0.931042	INCREASED IN CONTROL
#N/A	rxn06312	0.169334	0.289986	0.0901226	0.0967976	0.931042	INCREASED IN CONTROL
K01047	rxn07256	0.169334	0.289986	0.0901226	0.0967976	0.931042	INCREASED IN CONTROL
K01047	rxn07264	0.169334	0.289986	0.0901226	0.0967976	0.931042	INCREASED IN CONTROL
#N/A	rxn09144	0.169334	0.289986	0.0901226	0.0967976	0.931042	INCREASED IN CONTROL
#N/A	rxn09145	0.169334	0.289986	0.0901226	0.0967976	0.931042	INCREASED IN CONTROL
#N/A	rxn09146	0.169334	0.289986	0.0901226	0.0967976	0.931042	INCREASED IN CONTROL
#N/A	rxn09147	0.169334	0.289986	0.0901226	0.0967976	0.931042	INCREASED IN CONTROL
#N/A	rxn09148	0.169334	0.289986	0.0901226	0.0967976	0.931042	INCREASED IN CONTROL
#N/A	rxn09149	0.169334	0.289986	0.0901226	0.0967976	0.931042	INCREASED IN CONTROL
#N/A	rxn09150	0.169334	0.289986	0.0901226	0.0967976	0.931042	INCREASED IN CONTROL
#N/A	rxn09151	0.169334	0.289986	0.0901226	0.0967976	0.931042	INCREASED IN CONTROL
#N/A	rxn09152	0.169334	0.289986	0.0901226	0.0967976	0.931042	INCREASED IN CONTROL
#N/A	rxn09153	0.169334	0.289986	0.0901226	0.0967976	0.931042	INCREASED IN CONTROL
#N/A	rxn09154	0.169334	0.289986	0.0901226	0.0967976	0.931042	INCREASED IN CONTROL
#N/A	rxn09155	0.169334	0.289986	0.0901226	0.0967976	0.931042	INCREASED IN CONTROL
#N/A	rxn09156	0.169334	0.289986	0.0901226	0.0967976	0.931042	INCREASED IN CONTROL
#N/A	rxn09157	0.169334	0.289986	0.0901226	0.0967976	0.931042	INCREASED IN CONTROL
#N/A	rxn09158	0.169334	0.289986	0.0901226	0.0967976	0.931042	INCREASED IN CONTROL
#N/A	rxn09159	0.169334	0.289986	0.0901226	0.0967976	0.931042	INCREASED IN CONTROL
#N/A	rxn09160	0.169334	0.289986	0.0901226	0.0967976	0.931042	INCREASED IN CONTROL
#N/A	rxn09161	0.169334	0.289986	0.0901226	0.0967976	0.931042	INCREASED IN CONTROL
#N/A	rxn09162	0.169334	0.289986	0.0901226	0.0967976	0.931042	INCREASED IN CONTROL
#N/A	rxn09163	0.169334	0.289986	0.0901226	0.0967976	0.931042	INCREASED IN CONTROL
#N/A	rxn09164	0.169334	0.289986	0.0901226	0.0967976	0.931042	INCREASED IN CONTROL
K01047	rxn11977	0.169334	0.289986	0.0901226	0.0967976	0.931042	INCREASED IN CONTROL
K18337	rxn02770	0.0598003	0.139757	0.0214158	0.0229979	0.931203	INCREASED IN CONTROL
#N/A	Ex_Linolenate	0.0177439	0.0547	0.226351	0.243063	0.931245	INCREASED IN CONTROL
K01068	rxn00943	0.0177439	0.0547	0.226351	0.243063	0.931245	INCREASED IN CONTROL
K01068	rxn08444	0.0177439	0.0547	0.226351	0.243063	0.931245	INCREASED IN CONTROL
K01068	rxn11711	0.0177439	0.0547	0.226351	0.243063	0.931245	INCREASED IN CONTROL
K01068	rxn11712	0.0177439	0.0547	0.226351	0.243063	0.931245	INCREASED IN CONTROL
K01068	rxn11713	0.0177439	0.0547	0.226351	0.243063	0.931245	INCREASED IN CONTROL
K01068	rxn11716	0.0177439	0.0547	0.226351	0.243063	0.931245	INCREASED IN CONTROL
#N/A	t_Linolenate	0.0177439	0.0547	0.226351	0.243063	0.931245	INCREASED IN CONTROL
K13607	rxn07603	0.29768	0.44892	0.106524	0.114389	0.931249	INCREASED IN CONTROL
K01615	rxn02169	0.000568563	0.00440036	0.262337	0.281665	0.931381	INCREASED IN CONTROL
K00156	rxn02253	0.35309	0.50725	0.0815296	0.0874902	0.931872	INCREASED IN CONTROL
K00678	rxn06717	0.0587624	0.13755	0.0475693	0.0510301	0.932181	INCREASED IN CONTROL
K00678	rxn11897	0.0587624	0.13755	0.0475693	0.0510301	0.932181	INCREASED IN CONTROL
K00678	rxn11899	0.0587624	0.13755	0.0475693	0.0510301	0.932181	INCREASED IN CONTROL
K11440	rxn10770	0.161615	0.280926	0.0294389	0.0315784	0.932248	INCREASED IN CONTROL
K11440	rxn12191	0.161615	0.280926	0.0294389	0.0315784	0.932248	INCREASED IN CONTROL
K03380	rxn00586	0.972551	1	0.0208284	0.0223361	0.9325	INCREASED IN CONTROL
K00632	rxn03796	0.0060085	0.0245249	0.0349463	0.0374501	0.933143	INCREASED IN CONTROL
K00632	rxn03866	0.0060085	0.0245249	0.0349463	0.0374501	0.933143	INCREASED IN CONTROL
K00632	rxn07681	0.0060085	0.0245249	0.0349463	0.0374501	0.933143	INCREASED IN CONTROL
K00632	rxn07685	0.0060085	0.0245249	0.0349463	0.0374501	0.933143	INCREASED IN CONTROL
K00632	rxn07689	0.0060085	0.0245249	0.0349463	0.0374501	0.933143	INCREASED IN CONTROL
K00632	rxn07880	0.0060085	0.0245249	0.0349463	0.0374501	0.933143	INCREASED IN CONTROL
K00632	rxn07884	0.0060085	0.0245249	0.0349463	0.0374501	0.933143	INCREASED IN CONTROL
K01690	rxn01477	0.692154	0.830661	0.0071185	0.00762554	0.933507	INCREASED IN CONTROL
#N/A	rxn02318	0.0190523	0.0578013	0.236599	0.253351	0.933879	INCREASED IN CONTROL
K00009	rxn00546	0.00202293	0.0105993	0.126256	0.135161	0.934118	INCREASED IN CONTROL
K08070	rxn07246	0.00569357	0.0235757	0.0527732	0.0564516	0.934839	INCREASED IN CONTROL
K19825	rxn07247	0.00569357	0.0235757	0.0527732	0.0564516	0.934839	INCREASED IN CONTROL
K00128	rxn00196	0.00841229	0.0316072	0.511917	0.547509	0.934992	INCREASED IN CONTROL
K00128	rxn03552	0.00841229	0.0316072	0.511917	0.547509	0.934992	INCREASED IN CONTROL
K00128	rxn03598	0.00841229	0.0316072	0.511917	0.547509	0.934992	INCREASED IN CONTROL
K00128	rxn04234	0.00841229	0.0316072	0.511917	0.547509	0.934992	INCREASED IN CONTROL
K00128	rxn06890	0.00841229	0.0316072	0.511917	0.547509	0.934992	INCREASED IN CONTROL
#N/A	Ex_Linoleate	0.0240419	0.0699921	0.228877	0.244708	0.935304	INCREASED IN CONTROL
#N/A	t_Linoleate	0.0240419	0.0699921	0.228877	0.244708	0.935304	INCREASED IN CONTROL
K07546	rxn03878	0.0030367	0.0145735	0.00319705	0.00341726	0.935557	INCREASED IN CONTROL
K17722	rxn00719	0.14094	0.258121	0.222519	0.237659	0.936295	INCREASED IN CONTROL
K17722	rxn01027	0.14094	0.258121	0.222519	0.237659	0.936295	INCREASED IN CONTROL
K06101	rxn06515	7.94344e-05	0.00100632	0.0101342	0.0108226	0.936395	INCREASED IN CONTROL
#N/A	rxn06537	7.94344e-05	0.00100632	0.0101342	0.0108226	0.936395	INCREASED IN CONTROL
K06101	rxn06804	7.94344e-05	0.00100632	0.0101342	0.0108226	0.936395	INCREASED IN CONTROL
K06101	rxn06805	7.94344e-05	0.00100632	0.0101342	0.0108226	0.936395	INCREASED IN CONTROL
K00022	rxn02933	0.379653	0.533448	0.0568003	0.0606084	0.937168	INCREASED IN CONTROL
#N/A	rxn03864	0.0597257	0.139656	0.193418	0.206288	0.937614	INCREASED IN CONTROL
#N/A	rxn01279	0.862167	0.960975	0.0253318	0.0269837	0.938782	INCREASED IN CONTROL
K06151	rxn14117	0.862167	0.960975	0.0253318	0.0269837	0.938782	INCREASED IN CONTROL
K01484	rxn02927	0.200067	0.332386	0.0249253	0.0265438	0.939027	INCREASED IN CONTROL
K02509	rxn02883	0.414298	0.56932	0.029037	0.0309151	0.93925	INCREASED IN CONTROL
K02509	rxn04706	0.414298	0.56932	0.029037	0.0309151	0.93925	INCREASED IN CONTROL
K05368	rxn03976	0.580988	0.727258	0.0324952	0.0345956	0.939287	INCREASED IN CONTROL
#N/A	rxn08014	0.436992	0.584962	0.173306	0.18441	0.939783	INCREASED IN CONTROL
#N/A	rxn08015	0.436992	0.584962	0.173306	0.18441	0.939783	INCREASED IN CONTROL
#N/A	rxn08016	0.436992	0.584962	0.173306	0.18441	0.939783	INCREASED IN CONTROL
#N/A	rxn08017	0.436992	0.584962	0.173306	0.18441	0.939783	INCREASED IN CONTROL
#N/A	rxn08018	0.436992	0.584962	0.173306	0.18441	0.939783	INCREASED IN CONTROL
#N/A	rxn08019	0.436992	0.584962	0.173306	0.18441	0.939783	INCREASED IN CONTROL
#N/A	rxn08020	0.436992	0.584962	0.173306	0.18441	0.939783	INCREASED IN CONTROL
#N/A	rxn08021	0.436992	0.584962	0.173306	0.18441	0.939783	INCREASED IN CONTROL
#N/A	rxn08022	0.436992	0.584962	0.173306	0.18441	0.939783	INCREASED IN CONTROL
K00128	rxn03423	0.0130821	0.0442375	0.516816	0.5497	0.940178	INCREASED IN CONTROL
K00128	rxn03106	0.0108821	0.0382702	0.519218	0.552085	0.940467	INCREASED IN CONTROL
K00128	rxn00506	0.0139125	0.045848	0.516115	0.54875	0.940529	INCREASED IN CONTROL
K00128	rxn00653	0.0139125	0.045848	0.516115	0.54875	0.940529	INCREASED IN CONTROL
K00128	rxn01286	0.0139125	0.045848	0.516115	0.54875	0.940529	INCREASED IN CONTROL
K00128	rxn01459	0.0139125	0.045848	0.516115	0.54875	0.940529	INCREASED IN CONTROL
K00128	rxn01937	0.0139125	0.045848	0.516115	0.54875	0.940529	INCREASED IN CONTROL
K00128	rxn02106	0.0139125	0.045848	0.516115	0.54875	0.940529	INCREASED IN CONTROL
K00128	rxn02122	0.0139125	0.045848	0.516115	0.54875	0.940529	INCREASED IN CONTROL
K00128	rxn02350	0.0139125	0.045848	0.516115	0.54875	0.940529	INCREASED IN CONTROL
K00128	rxn02729	0.0139125	0.045848	0.516115	0.54875	0.940529	INCREASED IN CONTROL
K00128	rxn02853	0.0139125	0.045848	0.516115	0.54875	0.940529	INCREASED IN CONTROL
K00128	rxn03354	0.0139125	0.045848	0.516115	0.54875	0.940529	INCREASED IN CONTROL
#N/A	rxn03468	0.0139125	0.045848	0.516115	0.54875	0.940529	INCREASED IN CONTROL
#N/A	rxn03553	0.0139125	0.045848	0.516115	0.54875	0.940529	INCREASED IN CONTROL
K00128	rxn05853	0.0139125	0.045848	0.516115	0.54875	0.940529	INCREASED IN CONTROL
K01611	rxn00127	0.0172224	0.0538859	0.404631	0.42992	0.941177	INCREASED IN CONTROL
K00596	rxn06509	0.325334	0.479279	0.00787227	0.00836202	0.941432	INCREASED IN CONTROL
K00387	rxn00383	0.0366923	0.0951057	0.321779	0.34169	0.941729	INCREASED IN CONTROL
#N/A	rxn00507	0.232321	0.37437	0.0879885	0.0933672	0.942392	INCREASED IN CONTROL
K20140	rxn11735	0.664759	0.803707	0.0383147	0.0406315	0.942981	INCREASED IN CONTROL
K15054	rxn07479	0.828782	0.936107	0.0349415	0.0370516	0.943049	INCREASED IN CONTROL
K00632	rxn00676	0.0104772	0.0372636	0.0359355	0.0380982	0.943232	INCREASED IN CONTROL
K00632	rxn02680	0.0104772	0.0372636	0.0359355	0.0380982	0.943232	INCREASED IN CONTROL
K00632	rxn02804	0.0104772	0.0372636	0.0359355	0.0380982	0.943232	INCREASED IN CONTROL
K00632	rxn03243	0.0104772	0.0372636	0.0359355	0.0380982	0.943232	INCREASED IN CONTROL
K00632	rxn03248	0.0104772	0.0372636	0.0359355	0.0380982	0.943232	INCREASED IN CONTROL
#N/A	rxn03288	0.0104772	0.0372636	0.0359355	0.0380982	0.943232	INCREASED IN CONTROL
K00632	rxn06510	0.0104772	0.0372636	0.0359355	0.0380982	0.943232	INCREASED IN CONTROL
#N/A	rxn08767	0.0104772	0.0372636	0.0359355	0.0380982	0.943232	INCREASED IN CONTROL
#N/A	rxn09480	0.0104772	0.0372636	0.0359355	0.0380982	0.943232	INCREASED IN CONTROL
K00022	rxn06037	0.701655	0.837262	0.0021714	0.0023004	0.943926	INCREASED IN CONTROL
K12405	rxn07726	0.701655	0.837262	0.0021714	0.0023004	0.943926	INCREASED IN CONTROL
K12405	rxn07742	0.701655	0.837262	0.0021714	0.0023004	0.943926	INCREASED IN CONTROL
#N/A	rxn02884	0.102126	0.206974	0.106826	0.113118	0.944383	INCREASED IN CONTROL
#N/A	rxn02885	0.102126	0.206974	0.106826	0.113118	0.944383	INCREASED IN CONTROL
#N/A	rxn03041	0.102126	0.206974	0.106826	0.113118	0.944383	INCREASED IN CONTROL
K14275	rxn01753	0.0372402	0.0963555	0.0129108	0.0136684	0.944567	INCREASED IN CONTROL
#N/A	rxn03077	0.0200001	0.0600139	0.191182	0.202297	0.94506	INCREASED IN CONTROL
K00756	rxn01648	0.025635	0.0724239	0.534228	0.565225	0.945161	INCREASED IN CONTROL
K00756	rxn01650	0.025635	0.0724239	0.534228	0.565225	0.945161	INCREASED IN CONTROL
#N/A	rxn03272	0.27216	0.421867	0.0122284	0.0129367	0.945249	INCREASED IN CONTROL
#N/A	rxn03609	0.27216	0.421867	0.0122284	0.0129367	0.945249	INCREASED IN CONTROL
#N/A	rxn12708	0.27216	0.421867	0.0122284	0.0129367	0.945249	INCREASED IN CONTROL
K17100	rxn01048	0.581178	0.727258	0.0190804	0.0201809	0.945469	INCREASED IN CONTROL
K17100	rxn04677	0.581178	0.727258	0.0190804	0.0201809	0.945469	INCREASED IN CONTROL
K01666	rxn00540	0.0368908	0.0955639	0.423588	0.447914	0.94569	INCREASED IN CONTROL
K02777	rxn14191	0.0639473	0.147333	0.266604	0.281761	0.946206	INCREASED IN CONTROL
K01034	rxn00875	0.0673344	0.151235	0.250942	0.265205	0.946219	INCREASED IN CONTROL
K01033	rxn05833	0.0673344	0.151235	0.250942	0.265205	0.946219	INCREASED IN CONTROL
K01034	rxn07623	0.0673344	0.151235	0.250942	0.265205	0.946219	INCREASED IN CONTROL
#N/A	rxn08733	0.0673344	0.151235	0.250942	0.265205	0.946219	INCREASED IN CONTROL
#N/A	rxn00291	0.931144	1	0.00759176	0.0080162	0.947053	INCREASED IN CONTROL
K00756	rxn01146	0.0349937	0.0920049	0.547565	0.577709	0.947821	INCREASED IN CONTROL
K00550	rxn05970	0.0246685	0.0705549	0.437397	0.461413	0.94795	INCREASED IN CONTROL
K00551	rxn06091	0.0246685	0.0705549	0.437397	0.461413	0.94795	INCREASED IN CONTROL
K00550	rxn06376	0.0246685	0.0705549	0.437397	0.461413	0.94795	INCREASED IN CONTROL
K15856	rxn02438	0.4184	0.573523	0.199177	0.210059	0.948197	INCREASED IN CONTROL
K15856	rxn02440	0.4184	0.573523	0.199177	0.210059	0.948197	INCREASED IN CONTROL
K14731	rxn14136	0.0411122	0.104468	0.300846	0.31703	0.948952	INCREASED IN CONTROL
K13058	rxn14357	0.683649	0.8218	0.171244	0.18045	0.948983	INCREASED IN CONTROL
K00453	rxn00478	0.000220433	0.00221238	0.0123138	0.0129694	0.949448	INCREASED IN CONTROL
K00463	rxn01949	0.000220433	0.00221238	0.0123138	0.0129694	0.949448	INCREASED IN CONTROL
K00463	rxn02082	0.000220433	0.00221238	0.0123138	0.0129694	0.949448	INCREASED IN CONTROL
K00463	rxn02592	0.000220433	0.00221238	0.0123138	0.0129694	0.949448	INCREASED IN CONTROL
K00463	rxn05090	0.000220433	0.00221238	0.0123138	0.0129694	0.949448	INCREASED IN CONTROL
K02510	rxn01202	0.0751809	0.163127	0.211334	0.222459	0.949993	INCREASED IN CONTROL
K02510	rxn01203	0.0751809	0.163127	0.211334	0.222459	0.949993	INCREASED IN CONTROL
K00289	rxn00688	0.0776476	0.167405	0.0386726	0.0407063	0.950041	INCREASED IN CONTROL
K07250	rxn02926	0.0518417	0.124398	0.097075	0.102174	0.950091	INCREASED IN CONTROL
K01502	rxn03659	0.408182	0.562497	0.0127922	0.0134635	0.950139	INCREASED IN CONTROL
K02812	rxn06578	0.511329	0.663264	0.0344907	0.036292	0.950368	INCREASED IN CONTROL
K18606	rxn00997	0.0671084	0.151235	0.00923134	0.00971194	0.950515	INCREASED IN CONTROL
K18606	rxn00998	0.0671084	0.151235	0.00923134	0.00971194	0.950515	INCREASED IN CONTROL
#N/A	rxn02392	0.0671084	0.151235	0.00923134	0.00971194	0.950515	INCREASED IN CONTROL
#N/A	rxn02394	0.0671084	0.151235	0.00923134	0.00971194	0.950515	INCREASED IN CONTROL
K18606	rxn02419	0.0671084	0.151235	0.00923134	0.00971194	0.950515	INCREASED IN CONTROL
#N/A	rxn00135	0.221116	0.358945	0.0891964	0.0938243	0.950674	INCREASED IN CONTROL
K01522	rxn00136	0.221116	0.358945	0.0891964	0.0938243	0.950674	INCREASED IN CONTROL
K09473	rxn05128	0.714374	0.845099	0.0111786	0.0117583	0.950691	INCREASED IN CONTROL
#N/A	rxn02403	0.509914	0.661625	0.104786	0.110189	0.950974	INCREASED IN CONTROL
#N/A	Ex_Thymidine	0.0323711	0.0862967	0.589416	0.619332	0.951696	INCREASED IN CONTROL
#N/A	t_Thymidine	0.0323711	0.0862967	0.589416	0.619332	0.951696	INCREASED IN CONTROL
K18092	rxn03667	0.301783	0.453707	0.057763	0.060677	0.951975	INCREASED IN CONTROL
#N/A	rxn14219	0.658376	0.797086	0.072707	0.0763708	0.952026	INCREASED IN CONTROL
#N/A	rxn01392	0.201233	0.333316	0.219353	0.230402	0.952047	INCREASED IN CONTROL
K04343	rxn01593	0.00776089	0.0296411	0.0133234	0.0139932	0.952133	INCREASED IN CONTROL
#N/A	rxn01261	0.236652	0.379126	0.280419	0.294421	0.952442	INCREASED IN CONTROL
K17217	rxn00949	0.796978	0.912374	0.0180252	0.0189191	0.95275	INCREASED IN CONTROL
K00620	rxn01636	0.0345209	0.0909249	0.5774	0.605961	0.952867	INCREASED IN CONTROL
K01458	rxn00375	0.611704	0.748414	0.0260167	0.0272957	0.953144	INCREASED IN CONTROL
K10852	rxn03325	0.855181	0.956341	0.00101516	0.00106449	0.95366	INCREASED IN CONTROL
K10852	rxn07098	0.855181	0.956341	0.00101516	0.00106449	0.95366	INCREASED IN CONTROL
#N/A	rxn03371	0.276023	0.425008	0.287519	0.301355	0.954086	INCREASED IN CONTROL
K00394	rxn13994	0.276023	0.425008	0.287519	0.301355	0.954086	INCREASED IN CONTROL
K00448	rxn02532	0.0628986	0.145604	0.0123205	0.0129124	0.954162	INCREASED IN CONTROL
ec:3.1.2.18	rxn05824	0.0770019	0.166257	0.234302	0.245516	0.954324	INCREASED IN CONTROL
#N/A	rxn11547	0.191328	0.320655	0.350278	0.366867	0.954782	INCREASED IN CONTROL
K00557	rxn11951	0.191328	0.320655	0.350278	0.366867	0.954782	INCREASED IN CONTROL
#N/A	rxn03533	0.0108821	0.0382702	0.0184469	0.0193186	0.954875	INCREASED IN CONTROL
K13786	rxn11650	0.0108821	0.0382702	0.0184469	0.0193186	0.954875	INCREASED IN CONTROL
K01108	rxn02388	0.182417	0.308233	0.0596972	0.0625057	0.95507	INCREASED IN CONTROL
K01108	rxn06367	0.182417	0.308233	0.0596972	0.0625057	0.95507	INCREASED IN CONTROL
K01108	rxn07174	0.182417	0.308233	0.0596972	0.0625057	0.95507	INCREASED IN CONTROL
#N/A	rxn05011	0.333203	0.4858	0.227729	0.23842	0.955157	INCREASED IN CONTROL
K03429	rxn06671	0.397514	0.55029	0.406105	0.424983	0.95558	INCREASED IN CONTROL
#N/A	rxn06183	0.000944448	0.00647706	0.00117378	0.00122799	0.955853	INCREASED IN CONTROL
K01039	rxn02810	0.0370902	0.096024	0.217348	0.227379	0.955885	INCREASED IN CONTROL
K06116	rxn00610	0.294881	0.445506	0.0312142	0.0326504	0.956012	INCREASED IN CONTROL
K18014	rxn02170	0.56284	0.716964	0.125485	0.131252	0.95606	INCREASED IN CONTROL
#N/A	rxn00987	0.578165	0.725554	0.0969589	0.101406	0.956145	INCREASED IN CONTROL
K20454	rxn05988	0.578165	0.725554	0.0969589	0.101406	0.956145	INCREASED IN CONTROL
#N/A	rxn10785	0.0892124	0.185602	0.455882	0.476775	0.956178	INCREASED IN CONTROL
#N/A	rxn11731	0.329641	0.482873	0.176383	0.184423	0.956407	INCREASED IN CONTROL
#N/A	rxn06154	0.54442	0.699173	0.0526071	0.0549979	0.95653	INCREASED IN CONTROL
ec:3.5.1.63	rxn01460	0.105339	0.211834	0.00161388	0.00168499	0.957796	INCREASED IN CONTROL
K14286	rxn00538	0.00619247	0.0251823	0.0336052	0.0350657	0.95835	INCREASED IN CONTROL
#N/A	rxn02183	0.21781	0.355022	0.0347364	0.0362379	0.958567	INCREASED IN CONTROL
K01055	rxn02144	0.0923638	0.191073	0.600434	0.626135	0.958952	INCREASED IN CONTROL
#N/A	rxn01259	0.0827788	0.175795	0.549854	0.573211	0.959252	INCREASED IN CONTROL
K01577	rxn01395	0.056446	0.133766	0.0345426	0.0359988	0.95955	INCREASED IN CONTROL
#N/A	rxn00264	0.305145	0.457196	0.0172689	0.0179866	0.960097	INCREASED IN CONTROL
#N/A	rxn00935	0.305145	0.457196	0.0172689	0.0179866	0.960097	INCREASED IN CONTROL
#N/A	rxn11511	0.373712	0.528244	0.106161	0.110565	0.960168	INCREASED IN CONTROL
K01518	rxn00133	0.230818	0.37318	0.4877	0.507907	0.960216	INCREASED IN CONTROL
K18896	rxn05010	0.473188	0.622422	0.366256	0.381376	0.960356	INCREASED IN CONTROL
K01252	rxn02177	0.608235	0.745831	0.0259623	0.0270257	0.960655	INCREASED IN CONTROL
K18355	rxn01772	0.145299	0.264267	0.14657	0.152443	0.961477	INCREASED IN CONTROL
K02188	rxn07587	0.100977	0.205697	0.564725	0.587152	0.961803	INCREASED IN CONTROL
K08081	rxn02033	0.288085	0.437451	0.285179	0.296297	0.962474	INCREASED IN CONTROL
#N/A	Ex_Salicin	0.235564	0.377658	0.28049	0.291167	0.963331	INCREASED IN CONTROL
#N/A	Ex_Ursin	0.235564	0.377658	0.28049	0.291167	0.963331	INCREASED IN CONTROL
K02752	rxn06678	0.235564	0.377658	0.28049	0.291167	0.963331	INCREASED IN CONTROL
K02752	rxn06860	0.235564	0.377658	0.28049	0.291167	0.963331	INCREASED IN CONTROL
#N/A	t_Salicin	0.235564	0.377658	0.28049	0.291167	0.963331	INCREASED IN CONTROL
#N/A	t_Ursin	0.235564	0.377658	0.28049	0.291167	0.963331	INCREASED IN CONTROL
K01202	rxn01091	0.124102	0.239698	0.0707307	0.0733982	0.963658	INCREASED IN CONTROL
#N/A	rxn02582	0.124102	0.239698	0.0707307	0.0733982	0.963658	INCREASED IN CONTROL
K03416	rxn00258	0.200458	0.332911	0.242187	0.251255	0.963908	INCREASED IN CONTROL
K11214	rxn01344	0.00400541	0.0180778	0.0599664	0.06221	0.963936	INCREASED IN CONTROL
K16437	rxn04476	0.58609	0.730494	0.0307904	0.0319369	0.9641	INCREASED IN CONTROL
#N/A	rxn00529	0.232748	0.374784	0.0290401	0.0301038	0.964668	INCREASED IN CONTROL
K03153	rxn04092	0.451077	0.598351	0.140785	0.145835	0.965372	INCREASED IN CONTROL
K00929	rxn01236	0.233398	0.375281	0.536921	0.55604	0.965615	INCREASED IN CONTROL
#N/A	rxn05349	0.777926	0.901598	0.0606169	0.0627617	0.965825	INCREASED IN CONTROL
K00257	rxn03129	0.0428892	0.107308	0.107633	0.11142	0.966006	INCREASED IN CONTROL
K00257	rxn03148	0.0428892	0.107308	0.107633	0.11142	0.966006	INCREASED IN CONTROL
#N/A	rxn00178	0.349677	0.502839	0.447321	0.462784	0.966587	INCREASED IN CONTROL
#N/A	rxn13022	0.959376	1	0.0127718	0.013197	0.967785	INCREASED IN CONTROL
K00485	rxn02398	0.999561	1	0.0256655	0.0265196	0.967793	INCREASED IN CONTROL
#N/A	rxn03117	0.999561	1	0.0256655	0.0265196	0.967793	INCREASED IN CONTROL
K00485	rxn06719	0.999561	1	0.0256655	0.0265196	0.967793	INCREASED IN CONTROL
K00485	rxn11794	0.999561	1	0.0256655	0.0265196	0.967793	INCREASED IN CONTROL
K01750	rxn00471	0.341795	0.493767	0.321494	0.33219	0.967801	INCREASED IN CONTROL
K06016	rxn06968	0.173818	0.296393	0.269832	0.278723	0.968098	INCREASED IN CONTROL
#N/A	rxn08792	0.108876	0.21706	0.0974075	0.100612	0.968154	INCREASED IN CONTROL
#N/A	rxn08793	0.108876	0.21706	0.0974075	0.100612	0.968154	INCREASED IN CONTROL
#N/A	rxn13719	0.108876	0.21706	0.0974075	0.100612	0.968154	INCREASED IN CONTROL
#N/A	rxn13720	0.108876	0.21706	0.0974075	0.100612	0.968154	INCREASED IN CONTROL
K00072	rxn02132	0.432461	0.581632	0.0254458	0.0262758	0.968412	INCREASED IN CONTROL
K00011	rxn02985	0.432461	0.581632	0.0254458	0.0262758	0.968412	INCREASED IN CONTROL
K00079	rxn03131	0.432461	0.581632	0.0254458	0.0262758	0.968412	INCREASED IN CONTROL
K01034	rxn00990	0.129438	0.248585	0.344232	0.355385	0.968617	INCREASED IN CONTROL
K01839	rxn01986	0.101665	0.206907	0.635611	0.656183	0.968648	INCREASED IN CONTROL
K01512	rxn00227	0.213931	0.350519	0.295945	0.30551	0.968693	INCREASED IN CONTROL
K01512	rxn01034	0.213931	0.350519	0.295945	0.30551	0.968693	INCREASED IN CONTROL
K01512	rxn01103	0.213931	0.350519	0.295945	0.30551	0.968693	INCREASED IN CONTROL
K01512	rxn05854	0.213931	0.350519	0.295945	0.30551	0.968693	INCREASED IN CONTROL
#N/A	rxn02808	0.865196	0.961912	0.0899858	0.0928925	0.968709	INCREASED IN CONTROL
#N/A	rxn02809	0.865196	0.961912	0.0899858	0.0928925	0.968709	INCREASED IN CONTROL
K00169	rxn14178	0.183593	0.309648	0.493684	0.509589	0.968789	INCREASED IN CONTROL
K04102	rxn01196	0.424756	0.577911	0.0138073	0.0142515	0.968834	INCREASED IN CONTROL
K04102	rxn03676	0.424756	0.577911	0.0138073	0.0142515	0.968834	INCREASED IN CONTROL
K01667	rxn00473	0.357673	0.512828	0.292544	0.301945	0.968863	INCREASED IN CONTROL
K00618	rxn00192	0.235347	0.377658	0.684869	0.706773	0.969008	INCREASED IN CONTROL
#N/A	Ex_(R)3Hydroxybutanoate	0.288835	0.437984	0.269472	0.278036	0.969199	INCREASED IN CONTROL
K00019	rxn00992	0.288835	0.437984	0.269472	0.278036	0.969199	INCREASED IN CONTROL
#N/A	t_(R)3Hydroxybutanoate	0.288835	0.437984	0.269472	0.278036	0.969199	INCREASED IN CONTROL
#N/A	rxn04565	0.405544	0.559388	0.0454627	0.0468963	0.96943	INCREASED IN CONTROL
K15996	rxn02051	0.580062	0.726936	0.00856783	0.00883773	0.96946	INCREASED IN CONTROL
K18673	rxn01049	0.115846	0.228061	0.184844	0.190657	0.969514	INCREASED IN CONTROL
K02312	rxn01093	0.239718	0.383479	0.0307358	0.0317016	0.969534	INCREASED IN CONTROL
K00611	rxn01019	0.440245	0.589137	0.790048	0.814507	0.969971	INCREASED IN CONTROL
K00763	rxn01265	0.711331	0.841952	0.786119	0.810395	0.970045	INCREASED IN CONTROL
K01628	rxn01620	0.0436868	0.108094	0.710664	0.732481	0.970215	INCREASED IN CONTROL
K01451	rxn01037	0.292856	0.443318	0.396455	0.408569	0.970351	INCREASED IN CONTROL
K00077	rxn01790	0.156404	0.27775	0.722057	0.743914	0.970619	INCREASED IN CONTROL
K08261	rxn02092	0.312996	0.466418	0.0408363	0.042063	0.970837	INCREASED IN CONTROL
K03417	rxn00289	0.302557	0.454404	0.106555	0.109716	0.971182	INCREASED IN CONTROL
#N/A	rxn09402	0.302557	0.454404	0.106555	0.109716	0.971182	INCREASED IN CONTROL
#N/A	rxn03599	0.104455	0.21039	0.697649	0.718207	0.971376	INCREASED IN CONTROL
K00254	rxn14299	0.0886957	0.184965	0.148192	0.15252	0.971624	INCREASED IN CONTROL
K00030	rxn00505	0.706826	0.840531	0.241301	0.248314	0.971758	INCREASED IN CONTROL
K10221	rxn02980	0.860427	0.960742	0.00729575	0.00750654	0.971919	INCREASED IN CONTROL
K10209	rxn07468	0.879157	0.97276	0.00862902	0.00887176	0.972638	INCREASED IN CONTROL
#N/A	rxn06500	0.169334	0.289986	0.688568	0.70778	0.972857	INCREASED IN CONTROL
K12339	rxn02246	0.436019	0.584962	0.03612	0.0371216	0.973019	INCREASED IN CONTROL
K00897	rxn01378	0.197572	0.328862	0.0549592	0.0564805	0.973064	INCREASED IN CONTROL
K01582	rxn00322	0.247504	0.392791	0.626347	0.643607	0.973182	INCREASED IN CONTROL
K01075	rxn00965	0.280658	0.429737	0.0250973	0.0257854	0.973315	INCREASED IN CONTROL
K05936	rxn03514	0.262431	0.410113	0.59601	0.612306	0.973385	INCREASED IN CONTROL
K05936	rxn04048	0.262431	0.410113	0.59601	0.612306	0.973385	INCREASED IN CONTROL
K14471	rxn02258	0.268096	0.417186	0.0160534	0.016492	0.97341	INCREASED IN CONTROL
#N/A	rxn02728	0.406679	0.560778	0.00869039	0.00892721	0.973472	INCREASED IN CONTROL
K01580	rxn00194	0.527742	0.681538	0.520505	0.534657	0.97353	INCREASED IN CONTROL
K13995	rxn02523	0.940124	1	0.115189	0.11831	0.973619	INCREASED IN CONTROL
#N/A	rxn01022	0.581555	0.727374	0.423974	0.435296	0.97399	INCREASED IN CONTROL
K00264	rxn00069	0.0340071	0.089733	0.0702166	0.0720756	0.974208	INCREASED IN CONTROL
#N/A	rxn07879	0.727797	0.857287	0.0840771	0.0862658	0.974628	INCREASED IN CONTROL
K00423	rxn00028	0.00595828	0.0245202	0.0296715	0.030439	0.974785	INCREASED IN CONTROL
K16328	rxn02375	0.252033	0.397537	0.295361	0.302945	0.974969	INCREASED IN CONTROL
K07253	rxn01004	0.400899	0.553677	0.104753	0.107428	0.975099	INCREASED IN CONTROL
K07253	rxn02397	0.400899	0.553677	0.104753	0.107428	0.975099	INCREASED IN CONTROL
K14369	rxn03809	0.684862	0.822807	0.0573246	0.05874	0.975905	INCREASED IN CONTROL
K14369	rxn03821	0.684862	0.822807	0.0573246	0.05874	0.975905	INCREASED IN CONTROL
K00864	rxn00615	0.254777	0.400572	0.761635	0.780412	0.975939	INCREASED IN CONTROL
K10254	rxn02023	0.280658	0.429737	0.565136	0.579057	0.97596	INCREASED IN CONTROL
#N/A	rxn05762	0.0806561	0.171952	0.645663	0.661508	0.976047	INCREASED IN CONTROL
K01464	rxn01626	0.432784	0.581632	0.358705	0.367497	0.976074	INCREASED IN CONTROL
K01464	rxn02190	0.432784	0.581632	0.358705	0.367497	0.976074	INCREASED IN CONTROL
K01464	rxn11755	0.432784	0.581632	0.358705	0.367497	0.976074	INCREASED IN CONTROL
K15533	rxn03634	0.701515	0.837262	0.22345	0.228841	0.976444	INCREASED IN CONTROL
#N/A	rxn03492	0.277968	0.426956	0.496889	0.508667	0.976846	INCREASED IN CONTROL
#N/A	rxn04050	0.277968	0.426956	0.496889	0.508667	0.976846	INCREASED IN CONTROL
#N/A	rxn00874	0.795279	0.911854	0.458316	0.469103	0.977005	INCREASED IN CONTROL
K14471	rxn00286	0.260328	0.408278	0.0159568	0.0163313	0.977067	INCREASED IN CONTROL
K12960	rxn00142	0.639376	0.77794	0.701869	0.718054	0.977459	INCREASED IN CONTROL
K00488	rxn13953	0.682838	0.821049	0.0138114	0.0141254	0.977769	INCREASED IN CONTROL
K02372	rxn07578	0.351665	0.505368	0.722667	0.739048	0.977836	INCREASED IN CONTROL
K08680	rxn11703	0.602856	0.743926	0.56929	0.582083	0.97802	INCREASED IN CONTROL
K01574	rxn00995	0.520391	0.672439	0.017336	0.0177217	0.978238	INCREASED IN CONTROL
K03800	rxn07584	0.24773	0.392864	0.427875	0.437341	0.978355	INCREASED IN CONTROL
K03800	rxn07585	0.24773	0.392864	0.427875	0.437341	0.978355	INCREASED IN CONTROL
K01706	rxn01989	0.28386	0.432757	0.0389115	0.0397721	0.978363	INCREASED IN CONTROL
K01706	rxn07845	0.28386	0.432757	0.0389115	0.0397721	0.978363	INCREASED IN CONTROL
K01630	rxn01990	0.245709	0.390929	0.200508	0.20493	0.978422	INCREASED IN CONTROL
K01630	rxn02346	0.245709	0.390929	0.200508	0.20493	0.978422	INCREASED IN CONTROL
K03181	rxn00966	0.388067	0.540526	0.101699	0.103929	0.978546	INCREASED IN CONTROL
K03385	rxn03978	0.791885	0.908673	0.288071	0.294339	0.978705	INCREASED IN CONTROL
#N/A	rxn06869	0.555436	0.710621	0.116415	0.11892	0.978931	INCREASED IN CONTROL
#N/A	rxn09615	0.446463	0.594383	0.167771	0.171381	0.978934	INCREASED IN CONTROL
K17818	rxn04941	0.279678	0.428684	0.0880103	0.08989	0.97909	INCREASED IN CONTROL
K17818	rxn04942	0.279678	0.428684	0.0880103	0.08989	0.97909	INCREASED IN CONTROL
#N/A	rxn00600	0.000977042	0.00662259	0.0485993	0.0496196	0.979437	INCREASED IN CONTROL
#N/A	rxn01627	0.000977042	0.00662259	0.0485993	0.0496196	0.979437	INCREASED IN CONTROL
K00252	rxn01802	0.447779	0.595242	0.0593485	0.0605789	0.979688	INCREASED IN CONTROL
K01581	rxn00470	0.746889	0.87462	0.631862	0.644947	0.979712	INCREASED IN CONTROL
K00096	rxn00612	0.224247	0.36376	0.561155	0.572726	0.979797	INCREASED IN CONTROL
#N/A	rxn03646	0.789342	0.905991	0.0811546	0.0828004	0.980122	INCREASED IN CONTROL
#N/A	rxn11574	0.789342	0.905991	0.0811546	0.0828004	0.980122	INCREASED IN CONTROL
K01480	rxn00858	0.514519	0.666553	0.53737	0.548158	0.98032	INCREASED IN CONTROL
K01053	rxn02663	0.371941	0.525909	0.416393	0.424437	0.981047	INCREASED IN CONTROL
#N/A	rxn02173	0.543689	0.698643	0.25582	0.26074	0.981133	INCREASED IN CONTROL
K00466	rxn00479	0.359113	0.514389	0.259885	0.264868	0.981189	INCREASED IN CONTROL
K01518	rxn00714	0.828568	0.936105	0.415086	0.422923	0.981471	INCREASED IN CONTROL
K01518	rxn00918	0.828568	0.936105	0.415086	0.422923	0.981471	INCREASED IN CONTROL
K01518	rxn02020	0.828568	0.936105	0.415086	0.422923	0.981471	INCREASED IN CONTROL
K01962	rxn06673	0.578918	0.726291	0.612745	0.624232	0.981598	INCREASED IN CONTROL
K04720	rxn04385	0.682033	0.820306	0.6646	0.676922	0.981796	INCREASED IN CONTROL
K00002	rxn00536	0.722019	0.851789	0.288	0.293212	0.982224	INCREASED IN CONTROL
K00002	rxn03546	0.722019	0.851789	0.288	0.293212	0.982224	INCREASED IN CONTROL
K00002	rxn05873	0.722019	0.851789	0.288	0.293212	0.982224	INCREASED IN CONTROL
ec:3.1.2.11	rxn00989	0.164771	0.285732	0.0268458	0.0273289	0.982323	INCREASED IN CONTROL
#N/A	rxn01452	0.260795	0.408426	0.555968	0.565841	0.98255	INCREASED IN CONTROL
#N/A	rxn03861	0.260795	0.408426	0.555968	0.565841	0.98255	INCREASED IN CONTROL
#N/A	rxn13705	0.558762	0.713232	0.841334	0.856104	0.982747	INCREASED IN CONTROL
#N/A	rxn05937	0.561355	0.71528	0.841669	0.856443	0.982749	INCREASED IN CONTROL
K02191	rxn04051	0.176973	0.300492	0.122675	0.124805	0.982939	INCREASED IN CONTROL
K01048	rxn01982	0.159157	0.27775	0.886821	0.902177	0.982979	INCREASED IN CONTROL
#N/A	rxn03102	0.159157	0.27775	0.886821	0.902177	0.982979	INCREASED IN CONTROL
K01048	rxn05962	0.159157	0.27775	0.886821	0.902177	0.982979	INCREASED IN CONTROL
#N/A	rxn08796	0.159157	0.27775	0.886821	0.902177	0.982979	INCREASED IN CONTROL
#N/A	rxn08797	0.159157	0.27775	0.886821	0.902177	0.982979	INCREASED IN CONTROL
#N/A	rxn08798	0.159157	0.27775	0.886821	0.902177	0.982979	INCREASED IN CONTROL
#N/A	rxn08799	0.159157	0.27775	0.886821	0.902177	0.982979	INCREASED IN CONTROL
#N/A	rxn08800	0.159157	0.27775	0.886821	0.902177	0.982979	INCREASED IN CONTROL
#N/A	rxn08801	0.159157	0.27775	0.886821	0.902177	0.982979	INCREASED IN CONTROL
#N/A	rxn08802	0.159157	0.27775	0.886821	0.902177	0.982979	INCREASED IN CONTROL
#N/A	rxn08803	0.159157	0.27775	0.886821	0.902177	0.982979	INCREASED IN CONTROL
#N/A	rxn08804	0.159157	0.27775	0.886821	0.902177	0.982979	INCREASED IN CONTROL
#N/A	rxn08805	0.159157	0.27775	0.886821	0.902177	0.982979	INCREASED IN CONTROL
#N/A	rxn08806	0.159157	0.27775	0.886821	0.902177	0.982979	INCREASED IN CONTROL
#N/A	rxn08807	0.159157	0.27775	0.886821	0.902177	0.982979	INCREASED IN CONTROL
#N/A	rxn08808	0.159157	0.27775	0.886821	0.902177	0.982979	INCREASED IN CONTROL
#N/A	rxn08809	0.159157	0.27775	0.886821	0.902177	0.982979	INCREASED IN CONTROL
#N/A	rxn08810	0.159157	0.27775	0.886821	0.902177	0.982979	INCREASED IN CONTROL
#N/A	rxn08811	0.159157	0.27775	0.886821	0.902177	0.982979	INCREASED IN CONTROL
#N/A	rxn08812	0.159157	0.27775	0.886821	0.902177	0.982979	INCREASED IN CONTROL
#N/A	rxn08813	0.159157	0.27775	0.886821	0.902177	0.982979	INCREASED IN CONTROL
#N/A	rxn08814	0.159157	0.27775	0.886821	0.902177	0.982979	INCREASED IN CONTROL
#N/A	rxn08815	0.159157	0.27775	0.886821	0.902177	0.982979	INCREASED IN CONTROL
#N/A	rxn08816	0.159157	0.27775	0.886821	0.902177	0.982979	INCREASED IN CONTROL
#N/A	rxn08817	0.159157	0.27775	0.886821	0.902177	0.982979	INCREASED IN CONTROL
#N/A	rxn08818	0.159157	0.27775	0.886821	0.902177	0.982979	INCREASED IN CONTROL
#N/A	rxn08819	0.159157	0.27775	0.886821	0.902177	0.982979	INCREASED IN CONTROL
#N/A	rxn08820	0.159157	0.27775	0.886821	0.902177	0.982979	INCREASED IN CONTROL
#N/A	rxn08821	0.159157	0.27775	0.886821	0.902177	0.982979	INCREASED IN CONTROL
#N/A	rxn08822	0.159157	0.27775	0.886821	0.902177	0.982979	INCREASED IN CONTROL
#N/A	rxn08823	0.159157	0.27775	0.886821	0.902177	0.982979	INCREASED IN CONTROL
#N/A	rxn08838	0.159157	0.27775	0.886821	0.902177	0.982979	INCREASED IN CONTROL
#N/A	rxn08839	0.159157	0.27775	0.886821	0.902177	0.982979	INCREASED IN CONTROL
#N/A	rxn08840	0.159157	0.27775	0.886821	0.902177	0.982979	INCREASED IN CONTROL
#N/A	rxn08841	0.159157	0.27775	0.886821	0.902177	0.982979	INCREASED IN CONTROL
#N/A	rxn08842	0.159157	0.27775	0.886821	0.902177	0.982979	INCREASED IN CONTROL
#N/A	rxn08843	0.159157	0.27775	0.886821	0.902177	0.982979	INCREASED IN CONTROL
#N/A	rxn08844	0.159157	0.27775	0.886821	0.902177	0.982979	INCREASED IN CONTROL
#N/A	rxn08845	0.159157	0.27775	0.886821	0.902177	0.982979	INCREASED IN CONTROL
#N/A	rxn08846	0.159157	0.27775	0.886821	0.902177	0.982979	INCREASED IN CONTROL
#N/A	rxn08847	0.159157	0.27775	0.886821	0.902177	0.982979	INCREASED IN CONTROL
#N/A	rxn08848	0.159157	0.27775	0.886821	0.902177	0.982979	INCREASED IN CONTROL
#N/A	rxn08849	0.159157	0.27775	0.886821	0.902177	0.982979	INCREASED IN CONTROL
#N/A	rxn08850	0.159157	0.27775	0.886821	0.902177	0.982979	INCREASED IN CONTROL
#N/A	rxn08851	0.159157	0.27775	0.886821	0.902177	0.982979	INCREASED IN CONTROL
K00394	rxn11934	0.736908	0.866394	0.219558	0.223347	0.983031	INCREASED IN CONTROL
K00851	rxn01275	0.40897	0.563406	0.171522	0.174459	0.983163	INCREASED IN CONTROL
K05916	rxn03991	0.364327	0.521009	0.299187	0.304259	0.983328	INCREASED IN CONTROL
K00926	rxn00114	0.299727	0.451763	0.584967	0.594836	0.983408	INCREASED IN CONTROL
K01220	rxn02332	0.866927	0.962863	0.0556743	0.0565903	0.983814	INCREASED IN CONTROL
K01220	rxn06349	0.866927	0.962863	0.0556743	0.0565903	0.983814	INCREASED IN CONTROL
K00192	rxn07189	0.793582	0.910145	0.269444	0.273756	0.984249	INCREASED IN CONTROL
#N/A	rxn08713	0.435047	0.584494	0.365605	0.37144	0.98429	INCREASED IN CONTROL
K00317	rxn06020	0.606696	0.74469	0.0404923	0.041136	0.984353	INCREASED IN CONTROL
K00317	rxn06177	0.606696	0.74469	0.0404923	0.041136	0.984353	INCREASED IN CONTROL
K00833	rxn02312	0.415558	0.570694	0.435649	0.442512	0.984491	INCREASED IN CONTROL
K01251	rxn00141	0.774552	0.900061	0.41339	0.419901	0.984494	INCREASED IN CONTROL
K01251	rxn03378	0.774552	0.900061	0.41339	0.419901	0.984494	INCREASED IN CONTROL
#N/A	rxn01280	0.987048	1	0.268114	0.272298	0.984635	INCREASED IN CONTROL
#N/A	rxn01281	0.987048	1	0.268114	0.272298	0.984635	INCREASED IN CONTROL
K01425	rxn01153	0.572536	0.719927	0.38399	0.389979	0.984642	INCREASED IN CONTROL
K02191	rxn07588	0.392926	0.545062	0.101883	0.103405	0.985279	INCREASED IN CONTROL
K01759	rxn01834	0.828568	0.936105	0.749104	0.76023	0.985365	INCREASED IN CONTROL
K00161	rxn01242	0.890796	0.982656	0.135904	0.137918	0.985398	INCREASED IN CONTROL
K00161	rxn02342	0.890796	0.982656	0.135904	0.137918	0.985398	INCREASED IN CONTROL
K01904	rxn01182	0.780036	0.901904	0.0852603	0.0865144	0.985504	INCREASED IN CONTROL
K01904	rxn01427	0.780036	0.901904	0.0852603	0.0865144	0.985504	INCREASED IN CONTROL
K01904	rxn01571	0.780036	0.901904	0.0852603	0.0865144	0.985504	INCREASED IN CONTROL
K01904	rxn01590	0.780036	0.901904	0.0852603	0.0865144	0.985504	INCREASED IN CONTROL
K01904	rxn01613	0.780036	0.901904	0.0852603	0.0865144	0.985504	INCREASED IN CONTROL
K01904	rxn04437	0.780036	0.901904	0.0852603	0.0865144	0.985504	INCREASED IN CONTROL
K03182	rxn03393	0.866061	0.962388	0.220591	0.223709	0.986062	INCREASED IN CONTROL
K03182	rxn11642	0.866061	0.962388	0.220591	0.223709	0.986062	INCREASED IN CONTROL
K14730	rxn02234	0.990276	1	0.00524174	0.00531549	0.986126	INCREASED IN CONTROL
#N/A	rxn03075	0.717902	0.848131	0.763172	0.773644	0.986463	INCREASED IN CONTROL
K05916	rxn03990	0.440897	0.58983	0.298458	0.302458	0.986776	INCREASED IN CONTROL
#N/A	rxn02727	0.44253	0.589861	0.099558	0.100848	0.987205	INCREASED IN CONTROL
K00681	rxn02791	0.44253	0.589861	0.099558	0.100848	0.987205	INCREASED IN CONTROL
#N/A	rxn02792	0.44253	0.589861	0.099558	0.100848	0.987205	INCREASED IN CONTROL
K00681	rxn05952	0.44253	0.589861	0.099558	0.100848	0.987205	INCREASED IN CONTROL
K00681	rxn06025	0.44253	0.589861	0.099558	0.100848	0.987205	INCREASED IN CONTROL
#N/A	rxn06528	0.44253	0.589861	0.099558	0.100848	0.987205	INCREASED IN CONTROL
K00681	rxn06608	0.44253	0.589861	0.099558	0.100848	0.987205	INCREASED IN CONTROL
K00681	rxn06817	0.44253	0.589861	0.099558	0.100848	0.987205	INCREASED IN CONTROL
#N/A	rxn09521	0.44253	0.589861	0.099558	0.100848	0.987205	INCREASED IN CONTROL
K00681	rxn11577	0.44253	0.589861	0.099558	0.100848	0.987205	INCREASED IN CONTROL
K00681	rxn14123	0.44253	0.589861	0.099558	0.100848	0.987205	INCREASED IN CONTROL
K01758	rxn03374	0.435695	0.584962	0.781256	0.791309	0.987295	INCREASED IN CONTROL
K00976	rxn01431	0.645684	0.784359	0.0526467	0.053316	0.987447	INCREASED IN CONTROL
K01431	rxn11756	0.804634	0.920419	0.304462	0.30818	0.987936	INCREASED IN CONTROL
K12502	rxn07332	0.533513	0.686973	0.323502	0.327323	0.988325	INCREASED IN CONTROL
K00362	rxn14028	0.482059	0.631823	0.228721	0.231406	0.988397	INCREASED IN CONTROL
#N/A	rxn01871	0.971686	1	0.542602	0.548958	0.988422	INCREASED IN CONTROL
K16422	rxn04482	0.882104	0.975284	0.219946	0.222486	0.988585	INCREASED IN CONTROL
K02749	rxn06592	0.86087	0.960742	0.373815	0.378104	0.988656	INCREASED IN CONTROL
K08963	rxn03057	0.568424	0.71731	0.555978	0.562201	0.988931	INCREASED IN CONTROL
K01476	rxn00394	0.850505	0.953568	0.279891	0.282973	0.989106	INCREASED IN CONTROL
K01440	rxn00938	0.808469	0.923371	0.58866	0.595012	0.989325	INCREASED IN CONTROL
K00895	rxn00551	0.046035	0.113056	0.943274	0.953302	0.98948	INCREASED IN CONTROL
#N/A	rxn04750	0.474547	0.624023	0.562231	0.56816	0.989566	INCREASED IN CONTROL
K00844	rxn01439	0.786378	0.903061	0.325057	0.328477	0.989588	INCREASED IN CONTROL
K01580	rxn01231	0.692967	0.830955	0.308665	0.311835	0.989833	INCREASED IN CONTROL
#N/A	rxn03263	0.594446	0.738814	0.793887	0.802	0.989883	INCREASED IN CONTROL
K03777	rxn00500	0.398743	0.551392	0.714738	0.721955	0.990004	INCREASED IN CONTROL
K00523	rxn02432	0.865196	0.961912	0.292716	0.295667	0.990018	INCREASED IN CONTROL
K00523	rxn02433	0.865196	0.961912	0.292716	0.295667	0.990018	INCREASED IN CONTROL
K01580	rxn01784	0.705599	0.840531	0.30836	0.311439	0.990115	INCREASED IN CONTROL
K00857	rxn11761	0.492754	0.643537	0.755185	0.762672	0.990184	INCREASED IN CONTROL
K05606	rxn01996	0.77877	0.901863	0.444768	0.449095	0.990365	INCREASED IN CONTROL
K00691	rxn01132	0.749808	0.876871	0.153486	0.154963	0.990465	INCREASED IN CONTROL
#N/A	rxn10194	0.77666	0.900844	0.43377	0.437928	0.990506	INCREASED IN CONTROL
#N/A	rxn10196	0.77666	0.900844	0.43377	0.437928	0.990506	INCREASED IN CONTROL
#N/A	rxn09016	0.960281	1	0.903453	0.912041	0.990583	INCREASED IN CONTROL
K00820	rxn00555	0.00788875	0.0300511	0.956174	0.964994	0.99086	INCREASED IN CONTROL
K03527	rxn04113	0.904295	0.992331	0.96203	0.970738	0.991029	INCREASED IN CONTROL
K03527	rxn08352	0.904295	0.992331	0.96203	0.970738	0.991029	INCREASED IN CONTROL
#N/A	rxn02045	0.980025	1	0.146205	0.147495	0.991258	INCREASED IN CONTROL
#N/A	rxn02344	0.980025	1	0.146205	0.147495	0.991258	INCREASED IN CONTROL
#N/A	Ex_Deoxycytidine	0.0749108	0.162782	0.936808	0.944994	0.991338	INCREASED IN CONTROL
K01489	rxn01800	0.0749108	0.162782	0.936808	0.944994	0.991338	INCREASED IN CONTROL
#N/A	t_Deoxycytidine	0.0749108	0.162782	0.936808	0.944994	0.991338	INCREASED IN CONTROL
K00965	rxn00701	0.960281	1	0.594829	0.6	0.991382	INCREASED IN CONTROL
#N/A	rxn00776	0.837586	0.942177	0.215137	0.216932	0.991726	INCREASED IN CONTROL
K19956	rxn02313	0.289586	0.438972	0.106662	0.107549	0.991746	INCREASED IN CONTROL
K00806	rxn04308	0.536774	0.690766	0.959355	0.967318	0.991768	INCREASED IN CONTROL
K01835	rxn00704	0.550257	0.705053	0.986571	0.994677	0.99185	INCREASED IN CONTROL
K01835	rxn02379	0.550257	0.705053	0.986571	0.994677	0.99185	INCREASED IN CONTROL
K01489	rxn01368	0.113067	0.222989	0.934506	0.942167	0.991868	INCREASED IN CONTROL
K01489	rxn11749	0.113067	0.222989	0.934506	0.942167	0.991868	INCREASED IN CONTROL
#N/A	rxn03140	0.835437	0.942158	0.958775	0.966387	0.992123	INCREASED IN CONTROL
K01734	rxn00748	0.518432	0.670105	0.841631	0.848227	0.992224	INCREASED IN CONTROL
#N/A	rxn02569	0.962035	1	0.291689	0.293931	0.992374	INCREASED IN CONTROL
K01758	rxn00742	0.776239	0.90083	0.789666	0.795444	0.992736	INCREASED IN CONTROL
K00943	rxn01517	0.506387	0.657824	0.790311	0.796065	0.992772	INCREASED IN CONTROL
K02225	rxn04384	0.851368	0.953568	0.580375	0.584548	0.992862	INCREASED IN CONTROL
K02225	rxn05054	0.851368	0.953568	0.580375	0.584548	0.992862	INCREASED IN CONTROL
K03439	rxn11550	0.503575	0.654364	0.925691	0.932034	0.993195	INCREASED IN CONTROL
K01929	rxn03141	0.50112	0.651616	0.957779	0.964222	0.993318	INCREASED IN CONTROL
K01973	rxn05841	0.219665	0.357474	0.0293114	0.0295076	0.993349	INCREASED IN CONTROL
K01622	rxn00786	0.740642	0.87009	0.980898	0.987242	0.993574	INCREASED IN CONTROL
K06131	rxn07267	0.648452	0.787022	0.895672	0.901453	0.993587	INCREASED IN CONTROL
K01776	rxn00193	0.215762	0.353256	0.980035	0.98636	0.993587	INCREASED IN CONTROL
K06123	rxn02410	0.261963	0.409672	0.343861	0.346078	0.993593	INCREASED IN CONTROL
K06123	rxn06233	0.261963	0.409672	0.343861	0.346078	0.993593	INCREASED IN CONTROL
K06123	rxn06663	0.261963	0.409672	0.343861	0.346078	0.993593	INCREASED IN CONTROL
K00079	rxn01881	0.716257	0.846871	0.028378	0.0285605	0.993612	INCREASED IN CONTROL
K00079	rxn06412	0.716257	0.846871	0.028378	0.0285605	0.993612	INCREASED IN CONTROL
K01509	rxn00062	0.281365	0.430669	0.966976	0.972995	0.993814	INCREASED IN CONTROL
K00299	rxn03975	0.581933	0.727374	0.858437	0.86374	0.99386	INCREASED IN CONTROL
K03412	rxn06196	0.602089	0.743926	0.946684	0.952438	0.993959	INCREASED IN CONTROL
K01622	rxn01870	0.882537	0.975518	0.980418	0.986345	0.993991	INCREASED IN CONTROL
K01921	rxn00851	0.167397	0.289716	0.985652	0.991559	0.994043	INCREASED IN CONTROL
K00215	rxn02928	0.818289	0.931439	0.921826	0.927346	0.994047	INCREASED IN CONTROL
#N/A	rxn00452	0.855684	0.95666	0.27658	0.278214	0.994128	INCREASED IN CONTROL
#N/A	rxn03387	0.703964	0.839335	0.708623	0.712704	0.994273	INCREASED IN CONTROL
#N/A	rxn11641	0.703964	0.839335	0.708623	0.712704	0.994273	INCREASED IN CONTROL
K01195	rxn06005	0.695405	0.83255	0.706804	0.710722	0.994488	INCREASED IN CONTROL
K01195	rxn11513	0.695405	0.83255	0.706804	0.710722	0.994488	INCREASED IN CONTROL
K01195	rxn11788	0.695405	0.83255	0.706804	0.710722	0.994488	INCREASED IN CONTROL
#N/A	rxn05457	0.59788	0.740922	0.60645	0.609799	0.994508	INCREASED IN CONTROL
K01662	rxn03909	0.172256	0.29428	0.963783	0.969068	0.994546	INCREASED IN CONTROL
K00662	rxn06660	0.664359	0.803445	0.214397	0.215562	0.994597	INCREASED IN CONTROL
K00575	rxn06195	0.725732	0.855542	0.945214	0.950328	0.994619	INCREASED IN CONTROL
K02808	rxn05899	0.913891	0.999867	0.353358	0.355252	0.99467	INCREASED IN CONTROL
K00532	rxn05759	0.638983	0.777677	0.871911	0.876572	0.994683	INCREASED IN CONTROL
K00727	rxn06731	0.492753	0.643537	0.0209409	0.0210471	0.994953	INCREASED IN CONTROL
K03429	rxn06219	0.965983	1	0.731755	0.735429	0.995004	INCREASED IN CONTROL
K01868	rxn06447	0.129438	0.248585	0.989149	0.994094	0.995026	INCREASED IN CONTROL
K01623	rxn01334	0.280629	0.429737	0.983278	0.988115	0.995105	INCREASED IN CONTROL
K03742	rxn01669	0.611319	0.748151	0.948376	0.95288	0.995273	INCREASED IN CONTROL
K00882	rxn01492	0.757331	0.883788	0.605937	0.608804	0.995291	INCREASED IN CONTROL
K10977	rxn10434	0.819573	0.931689	0.141165	0.141831	0.995299	INCREASED IN CONTROL
K10977	rxn11858	0.819573	0.931689	0.141165	0.141831	0.995299	INCREASED IN CONTROL
K10977	rxn11859	0.819573	0.931689	0.141165	0.141831	0.995299	INCREASED IN CONTROL
ec:2.6.1.65	rxn02830	0.130555	0.249472	0.0467045	0.0469243	0.995316	INCREASED IN CONTROL
K13243	rxn14146	0.578165	0.725554	0.21345	0.214416	0.995497	INCREASED IN CONTROL
K21672	rxn02931	0.383245	0.536202	0.973883	0.978011	0.995779	INCREASED IN CONTROL
K01738	rxn00649	0.747723	0.87513	0.960165	0.964176	0.99584	INCREASED IN CONTROL
K01738	rxn02571	0.747723	0.87513	0.960165	0.964176	0.99584	INCREASED IN CONTROL
#N/A	Ex_GLUM	0.742309	0.871346	0.602841	0.605179	0.996136	INCREASED IN CONTROL
#N/A	t_GLUM	0.742309	0.871346	0.602841	0.605179	0.996136	INCREASED IN CONTROL
#N/A	rxn08857	0.967079	1	0.968193	0.971812	0.996276	INCREASED IN CONTROL
K00134	rxn00781	0.961596	1	0.980222	0.983733	0.996431	INCREASED IN CONTROL
K01689	rxn02936	0.370175	0.525909	0.924148	0.927414	0.996479	INCREASED IN CONTROL
K05979	rxn04036	0.4524	0.599925	0.0624136	0.0626332	0.996494	INCREASED IN CONTROL
K00070	rxn02272	0.381446	0.534365	0.0310448	0.0311524	0.996545	INCREASED IN CONTROL
#N/A	rxn07272	0.381446	0.534365	0.0310448	0.0311524	0.996545	INCREASED IN CONTROL
K00819	rxn00467	0.863465	0.961203	0.125269	0.125699	0.996572	INCREASED IN CONTROL
K00819	rxn05981	0.863465	0.961203	0.125269	0.125699	0.996572	INCREASED IN CONTROL
K01129	rxn01352	0.995389	1	0.992836	0.996092	0.996731	INCREASED IN CONTROL
K00907	rxn06325	0.0940807	0.193986	0.0474503	0.0476051	0.996749	INCREASED IN CONTROL
K00688	rxn06096	0.490153	0.640711	0.982038	0.985237	0.996753	INCREASED IN CONTROL
K01689	rxn00459	0.366659	0.523414	0.926702	0.929667	0.996811	INCREASED IN CONTROL
K02083	rxn01747	0.775817	0.900579	0.165842	0.166372	0.996812	INCREASED IN CONTROL
K00816	rxn01735	0.136521	0.25174	0.985996	0.98909	0.996872	INCREASED IN CONTROL
K01916	rxn00138	0.385953	0.538106	0.458299	0.459734	0.996879	INCREASED IN CONTROL
#N/A	rxn08114	0.778348	0.901612	0.165868	0.166382	0.996912	INCREASED IN CONTROL
K00857	rxn01518	0.114193	0.225108	0.99122	0.994283	0.99692	INCREASED IN CONTROL
K00518	rxn00206	0.38837	0.540526	0.913069	0.915783	0.997036	INCREASED IN CONTROL
K00876	rxn00365	0.70519	0.840531	0.973842	0.97671	0.997063	INCREASED IN CONTROL
K00690	rxn00577	0.917821	1	0.211772	0.212389	0.997093	INCREASED IN CONTROL
K00661	rxn01133	0.150383	0.270051	0.926105	0.928801	0.997097	INCREASED IN CONTROL
#N/A	rxn08607	0.150383	0.270051	0.926105	0.928801	0.997097	INCREASED IN CONTROL
K10215	rxn07627	0.103674	0.209253	0.00151017	0.00151438	0.99722	INCREASED IN CONTROL
K10215	rxn07628	0.103674	0.209253	0.00151017	0.00151438	0.99722	INCREASED IN CONTROL
K00756	rxn01366	0.972564	1	0.952979	0.955618	0.997238	INCREASED IN CONTROL
K01081	rxn00363	0.152738	0.273276	0.978082	0.980691	0.997339	INCREASED IN CONTROL
K00876	rxn00709	0.608235	0.745831	0.977158	0.979695	0.997411	INCREASED IN CONTROL
K00760	rxn11765	0.315643	0.469566	0.956785	0.95913	0.997555	INCREASED IN CONTROL
K00760	rxn11766	0.315643	0.469566	0.956785	0.95913	0.997555	INCREASED IN CONTROL
K00760	rxn11773	0.315643	0.469566	0.956785	0.95913	0.997555	INCREASED IN CONTROL
K01902	rxn01731	0.849211	0.952816	0.191193	0.191661	0.997558	INCREASED IN CONTROL
K01902	rxn00285	0.849211	0.952816	0.191336	0.19178	0.997683	INCREASED IN CONTROL
#N/A	rxn01741	0.230176	0.372279	0.959849	0.962073	0.997688	INCREASED IN CONTROL
K01459	rxn06123	0.764038	0.890432	0.0412877	0.0413814	0.997736	INCREASED IN CONTROL
#N/A	rxn00646	0.60785	0.745775	0.170983	0.171367	0.997759	INCREASED IN CONTROL
K00876	rxn00368	0.952828	1	0.967179	0.969311	0.997801	INCREASED IN CONTROL
K00876	rxn00369	0.952828	1	0.967179	0.969311	0.997801	INCREASED IN CONTROL
K00876	rxn00707	0.952828	1	0.967179	0.969311	0.997801	INCREASED IN CONTROL
K00876	rxn00712	0.952828	1	0.967179	0.969311	0.997801	INCREASED IN CONTROL
K00876	rxn00713	0.952828	1	0.967179	0.969311	0.997801	INCREASED IN CONTROL
K00876	rxn00715	0.952828	1	0.967179	0.969311	0.997801	INCREASED IN CONTROL
K00876	rxn01510	0.952828	1	0.967179	0.969311	0.997801	INCREASED IN CONTROL
K00876	rxn01679	0.952828	1	0.967179	0.969311	0.997801	INCREASED IN CONTROL
K00876	rxn01706	0.952828	1	0.967179	0.969311	0.997801	INCREASED IN CONTROL
K00876	rxn11760	0.952828	1	0.967179	0.969311	0.997801	INCREASED IN CONTROL
K00527	rxn05234	0.977313	1	0.995566	0.997746	0.997815	INCREASED IN CONTROL
K00527	rxn05236	0.977313	1	0.995566	0.997746	0.997815	INCREASED IN CONTROL
K00527	rxn06648	0.977313	1	0.995566	0.997746	0.997815	INCREASED IN CONTROL
K00816	rxn01435	0.599026	0.74178	0.12857	0.128839	0.99791	INCREASED IN CONTROL
K00816	rxn02912	0.599026	0.74178	0.12857	0.128839	0.99791	INCREASED IN CONTROL
K00789	rxn03264	0.0632401	0.146318	0.968101	0.970015	0.998027	INCREASED IN CONTROL
K01892	rxn06439	0.250668	0.395527	0.990389	0.99232	0.998054	INCREASED IN CONTROL
K01431	rxn00654	0.892536	0.983356	0.473183	0.474079	0.99811	INCREASED IN CONTROL
K01431	rxn03188	0.892536	0.983356	0.473183	0.474079	0.99811	INCREASED IN CONTROL
#N/A	Ex_H2	0.140421	0.257634	0.971199	0.973022	0.998127	INCREASED IN CONTROL
#N/A	t_H2	0.140421	0.257634	0.971199	0.973022	0.998127	INCREASED IN CONTROL
K01745	rxn00867	0.930933	1	0.401108	0.401854	0.998144	INCREASED IN CONTROL
K00099	rxn03958	0.378758	0.533448	0.938935	0.940579	0.998252	INCREASED IN CONTROL
#N/A	rxn00768	0.873859	0.968079	0.0859829	0.0861321	0.998268	INCREASED IN CONTROL
#N/A	rxn00769	0.873859	0.968079	0.0859829	0.0861321	0.998268	INCREASED IN CONTROL
K00876	rxn01370	0.772025	0.897599	0.967727	0.969363	0.998313	INCREASED IN CONTROL
K00760	rxn00836	0.741477	0.870834	0.980572	0.982218	0.998325	INCREASED IN CONTROL
K01699	rxn01709	0.358249	0.513319	0.097826	0.0979847	0.99838	INCREASED IN CONTROL
K00590	rxn06293	0.514874	0.666553	0.399974	0.400597	0.998445	INCREASED IN CONTROL
K00972	rxn00293	0.844845	0.948643	0.990505	0.991835	0.998659	INCREASED IN CONTROL
K00604	rxn06538	0.389885	0.54187	0.982833	0.984108	0.998704	INCREASED IN CONTROL
K01823	rxn00830	0.126543	0.243984	0.988244	0.989515	0.998716	INCREASED IN CONTROL
#N/A	rxn09486	0.0180902	0.055534	0.943868	0.945053	0.998746	INCREASED IN CONTROL
K01424	rxn07056	0.0120748	0.0417632	0.99445	0.995688	0.998756	INCREASED IN CONTROL
K00759	rxn00139	0.219355	0.357275	0.978041	0.979251	0.998765	INCREASED IN CONTROL
K00288	rxn01211	0.908655	0.99637	0.98432	0.985496	0.998807	INCREASED IN CONTROL
K01874	rxn06443	0.00695803	0.0273103	0.995078	0.99625	0.998824	INCREASED IN CONTROL
K01626	rxn01332	0.0658367	0.14957	0.997192	0.998258	0.998932	INCREASED IN CONTROL
#N/A	rxn07292	0.275781	0.425008	0.911823	0.912777	0.998955	INCREASED IN CONTROL
K06928	rxn00436	0.287835	0.437223	0.985621	0.986632	0.998975	INCREASED IN CONTROL
K01939	rxn00838	0.240379	0.384256	0.943243	0.944198	0.998989	INCREASED IN CONTROL
K01964	rxn01355	0.550281	0.705053	0.864565	0.865421	0.999011	INCREASED IN CONTROL
K01006	rxn00151	0.473188	0.622422	0.9301	0.931011	0.999021	INCREASED IN CONTROL
#N/A	rxn06459	0.796978	0.912374	0.57021	0.570767	0.999024	INCREASED IN CONTROL
K00288	rxn00907	0.778348	0.901612	0.984057	0.985016	0.999026	INCREASED IN CONTROL
K20860	rxn05039	0.962035	1	0.985581	0.986519	0.999049	INCREASED IN CONTROL
#N/A	rxn09952	0.426036	0.57898	0.948332	0.949189	0.999098	INCREASED IN CONTROL
K01082	rxn00360	0.454721	0.601551	0.987178	0.988013	0.999154	INCREASED IN CONTROL
K13311	rxn14328	0.63977	0.778204	0.168296	0.168438	0.999158	INCREASED IN CONTROL
#N/A	rxn08929	0.219511	0.357396	0.997702	0.998541	0.99916	INCREASED IN CONTROL
#N/A	rxn10052	0.419032	0.57421	0.990857	0.991677	0.999173	INCREASED IN CONTROL
K03783	rxn01859	0.775817	0.900579	0.988357	0.989159	0.999189	INCREASED IN CONTROL
K06446	rxn04752	0.58231	0.727603	0.259851	0.260061	0.999193	INCREASED IN CONTROL
K01735	rxn02212	0.686139	0.824116	0.998903	0.999702	0.999201	INCREASED IN CONTROL
K00942	rxn00239	0.106351	0.21341	0.998799	0.999592	0.999207	INCREASED IN CONTROL
K03783	rxn01684	0.840596	0.944385	0.985961	0.986712	0.999239	INCREASED IN CONTROL
K01928	rxn02011	0.828438	0.936105	0.998902	0.999654	0.999248	INCREASED IN CONTROL
K01924	rxn02286	0.828438	0.936105	0.998902	0.999654	0.999248	INCREASED IN CONTROL
#N/A	Ex_D-Glutamate	0.558936	0.713232	0.998947	0.999698	0.999248	INCREASED IN CONTROL
K01925	rxn02008	0.558936	0.713232	0.998947	0.999698	0.999248	INCREASED IN CONTROL
#N/A	t_D-Glutamate	0.558936	0.713232	0.998947	0.999698	0.999248	INCREASED IN CONTROL
#N/A	Ex_Amylose	0.0109994	0.0385286	0.995374	0.996113	0.999258	INCREASED IN CONTROL
#N/A	t_Amylose	0.0109994	0.0385286	0.995374	0.996113	0.999258	INCREASED IN CONTROL
#N/A	rxn10003	0.00265664	0.013226	0.998165	0.998901	0.999263	INCREASED IN CONTROL
#N/A	rxn09502	0.475227	0.624731	0.961168	0.961863	0.999277	INCREASED IN CONTROL
K00548	rxn00693	0.235781	0.377869	0.958223	0.95891	0.999283	INCREASED IN CONTROL
#N/A	rxn08926	0.253567	0.39924	0.997051	0.997756	0.999293	INCREASED IN CONTROL
#N/A	rxn08928	0.253567	0.39924	0.997051	0.997756	0.999293	INCREASED IN CONTROL
#N/A	rxn02303	0.637411	0.776623	0.265343	0.265523	0.999324	INCREASED IN CONTROL
K01208	rxn06316	0.892101	0.983356	0.830195	0.830748	0.999334	INCREASED IN CONTROL
K01792	rxn01977	0.0145395	0.0472748	0.989988	0.990643	0.999339	INCREASED IN CONTROL
K01081	rxn00913	0.155122	0.276415	0.983468	0.984094	0.999364	INCREASED IN CONTROL
K06043	rxn06298	0.970809	1	0.987438	0.988059	0.999371	INCREASED IN CONTROL
K01810	rxn02380	0.0151292	0.0487002	0.989726	0.990335	0.999386	INCREASED IN CONTROL
#N/A	Ex_Acetaldehyde	0.136669	0.2518	0.99686	0.997466	0.999392	INCREASED IN CONTROL
#N/A	t_Acetaldehyde	0.136669	0.2518	0.99686	0.997466	0.999392	INCREASED IN CONTROL
#N/A	rxn05012	0.793582	0.910145	0.13812	0.138199	0.999427	INCREASED IN CONTROL
K03783	rxn01646	0.853957	0.955702	0.985805	0.986357	0.999441	INCREASED IN CONTROL
K03783	rxn01138	0.861302	0.960742	0.985802	0.98635	0.999445	INCREASED IN CONTROL
K03783	rxn01358	0.861302	0.960742	0.985802	0.98635	0.999445	INCREASED IN CONTROL
K03783	rxn01647	0.861302	0.960742	0.985802	0.98635	0.999445	INCREASED IN CONTROL
K03783	rxn01649	0.861302	0.960742	0.985802	0.98635	0.999445	INCREASED IN CONTROL
#N/A	rxn05939	0.0996116	0.20301	0.93447	0.934953	0.999483	INCREASED IN CONTROL
#N/A	rxn02875	0.120395	0.234287	0.999132	0.999637	0.999495	INCREASED IN CONTROL
K01843	rxn00321	0.835007	0.942158	0.309772	0.309922	0.999516	INCREASED IN CONTROL
#N/A	rxn03891	0.32855	0.481596	0.890962	0.891376	0.999536	INCREASED IN CONTROL
K03783	rxn01446	0.314272	0.46816	0.998656	0.999102	0.999554	INCREASED IN CONTROL
K00457	rxn01827	0.659172	0.797831	0.145227	0.145285	0.999599	INCREASED IN CONTROL
#N/A	Ex_NAcetylDglucosamine	0.00932672	0.0342525	0.991293	0.991684	0.999606	INCREASED IN CONTROL
#N/A	t_NAcetylDglucosamine	0.00932672	0.0342525	0.991293	0.991684	0.999606	INCREASED IN CONTROL
K03783	rxn01548	0.475558	0.624979	0.9919	0.992239	0.999658	INCREASED IN CONTROL
#N/A	Ex_Maltose	0.000652483	0.00483927	0.998345	0.998681	0.999663	INCREASED IN CONTROL
#N/A	t_Maltose	0.000652483	0.00483927	0.998345	0.998681	0.999663	INCREASED IN CONTROL
#N/A	Ex_Amylotriose	0.837586	0.942177	0.955654	0.955948	0.999693	INCREASED IN CONTROL
#N/A	Ex_Maltohexaose	0.837586	0.942177	0.955654	0.955948	0.999693	INCREASED IN CONTROL
#N/A	rxn08126	0.837586	0.942177	0.955654	0.955948	0.999693	INCREASED IN CONTROL
#N/A	rxn08127	0.837586	0.942177	0.955654	0.955948	0.999693	INCREASED IN CONTROL
#N/A	rxn08128	0.837586	0.942177	0.955654	0.955948	0.999693	INCREASED IN CONTROL
#N/A	rxn08129	0.837586	0.942177	0.955654	0.955948	0.999693	INCREASED IN CONTROL
#N/A	t_Amylotriose	0.837586	0.942177	0.955654	0.955948	0.999693	INCREASED IN CONTROL
#N/A	t_Maltohexaose	0.837586	0.942177	0.955654	0.955948	0.999693	INCREASED IN CONTROL
#N/A	Ex_Thiamin	0.74541	0.873389	0.999694	0.999994	0.9997	INCREASED IN CONTROL
#N/A	t_Thiamin	0.74541	0.873389	0.999694	0.999994	0.9997	INCREASED IN CONTROL
#N/A	t_Glycerol-3-phosphate	0.00564617	0.0235266	0.999742	1	0.999742	INCREASED IN CONTROL
K01077	rxn01539	0.172311	0.29428	0.999685	0.999938	0.999747	INCREASED IN CONTROL
K01446	rxn14346	0.240268	0.384219	0.999115	0.99935	0.999765	INCREASED IN CONTROL
#N/A	Ex_H2S	0.0513133	0.123738	0.999765	1	0.999765	INCREASED IN CONTROL
#N/A	t_H2S	0.0513133	0.123738	0.999765	1	0.999765	INCREASED IN CONTROL
K01810	rxn00558	0.00434238	0.019243	0.989547	0.989756	0.999789	INCREASED IN CONTROL
#N/A	Ex_XAN	0.754185	0.880584	0.999701	0.999895	0.999807	INCREASED IN CONTROL
#N/A	t_XAN	0.754185	0.880584	0.999701	0.999895	0.999807	INCREASED IN CONTROL
#N/A	Ex_Adenosine	0.593783	0.738549	0.999347	0.999518	0.999829	INCREASED IN CONTROL
#N/A	t_Adenosine	0.593783	0.738549	0.999347	0.999518	0.999829	INCREASED IN CONTROL
#N/A	Ex_Uracil	0.0399	0.102004	0.999541	0.999708	0.999833	INCREASED IN CONTROL
#N/A	t_Uracil	0.0399	0.102004	0.999541	0.999708	0.999833	INCREASED IN CONTROL
#N/A	rxn06937	0.0513133	0.123738	0.999867	1	0.999867	INCREASED IN CONTROL
K00764	rxn00790	0.332571	0.485385	0.999885	1	0.999885	INCREASED IN CONTROL
#N/A	rxn02285	0.332571	0.485385	0.999885	1	0.999885	INCREASED IN CONTROL
#N/A	rxn05740	0.806337	0.921648	0.973371	0.973472	0.999896	INCREASED IN CONTROL
#N/A	rxn00778	0.00723493	0.028296	0.997223	0.99732	0.999903	INCREASED IN CONTROL
#N/A	Ex_Nicotinamide	0.420142	0.575192	0.99584	0.995932	0.999907	INCREASED IN CONTROL
#N/A	t_Nicotinamide	0.420142	0.575192	0.99584	0.995932	0.999907	INCREASED IN CONTROL
#N/A	rxn10363	0.816579	0.930211	0.973352	0.973439	0.999911	INCREASED IN CONTROL
#N/A	rxn10192	0.0674985	0.151235	0.981862	0.981945	0.999915	INCREASED IN CONTROL
#N/A	rxn10289	0.0674985	0.151235	0.981862	0.981945	0.999915	INCREASED IN CONTROL
#N/A	rxn10290	0.0674985	0.151235	0.981862	0.981945	0.999915	INCREASED IN CONTROL
#N/A	rxn10291	0.0674985	0.151235	0.981862	0.981945	0.999915	INCREASED IN CONTROL
#N/A	rxn10292	0.0674985	0.151235	0.981862	0.981945	0.999915	INCREASED IN CONTROL
#N/A	rxn10293	0.0674985	0.151235	0.981862	0.981945	0.999915	INCREASED IN CONTROL
#N/A	rxn10294	0.0674985	0.151235	0.981862	0.981945	0.999915	INCREASED IN CONTROL
#N/A	rxn10295	0.0674985	0.151235	0.981862	0.981945	0.999915	INCREASED IN CONTROL
#N/A	rxn10296	0.0674985	0.151235	0.981862	0.981945	0.999915	INCREASED IN CONTROL
#N/A	rxn10297	0.0674985	0.151235	0.981862	0.981945	0.999915	INCREASED IN CONTROL
K01872	rxn06300	0.489673	0.640275	0.998365	0.998449	0.999916	INCREASED IN CONTROL
#N/A	Ex_Folate	0.277433	0.426706	0.999874	0.999952	0.999922	INCREASED IN CONTROL
#N/A	rxn14120	0.277433	0.426706	0.999874	0.999952	0.999922	INCREASED IN CONTROL
#N/A	t_Folate	0.277433	0.426706	0.999874	0.999952	0.999922	INCREASED IN CONTROL
#N/A	Ex_Niacin	0.129087	0.248127	0.999551	0.999589	0.999962	INCREASED IN CONTROL
#N/A	t_Niacin	0.129087	0.248127	0.999551	0.999589	0.999962	INCREASED IN CONTROL
#N/A	rxn00143	0.454584	0.601551	0.999973	0.99999	0.999983	INCREASED IN CONTROL
#N/A	rxn00955	0.454584	0.601551	0.999973	0.99999	0.999983	INCREASED IN CONTROL
#N/A	Ex_Inosine	0.49783	0.648813	0.999324	0.999328	0.999996	INCREASED IN CONTROL
#N/A	t_Inosine	0.49783	0.648813	0.999324	0.999328	0.999996	INCREASED IN CONTROL
#N/A	rxn10060	0.69768	0.833878	0.999997	0.999998	0.999998	INCREASED IN CONTROL
#N/A	rxn00337	0.343365	0.494086	0.999999	1	0.999999	INCREASED IN CONTROL
#N/A	rxn01643	0.343365	0.494086	0.999999	1	0.999999	INCREASED IN CONTROL
#N/A	Ex_Acetate	NA	NA	1	1	1	INCREASED IN CONTROL
#N/A	Ex_Adenine	NA	NA	1	1	1	INCREASED IN CONTROL
#N/A	Ex_AMP	NA	NA	1	1	1	INCREASED IN CONTROL
#N/A	Ex_Biomass	NA	NA	1	1	1	INCREASED IN CONTROL
#N/A	Ex_Ca2+	NA	NA	1	1	1	INCREASED IN CONTROL
#N/A	Ex_Cl	NA	NA	1	1	1	INCREASED IN CONTROL
#N/A	Ex_CO2	NA	NA	1	1	1	INCREASED IN CONTROL
#N/A	Ex_Co2+	NA	NA	1	1	1	INCREASED IN CONTROL
#N/A	Ex_Cu2+	NA	NA	1	1	1	INCREASED IN CONTROL
#N/A	Ex_DAlanine	NA	NA	1	1	1	INCREASED IN CONTROL
#N/A	Ex_Deoxyguanosine	NA	NA	1	1	1	INCREASED IN CONTROL
#N/A	Ex_DRibose	NA	NA	1	1	1	INCREASED IN CONTROL
#N/A	Ex_Fe2	NA	NA	1	1	1	INCREASED IN CONTROL
#N/A	Ex_fe3	NA	NA	1	1	1	INCREASED IN CONTROL
#N/A	Ex_Formate	NA	NA	1	1	1	INCREASED IN CONTROL
#N/A	Ex_Glycerol	NA	NA	1	1	1	INCREASED IN CONTROL
#N/A	Ex_Glycine	NA	NA	1	1	1	INCREASED IN CONTROL
#N/A	Ex_GSH	NA	NA	1	1	1	INCREASED IN CONTROL
#N/A	Ex_Guanine	NA	NA	1	1	1	INCREASED IN CONTROL
#N/A	Ex_H+	NA	NA	1	1	1	INCREASED IN CONTROL
#N/A	Ex_H2O	NA	NA	1	1	1	INCREASED IN CONTROL
#N/A	Ex_H2O2	NA	NA	1	1	1	INCREASED IN CONTROL
#N/A	Ex_Heme	NA	NA	1	1	1	INCREASED IN CONTROL
#N/A	Ex_Homocysteine	NA	NA	1	1	1	INCREASED IN CONTROL
#N/A	Ex_Isovaleric_acid	NA	NA	1	1	1	INCREASED IN CONTROL
#N/A	Ex_LAlanine	NA	NA	1	1	1	INCREASED IN CONTROL
#N/A	Ex_LArginine	NA	NA	1	1	1	INCREASED IN CONTROL
#N/A	Ex_LAsparagine	NA	NA	1	1	1	INCREASED IN CONTROL
#N/A	Ex_LAspartate	NA	NA	1	1	1	INCREASED IN CONTROL
#N/A	Ex_LCysteine	NA	NA	1	1	1	INCREASED IN CONTROL
#N/A	Ex_LGlutamate	NA	NA	1	1	1	INCREASED IN CONTROL
#N/A	Ex_LGlutamine	NA	NA	1	1	1	INCREASED IN CONTROL
#N/A	Ex_LHistidine	NA	NA	1	1	1	INCREASED IN CONTROL
#N/A	Ex_LIsoleucine	NA	NA	1	1	1	INCREASED IN CONTROL
#N/A	Ex_LLeucine	NA	NA	1	1	1	INCREASED IN CONTROL
#N/A	Ex_LLysine	NA	NA	1	1	1	INCREASED IN CONTROL
#N/A	Ex_LMethionine	NA	NA	1	1	1	INCREASED IN CONTROL
#N/A	Ex_LPhenylalanine	NA	NA	1	1	1	INCREASED IN CONTROL
#N/A	Ex_LProline	NA	NA	1	1	1	INCREASED IN CONTROL
#N/A	Ex_L-Serine	NA	NA	1	1	1	INCREASED IN CONTROL
#N/A	Ex_LThreonine	NA	NA	1	1	1	INCREASED IN CONTROL
#N/A	Ex_LTryptophan	NA	NA	1	1	1	INCREASED IN CONTROL
#N/A	Ex_LTyrosine	NA	NA	1	1	1	INCREASED IN CONTROL
#N/A	Ex_LValine	NA	NA	1	1	1	INCREASED IN CONTROL
#N/A	Ex_Mg	NA	NA	1	1	1	INCREASED IN CONTROL
#N/A	Ex_Mn2+	NA	NA	1	1	1	INCREASED IN CONTROL
#N/A	Ex_NH3	NA	NA	1	1	1	INCREASED IN CONTROL
#N/A	Ex_O2	NA	NA	1	1	1	INCREASED IN CONTROL
#N/A	Ex_PAN	NA	NA	1	1	1	INCREASED IN CONTROL
#N/A	Ex_Phosphate	NA	NA	1	1	1	INCREASED IN CONTROL
#N/A	Ex_PPi	NA	NA	1	1	1	INCREASED IN CONTROL
#N/A	Ex_Putrescine	NA	NA	1	1	1	INCREASED IN CONTROL
#N/A	Ex_Riboflavin	NA	NA	1	1	1	INCREASED IN CONTROL
#N/A	Ex_Siroheme	NA	NA	1	1	1	INCREASED IN CONTROL
#N/A	Ex_Spermidine	NA	NA	1	1	1	INCREASED IN CONTROL
#N/A	Ex_Sulfate	NA	NA	1	1	1	INCREASED IN CONTROL
#N/A	Ex_Sulfite	NA	NA	1	1	1	INCREASED IN CONTROL
#N/A	Ex_Zn2+	NA	NA	1	1	1	INCREASED IN CONTROL
#N/A	rxn00029	NA	NA	1	1	1	INCREASED IN CONTROL
#N/A	rxn00060	NA	NA	1	1	1	INCREASED IN CONTROL
#N/A	rxn00100	NA	NA	1	1	1	INCREASED IN CONTROL
#N/A	rxn00119	NA	NA	1	1	1	INCREASED IN CONTROL
#N/A	rxn00126	NA	NA	1	1	1	INCREASED IN CONTROL
#N/A	rxn00461	NA	NA	1	1	1	INCREASED IN CONTROL
#N/A	rxn00770	NA	NA	1	1	1	INCREASED IN CONTROL
#N/A	rxn00829	NA	NA	1	1	1	INCREASED IN CONTROL
#N/A	rxn01207_1	NA	NA	1	1	1	INCREASED IN CONTROL
#N/A	rxn01213	NA	NA	1	1	1	INCREASED IN CONTROL
#N/A	rxn01255	NA	NA	1	1	1	INCREASED IN CONTROL
#N/A	rxn01466	NA	NA	1	1	1	INCREASED IN CONTROL
#N/A	rxn01513	NA	NA	1	1	1	INCREASED IN CONTROL
#N/A	rxn01644	NA	NA	1	1	1	INCREASED IN CONTROL
#N/A	rxn01739	NA	NA	1	1	1	INCREASED IN CONTROL
#N/A	rxn01972	NA	NA	1	1	1	INCREASED IN CONTROL
#N/A	rxn01974	NA	NA	1	1	1	INCREASED IN CONTROL
#N/A	rxn02155	NA	NA	1	1	1	INCREASED IN CONTROL
#N/A	rxn02175	NA	NA	1	1	1	INCREASED IN CONTROL
#N/A	rxn02264	NA	NA	1	1	1	INCREASED IN CONTROL
#N/A	rxn02305	NA	NA	1	1	1	INCREASED IN CONTROL
#N/A	rxn02322	NA	NA	1	1	1	INCREASED IN CONTROL
#N/A	rxn02476	NA	NA	1	1	1	INCREASED IN CONTROL
#N/A	rxn02895	NA	NA	1	1	1	INCREASED IN CONTROL
#N/A	rxn02937	NA	NA	1	1	1	INCREASED IN CONTROL
#N/A	rxn03030	NA	NA	1	1	1	INCREASED IN CONTROL
#N/A	rxn03084	NA	NA	1	1	1	INCREASED IN CONTROL
#N/A	rxn03086	NA	NA	1	1	1	INCREASED IN CONTROL
#N/A	rxn03108	NA	NA	1	1	1	INCREASED IN CONTROL
#N/A	rxn03164	NA	NA	1	1	1	INCREASED IN CONTROL
#N/A	rxn03408	NA	NA	1	1	1	INCREASED IN CONTROL
#N/A	rxn03638	NA	NA	1	1	1	INCREASED IN CONTROL
#N/A	rxn03901	NA	NA	1	1	1	INCREASED IN CONTROL
#N/A	rxn03904	NA	NA	1	1	1	INCREASED IN CONTROL
#N/A	rxn08173	NA	NA	1	1	1	INCREASED IN CONTROL
#N/A	rxn08889	NA	NA	1	1	1	INCREASED IN CONTROL
#N/A	rxn08890	NA	NA	1	1	1	INCREASED IN CONTROL
#N/A	rxn08891	NA	NA	1	1	1	INCREASED IN CONTROL
#N/A	rxn08892	NA	NA	1	1	1	INCREASED IN CONTROL
#N/A	rxn08893	NA	NA	1	1	1	INCREASED IN CONTROL
#N/A	rxn08894	NA	NA	1	1	1	INCREASED IN CONTROL
#N/A	rxn08897	NA	NA	1	1	1	INCREASED IN CONTROL
#N/A	rxn08958	NA	NA	1	1	1	INCREASED IN CONTROL
#N/A	rxn09235	NA	NA	1	1	1	INCREASED IN CONTROL
#N/A	rxn09237	NA	NA	1	1	1	INCREASED IN CONTROL
#N/A	rxn11007	NA	NA	1	1	1	INCREASED IN CONTROL
#N/A	rxn12218	NA	NA	1	1	1	INCREASED IN CONTROL
#N/A	rxn12221	NA	NA	1	1	1	INCREASED IN CONTROL
#N/A	rxn12510	NA	NA	1	1	1	INCREASED IN CONTROL
#N/A	rxn13936	NA	NA	1	1	1	INCREASED IN CONTROL
#N/A	rxn90005	NA	NA	1	1	1	INCREASED IN CONTROL
#N/A	t_Acetate	NA	NA	1	1	1	INCREASED IN CONTROL
#N/A	t_Adenine	NA	NA	1	1	1	INCREASED IN CONTROL
#N/A	t_AMP	NA	NA	1	1	1	INCREASED IN CONTROL
#N/A	t_Biomass	NA	NA	1	1	1	INCREASED IN CONTROL
#N/A	t_Ca2+	NA	NA	1	1	1	INCREASED IN CONTROL
#N/A	t_Chorismate	NA	NA	1	1	1	INCREASED IN CONTROL
#N/A	t_Cl	NA	NA	1	1	1	INCREASED IN CONTROL
#N/A	t_CO2	NA	NA	1	1	1	INCREASED IN CONTROL
#N/A	t_Co2+	NA	NA	1	1	1	INCREASED IN CONTROL
#N/A	t_Cu2+	NA	NA	1	1	1	INCREASED IN CONTROL
#N/A	t_DAlanine	NA	NA	1	1	1	INCREASED IN CONTROL
#N/A	t_Deoxyguanosine	NA	NA	1	1	1	INCREASED IN CONTROL
#N/A	t_DRibose	NA	NA	1	1	1	INCREASED IN CONTROL
#N/A	t_Fe2	NA	NA	1	1	1	INCREASED IN CONTROL
#N/A	t_fe3	NA	NA	1	1	1	INCREASED IN CONTROL
#N/A	t_Formate	NA	NA	1	1	1	INCREASED IN CONTROL
#N/A	t_Glycerol	NA	NA	1	1	1	INCREASED IN CONTROL
#N/A	t_Glycine	NA	NA	1	1	1	INCREASED IN CONTROL
#N/A	t_GSH	NA	NA	1	1	1	INCREASED IN CONTROL
#N/A	t_Guanine	NA	NA	1	1	1	INCREASED IN CONTROL
#N/A	t_H+	NA	NA	1	1	1	INCREASED IN CONTROL
#N/A	t_H2O	NA	NA	1	1	1	INCREASED IN CONTROL
#N/A	t_H2O2	NA	NA	1	1	1	INCREASED IN CONTROL
#N/A	t_Heme	NA	NA	1	1	1	INCREASED IN CONTROL
#N/A	t_Homocysteine	NA	NA	1	1	1	INCREASED IN CONTROL
#N/A	t_Isovaleric_acid	NA	NA	1	1	1	INCREASED IN CONTROL
#N/A	t_LAlanine	NA	NA	1	1	1	INCREASED IN CONTROL
#N/A	t_LArginine	NA	NA	1	1	1	INCREASED IN CONTROL
#N/A	t_LAsparagine	NA	NA	1	1	1	INCREASED IN CONTROL
#N/A	t_LAspartate	NA	NA	1	1	1	INCREASED IN CONTROL
#N/A	t_LCysteine	NA	NA	1	1	1	INCREASED IN CONTROL
#N/A	t_LGlutamate	NA	NA	1	1	1	INCREASED IN CONTROL
#N/A	t_LGlutamine	NA	NA	1	1	1	INCREASED IN CONTROL
#N/A	t_LHistidine	NA	NA	1	1	1	INCREASED IN CONTROL
#N/A	t_LIsoleucine	NA	NA	1	1	1	INCREASED IN CONTROL
#N/A	t_LLeucine	NA	NA	1	1	1	INCREASED IN CONTROL
#N/A	t_LLysine	NA	NA	1	1	1	INCREASED IN CONTROL
#N/A	t_LMethionine	NA	NA	1	1	1	INCREASED IN CONTROL
#N/A	t_LPhenylalanine	NA	NA	1	1	1	INCREASED IN CONTROL
#N/A	t_LProline	NA	NA	1	1	1	INCREASED IN CONTROL
#N/A	t_L-Serine	NA	NA	1	1	1	INCREASED IN CONTROL
#N/A	t_LThreonine	NA	NA	1	1	1	INCREASED IN CONTROL
#N/A	t_LTryptophan	NA	NA	1	1	1	INCREASED IN CONTROL
#N/A	t_LTyrosine	NA	NA	1	1	1	INCREASED IN CONTROL
#N/A	t_LValine	NA	NA	1	1	1	INCREASED IN CONTROL
#N/A	t_meso-2,6-Diaminopimelate	NA	NA	1	1	1	INCREASED IN CONTROL
#N/A	t_Mg	NA	NA	1	1	1	INCREASED IN CONTROL
#N/A	t_Mn2+	NA	NA	1	1	1	INCREASED IN CONTROL
#N/A	t_NH3	NA	NA	1	1	1	INCREASED IN CONTROL
#N/A	t_O2	NA	NA	1	1	1	INCREASED IN CONTROL
#N/A	t_PAN	NA	NA	1	1	1	INCREASED IN CONTROL
#N/A	t_Phosphate	NA	NA	1	1	1	INCREASED IN CONTROL
#N/A	t_PPi	NA	NA	1	1	1	INCREASED IN CONTROL
#N/A	t_Putrescine	NA	NA	1	1	1	INCREASED IN CONTROL
#N/A	t_Pyridoxal phosphate	NA	NA	1	1	1	INCREASED IN CONTROL
#N/A	t_Riboflavin	NA	NA	1	1	1	INCREASED IN CONTROL
#N/A	t_Siroheme	NA	NA	1	1	1	INCREASED IN CONTROL
#N/A	t_Spermidine	NA	NA	1	1	1	INCREASED IN CONTROL
#N/A	t_Sulfate	NA	NA	1	1	1	INCREASED IN CONTROL
#N/A	t_Sulfite	NA	NA	1	1	1	INCREASED IN CONTROL
#N/A	t_Zn2+	NA	NA	1	1	1	INCREASED IN CONTROL
#N/A	Ex_Deoxyuridine	0.529406	0.683286	0.999999	0.999998	1	INCREASED IN CASE
#N/A	t_Deoxyuridine	0.529406	0.683286	0.999999	0.999998	1	INCREASED IN CASE
#N/A	Ex_Deoxyinosine	0.470665	0.61966	0.999319	0.999317	1	INCREASED IN CASE
#N/A	t_Deoxyinosine	0.470665	0.61966	0.999319	0.999317	1	INCREASED IN CASE
K10251	rxn07573	0.739186	0.868841	0.998814	0.998788	1.00003	INCREASED IN CASE
K18383	rxn04024	0.366724	0.523414	0.000153334	0.000153329	1.00004	INCREASED IN CASE
K18383	rxn04025	0.366724	0.523414	0.000153334	0.000153329	1.00004	INCREASED IN CASE
#N/A	rxn12677	0.366724	0.523414	0.000153334	0.000153329	1.00004	INCREASED IN CASE
#N/A	rxn00917	0.709556	0.840531	0.999986	0.999948	1.00004	INCREASED IN CASE
#N/A	rxn00412	0.421336	0.575239	0.999999	0.999961	1.00004	INCREASED IN CASE
K00215	rxn02929	0.191605	0.320875	0.999931	0.999892	1.00004	INCREASED IN CASE
K00942	rxn01509	0.139595	0.256762	0.989618	0.98957	1.00005	INCREASED IN CASE
#N/A	Ex_HYXN	0.0647935	0.148708	0.999922	0.999874	1.00005	INCREASED IN CASE
#N/A	t_HYXN	0.0647935	0.148708	0.999922	0.999874	1.00005	INCREASED IN CASE
K00756	rxn01799	0.354426	0.509002	0.998691	0.99864	1.00005	INCREASED IN CASE
K01598	rxn02341	0.0696102	0.155333	0.99995	0.999893	1.00006	INCREASED IN CASE
#N/A	Ex_D-Glucose	0.154447	0.275548	0.999947	0.999862	1.00009	INCREASED IN CASE
#N/A	t_D-Glucose	0.154447	0.275548	0.999947	0.999862	1.00009	INCREASED IN CASE
K01802	rxn06633	0.203355	0.335475	0.999914	0.999817	1.0001	INCREASED IN CASE
#N/A	Ex_Ubiquinone-8	0.0250561	0.0710689	0.999717	0.999619	1.0001	INCREASED IN CASE
#N/A	t_Ubiquinone-8	0.0250561	0.0710689	0.999717	0.999619	1.0001	INCREASED IN CASE
#N/A	Ex_5Deoxyadenosine	0.163806	0.284171	0.999572	0.999457	1.00011	INCREASED IN CASE
#N/A	t_5Deoxyadenosine	0.163806	0.284171	0.999572	0.999457	1.00011	INCREASED IN CASE
#N/A	rxn03902	0.680419	0.818813	0.991897	0.991769	1.00013	INCREASED IN CASE
K01000	rxn03903	0.680419	0.818813	0.991897	0.991769	1.00013	INCREASED IN CASE
#N/A	Ex_Uridine	0.0159702	0.0508213	0.999907	0.999768	1.00014	INCREASED IN CASE
#N/A	t_Uridine	0.0159702	0.0508213	0.999907	0.999768	1.00014	INCREASED IN CASE
#N/A	t_octanoate	0.046517	0.114049	0.994046	0.993872	1.00018	INCREASED IN CASE
#N/A	Ex_Cytidine	0.00787493	0.0300244	0.999753	0.999575	1.00018	INCREASED IN CASE
#N/A	t_Cytidine	0.00787493	0.0300244	0.999753	0.999575	1.00018	INCREASED IN CASE
#N/A	Ex_Deoxyadenosine	0.287701	0.437171	0.993033	0.992855	1.00018	INCREASED IN CASE
#N/A	t_Deoxyadenosine	0.287701	0.437171	0.993033	0.992855	1.00018	INCREASED IN CASE
#N/A	rxn09557	0.0700484	0.156073	0.999887	0.999692	1.00019	INCREASED IN CASE
#N/A	rxn01748	0.905602	0.993394	0.221525	0.221479	1.00021	INCREASED IN CASE
#N/A	rxn08519	0.302415	0.454404	0.9975	0.997288	1.00021	INCREASED IN CASE
K01784	rxn00214	0.249873	0.394555	0.990077	0.989843	1.00024	INCREASED IN CASE
K01834	rxn01106	0.00397532	0.0179604	0.999729	0.999468	1.00026	INCREASED IN CASE
#N/A	Ex_Ornithine	0.00178762	0.00994329	0.980446	0.98019	1.00026	INCREASED IN CASE
#N/A	t_Ornithine	0.00178762	0.00994329	0.980446	0.98019	1.00026	INCREASED IN CASE
K01866	rxn06280	0.228684	0.370001	0.991226	0.990963	1.00026	INCREASED IN CASE
#N/A	Ex_Starch	0.59194	0.736741	0.990305	0.99001	1.0003	INCREASED IN CASE
#N/A	t_Starch	0.59194	0.736741	0.990305	0.99001	1.0003	INCREASED IN CASE
K00945	rxn00364	0.0073416	0.0285608	0.989814	0.989503	1.00031	INCREASED IN CASE
K00655	rxn06140	0.580424	0.726936	0.98021	0.979874	1.00034	INCREASED IN CASE
K00953	rxn00122	0.0291381	0.0798522	0.996601	0.996247	1.00036	INCREASED IN CASE
#N/A	Ex_Nicotinamide ribonucleotide	0.335548	0.487626	0.999508	0.999145	1.00036	INCREASED IN CASE
#N/A	t_Nicotinamide ribonucleotide	0.335548	0.487626	0.999508	0.999145	1.00036	INCREASED IN CASE
#N/A	rxn06664	0.605159	0.743926	0.980279	0.979917	1.00037	INCREASED IN CASE
#N/A	rxn08083	0.605159	0.743926	0.980279	0.979917	1.00037	INCREASED IN CASE
#N/A	rxn08084	0.605159	0.743926	0.980279	0.979917	1.00037	INCREASED IN CASE
#N/A	rxn08085	0.605159	0.743926	0.980279	0.979917	1.00037	INCREASED IN CASE
#N/A	rxn08086	0.605159	0.743926	0.980279	0.979917	1.00037	INCREASED IN CASE
#N/A	rxn08087	0.605159	0.743926	0.980279	0.979917	1.00037	INCREASED IN CASE
#N/A	rxn08088	0.605159	0.743926	0.980279	0.979917	1.00037	INCREASED IN CASE
#N/A	rxn08089	0.605159	0.743926	0.980279	0.979917	1.00037	INCREASED IN CASE
#N/A	rxn10211	0.605159	0.743926	0.980279	0.979917	1.00037	INCREASED IN CASE
#N/A	rxn10212	0.605159	0.743926	0.980279	0.979917	1.00037	INCREASED IN CASE
#N/A	rxn10213	0.605159	0.743926	0.980279	0.979917	1.00037	INCREASED IN CASE
#N/A	rxn10214	0.605159	0.743926	0.980279	0.979917	1.00037	INCREASED IN CASE
#N/A	rxn10215	0.605159	0.743926	0.980279	0.979917	1.00037	INCREASED IN CASE
#N/A	rxn10216	0.605159	0.743926	0.980279	0.979917	1.00037	INCREASED IN CASE
#N/A	rxn10217	0.605159	0.743926	0.980279	0.979917	1.00037	INCREASED IN CASE
#N/A	rxn10218	0.605159	0.743926	0.980279	0.979917	1.00037	INCREASED IN CASE
#N/A	rxn10219	0.605159	0.743926	0.980279	0.979917	1.00037	INCREASED IN CASE
K01784	rxn02138	0.271919	0.421867	0.989748	0.989343	1.00041	INCREASED IN CASE
K00861	rxn00392	0.0399261	0.102004	0.999166	0.998735	1.00043	INCREASED IN CASE
K00265	rxn00085	0.0633428	0.146478	0.986461	0.98602	1.00045	INCREASED IN CASE
K03783	rxn01985	0.231891	0.374038	0.990301	0.989858	1.00045	INCREASED IN CASE
#N/A	rxn05030	0.00966091	0.0353182	0.999176	0.998724	1.00045	INCREASED IN CASE
K01069	rxn01274	0.0178498	0.054911	0.984856	0.984367	1.0005	INCREASED IN CASE
K01069	rxn06584	0.0178498	0.054911	0.984856	0.984367	1.0005	INCREASED IN CASE
K00760	rxn01544	0.0519998	0.124709	0.981058	0.980513	1.00056	INCREASED IN CASE
#N/A	Ex_D-Fructose	1.64571e-05	0.000331859	0.995718	0.995149	1.00057	INCREASED IN CASE
#N/A	t_D-Fructose	1.64571e-05	0.000331859	0.995718	0.995149	1.00057	INCREASED IN CASE
#N/A	Ex_Fumarate	0.220167	0.357934	0.998053	0.997414	1.00064	INCREASED IN CASE
#N/A	t_Fumarate	0.220167	0.357934	0.998053	0.997414	1.00064	INCREASED IN CASE
K00601	rxn03005	0.106511	0.21341	0.999009	0.998366	1.00064	INCREASED IN CASE
#N/A	t_H2S2O3	0.000799585	0.00563297	0.992613	0.991946	1.00067	INCREASED IN CASE
#N/A	rxn08615	0.693779	0.831703	0.923101	0.922481	1.00067	INCREASED IN CASE
K01946	rxn00533	0.0891652	0.185592	0.998984	0.998294	1.00069	INCREASED IN CASE
#N/A	Ex_CysGly	0.377541	0.532628	0.999509	0.998765	1.00074	INCREASED IN CASE
K01255	rxn00650	0.377541	0.532628	0.999509	0.998765	1.00074	INCREASED IN CASE
#N/A	t_CysGly	0.377541	0.532628	0.999509	0.998765	1.00074	INCREASED IN CASE
K00975	rxn00695	0.0183084	0.0560471	0.996031	0.995283	1.00075	INCREASED IN CASE
K00571	rxn06285	0.00133192	0.00789702	0.994267	0.993492	1.00078	INCREASED IN CASE
#N/A	Ex_D-Lactate	0.0115262	0.040023	0.989859	0.98906	1.00081	INCREASED IN CASE
#N/A	t_D-Lactate	0.0115262	0.040023	0.989859	0.98906	1.00081	INCREASED IN CASE
K00759	rxn00915	0.000251546	0.00238318	0.986486	0.985684	1.00081	INCREASED IN CASE
K00816	rxn00566	0.0502492	0.122094	0.992905	0.992081	1.00083	INCREASED IN CASE
K03526	rxn14070	0.0184152	0.0562566	0.968326	0.967486	1.00087	INCREASED IN CASE
K00615	rxn00785	0.201136	0.33328	0.998794	0.99792	1.00088	INCREASED IN CASE
#N/A	rxn08067	0.064661	0.148588	0.988254	0.987364	1.0009	INCREASED IN CASE
K04068	rxn06768	0.0262044	0.0734406	0.997868	0.996969	1.0009	INCREASED IN CASE
#N/A	rxn05269	0.430528	0.581444	0.957433	0.956526	1.00095	INCREASED IN CASE
K00629	rxn05901	0.430528	0.581444	0.957433	0.956526	1.00095	INCREASED IN CASE
#N/A	rxn08546	0.430528	0.581444	0.957433	0.956526	1.00095	INCREASED IN CASE
#N/A	rxn08547	0.430528	0.581444	0.957433	0.956526	1.00095	INCREASED IN CASE
#N/A	rxn08548	0.430528	0.581444	0.957433	0.956526	1.00095	INCREASED IN CASE
#N/A	rxn08549	0.430528	0.581444	0.957433	0.956526	1.00095	INCREASED IN CASE
#N/A	rxn08550	0.430528	0.581444	0.957433	0.956526	1.00095	INCREASED IN CASE
#N/A	rxn08551	0.430528	0.581444	0.957433	0.956526	1.00095	INCREASED IN CASE
#N/A	rxn08552	0.430528	0.581444	0.957433	0.956526	1.00095	INCREASED IN CASE
#N/A	rxn10202	0.430528	0.581444	0.957433	0.956526	1.00095	INCREASED IN CASE
#N/A	rxn10203	0.430528	0.581444	0.957433	0.956526	1.00095	INCREASED IN CASE
#N/A	rxn10204	0.430528	0.581444	0.957433	0.956526	1.00095	INCREASED IN CASE
#N/A	rxn10205	0.430528	0.581444	0.957433	0.956526	1.00095	INCREASED IN CASE
#N/A	rxn10206	0.430528	0.581444	0.957433	0.956526	1.00095	INCREASED IN CASE
#N/A	rxn10207	0.430528	0.581444	0.957433	0.956526	1.00095	INCREASED IN CASE
#N/A	rxn10208	0.430528	0.581444	0.957433	0.956526	1.00095	INCREASED IN CASE
#N/A	rxn10209	0.430528	0.581444	0.957433	0.956526	1.00095	INCREASED IN CASE
#N/A	rxn10210	0.430528	0.581444	0.957433	0.956526	1.00095	INCREASED IN CASE
#N/A	rxn10410	0.430528	0.581444	0.957433	0.956526	1.00095	INCREASED IN CASE
K01519	rxn01519	0.0112878	0.0393506	0.998226	0.997262	1.00097	INCREASED IN CASE
K01081	rxn00132	0.109241	0.217098	0.978078	0.977107	1.00099	INCREASED IN CASE
K01081	rxn00708	0.109241	0.217098	0.978078	0.977107	1.00099	INCREASED IN CASE
K01081	rxn00831	0.109241	0.217098	0.978078	0.977107	1.00099	INCREASED IN CASE
K01081	rxn01961	0.109241	0.217098	0.978078	0.977107	1.00099	INCREASED IN CASE
ec:3.1.3.31	rxn05050	0.109241	0.217098	0.978078	0.977107	1.00099	INCREASED IN CASE
#N/A	rxn09010	0.109241	0.217098	0.978078	0.977107	1.00099	INCREASED IN CASE
K01738	rxn05733	0.000618372	0.00463884	0.990026	0.989024	1.00101	INCREASED IN CASE
#N/A	Ex_Acetoacetate	0.00738117	0.0286084	0.988349	0.987342	1.00102	INCREASED IN CASE
#N/A	t_Acetoacetate	0.00738117	0.0286084	0.988349	0.987342	1.00102	INCREASED IN CASE
K03785	rxn02213	0.00125623	0.00759613	0.997283	0.996211	1.00108	INCREASED IN CASE
K02492	rxn06591	0.000622948	0.00466522	0.953071	0.952027	1.0011	INCREASED IN CASE
K01889	rxn06444	1.17722e-05	0.000287758	0.998542	0.997427	1.00112	INCREASED IN CASE
K01775	rxn00283	0.0330987	0.0880449	0.996786	0.995637	1.00115	INCREASED IN CASE
K16435	rxn03807	0.62723	0.765704	0.169774	0.169575	1.00118	INCREASED IN CASE
K16435	rxn04290	0.62723	0.765704	0.169774	0.169575	1.00118	INCREASED IN CASE
#N/A	Ex_Cytosine	1.5445e-05	0.000314335	0.994838	0.993632	1.00121	INCREASED IN CASE
#N/A	t_Cytosine	1.5445e-05	0.000314335	0.994838	0.993632	1.00121	INCREASED IN CASE
K01803	rxn00747	0.00707288	0.0277363	0.993739	0.992532	1.00122	INCREASED IN CASE
K00615	rxn01200	0.00627964	0.0254192	0.998238	0.997001	1.00124	INCREASED IN CASE
K00615	rxn04443	0.00627964	0.0254192	0.998238	0.997001	1.00124	INCREASED IN CASE
K00568	rxn03395	0.356237	0.510936	0.748682	0.747752	1.00124	INCREASED IN CASE
K00568	rxn11946	0.356237	0.510936	0.748682	0.747752	1.00124	INCREASED IN CASE
K00568	rxn14029	0.356237	0.510936	0.748682	0.747752	1.00124	INCREASED IN CASE
K00566	rxn14132	0.00124781	0.00755563	0.992798	0.991542	1.00127	INCREASED IN CASE
K00605	rxn01652	0.646079	0.784359	0.458369	0.457771	1.00131	INCREASED IN CASE
K00605	rxn06600	0.646079	0.784359	0.458369	0.457771	1.00131	INCREASED IN CASE
#N/A	rxn09498	0.646079	0.784359	0.458369	0.457771	1.00131	INCREASED IN CASE
K01875	rxn06446	0.147747	0.266296	0.990783	0.989467	1.00133	INCREASED IN CASE
#N/A	Ex_Menaquinone 7	0.0107268	0.0378453	0.996178	0.994837	1.00135	INCREASED IN CASE
#N/A	t_Menaquinone 7	0.0107268	0.0378453	0.996178	0.994837	1.00135	INCREASED IN CASE
K00615	rxn04676	2.39661e-05	0.000401622	0.998864	0.997508	1.00136	INCREASED IN CASE
K00615	rxn04678	2.39661e-05	0.000401622	0.998864	0.997508	1.00136	INCREASED IN CASE
K00939	rxn00097	0.00909017	0.0337833	0.98766	0.986294	1.00139	INCREASED IN CASE
K00761	rxn00711	0.0234965	0.068586	0.963815	0.962461	1.00141	INCREASED IN CASE
K00844	rxn00216	0.423482	0.57707	0.963149	0.96179	1.00141	INCREASED IN CASE
K00773	rxn06485	0.000256337	0.00240821	0.993079	0.99167	1.00142	INCREASED IN CASE
K01869	rxn06441	0.996707	1	0.992023	0.990583	1.00145	INCREASED IN CASE
K01807	rxn00777	0.0288542	0.0795754	0.993021	0.991489	1.00155	INCREASED IN CASE
#N/A	Ex_Menaquinone 8	0.00552546	0.0231112	0.995853	0.994314	1.00155	INCREASED IN CASE
#N/A	t_Menaquinone 8	0.00552546	0.0231112	0.995853	0.994314	1.00155	INCREASED IN CASE
K00595	rxn03491	0.745639	0.873389	0.641811	0.64081	1.00156	INCREASED IN CASE
#N/A	Ex_LInositol	2.46565e-05	0.000409018	0.998799	0.997209	1.00159	INCREASED IN CASE
#N/A	t_LInositol	2.46565e-05	0.000409018	0.998799	0.997209	1.00159	INCREASED IN CASE
K00901	rxn06139	0.0152105	0.0487002	0.977677	0.976062	1.00165	INCREASED IN CASE
#N/A	rxn08294	0.0152105	0.0487002	0.977677	0.976062	1.00165	INCREASED IN CASE
#N/A	rxn08295	0.0152105	0.0487002	0.977677	0.976062	1.00165	INCREASED IN CASE
#N/A	rxn08296	0.0152105	0.0487002	0.977677	0.976062	1.00165	INCREASED IN CASE
#N/A	rxn08297	0.0152105	0.0487002	0.977677	0.976062	1.00165	INCREASED IN CASE
#N/A	rxn08298	0.0152105	0.0487002	0.977677	0.976062	1.00165	INCREASED IN CASE
#N/A	rxn08299	0.0152105	0.0487002	0.977677	0.976062	1.00165	INCREASED IN CASE
#N/A	rxn08300	0.0152105	0.0487002	0.977677	0.976062	1.00165	INCREASED IN CASE
#N/A	rxn10253	0.0152105	0.0487002	0.977677	0.976062	1.00165	INCREASED IN CASE
#N/A	rxn10254	0.0152105	0.0487002	0.977677	0.976062	1.00165	INCREASED IN CASE
#N/A	rxn10255	0.0152105	0.0487002	0.977677	0.976062	1.00165	INCREASED IN CASE
#N/A	rxn10256	0.0152105	0.0487002	0.977677	0.976062	1.00165	INCREASED IN CASE
#N/A	rxn10257	0.0152105	0.0487002	0.977677	0.976062	1.00165	INCREASED IN CASE
#N/A	rxn10258	0.0152105	0.0487002	0.977677	0.976062	1.00165	INCREASED IN CASE
K01176	rxn06097	0.75775	0.884042	0.960955	0.959348	1.00167	INCREASED IN CASE
K00751	rxn06209	0.795704	0.912103	0.335837	0.335264	1.00171	INCREASED IN CASE
#N/A	rxn01097	0.748974	0.876128	0.269532	0.269062	1.00175	INCREASED IN CASE
#N/A	rxn01098	0.748974	0.876128	0.269532	0.269062	1.00175	INCREASED IN CASE
K00054	rxn01500	0.00553703	0.0231376	0.978912	0.97719	1.00176	INCREASED IN CASE
K00844	rxn01169	0.543689	0.698643	0.962725	0.961024	1.00177	INCREASED IN CASE
#N/A	rxn13420	2.8687e-06	0.000108083	0.996424	0.99451	1.00193	INCREASED IN CASE
#N/A	rxn13421	2.8687e-06	0.000108083	0.996424	0.99451	1.00193	INCREASED IN CASE
#N/A	Ex_1,2-Diacyl-sn-glycerol dioctadecanoyl	0.0176778	0.0547	0.978354	0.976473	1.00193	INCREASED IN CASE
#N/A	t_1,2-Diacyl-sn-glycerol dioctadecanoyl	0.0176778	0.0547	0.978354	0.976473	1.00193	INCREASED IN CASE
K01082	rxn00137	0.00580243	0.0239507	0.997296	0.995344	1.00196	INCREASED IN CASE
#N/A	Ex_Nitrogen	0.967737	1	0.299854	0.299237	1.00206	INCREASED IN CASE
K00531	rxn06874	0.967737	1	0.299854	0.299237	1.00206	INCREASED IN CASE
K00531	rxn06926	0.967737	1	0.299854	0.299237	1.00206	INCREASED IN CASE
#N/A	t_Nitrogen	0.967737	1	0.299854	0.299237	1.00206	INCREASED IN CASE
#N/A	Ex_Methanol	3.05115e-10	3.03052e-07	0.998074	0.995995	1.00209	INCREASED IN CASE
#N/A	t_Methanol	3.05115e-10	3.03052e-07	0.998074	0.995995	1.00209	INCREASED IN CASE
K01056	rxn06624	0.0060591	0.0247086	0.989269	0.987207	1.00209	INCREASED IN CASE
K00297	rxn04954	5.9701e-05	0.000817909	0.979776	0.977716	1.00211	INCREASED IN CASE
K01081	rxn01445	0.390795	0.542791	0.984238	0.982155	1.00212	INCREASED IN CASE
K01081	rxn01521	0.390795	0.542791	0.984238	0.982155	1.00212	INCREASED IN CASE
K00804	rxn01486	0.290087	0.439581	0.962885	0.960808	1.00216	INCREASED IN CASE
#N/A	Ex_Neu5Ac	0.121433	0.236098	0.949397	0.947311	1.0022	INCREASED IN CASE
#N/A	t_Neu5Ac	0.121433	0.236098	0.949397	0.947311	1.0022	INCREASED IN CASE
K17871	rxn06108	0.0226679	0.0663436	0.99671	0.994498	1.00222	INCREASED IN CASE
K02636	rxn11995	0.284108	0.432757	0.0594552	0.0593228	1.00223	INCREASED IN CASE
K02636	rxn12059	0.284108	0.432757	0.0594552	0.0593228	1.00223	INCREASED IN CASE
#N/A	Ex_BIOT	0.00687698	0.0270404	0.981717	0.979463	1.0023	INCREASED IN CASE
#N/A	t_BIOT	0.00687698	0.0270404	0.981717	0.979463	1.0023	INCREASED IN CASE
K00951	rxn00303	0.573896	0.721432	0.997327	0.995018	1.00232	INCREASED IN CASE
K01207	rxn00016	0.0750908	0.163092	0.952112	0.949837	1.00239	INCREASED IN CASE
#N/A	Ex_Succinate	8.82108e-05	0.00109659	0.998609	0.996193	1.00243	INCREASED IN CASE
#N/A	t_Succinate	8.82108e-05	0.00109659	0.998609	0.996193	1.00243	INCREASED IN CASE
K00145	rxn02465	0.00538446	0.0226725	0.932135	0.92987	1.00244	INCREASED IN CASE
#N/A	Ex_beta D-Galactose	0.041495	0.105258	0.988634	0.986212	1.00246	INCREASED IN CASE
#N/A	t_beta D-Galactose	0.041495	0.105258	0.988634	0.986212	1.00246	INCREASED IN CASE
K01207	rxn02495	0.0706962	0.157119	0.952211	0.94985	1.00249	INCREASED IN CASE
K01207	rxn02922	0.0706962	0.157119	0.952211	0.94985	1.00249	INCREASED IN CASE
K01207	rxn06737	0.0706962	0.157119	0.952211	0.94985	1.00249	INCREASED IN CASE
K01881	rxn06445	0.0771859	0.166573	0.993712	0.991244	1.00249	INCREASED IN CASE
#N/A	rxn08605	0.00634964	0.0256318	0.980989	0.978524	1.00252	INCREASED IN CASE
#N/A	rxn09399	0.00634964	0.0256318	0.980989	0.978524	1.00252	INCREASED IN CASE
#N/A	Ex_2-Demethylmenaquinone 8	0.00328409	0.0153911	0.995811	0.993247	1.00258	INCREASED IN CASE
#N/A	rxn06111	0.00328409	0.0153911	0.995811	0.993247	1.00258	INCREASED IN CASE
#N/A	rxn08972	0.00328409	0.0153911	0.995811	0.993247	1.00258	INCREASED IN CASE
#N/A	rxn08973	0.00328409	0.0153911	0.995811	0.993247	1.00258	INCREASED IN CASE
#N/A	rxn08974	0.00328409	0.0153911	0.995811	0.993247	1.00258	INCREASED IN CASE
#N/A	rxn10122	0.00328409	0.0153911	0.995811	0.993247	1.00258	INCREASED IN CASE
#N/A	rxn10123	0.00328409	0.0153911	0.995811	0.993247	1.00258	INCREASED IN CASE
#N/A	rxn10124	0.00328409	0.0153911	0.995811	0.993247	1.00258	INCREASED IN CASE
#N/A	rxn12665	0.00328409	0.0153911	0.995811	0.993247	1.00258	INCREASED IN CASE
#N/A	rxn13726	0.00328409	0.0153911	0.995811	0.993247	1.00258	INCREASED IN CASE
#N/A	rxn13727	0.00328409	0.0153911	0.995811	0.993247	1.00258	INCREASED IN CASE
#N/A	rxn13729	0.00328409	0.0153911	0.995811	0.993247	1.00258	INCREASED IN CASE
#N/A	t_2-Demethylmenaquinone 8	0.00328409	0.0153911	0.995811	0.993247	1.00258	INCREASED IN CASE
K00927	rxn01100	0.0103945	0.0372636	0.975514	0.972941	1.00264	INCREASED IN CASE
#N/A	rxn90003	0.0103945	0.0372636	0.975514	0.972941	1.00264	INCREASED IN CASE
K00952	rxn00105	0.00207598	0.0108514	0.988877	0.986179	1.00274	INCREASED IN CASE
#N/A	rxn90002	0.00427898	0.0190336	0.976311	0.973568	1.00282	INCREASED IN CASE
K00261	rxn00184	0.00022552	0.00225828	0.995684	0.99285	1.00285	INCREASED IN CASE
K00997	rxn06023	0.283366	0.432757	0.863758	0.861295	1.00286	INCREASED IN CASE
K01607	rxn02483	0.44745	0.595155	0.917904	0.915274	1.00287	INCREASED IN CASE
K01950	rxn00190	0.00246427	0.0126553	0.973415	0.970604	1.0029	INCREASED IN CASE
K01887	rxn06432	0.055385	0.131465	0.994329	0.991446	1.00291	INCREASED IN CASE
K01886	rxn06437	0.444822	0.592557	0.892901	0.890295	1.00293	INCREASED IN CASE
K00850	rxn00557	0.0184421	0.0562998	0.983153	0.980284	1.00293	INCREASED IN CASE
K01619	rxn00784	0.286838	0.436311	0.872916	0.870347	1.00295	INCREASED IN CASE
K00818	rxn01637	0.156565	0.27775	0.955534	0.952715	1.00296	INCREASED IN CASE
K01870	rxn06440	0.399539	0.552319	0.998072	0.995097	1.00299	INCREASED IN CASE
K00919	rxn03908	0.0555972	0.131897	0.947567	0.944729	1.003	INCREASED IN CASE
K00169	rxn13974	0.0005639	0.00437969	0.985313	0.982359	1.00301	INCREASED IN CASE
K01583	rxn00405	0.323131	0.477474	0.938051	0.935186	1.00306	INCREASED IN CASE
K00075	rxn02284	2.90847e-06	0.000108353	0.990707	0.987648	1.0031	INCREASED IN CASE
#N/A	Ex_Sucrose	0.123833	0.239494	0.96449	0.961497	1.00311	INCREASED IN CASE
#N/A	t_Sucrose	0.123833	0.239494	0.96449	0.961497	1.00311	INCREASED IN CASE
K01081	rxn01670	0.0250584	0.0710689	0.973228	0.970138	1.00319	INCREASED IN CASE
K01081	rxn02400	0.0250941	0.0711243	0.973225	0.970132	1.00319	INCREASED IN CASE
#N/A	rxn09340	0.265018	0.413273	0.929383	0.926406	1.00321	INCREASED IN CASE
#N/A	rxn09341	0.265018	0.413273	0.929383	0.926406	1.00321	INCREASED IN CASE
#N/A	rxn09348	0.265018	0.413273	0.929383	0.926406	1.00321	INCREASED IN CASE
#N/A	rxn09355	0.265018	0.413273	0.929383	0.926406	1.00321	INCREASED IN CASE
K00850	rxn00545	0.00497021	0.0211511	0.983017	0.979823	1.00326	INCREASED IN CASE
K00850	rxn00554	0.00497021	0.0211511	0.983017	0.979823	1.00326	INCREASED IN CASE
K00850	rxn01343	0.00497021	0.0211511	0.983017	0.979823	1.00326	INCREASED IN CASE
#N/A	rxn01346	0.00497021	0.0211511	0.983017	0.979823	1.00326	INCREASED IN CASE
K05306	rxn00537	0.871692	0.966446	0.293263	0.292304	1.00328	INCREASED IN CASE
#N/A	Ex_Glycolaldehyde	0.00034372	0.00303413	0.975245	0.972056	1.00328	INCREASED IN CASE
#N/A	t_Glycolaldehyde	0.00034372	0.00303413	0.975245	0.972056	1.00328	INCREASED IN CASE
K00850	rxn00556	0.00525782	0.022203	0.983108	0.979889	1.00329	INCREASED IN CASE
K01519	rxn00301	0.00297088	0.0143202	0.984671	0.981415	1.00332	INCREASED IN CASE
K01519	rxn00514	0.00297088	0.0143202	0.984671	0.981415	1.00332	INCREASED IN CASE
#N/A	rxn00290	0.388975	0.540777	0.77573	0.773157	1.00333	INCREASED IN CASE
K00858	rxn00077	0.0128416	0.0435585	0.96998	0.966748	1.00334	INCREASED IN CASE
#N/A	rxn10056	0.0128416	0.0435585	0.96998	0.966748	1.00334	INCREASED IN CASE
#N/A	rxn10058	0.0128416	0.0435585	0.96998	0.966748	1.00334	INCREASED IN CASE
K01876	rxn06936	0.288555	0.437984	0.994779	0.991462	1.00335	INCREASED IN CASE
#N/A	rxn01347	0.00410419	0.0184102	0.983158	0.979874	1.00335	INCREASED IN CASE
K00850	rxn02314	0.0101498	0.0366628	0.983569	0.980277	1.00336	INCREASED IN CASE
#N/A	rxn01348	0.00532068	0.0224254	0.984786	0.981398	1.00345	INCREASED IN CASE
#N/A	t_2-Oxobutyrate	0.0862484	0.180205	0.999996	0.996416	1.00359	INCREASED IN CASE
K01126	rxn00622	0.380549	0.533448	0.933783	0.930436	1.0036	INCREASED IN CASE
K01126	rxn00758	0.380549	0.533448	0.933783	0.930436	1.0036	INCREASED IN CASE
K19179	rxn00889	0.380549	0.533448	0.933783	0.930436	1.0036	INCREASED IN CASE
K01126	rxn01073	0.380549	0.533448	0.933783	0.930436	1.0036	INCREASED IN CASE
#N/A	rxn08668	0.380549	0.533448	0.933783	0.930436	1.0036	INCREASED IN CASE
#N/A	rxn08669	0.380549	0.533448	0.933783	0.930436	1.0036	INCREASED IN CASE
K00059	rxn05336	0.785665	0.902478	0.998811	0.995204	1.00362	INCREASED IN CASE
K00059	rxn05337	0.785665	0.902478	0.998811	0.995204	1.00362	INCREASED IN CASE
K00059	rxn05338	0.785665	0.902478	0.998811	0.995204	1.00362	INCREASED IN CASE
K00059	rxn05339	0.785665	0.902478	0.998811	0.995204	1.00362	INCREASED IN CASE
K00059	rxn05340	0.785665	0.902478	0.998811	0.995204	1.00362	INCREASED IN CASE
K00059	rxn05341	0.785665	0.902478	0.998811	0.995204	1.00362	INCREASED IN CASE
K00059	rxn05342	0.785665	0.902478	0.998811	0.995204	1.00362	INCREASED IN CASE
K00059	rxn07577	0.785665	0.902478	0.998811	0.995204	1.00362	INCREASED IN CASE
#N/A	rxn07987	0.785665	0.902478	0.998811	0.995204	1.00362	INCREASED IN CASE
#N/A	rxn07989	0.785665	0.902478	0.998811	0.995204	1.00362	INCREASED IN CASE
#N/A	rxn07991	0.785665	0.902478	0.998811	0.995204	1.00362	INCREASED IN CASE
#N/A	rxn07992	0.785665	0.902478	0.998811	0.995204	1.00362	INCREASED IN CASE
#N/A	rxn07993	0.785665	0.902478	0.998811	0.995204	1.00362	INCREASED IN CASE
#N/A	rxn07994	0.785665	0.902478	0.998811	0.995204	1.00362	INCREASED IN CASE
#N/A	Ex_Butyrate	0.201816	0.33352	0.862353	0.859203	1.00367	INCREASED IN CASE
#N/A	t_Butyrate	0.201816	0.33352	0.862353	0.859203	1.00367	INCREASED IN CASE
K02495	rxn04704	0.813948	0.927531	0.996872	0.993227	1.00367	INCREASED IN CASE
K03594	rxn00056	0.637803	0.776887	0.278961	0.277935	1.00369	INCREASED IN CASE
K03431	rxn01485	0.000139601	0.00155364	0.990164	0.986521	1.00369	INCREASED IN CASE
K01825	rxn02869	0.0738384	0.161811	0.0848027	0.0844881	1.00372	INCREASED IN CASE
K01825	rxn03254	0.0738384	0.161811	0.0848027	0.0844881	1.00372	INCREASED IN CASE
#N/A	rxn08706	0.0738384	0.161811	0.0848027	0.0844881	1.00372	INCREASED IN CASE
#N/A	rxn09038	0.0738384	0.161811	0.0848027	0.0844881	1.00372	INCREASED IN CASE
#N/A	rxn09288	0.0738384	0.161811	0.0848027	0.0844881	1.00372	INCREASED IN CASE
K01845	rxn01629	9.33232e-05	0.00112706	0.969116	0.96551	1.00374	INCREASED IN CASE
K01519	rxn01351	0.000701598	0.00504783	0.984368	0.98061	1.00383	INCREASED IN CASE
K01519	rxn01962	0.000701598	0.00504783	0.984368	0.98061	1.00383	INCREASED IN CASE
K01519	rxn02518	0.000701598	0.00504783	0.984368	0.98061	1.00383	INCREASED IN CASE
K01867	rxn06448	0.195664	0.326057	0.991854	0.987969	1.00393	INCREASED IN CASE
K01462	rxn06947	0.0162929	0.0517139	0.993058	0.989147	1.00395	INCREASED IN CASE
K00873	rxn00460	0.248857	0.394025	0.955051	0.951281	1.00396	INCREASED IN CASE
K00867	rxn02128	0.0139338	0.045848	0.969507	0.965674	1.00397	INCREASED IN CASE
K00867	rxn03047	0.0139338	0.045848	0.969507	0.965674	1.00397	INCREASED IN CASE
K01915	rxn00187	0.000726056	0.005173	0.983752	0.97985	1.00398	INCREASED IN CASE
#N/A	rxn03406	0.000726056	0.005173	0.983752	0.97985	1.00398	INCREASED IN CASE
K07009	rxn03407	0.000726056	0.005173	0.983752	0.97985	1.00398	INCREASED IN CASE
#N/A	rxn03409	0.000726056	0.005173	0.983752	0.97985	1.00398	INCREASED IN CASE
K01488	rxn01858	0.394452	0.546661	0.347514	0.346122	1.00402	INCREASED IN CASE
#N/A	rxn02351	0.0319288	0.0852727	0.948806	0.944999	1.00403	INCREASED IN CASE
K01692	rxn02167	0.333753	0.4858	0.813538	0.810252	1.00405	INCREASED IN CASE
K01692	rxn06347	0.333753	0.4858	0.813538	0.810252	1.00405	INCREASED IN CASE
K10527	rxn07679	0.333753	0.4858	0.813538	0.810252	1.00405	INCREASED IN CASE
K10527	rxn07683	0.333753	0.4858	0.813538	0.810252	1.00405	INCREASED IN CASE
K10527	rxn07687	0.333753	0.4858	0.813538	0.810252	1.00405	INCREASED IN CASE
#N/A	rxn08413	0.333753	0.4858	0.813538	0.810252	1.00405	INCREASED IN CASE
#N/A	rxn09473	0.333753	0.4858	0.813538	0.810252	1.00405	INCREASED IN CASE
K01850	rxn01256	0.285346	0.434427	0.953793	0.949839	1.00416	INCREASED IN CASE
K00366	rxn05893	0.657181	0.795859	0.0718067	0.0715077	1.00418	INCREASED IN CASE
K00981	rxn06043	0.119853	0.23344	0.98375	0.979651	1.00418	INCREASED IN CASE
#N/A	rxn08306	0.119853	0.23344	0.98375	0.979651	1.00418	INCREASED IN CASE
#N/A	rxn08307	0.119853	0.23344	0.98375	0.979651	1.00418	INCREASED IN CASE
#N/A	rxn08308	0.119853	0.23344	0.98375	0.979651	1.00418	INCREASED IN CASE
#N/A	rxn08309	0.119853	0.23344	0.98375	0.979651	1.00418	INCREASED IN CASE
#N/A	rxn08310	0.119853	0.23344	0.98375	0.979651	1.00418	INCREASED IN CASE
#N/A	rxn08311	0.119853	0.23344	0.98375	0.979651	1.00418	INCREASED IN CASE
#N/A	rxn08312	0.119853	0.23344	0.98375	0.979651	1.00418	INCREASED IN CASE
#N/A	rxn10220	0.119853	0.23344	0.98375	0.979651	1.00418	INCREASED IN CASE
#N/A	rxn10221	0.119853	0.23344	0.98375	0.979651	1.00418	INCREASED IN CASE
#N/A	rxn10222	0.119853	0.23344	0.98375	0.979651	1.00418	INCREASED IN CASE
#N/A	rxn10223	0.119853	0.23344	0.98375	0.979651	1.00418	INCREASED IN CASE
#N/A	rxn10224	0.119853	0.23344	0.98375	0.979651	1.00418	INCREASED IN CASE
#N/A	rxn10225	0.119853	0.23344	0.98375	0.979651	1.00418	INCREASED IN CASE
K01897	rxn00947	0.00106058	0.00662259	0.968089	0.963981	1.00426	INCREASED IN CASE
#N/A	rxn05247	0.00106058	0.00662259	0.968089	0.963981	1.00426	INCREASED IN CASE
#N/A	rxn05248	0.00106058	0.00662259	0.968089	0.963981	1.00426	INCREASED IN CASE
#N/A	rxn05249	0.00106058	0.00662259	0.968089	0.963981	1.00426	INCREASED IN CASE
#N/A	rxn05250	0.00106058	0.00662259	0.968089	0.963981	1.00426	INCREASED IN CASE
#N/A	rxn05251	0.00106058	0.00662259	0.968089	0.963981	1.00426	INCREASED IN CASE
#N/A	rxn05252	0.00106058	0.00662259	0.968089	0.963981	1.00426	INCREASED IN CASE
#N/A	rxn05736	0.00106058	0.00662259	0.968089	0.963981	1.00426	INCREASED IN CASE
#N/A	rxn08448	0.00106058	0.00662259	0.968089	0.963981	1.00426	INCREASED IN CASE
#N/A	rxn08449	0.00106058	0.00662259	0.968089	0.963981	1.00426	INCREASED IN CASE
#N/A	rxn08451	0.00106058	0.00662259	0.968089	0.963981	1.00426	INCREASED IN CASE
#N/A	rxn08453	0.00106058	0.00662259	0.968089	0.963981	1.00426	INCREASED IN CASE
#N/A	rxn08454	0.00106058	0.00662259	0.968089	0.963981	1.00426	INCREASED IN CASE
#N/A	rxn08455	0.00106058	0.00662259	0.968089	0.963981	1.00426	INCREASED IN CASE
#N/A	rxn08456	0.00106058	0.00662259	0.968089	0.963981	1.00426	INCREASED IN CASE
#N/A	rxn08457	0.00106058	0.00662259	0.968089	0.963981	1.00426	INCREASED IN CASE
#N/A	rxn09445	0.00106058	0.00662259	0.968089	0.963981	1.00426	INCREASED IN CASE
#N/A	rxn09446	0.00106058	0.00662259	0.968089	0.963981	1.00426	INCREASED IN CASE
#N/A	rxn09447	0.00106058	0.00662259	0.968089	0.963981	1.00426	INCREASED IN CASE
#N/A	rxn10019	0.00106058	0.00662259	0.968089	0.963981	1.00426	INCREASED IN CASE
#N/A	rxn10020	0.00106058	0.00662259	0.968089	0.963981	1.00426	INCREASED IN CASE
#N/A	rxn10021	0.00106058	0.00662259	0.968089	0.963981	1.00426	INCREASED IN CASE
#N/A	rxn10404	0.00106058	0.00662259	0.968089	0.963981	1.00426	INCREASED IN CASE
#N/A	rxn10405	0.00106058	0.00662259	0.968089	0.963981	1.00426	INCREASED IN CASE
#N/A	rxn10406	0.00106058	0.00662259	0.968089	0.963981	1.00426	INCREASED IN CASE
#N/A	rxn10407	0.00106058	0.00662259	0.968089	0.963981	1.00426	INCREASED IN CASE
#N/A	rxn10408	0.00106058	0.00662259	0.968089	0.963981	1.00426	INCREASED IN CASE
#N/A	rxn10409	0.00106058	0.00662259	0.968089	0.963981	1.00426	INCREASED IN CASE
K00118	rxn00633	0.885144	0.977908	0.427111	0.425266	1.00434	INCREASED IN CASE
K07106	rxn08044	0.854389	0.955941	0.627482	0.624767	1.00434	INCREASED IN CASE
K01756	rxn00800	0.0305459	0.082011	0.960762	0.956591	1.00436	INCREASED IN CASE
K00058	rxn11732	0.0130584	0.0441914	0.971877	0.96757	1.00445	INCREASED IN CASE
K01883	rxn06435	0.00114822	0.00701052	0.995122	0.990612	1.00455	INCREASED IN CASE
K17950	rxn07450	0.544054	0.698908	0.447286	0.445238	1.0046	INCREASED IN CASE
K00844	rxn00518	0.569917	0.71731	0.0935091	0.0930693	1.00473	INCREASED IN CASE
[truncated: 2,398 more rows]
