# Supplementary material for: Genome-scale metabolic modelling of the human gut microbiome reveals changes in the glyoxylate and dicarboxylate metabolism in metabolic disorders
Source: iScience. 2022 Jun 2;25(7):104513. doi: 10.1016/j.isci.2022.104513 (PMC9213702; doi:10.1016/j.isci.2022.104513)
Supplement: Table S8. Reaction abundance analysis for T2D cohorts, related to STAR Methods — Reaction abundance analysis for obesity cohorts, Related to STAR Methods – T2D reaction analysis including reactions KO ID, reaction ID, the P value and P adjusted value from Wilcoxon test, the mean abundance of the reaction from the patients (mean1) and controls (mean2), and the fold-change. [file mmc9.xlsx]

## Sheet: Supplemental Table 8
Supplemental Table 8 - Reaction abundancy analysis for T2D cohorts, Related to STAR Methods
Kegg Orthalog	Reactions	pval	padj	mean1	mean2	foldchange
#N/A	rxn10785	3.46517e-10	4.01558e-07	0.541956	0.41854	1.29487	INCREASED IN CASE
K01039	rxn02810	2.72398e-09	1.99577e-06	0.272826	0.20339	1.34139	INCREASED IN CASE
K00869	rxn01607	4.33443e-09	2.72202e-06	0.175127	0.129818	1.34902	INCREASED IN CASE
#N/A	rxn08131	5.27888e-08	7.73532e-06	0.2497	0.182937	1.36495	INCREASED IN CASE
K00632	rxn00676	9.68264e-08	1.06412e-05	0.0560058	0.0364238	1.53762	INCREASED IN CASE
K00632	rxn02680	9.68264e-08	1.06412e-05	0.0560058	0.0364238	1.53762	INCREASED IN CASE
K00632	rxn02804	9.68264e-08	1.06412e-05	0.0560058	0.0364238	1.53762	INCREASED IN CASE
K00632	rxn03243	9.68264e-08	1.06412e-05	0.0560058	0.0364238	1.53762	INCREASED IN CASE
K00632	rxn03248	9.68264e-08	1.06412e-05	0.0560058	0.0364238	1.53762	INCREASED IN CASE
K00632	rxn06510	9.68264e-08	1.06412e-05	0.0560058	0.0364238	1.53762	INCREASED IN CASE
#N/A	rxn03288	9.68264e-08	1.06412e-05	0.0560058	0.0364238	1.53762	INCREASED IN CASE
#N/A	rxn08767	9.68264e-08	1.06412e-05	0.0560058	0.0364238	1.53762	INCREASED IN CASE
#N/A	rxn09480	9.68264e-08	1.06412e-05	0.0560058	0.0364238	1.53762	INCREASED IN CASE
#N/A	rxn02768	1.52911e-07	1.63951e-05	0.171847	0.125135	1.37329	INCREASED IN CASE
K00632	rxn03796	2.05289e-07	1.73548e-05	0.054652	0.0360613	1.51553	INCREASED IN CASE
K00632	rxn03866	2.05289e-07	1.73548e-05	0.054652	0.0360613	1.51553	INCREASED IN CASE
K00632	rxn07681	2.05289e-07	1.73548e-05	0.054652	0.0360613	1.51553	INCREASED IN CASE
K00632	rxn07685	2.05289e-07	1.73548e-05	0.054652	0.0360613	1.51553	INCREASED IN CASE
K00632	rxn07689	2.05289e-07	1.73548e-05	0.054652	0.0360613	1.51553	INCREASED IN CASE
K00632	rxn07880	2.05289e-07	1.73548e-05	0.054652	0.0360613	1.51553	INCREASED IN CASE
K00632	rxn07884	2.05289e-07	1.73548e-05	0.054652	0.0360613	1.51553	INCREASED IN CASE
K00274	rxn01564	1.25316e-06	5.55188e-05	0.0211069	0.0146707	1.43871	INCREASED IN CASE
K00274	rxn01836	1.25316e-06	5.55188e-05	0.0211069	0.0146707	1.43871	INCREASED IN CASE
K00274	rxn02081	1.25316e-06	5.55188e-05	0.0211069	0.0146707	1.43871	INCREASED IN CASE
K00274	rxn02087	1.25316e-06	5.55188e-05	0.0211069	0.0146707	1.43871	INCREASED IN CASE
K00274	rxn02826	1.25316e-06	5.55188e-05	0.0211069	0.0146707	1.43871	INCREASED IN CASE
K00274	rxn03195	1.25316e-06	5.55188e-05	0.0211069	0.0146707	1.43871	INCREASED IN CASE
K00274	rxn03342	1.25316e-06	5.55188e-05	0.0211069	0.0146707	1.43871	INCREASED IN CASE
K00274	rxn03345	1.25316e-06	5.55188e-05	0.0211069	0.0146707	1.43871	INCREASED IN CASE
K00274	rxn03346	1.25316e-06	5.55188e-05	0.0211069	0.0146707	1.43871	INCREASED IN CASE
K00274	rxn03358	1.25316e-06	5.55188e-05	0.0211069	0.0146707	1.43871	INCREASED IN CASE
K00274	rxn03359	1.25316e-06	5.55188e-05	0.0211069	0.0146707	1.43871	INCREASED IN CASE
K00274	rxn11875	1.25316e-06	5.55188e-05	0.0211069	0.0146707	1.43871	INCREASED IN CASE
K00274	rxn12038	1.25316e-06	5.55188e-05	0.0211069	0.0146707	1.43871	INCREASED IN CASE
K00274	rxn12039	1.25316e-06	5.55188e-05	0.0211069	0.0146707	1.43871	INCREASED IN CASE
#N/A	rxn01020	1.00763e-06	5.55188e-05	0.112492	0.0839224	1.34043	INCREASED IN CASE
#N/A	rxn11213	1.27557e-06	5.55188e-05	0.11698	0.0848569	1.37856	INCREASED IN CASE
K04127	rxn02896	1.54824e-06	5.8435e-05	0.00405944	2.86769e-05	141.558	INCREASED IN CASE
K21062	rxn01635	2.22509e-06	7.41021e-05	0.0277293	0.0178189	1.55618	INCREASED IN CASE
K00274	rxn01715	2.74928e-06	8.62157e-05	0.0249531	0.0181475	1.37501	INCREASED IN CASE
K00274	rxn01833	2.74928e-06	8.62157e-05	0.0249531	0.0181475	1.37501	INCREASED IN CASE
K00274	rxn01903	2.74928e-06	8.62157e-05	0.0249531	0.0181475	1.37501	INCREASED IN CASE
K00274	rxn02993	2.74928e-06	8.62157e-05	0.0249531	0.0181475	1.37501	INCREASED IN CASE
K00276	rxn06056	2.74928e-06	8.62157e-05	0.0249531	0.0181475	1.37501	INCREASED IN CASE
K17818	rxn04941	2.78495e-06	8.62157e-05	0.124815	0.0933162	1.33755	INCREASED IN CASE
K17818	rxn04942	2.78495e-06	8.62157e-05	0.124815	0.0933162	1.33755	INCREASED IN CASE
K01615	rxn02169	3.09994e-06	9.33379e-05	0.284765	0.236388	1.20465	INCREASED IN CASE
#N/A	rxn00778	3.64205e-06	9.53004e-05	0.997877	0.996431	1.00145	INCREASED IN CASE
ec:1.14.13.64	rxn00963	4.17425e-06	9.6244e-05	0.0968083	0.0719953	1.34465	INCREASED IN CASE
K00900	rxn01971	4.22545e-06	9.6244e-05	0.0304656	0.0137102	2.22211	INCREASED IN CASE
K01045	rxn04702	4.17425e-06	9.6244e-05	0.0968083	0.0719953	1.34465	INCREASED IN CASE
K01103	rxn00550	4.22545e-06	9.6244e-05	0.0304656	0.0137102	2.22211	INCREASED IN CASE
#N/A	rxn00600	3.96734e-06	9.6244e-05	0.0265173	0.0187884	1.41137	INCREASED IN CASE
#N/A	rxn01627	3.96734e-06	9.6244e-05	0.0265173	0.0187884	1.41137	INCREASED IN CASE
#N/A	rxn10563	4.17425e-06	9.6244e-05	0.0968083	0.0719953	1.34465	INCREASED IN CASE
#N/A	rxn12676	4.19192e-06	9.6244e-05	0.09681	0.0719987	1.34461	INCREASED IN CASE
#N/A	rxn13207	4.19192e-06	9.6244e-05	0.09681	0.0719987	1.34461	INCREASED IN CASE
#N/A	rxn13208	4.19192e-06	9.6244e-05	0.09681	0.0719987	1.34461	INCREASED IN CASE
#N/A	rxn00592	4.39099e-06	9.89887e-05	0.0101949	0.00439467	2.31983	INCREASED IN CASE
K00618	rxn00192	4.50351e-06	0.000101007	0.776303	0.706556	1.09871	INCREASED IN CASE
K01697	rxn00953	5.69449e-06	0.000113786	0.073795	0.0528326	1.39677	INCREASED IN CASE
K01697	rxn03380	5.69449e-06	0.000113786	0.073795	0.0528326	1.39677	INCREASED IN CASE
K01697	rxn05909	5.69449e-06	0.000113786	0.073795	0.0528326	1.39677	INCREASED IN CASE
K00620	rxn01636	6.29261e-06	0.00012186	0.679813	0.588575	1.15502	INCREASED IN CASE
K18360	rxn04999	6.46036e-06	0.000123477	0.00319608	0.00282819	1.13008	INCREASED IN CASE
K18360	rxn05047	6.46036e-06	0.000123477	0.00319608	0.00282819	1.13008	INCREASED IN CASE
K00366	rxn05893	6.69638e-06	0.000126885	0.119819	0.0947778	1.26421	INCREASED IN CASE
K18200	rxn06514	6.68984e-06	0.000126885	0.0145121	0.00459437	3.15866	INCREASED IN CASE
K00613	rxn00404	7.3626e-06	0.000137728	0.0082207	0.00458804	1.79177	INCREASED IN CASE
K00613	rxn01461	7.3626e-06	0.000137728	0.0082207	0.00458804	1.79177	INCREASED IN CASE
K05352	rxn01113	7.80106e-06	0.00014409	0.0866543	0.0643637	1.34632	INCREASED IN CASE
#N/A	rxn14302	8.04521e-06	0.000147978	0.0304376	0.0201785	1.50842	INCREASED IN CASE
K01477	rxn01746	8.14342e-06	0.00014916	0.00164048	0.00101589	1.61481	INCREASED IN CASE
#N/A	rxn05457	1.05549e-05	0.000183397	0.708321	0.633584	1.11796	INCREASED IN CASE
K12448	rxn01075	1.30736e-05	0.000216873	0.0387216	0.023467	1.65005	INCREASED IN CASE
#N/A	rxn10075	1.32858e-05	0.000219565	0.134642	0.106365	1.26585	INCREASED IN CASE
K03852	rxn03923	1.33436e-05	0.000219695	0.0148901	0.00507457	2.93425	INCREASED IN CASE
#N/A	rxn13768	1.36096e-05	0.000222408	0.0991434	0.0754688	1.3137	INCREASED IN CASE
K01444	rxn02452	1.36643e-05	0.000222475	0.0496403	0.0336185	1.47658	INCREASED IN CASE
K00394	rxn11934	1.63546e-05	0.000254046	0.289479	0.234868	1.23252	INCREASED IN CASE
#N/A	rxn05012	1.72898e-05	0.000265756	0.211637	0.174708	1.21138	INCREASED IN CASE
K13247	rxn01913	2.13824e-05	0.000286576	0.00785908	0.00398205	1.97363	INCREASED IN CASE
K01941	rxn00560	2.17355e-05	0.0002872	0.171242	0.127977	1.33807	INCREASED IN CASE
#N/A	rxn09615	2.18209e-05	0.0002872	0.174536	0.139492	1.25122	INCREASED IN CASE
K17217	rxn00949	2.77886e-05	0.000347042	0.028344	0.0200537	1.4134	INCREASED IN CASE
K01751	rxn00144	2.7898e-05	0.000347421	0.267973	0.226092	1.18524	INCREASED IN CASE
K00021	rxn01501	3.10859e-05	0.000382133	0.0252506	0.0162114	1.55758	INCREASED IN CASE
K00433	rxn13963	3.39636e-05	0.000407934	0.237197	0.188684	1.25711	INCREASED IN CASE
K00211	rxn01269	3.73748e-05	0.000438145	0.0444096	0.0280912	1.58091	INCREASED IN CASE
K00220	rxn00525	3.73748e-05	0.000438145	0.0444096	0.0280912	1.58091	INCREASED IN CASE
K00394	rxn13994	4.87463e-05	0.000528496	0.333954	0.275951	1.21019	INCREASED IN CASE
#N/A	rxn03371	4.87463e-05	0.000528496	0.333954	0.275951	1.21019	INCREASED IN CASE
#N/A	rxn10790	4.89304e-05	0.000528496	0.198421	0.16287	1.21828	INCREASED IN CASE
#N/A	rxn10798	4.89304e-05	0.000528496	0.198421	0.16287	1.21828	INCREASED IN CASE
K00450	rxn01919	5.27522e-05	0.000566054	0.0179724	0.0106155	1.69304	INCREASED IN CASE
K00675	rxn02825	5.35496e-05	0.000566054	0.0703918	0.0528742	1.33131	INCREASED IN CASE
K00675	rxn11588	5.35496e-05	0.000566054	0.0703918	0.0528742	1.33131	INCREASED IN CASE
#N/A	rxn08034	5.35496e-05	0.000566054	0.0703918	0.0528742	1.33131	INCREASED IN CASE
K10534	rxn00571	5.53395e-05	0.000576475	0.00430617	0.00248988	1.72947	INCREASED IN CASE
K10534	rxn00572	5.53395e-05	0.000576475	0.00430617	0.00248988	1.72947	INCREASED IN CASE
K01038	rxn02740	6.97561e-05	0.000682957	0.109927	0.0843928	1.30256	INCREASED IN CASE
K01039	rxn03799	6.97561e-05	0.000682957	0.109927	0.0843928	1.30256	INCREASED IN CASE
#N/A	rxn00646	7.3457e-05	0.000709708	0.245755	0.205175	1.19778	INCREASED IN CASE
K01451	rxn01037	7.59334e-05	0.000730423	0.418703	0.36804	1.13766	INCREASED IN CASE
K01075	rxn00965	7.96426e-05	0.000762765	0.0402548	0.0276106	1.45795	INCREASED IN CASE
K00488	rxn13953	8.01018e-05	0.000765495	0.015853	0.0112738	1.40617	INCREASED IN CASE
K01044	rxn12023	8.83954e-05	0.000833876	0.0135986	0.00529183	2.56974	INCREASED IN CASE
K01044	rxn12028	8.83954e-05	0.000833876	0.0135986	0.00529183	2.56974	INCREASED IN CASE
K01044	rxn12030	8.83954e-05	0.000833876	0.0135986	0.00529183	2.56974	INCREASED IN CASE
K10793	rxn02029	9.70096e-05	0.000860527	0.0631405	0.0467915	1.3494	INCREASED IN CASE
#N/A	rxn01555	0.000122486	0.00106203	0.000900831	0.000639673	1.40827	INCREASED IN CASE
K01621	rxn00548	0.000128486	0.00110317	0.256606	0.216197	1.18691	INCREASED IN CASE
K01621	rxn01187	0.000128486	0.00110317	0.256606	0.216197	1.18691	INCREASED IN CASE
K03927	rxn02892	0.000149712	0.00125852	0.0132756	0.00520893	2.54862	INCREASED IN CASE
K00387	rxn00383	0.000162406	0.00134199	0.319311	0.263534	1.21165	INCREASED IN CASE
K18673	rxn01049	0.000176708	0.00143854	0.240629	0.204013	1.17948	INCREASED IN CASE
K15372	rxn01233	0.000188203	0.00151806	0.143243	0.107439	1.33325	INCREASED IN CASE
K16328	rxn02375	0.000196253	0.0015686	0.334475	0.285932	1.16977	INCREASED IN CASE
#N/A	rxn10535	0.000201046	0.0015986	0.0188806	0.0121371	1.55561	INCREASED IN CASE
#N/A	rxn10565	0.00020245	0.00160355	0.0188815	0.012142	1.55506	INCREASED IN CASE
K00682	rxn01981	0.000208213	0.00164033	0.179863	0.151969	1.18355	INCREASED IN CASE
K00682	rxn06472	0.000208213	0.00164033	0.179863	0.151969	1.18355	INCREASED IN CASE
K00456	rxn00645	0.000215564	0.00168916	0.23551	0.190781	1.23445	INCREASED IN CASE
#N/A	rxn01758	0.000215564	0.00168916	0.23551	0.190781	1.23445	INCREASED IN CASE
K00504	rxn06524	0.000234368	0.00183324	0.0134606	0.00426256	3.15787	INCREASED IN CASE
#N/A	rxn11347	0.000263237	0.0020266	0.0260789	0.0206903	1.26044	INCREASED IN CASE
K01464	rxn01626	0.000301694	0.00225937	0.444239	0.390068	1.13888	INCREASED IN CASE
K01464	rxn02190	0.000301694	0.00225937	0.444239	0.390068	1.13888	INCREASED IN CASE
K01464	rxn11755	0.000301694	0.00225937	0.444239	0.390068	1.13888	INCREASED IN CASE
K13786	rxn11650	0.000332788	0.00241381	0.0461726	0.0348842	1.3236	INCREASED IN CASE
#N/A	rxn03533	0.000332788	0.00241381	0.0461726	0.0348842	1.3236	INCREASED IN CASE
K14449	rxn03440	0.000333944	0.0024145	0.00103507	0.000382781	2.70408	INCREASED IN CASE
K00322	rxn00083	0.000337318	0.00243489	0.126649	0.0978669	1.29409	INCREASED IN CASE
K18556	rxn00284	0.000350042	0.00251435	0.0347468	0.0242101	1.43522	INCREASED IN CASE
K12256	rxn14077	0.00038319	0.00270041	0.0226163	0.0148739	1.52054	INCREASED IN CASE
K00009	rxn00546	0.00039096	0.00272803	0.127796	0.103408	1.23585	INCREASED IN CASE
K18610	rxn02145	0.000415633	0.00287736	0.0178918	0.0113213	1.58036	INCREASED IN CASE
K01973	rxn05841	0.000429063	0.00296101	0.0272998	0.0179789	1.51844	INCREASED IN CASE
#N/A	rxn04932	0.000432711	0.0029815	0.0247145	0.0141161	1.75081	INCREASED IN CASE
K07246	rxn00160	0.000442134	0.00302745	0.0387555	0.0244497	1.58512	INCREASED IN CASE
K07246	rxn01285	0.000442134	0.00302745	0.0387555	0.0244497	1.58512	INCREASED IN CASE
K07246	rxn01847	0.000442134	0.00302745	0.0387555	0.0244497	1.58512	INCREASED IN CASE
K07246	rxn04143	0.000442134	0.00302745	0.0387555	0.0244497	1.58512	INCREASED IN CASE
K12339	rxn02246	0.00044801	0.00304744	0.035799	0.0255179	1.4029	INCREASED IN CASE
K06128	rxn01983	0.000493812	0.00322077	0.030778	0.015852	1.94158	INCREASED IN CASE
K08748	rxn02014	0.000559316	0.00352245	0.00926026	0.00567002	1.6332	INCREASED IN CASE
K08748	rxn02794	0.000559316	0.00352245	0.00926026	0.00567002	1.6332	INCREASED IN CASE
K08748	rxn03107	0.000559316	0.00352245	0.00926026	0.00567002	1.6332	INCREASED IN CASE
K08748	rxn03145	0.000559316	0.00352245	0.00926026	0.00567002	1.6332	INCREASED IN CASE
#N/A	rxn02569	0.000558276	0.00352245	0.437564	0.384864	1.13693	INCREASED IN CASE
K08260	rxn03541	0.000611446	0.00379649	0.0805668	0.0653385	1.23307	INCREASED IN CASE
K00669	rxn02084	0.000615387	0.00380503	0.0301638	0.0187349	1.61003	INCREASED IN CASE
K00669	rxn06476	0.000615387	0.00380503	0.0301638	0.0187349	1.61003	INCREASED IN CASE
K01054	rxn00983	0.000615418	0.00380503	0.618791	0.54869	1.12776	INCREASED IN CASE
K20449	rxn06329	0.000626856	0.00387031	0.00217824	0.00110652	1.96855	INCREASED IN CASE
K07250	rxn02926	0.000633594	0.00390642	0.117921	0.0977073	1.20689	INCREASED IN CASE
K00906	rxn06680	0.000644082	0.00396552	0.0149659	0.00831544	1.79977	INCREASED IN CASE
K06045	rxn05070	0.000702252	0.0042347	0.0291064	0.0150371	1.93564	INCREASED IN CASE
K06045	rxn05071	0.000702252	0.0042347	0.0291064	0.0150371	1.93564	INCREASED IN CASE
K16845	rxn07449	0.000729865	0.0043772	0.0836505	0.0673842	1.2414	INCREASED IN CASE
K00678	rxn06717	0.000847591	0.0048962	0.0610749	0.0489731	1.24711	INCREASED IN CASE
K00678	rxn11897	0.000847591	0.0048962	0.0610749	0.0489731	1.24711	INCREASED IN CASE
K00678	rxn11899	0.000847591	0.0048962	0.0610749	0.0489731	1.24711	INCREASED IN CASE
K00763	rxn01265	0.000888723	0.00510696	0.829749	0.777411	1.06732	INCREASED IN CASE
K00209	rxn00868	0.000908545	0.00520725	0.116823	0.0943943	1.23761	INCREASED IN CASE
K00008	rxn01385	0.000914283	0.00522261	0.132314	0.105441	1.25487	INCREASED IN CASE
K01777	rxn00933	0.000949422	0.00538537	0.0860055	0.07592	1.13284	INCREASED IN CASE
K12661	rxn02676	0.000974291	0.00548397	0.00709298	0.00589915	1.20237	INCREASED IN CASE
K01799	rxn00803	0.00100447	0.00563941	0.0134532	0.0100433	1.33951	INCREASED IN CASE
K10222	rxn01898	0.0010892	0.00585344	0.006092	0.00446887	1.36321	INCREASED IN CASE
K10222	rxn03660	0.0010892	0.00585344	0.006092	0.00446887	1.36321	INCREASED IN CASE
K22717	rxn03661	0.0010892	0.00585344	0.006092	0.00446887	1.36321	INCREASED IN CASE
K22717	rxn03662	0.0010892	0.00585344	0.006092	0.00446887	1.36321	INCREASED IN CASE
K00271	rxn00901	0.00114038	0.0060472	0.00450281	0.00278906	1.61445	INCREASED IN CASE
#N/A	rxn11511	0.00119525	0.00630016	0.154677	0.131229	1.17868	INCREASED IN CASE
K03472	rxn01331	0.00131589	0.00685385	0.00788456	0.0024703	3.19174	INCREASED IN CASE
#N/A	rxn09508	0.00136619	0.00702431	0.00385254	0.00360508	1.06864	INCREASED IN CASE
#N/A	rxn09509	0.00136619	0.00702431	0.00385254	0.00360508	1.06864	INCREASED IN CASE
#N/A	rxn13085	0.00139118	0.00713607	0.0248621	0.020743	1.19858	INCREASED IN CASE
K17105	rxn03114	0.00152362	0.00775214	0.0172267	0.00725655	2.37396	INCREASED IN CASE
K09841	rxn04763	0.00153464	0.00779918	0.00288909	0.00141804	2.03739	INCREASED IN CASE
K07512	rxn00945	0.00174349	0.00856113	0.01058	0.00452419	2.33854	INCREASED IN CASE
K07512	rxn02678	0.00174349	0.00856113	0.01058	0.00452419	2.33854	INCREASED IN CASE
K07512	rxn02719	0.00174349	0.00856113	0.01058	0.00452419	2.33854	INCREASED IN CASE
K07512	rxn02802	0.00174349	0.00856113	0.01058	0.00452419	2.33854	INCREASED IN CASE
K07512	rxn03252	0.00174349	0.00856113	0.01058	0.00452419	2.33854	INCREASED IN CASE
K07512	rxn04793	0.00174349	0.00856113	0.01058	0.00452419	2.33854	INCREASED IN CASE
#N/A	rxn13906	0.00172689	0.00856113	0.479783	0.425276	1.12817	INCREASED IN CASE
K01440	rxn00938	0.00177936	0.00868156	0.63993	0.603392	1.06056	INCREASED IN CASE
K00851	rxn01275	0.00179539	0.00875005	0.24894	0.219871	1.13221	INCREASED IN CASE
K05356	rxn05028	4.56732e-10	4.01558e-07	0.454193	0.578609	0.784974	INCREASED IN CONTROL
#N/A	rxn12008	4.56732e-10	4.01558e-07	0.454193	0.578609	0.784974	INCREASED IN CONTROL
#N/A	rxn13477	4.56732e-10	4.01558e-07	0.454193	0.578609	0.784974	INCREASED IN CONTROL
#N/A	rxn14012	4.56732e-10	4.01558e-07	0.454193	0.578609	0.784974	INCREASED IN CONTROL
K00638	rxn02199	1.38895e-08	5.14072e-06	0.790023	0.854069	0.925011	INCREASED IN CONTROL
K01213	rxn05122	1.27263e-08	5.14072e-06	0.577551	0.681808	0.847087	INCREASED IN CONTROL
K01711	rxn00642	1.40329e-08	5.14072e-06	0.596395	0.70448	0.846574	INCREASED IN CONTROL
#N/A	Ex_Neu5Ac	1.08723e-08	5.14072e-06	0.948484	0.971907	0.975901	INCREASED IN CONTROL
#N/A	t_Neu5Ac	1.08723e-08	5.14072e-06	0.948484	0.971907	0.975901	INCREASED IN CONTROL
K01094	rxn06080	3.37429e-08	5.49385e-06	0.641694	0.726686	0.883041	INCREASED IN CONTROL
#N/A	rxn09101	3.37429e-08	5.49385e-06	0.641694	0.726686	0.883041	INCREASED IN CONTROL
#N/A	rxn09102	3.37429e-08	5.49385e-06	0.641694	0.726686	0.883041	INCREASED IN CONTROL
#N/A	rxn09103	3.37429e-08	5.49385e-06	0.641694	0.726686	0.883041	INCREASED IN CONTROL
#N/A	rxn09104	3.37429e-08	5.49385e-06	0.641694	0.726686	0.883041	INCREASED IN CONTROL
#N/A	rxn09105	3.37429e-08	5.49385e-06	0.641694	0.726686	0.883041	INCREASED IN CONTROL
#N/A	rxn09106	3.37429e-08	5.49385e-06	0.641694	0.726686	0.883041	INCREASED IN CONTROL
#N/A	rxn09107	3.37429e-08	5.49385e-06	0.641694	0.726686	0.883041	INCREASED IN CONTROL
#N/A	rxn10107	3.37429e-08	5.49385e-06	0.641694	0.726686	0.883041	INCREASED IN CONTROL
#N/A	rxn10265	3.37429e-08	5.49385e-06	0.641694	0.726686	0.883041	INCREASED IN CONTROL
#N/A	rxn10266	3.37429e-08	5.49385e-06	0.641694	0.726686	0.883041	INCREASED IN CONTROL
#N/A	rxn10267	3.37429e-08	5.49385e-06	0.641694	0.726686	0.883041	INCREASED IN CONTROL
#N/A	rxn10268	3.37429e-08	5.49385e-06	0.641694	0.726686	0.883041	INCREASED IN CONTROL
#N/A	rxn10269	3.37429e-08	5.49385e-06	0.641694	0.726686	0.883041	INCREASED IN CONTROL
#N/A	rxn10270	3.37429e-08	5.49385e-06	0.641694	0.726686	0.883041	INCREASED IN CONTROL
K07248	rxn00979	5.15007e-08	7.73532e-06	0.750447	0.817174	0.918345	INCREASED IN CONTROL
#N/A	rxn09633	5.27888e-08	7.73532e-06	0.7503	0.817063	0.91829	INCREASED IN CONTROL
#N/A	rxn10054	8.28869e-08	1.06412e-05	0.920322	0.952412	0.966307	INCREASED IN CONTROL
#N/A	rxn09340	2.02397e-07	1.73548e-05	0.919103	0.950027	0.967449	INCREASED IN CONTROL
#N/A	rxn09341	2.02397e-07	1.73548e-05	0.919103	0.950027	0.967449	INCREASED IN CONTROL
#N/A	rxn09348	2.02397e-07	1.73548e-05	0.919103	0.950027	0.967449	INCREASED IN CONTROL
#N/A	rxn09355	2.02397e-07	1.73548e-05	0.919103	0.950027	0.967449	INCREASED IN CONTROL
K13310	rxn04288	2.67199e-07	2.15575e-05	0.406768	0.508384	0.800119	INCREASED IN CONTROL
#N/A	rxn09523	2.69714e-07	2.15575e-05	0.483097	0.574093	0.841496	INCREASED IN CONTROL
#N/A	rxn13728	2.69714e-07	2.15575e-05	0.483097	0.574093	0.841496	INCREASED IN CONTROL
K00600	rxn00692	2.81315e-07	2.20833e-05	0.927668	0.952043	0.974397	INCREASED IN CONTROL
#N/A	rxn02351	2.90673e-07	2.24176e-05	0.926697	0.951142	0.974299	INCREASED IN CONTROL
#N/A	t_octanoate	6.10038e-07	4.62367e-05	0.988935	0.994271	0.994634	INCREASED IN CONTROL
K00232	rxn03251	6.2768e-07	4.67675e-05	0.805832	0.866144	0.930368	INCREASED IN CONTROL
K02226	rxn03150	6.42105e-07	4.70449e-05	0.885425	0.925036	0.957179	INCREASED IN CONTROL
#N/A	rxn13688	6.99906e-07	5.04392e-05	0.274502	0.367699	0.746541	INCREASED IN CONTROL
K00232	rxn00872	7.25714e-07	5.14555e-05	0.81169	0.870595	0.93234	INCREASED IN CONTROL
K00390	rxn05239	8.30906e-07	5.45173e-05	0.568327	0.651206	0.872729	INCREASED IN CONTROL
K00390	rxn05256	8.30906e-07	5.45173e-05	0.568327	0.651206	0.872729	INCREASED IN CONTROL
K01730	rxn03042	7.97897e-07	5.45173e-05	0.381627	0.482276	0.791304	INCREASED IN CONTROL
#N/A	rxn00047	7.97897e-07	5.45173e-05	0.381627	0.482276	0.791304	INCREASED IN CONTROL
#N/A	rxn09069	8.30906e-07	5.45173e-05	0.568327	0.651206	0.872729	INCREASED IN CONTROL
K00014	rxn01740	1.27557e-06	5.55188e-05	0.88302	0.915143	0.964898	INCREASED IN CONTROL
K00432	rxn00205	1.06783e-06	5.55188e-05	0.287263	0.368311	0.779947	INCREASED IN CONTROL
K00432	rxn04840	1.06783e-06	5.55188e-05	0.287263	0.368311	0.779947	INCREASED IN CONTROL
K00432	rxn04841	1.06783e-06	5.55188e-05	0.287263	0.368311	0.779947	INCREASED IN CONTROL
K00634	rxn00871	1.26432e-06	5.55188e-05	0.684242	0.755268	0.905958	INCREASED IN CONTROL
K00743	rxn03123	1.21486e-06	5.55188e-05	0.549981	0.631468	0.870955	INCREASED IN CONTROL
K00743	rxn06244	1.21486e-06	5.55188e-05	0.549981	0.631468	0.870955	INCREASED IN CONTROL
K00756	rxn01366	1.0607e-06	5.55188e-05	0.933451	0.962391	0.969928	INCREASED IN CONTROL
K00973	rxn01675	1.13149e-06	5.55188e-05	0.943729	0.965335	0.977618	INCREASED IN CONTROL
K01815	rxn03043	1.11153e-06	5.55188e-05	0.583198	0.675295	0.86362	INCREASED IN CONTROL
K02549	rxn02832	9.76584e-07	5.55188e-05	0.394911	0.503704	0.784014	INCREASED IN CONTROL
K03783	rxn01138	1.05357e-06	5.55188e-05	0.96666	0.982372	0.984005	INCREASED IN CONTROL
K03783	rxn01358	1.05357e-06	5.55188e-05	0.96666	0.982372	0.984005	INCREASED IN CONTROL
K03783	rxn01646	1.1016e-06	5.55188e-05	0.966676	0.982372	0.984022	INCREASED IN CONTROL
K03783	rxn01647	1.05357e-06	5.55188e-05	0.96666	0.982372	0.984005	INCREASED IN CONTROL
K03783	rxn01649	1.05357e-06	5.55188e-05	0.96666	0.982372	0.984005	INCREASED IN CONTROL
K03783	rxn01985	9.25425e-07	5.55188e-05	0.974738	0.987992	0.986585	INCREASED IN CONTROL
#N/A	rxn03158	1.21486e-06	5.55188e-05	0.549981	0.631468	0.870955	INCREASED IN CONTROL
#N/A	rxn03642	1.29836e-06	5.59568e-05	0.827387	0.871151	0.949764	INCREASED IN CONTROL
#N/A	rxn08930	1.34512e-06	5.74094e-05	0.761268	0.821776	0.926369	INCREASED IN CONTROL
K00983	rxn00827	1.6399e-06	5.8435e-05	0.692759	0.768673	0.90124	INCREASED IN CONTROL
K00983	rxn01892	1.6399e-06	5.8435e-05	0.692759	0.768673	0.90124	INCREASED IN CONTROL
K00983	rxn02943	1.6399e-06	5.8435e-05	0.692759	0.768673	0.90124	INCREASED IN CONTROL
K00995	rxn06045	1.6616e-06	5.8435e-05	0.918332	0.94189	0.974989	INCREASED IN CONTROL
K01085	rxn00221	1.58331e-06	5.8435e-05	0.742929	0.80042	0.928174	INCREASED IN CONTROL
#N/A	rxn08035	1.58331e-06	5.8435e-05	0.742929	0.80042	0.928174	INCREASED IN CONTROL
#N/A	rxn08038	1.58331e-06	5.8435e-05	0.742929	0.80042	0.928174	INCREASED IN CONTROL
#N/A	rxn08571	1.58331e-06	5.8435e-05	0.742929	0.80042	0.928174	INCREASED IN CONTROL
#N/A	rxn09108	1.6616e-06	5.8435e-05	0.918332	0.94189	0.974989	INCREASED IN CONTROL
#N/A	rxn09109	1.6616e-06	5.8435e-05	0.918332	0.94189	0.974989	INCREASED IN CONTROL
#N/A	rxn09110	1.6616e-06	5.8435e-05	0.918332	0.94189	0.974989	INCREASED IN CONTROL
#N/A	rxn09111	1.6616e-06	5.8435e-05	0.918332	0.94189	0.974989	INCREASED IN CONTROL
#N/A	rxn09112	1.6616e-06	5.8435e-05	0.918332	0.94189	0.974989	INCREASED IN CONTROL
#N/A	rxn09113	1.6616e-06	5.8435e-05	0.918332	0.94189	0.974989	INCREASED IN CONTROL
#N/A	rxn09114	1.6616e-06	5.8435e-05	0.918332	0.94189	0.974989	INCREASED IN CONTROL
#N/A	rxn10259	1.6616e-06	5.8435e-05	0.918332	0.94189	0.974989	INCREASED IN CONTROL
#N/A	rxn10260	1.6616e-06	5.8435e-05	0.918332	0.94189	0.974989	INCREASED IN CONTROL
#N/A	rxn10261	1.6616e-06	5.8435e-05	0.918332	0.94189	0.974989	INCREASED IN CONTROL
#N/A	rxn10262	1.6616e-06	5.8435e-05	0.918332	0.94189	0.974989	INCREASED IN CONTROL
#N/A	rxn10263	1.6616e-06	5.8435e-05	0.918332	0.94189	0.974989	INCREASED IN CONTROL
#N/A	rxn10264	1.6616e-06	5.8435e-05	0.918332	0.94189	0.974989	INCREASED IN CONTROL
K03783	rxn01684	1.78988e-06	6.24471e-05	0.967315	0.982528	0.984517	INCREASED IN CONTROL
#N/A	rxn08927	1.96178e-06	6.79054e-05	0.759625	0.8195	0.926938	INCREASED IN CONTROL
#N/A	rxn03891	2.00496e-06	6.88577e-05	0.898858	0.930637	0.965852	INCREASED IN CONTROL
K01858	rxn05072	2.04904e-06	6.92892e-05	0.33291	0.437017	0.761778	INCREASED IN CONTROL
#N/A	rxn00609	2.04904e-06	6.92892e-05	0.33291	0.437017	0.761778	INCREASED IN CONTROL
K19854	rxn04285	2.20602e-06	7.40278e-05	0.367646	0.461614	0.796435	INCREASED IN CONTROL
K00793	rxn00048	2.25434e-06	7.45119e-05	0.669554	0.744155	0.89975	INCREASED IN CONTROL
K06131	rxn07267	2.51161e-06	8.17855e-05	0.883209	0.922714	0.957186	INCREASED IN CONTROL
K12073	rxn05023	2.51161e-06	8.17855e-05	0.369127	0.477266	0.773421	INCREASED IN CONTROL
K00876	rxn01370	2.82106e-06	8.67228e-05	0.950173	0.96922	0.980348	INCREASED IN CONTROL
K01468	rxn01642	2.86991e-06	8.76119e-05	0.67156	0.726701	0.924122	INCREASED IN CONTROL
K00978	rxn00702	2.93211e-06	8.88934e-05	0.54693	0.612951	0.892289	INCREASED IN CONTROL
K00876	rxn00368	3.55323e-06	9.39317e-05	0.949974	0.969042	0.980322	INCREASED IN CONTROL
K00876	rxn00369	3.55323e-06	9.39317e-05	0.949974	0.969042	0.980322	INCREASED IN CONTROL
K00876	rxn00707	3.55323e-06	9.39317e-05	0.949974	0.969042	0.980322	INCREASED IN CONTROL
K00876	rxn00712	3.55323e-06	9.39317e-05	0.949974	0.969042	0.980322	INCREASED IN CONTROL
K00876	rxn00713	3.55323e-06	9.39317e-05	0.949974	0.969042	0.980322	INCREASED IN CONTROL
K00876	rxn00715	3.55323e-06	9.39317e-05	0.949974	0.969042	0.980322	INCREASED IN CONTROL
K00876	rxn01510	3.55323e-06	9.39317e-05	0.949974	0.969042	0.980322	INCREASED IN CONTROL
K00876	rxn01679	3.55323e-06	9.39317e-05	0.949974	0.969042	0.980322	INCREASED IN CONTROL
K00876	rxn01706	3.55323e-06	9.39317e-05	0.949974	0.969042	0.980322	INCREASED IN CONTROL
K00876	rxn11760	3.55323e-06	9.39317e-05	0.949974	0.969042	0.980322	INCREASED IN CONTROL
K01813	rxn01761	3.55324e-06	9.39317e-05	0.53142	0.617699	0.860321	INCREASED IN CONTROL
K01818	rxn01152	3.31918e-06	9.39317e-05	0.527549	0.603076	0.874764	INCREASED IN CONTROL
K01818	rxn02263	3.31918e-06	9.39317e-05	0.527549	0.603076	0.874764	INCREASED IN CONTROL
K01845	rxn01629	3.23369e-06	9.39317e-05	0.976604	0.984399	0.992082	INCREASED IN CONTROL
K05946	rxn03852	3.31918e-06	9.39317e-05	0.776689	0.825514	0.940856	INCREASED IN CONTROL
K06043	rxn06298	3.19311e-06	9.39317e-05	0.985096	0.991765	0.993275	INCREASED IN CONTROL
K14534	rxn02171	3.26301e-06	9.39317e-05	0.839338	0.87929	0.954562	INCREASED IN CONTROL
#N/A	Ex_D-Arabinose	3.56838e-06	9.39317e-05	0.528085	0.603351	0.875253	INCREASED IN CONTROL
#N/A	Ex_L-Rhamnose	3.55324e-06	9.39317e-05	0.53142	0.617699	0.860321	INCREASED IN CONTROL
#N/A	t_D-Arabinose	3.56838e-06	9.39317e-05	0.528085	0.603351	0.875253	INCREASED IN CONTROL
#N/A	t_L-Rhamnose	3.55324e-06	9.39317e-05	0.53142	0.617699	0.860321	INCREASED IN CONTROL
K00940	rxn00107	4.00142e-06	9.6244e-05	0.471071	0.555502	0.84801	INCREASED IN CONTROL
K00940	rxn00117	4.06971e-06	9.6244e-05	0.47114	0.555507	0.848126	INCREASED IN CONTROL
K00940	rxn00237	4.00142e-06	9.6244e-05	0.471071	0.555502	0.84801	INCREASED IN CONTROL
K00940	rxn00238	4.00142e-06	9.6244e-05	0.471071	0.555502	0.84801	INCREASED IN CONTROL
K00940	rxn00409	4.06971e-06	9.6244e-05	0.471097	0.555511	0.848042	INCREASED IN CONTROL
K00940	rxn00515	4.00142e-06	9.6244e-05	0.471071	0.555502	0.84801	INCREASED IN CONTROL
K00940	rxn01353	4.00142e-06	9.6244e-05	0.471071	0.555502	0.84801	INCREASED IN CONTROL
K00940	rxn01678	4.00142e-06	9.6244e-05	0.471071	0.555502	0.84801	INCREASED IN CONTROL
K00940	rxn02517	4.00142e-06	9.6244e-05	0.471071	0.555502	0.84801	INCREASED IN CONTROL
K01895	rxn00175	3.90104e-06	9.6244e-05	0.582463	0.659268	0.883499	INCREASED IN CONTROL
K01895	rxn00176	3.90104e-06	9.6244e-05	0.582463	0.659268	0.883499	INCREASED IN CONTROL
K01895	rxn00226	3.90104e-06	9.6244e-05	0.582463	0.659268	0.883499	INCREASED IN CONTROL
K01895	rxn00674	4.01839e-06	9.6244e-05	0.58276	0.659444	0.883714	INCREASED IN CONTROL
K01895	rxn00675	4.01839e-06	9.6244e-05	0.58276	0.659444	0.883714	INCREASED IN CONTROL
K01895	rxn00986	4.01839e-06	9.6244e-05	0.58276	0.659444	0.883714	INCREASED IN CONTROL
K00003	rxn01301	4.35421e-06	9.86655e-05	0.415186	0.522906	0.793997	INCREASED IN CONTROL
#N/A	Ex_Maltohexaose	4.57941e-06	0.000101672	0.970453	0.980558	0.989695	INCREASED IN CONTROL
#N/A	t_Maltohexaose	4.57941e-06	0.000101672	0.970453	0.980558	0.989695	INCREASED IN CONTROL
K01812	rxn01080	4.77666e-06	0.000101933	0.663713	0.727022	0.91292	INCREASED IN CONTROL
K01812	rxn01457	4.77666e-06	0.000101933	0.663713	0.727022	0.91292	INCREASED IN CONTROL
#N/A	Ex_Amylotriose	4.7361e-06	0.000101933	0.970428	0.98055	0.989677	INCREASED IN CONTROL
#N/A	rxn08126	4.7361e-06	0.000101933	0.970428	0.98055	0.989677	INCREASED IN CONTROL
#N/A	rxn08127	4.7361e-06	0.000101933	0.970428	0.98055	0.989677	INCREASED IN CONTROL
#N/A	rxn08128	4.7361e-06	0.000101933	0.970428	0.98055	0.989677	INCREASED IN CONTROL
#N/A	rxn08129	4.7361e-06	0.000101933	0.970428	0.98055	0.989677	INCREASED IN CONTROL
#N/A	t_Amylotriose	4.7361e-06	0.000101933	0.970428	0.98055	0.989677	INCREASED IN CONTROL
K10012	rxn07476	4.81695e-06	0.000102296	0.631991	0.70573	0.895513	INCREASED IN CONTROL
K00043	rxn01201	5.17285e-06	0.000108406	0.839009	0.877097	0.956576	INCREASED IN CONTROL
K00208	rxn05351	5.32659e-06	0.000108406	0.534683	0.625344	0.855021	INCREASED IN CONTROL
K00208	rxn05352	5.32659e-06	0.000108406	0.534683	0.625344	0.855021	INCREASED IN CONTROL
K00208	rxn05353	5.32659e-06	0.000108406	0.534683	0.625344	0.855021	INCREASED IN CONTROL
K00208	rxn05354	5.32659e-06	0.000108406	0.534683	0.625344	0.855021	INCREASED IN CONTROL
K00208	rxn05355	5.32659e-06	0.000108406	0.534683	0.625344	0.855021	INCREASED IN CONTROL
K00208	rxn05356	5.32659e-06	0.000108406	0.534683	0.625344	0.855021	INCREASED IN CONTROL
K00208	rxn05357	5.32659e-06	0.000108406	0.534683	0.625344	0.855021	INCREASED IN CONTROL
K00208	rxn05995	5.32659e-06	0.000108406	0.534683	0.625344	0.855021	INCREASED IN CONTROL
K00003	rxn01302	5.46185e-06	0.000110646	0.429203	0.53579	0.801065	INCREASED IN CONTROL
K00064	rxn07490	5.81452e-06	0.000115096	0.245918	0.313945	0.783315	INCREASED IN CONTROL
K01190	rxn03273	5.83858e-06	0.000115096	0.956287	0.973331	0.982489	INCREASED IN CONTROL
K01190	rxn11567	5.83858e-06	0.000115096	0.956287	0.973331	0.982489	INCREASED IN CONTROL
K02377	rxn03962	5.98647e-06	0.000116445	0.602198	0.685332	0.878695	INCREASED IN CONTROL
K02377	rxn04865	5.98647e-06	0.000116445	0.602198	0.685332	0.878695	INCREASED IN CONTROL
K02377	rxn04866	5.98647e-06	0.000116445	0.602198	0.685332	0.878695	INCREASED IN CONTROL
K00041	rxn01857	6.34507e-06	0.000122337	0.623387	0.692371	0.900365	INCREASED IN CONTROL
K09459	rxn02845	6.92175e-06	0.000130592	0.3349	0.424693	0.78857	INCREASED IN CONTROL
K01685	rxn01122	7.39443e-06	0.000137737	0.671641	0.73444	0.914494	INCREASED IN CONTROL
K01513	rxn00121	7.70537e-06	0.000142923	0.483834	0.572005	0.845856	INCREASED IN CONTROL
K00606	rxn00912	8.19531e-06	0.000149488	0.613092	0.687521	0.891743	INCREASED IN CONTROL
K02492	rxn06591	8.57268e-06	0.000155725	0.975086	0.981609	0.993354	INCREASED IN CONTROL
K18122	rxn03641	8.6439e-06	0.000156373	0.877315	0.901956	0.97268	INCREASED IN CONTROL
K00290	rxn00510	9.11589e-06	0.000164235	0.740275	0.801351	0.923784	INCREASED IN CONTROL
K01196	rxn06094	9.89042e-06	0.000177462	0.504204	0.590393	0.854015	INCREASED IN CONTROL
K00683	rxn02849	1.00937e-05	0.000177516	0.403166	0.508523	0.792817	INCREASED IN CONTROL
#N/A	rxn08387	1.01761e-05	0.000177516	0.496972	0.590148	0.842115	INCREASED IN CONTROL
#N/A	rxn08391	1.01761e-05	0.000177516	0.496972	0.590148	0.842115	INCREASED IN CONTROL
#N/A	rxn08393	1.01761e-05	0.000177516	0.496972	0.590148	0.842115	INCREASED IN CONTROL
#N/A	rxn08395	1.01761e-05	0.000177516	0.496972	0.590148	0.842115	INCREASED IN CONTROL
#N/A	rxn08397	1.01761e-05	0.000177516	0.496972	0.590148	0.842115	INCREASED IN CONTROL
#N/A	rxn08399	1.01761e-05	0.000177516	0.496972	0.590148	0.842115	INCREASED IN CONTROL
K00232	rxn00946	1.14456e-05	0.000193518	0.635065	0.716457	0.886397	INCREASED IN CONTROL
K00232	rxn02679	1.14456e-05	0.000193518	0.635065	0.716457	0.886397	INCREASED IN CONTROL
K00232	rxn02720	1.14456e-05	0.000193518	0.635065	0.716457	0.886397	INCREASED IN CONTROL
K00232	rxn02803	1.14456e-05	0.000193518	0.635065	0.716457	0.886397	INCREASED IN CONTROL
K00232	rxn03253	1.14456e-05	0.000193518	0.635065	0.716457	0.886397	INCREASED IN CONTROL
K03269	rxn03130	1.13534e-05	0.000193518	0.461159	0.549698	0.838931	INCREASED IN CONTROL
K05886	rxn04137	1.13075e-05	0.000193518	0.464978	0.556327	0.8358	INCREASED IN CONTROL
#N/A	rxn13773	1.15852e-05	0.000195129	0.701626	0.753659	0.930959	INCREASED IN CONTROL
K00248	rxn06691	1.16792e-05	0.000195216	0.633702	0.714987	0.886313	INCREASED IN CONTROL
#N/A	rxn00673	1.16792e-05	0.000195216	0.633702	0.714987	0.886313	INCREASED IN CONTROL
#N/A	rxn09616	1.18694e-05	0.000197643	0.724875	0.771707	0.939315	INCREASED IN CONTROL
K01783	rxn01116	1.35713e-05	0.000222408	0.991356	0.994843	0.996496	INCREASED IN CONTROL
K02773	rxn06934	1.46854e-05	0.000238218	0.461632	0.543226	0.849798	INCREASED IN CONTROL
K00249	rxn02866	1.50417e-05	0.0002431	0.636705	0.7168	0.888261	INCREASED IN CONTROL
K00794	rxn03080	1.54062e-05	0.000245665	0.734013	0.795705	0.922468	INCREASED IN CONTROL
K01501	rxn00388	1.55916e-05	0.000245665	0.55404	0.614051	0.90227	INCREASED IN CONTROL
K01501	rxn02219	1.55916e-05	0.000245665	0.55404	0.614051	0.90227	INCREASED IN CONTROL
K01501	rxn02525	1.55916e-05	0.000245665	0.55404	0.614051	0.90227	INCREASED IN CONTROL
K01501	rxn03870	1.55916e-05	0.000245665	0.55404	0.614051	0.90227	INCREASED IN CONTROL
K01501	rxn07645	1.55916e-05	0.000245665	0.55404	0.614051	0.90227	INCREASED IN CONTROL
#N/A	rxn09519	1.55916e-05	0.000245665	0.55404	0.614051	0.90227	INCREASED IN CONTROL
K01501	rxn01377	1.58421e-05	0.000248721	0.554234	0.614071	0.902558	INCREASED IN CONTROL
K01565	rxn01441	1.6225e-05	0.000253826	0.458508	0.550948	0.832215	INCREASED IN CONTROL
K00888	rxn06365	1.63546e-05	0.000254046	0.411836	0.511408	0.805299	INCREASED IN CONTROL
K01639	rxn01322	1.64852e-05	0.000255172	0.560431	0.637582	0.878994	INCREASED IN CONTROL
K00823	rxn01204	1.69501e-05	0.000261448	0.905085	0.929145	0.974105	INCREASED IN CONTROL
K09011	rxn05109	1.74968e-05	0.000267999	0.369291	0.462821	0.797914	INCREASED IN CONTROL
K00848	rxn01390	1.85673e-05	0.000269174	0.670219	0.730053	0.918041	INCREASED IN CONTROL
K00848	rxn02161	1.85673e-05	0.000269174	0.670219	0.730053	0.918041	INCREASED IN CONTROL
K00876	rxn00709	1.79886e-05	0.000269174	0.961486	0.977472	0.983645	INCREASED IN CONTROL
K01235	rxn01078	1.81318e-05	0.000269174	0.332172	0.415096	0.800228	INCREASED IN CONTROL
K01897	rxn00947	1.97778e-05	0.000269174	0.960785	0.975699	0.984714	INCREASED IN CONTROL
K03783	rxn01859	1.85419e-05	0.000269174	0.971408	0.985051	0.98615	INCREASED IN CONTROL
K05305	rxn02262	1.91634e-05	0.000269174	0.399222	0.481545	0.829045	INCREASED IN CONTROL
#N/A	Ex_GLUM	1.78469e-05	0.000269174	0.592011	0.666483	0.888262	INCREASED IN CONTROL
#N/A	rxn05247	1.97778e-05	0.000269174	0.960785	0.975699	0.984714	INCREASED IN CONTROL
#N/A	rxn05248	1.97778e-05	0.000269174	0.960785	0.975699	0.984714	INCREASED IN CONTROL
#N/A	rxn05249	1.97778e-05	0.000269174	0.960785	0.975699	0.984714	INCREASED IN CONTROL
#N/A	rxn05250	1.97778e-05	0.000269174	0.960785	0.975699	0.984714	INCREASED IN CONTROL
#N/A	rxn05251	1.97778e-05	0.000269174	0.960785	0.975699	0.984714	INCREASED IN CONTROL
#N/A	rxn05252	1.97778e-05	0.000269174	0.960785	0.975699	0.984714	INCREASED IN CONTROL
#N/A	rxn05736	1.97778e-05	0.000269174	0.960785	0.975699	0.984714	INCREASED IN CONTROL
#N/A	rxn08448	1.97778e-05	0.000269174	0.960785	0.975699	0.984714	INCREASED IN CONTROL
#N/A	rxn08449	1.97778e-05	0.000269174	0.960785	0.975699	0.984714	INCREASED IN CONTROL
#N/A	rxn08451	1.97778e-05	0.000269174	0.960785	0.975699	0.984714	INCREASED IN CONTROL
#N/A	rxn08453	1.97778e-05	0.000269174	0.960785	0.975699	0.984714	INCREASED IN CONTROL
#N/A	rxn08454	1.97778e-05	0.000269174	0.960785	0.975699	0.984714	INCREASED IN CONTROL
#N/A	rxn08455	1.97778e-05	0.000269174	0.960785	0.975699	0.984714	INCREASED IN CONTROL
#N/A	rxn08456	1.97778e-05	0.000269174	0.960785	0.975699	0.984714	INCREASED IN CONTROL
#N/A	rxn08457	1.97778e-05	0.000269174	0.960785	0.975699	0.984714	INCREASED IN CONTROL
#N/A	rxn09445	1.97778e-05	0.000269174	0.960785	0.975699	0.984714	INCREASED IN CONTROL
#N/A	rxn09446	1.97778e-05	0.000269174	0.960785	0.975699	0.984714	INCREASED IN CONTROL
#N/A	rxn09447	1.97778e-05	0.000269174	0.960785	0.975699	0.984714	INCREASED IN CONTROL
#N/A	rxn10019	1.97778e-05	0.000269174	0.960785	0.975699	0.984714	INCREASED IN CONTROL
#N/A	rxn10020	1.97778e-05	0.000269174	0.960785	0.975699	0.984714	INCREASED IN CONTROL
#N/A	rxn10021	1.97778e-05	0.000269174	0.960785	0.975699	0.984714	INCREASED IN CONTROL
#N/A	rxn10404	1.97778e-05	0.000269174	0.960785	0.975699	0.984714	INCREASED IN CONTROL
#N/A	rxn10405	1.97778e-05	0.000269174	0.960785	0.975699	0.984714	INCREASED IN CONTROL
#N/A	rxn10406	1.97778e-05	0.000269174	0.960785	0.975699	0.984714	INCREASED IN CONTROL
#N/A	rxn10407	1.97778e-05	0.000269174	0.960785	0.975699	0.984714	INCREASED IN CONTROL
#N/A	rxn10408	1.97778e-05	0.000269174	0.960785	0.975699	0.984714	INCREASED IN CONTROL
#N/A	rxn10409	1.97778e-05	0.000269174	0.960785	0.975699	0.984714	INCREASED IN CONTROL
#N/A	t_GLUM	1.78469e-05	0.000269174	0.592011	0.666483	0.888262	INCREASED IN CONTROL
K01609	rxn02507	2.0092e-05	0.000272606	0.789093	0.838885	0.940644	INCREASED IN CONTROL
K08968	rxn06077	2.09807e-05	0.000282917	0.43068	0.520798	0.826962	INCREASED IN CONTROL
K08968	rxn07439	2.09807e-05	0.000282917	0.43068	0.520798	0.826962	INCREASED IN CONTROL
K02858	rxn05040	2.12295e-05	0.000285397	0.76933	0.828235	0.928878	INCREASED IN CONTROL
K01067	rxn00170	2.18209e-05	0.0002872	0.460633	0.549749	0.837896	INCREASED IN CONTROL
K01071	rxn06556	2.17355e-05	0.0002872	0.865798	0.899418	0.962621	INCREASED IN CONTROL
K01071	rxn08433	2.17355e-05	0.0002872	0.865798	0.899418	0.962621	INCREASED IN CONTROL
K01071	rxn08438	2.17355e-05	0.0002872	0.865798	0.899418	0.962621	INCREASED IN CONTROL
#N/A	rxn06581	2.26045e-05	0.000296624	0.534211	0.617066	0.865729	INCREASED IN CONTROL
#N/A	Ex_Nitrite	2.33231e-05	0.000304239	0.909402	0.94061	0.966821	INCREASED IN CONTROL
#N/A	t_Nitrite	2.33231e-05	0.000304239	0.909402	0.94061	0.966821	INCREASED IN CONTROL
K01791	rxn00297	2.50212e-05	0.000324464	0.803509	0.848841	0.946595	INCREASED IN CONTROL
K01791	rxn01953	2.50212e-05	0.000324464	0.803509	0.848841	0.946595	INCREASED IN CONTROL
K01851	rxn01258	2.54142e-05	0.00032859	0.393625	0.481564	0.81739	INCREASED IN CONTROL
K00548	rxn00693	2.63147e-05	0.000337986	0.965108	0.977012	0.987816	INCREASED IN CONTROL
K01497	rxn00300	2.63199e-05	0.000337986	0.736549	0.797809	0.923214	INCREASED IN CONTROL
K01686	rxn03885	2.65253e-05	0.000337986	0.763726	0.810922	0.9418	INCREASED IN CONTROL
K02488	rxn07846	2.65253e-05	0.000337986	0.883777	0.917723	0.96301	INCREASED IN CONTROL
K18067	rxn03587	2.64224e-05	0.000337986	0.381089	0.471488	0.808268	INCREASED IN CONTROL
K01692	rxn02911	2.73622e-05	0.00034269	0.254202	0.320649	0.792774	INCREASED IN CONTROL
K01692	rxn03240	2.73622e-05	0.00034269	0.254202	0.320649	0.792774	INCREASED IN CONTROL
K01692	rxn03241	2.73622e-05	0.00034269	0.254202	0.320649	0.792774	INCREASED IN CONTROL
K01692	rxn03245	2.73622e-05	0.00034269	0.254202	0.320649	0.792774	INCREASED IN CONTROL
K01692	rxn03247	2.73622e-05	0.00034269	0.254202	0.320649	0.792774	INCREASED IN CONTROL
K13005	rxn06733	2.70454e-05	0.00034269	0.313819	0.400653	0.783269	INCREASED IN CONTROL
K01692	rxn03874	2.80063e-05	0.000347785	0.243745	0.311184	0.783283	INCREASED IN CONTROL
#N/A	rxn08615	2.88876e-05	0.000357718	0.924288	0.945472	0.977595	INCREASED IN CONTROL
K01881	rxn06445	2.91849e-05	0.000360384	0.98752	0.992733	0.994749	INCREASED IN CONTROL
K00054	rxn01500	3.1206e-05	0.000382133	0.974749	0.983788	0.990812	INCREASED IN CONTROL
#N/A	rxn09952	3.1207e-05	0.000382133	0.950262	0.963125	0.986645	INCREASED IN CONTROL
K07102	rxn13990	3.15704e-05	0.00038551	0.388782	0.4864	0.799305	INCREASED IN CONTROL
K00876	rxn00365	3.26833e-05	0.000397994	0.958127	0.973708	0.983998	INCREASED IN CONTROL
K09591	rxn01901	3.33176e-05	0.000402374	0.346089	0.426666	0.811147	INCREASED IN CONTROL
K12343	rxn01583	3.33176e-05	0.000402374	0.346089	0.426666	0.811147	INCREASED IN CONTROL
K12343	rxn14322	3.33176e-05	0.000402374	0.346089	0.426666	0.811147	INCREASED IN CONTROL
K00852	rxn00772	3.36367e-05	0.000405115	0.942381	0.960481	0.981156	INCREASED IN CONTROL
#N/A	rxn09264	3.59736e-05	0.000428564	0.792495	0.835514	0.948512	INCREASED IN CONTROL
#N/A	rxn09265	3.59736e-05	0.000428564	0.792495	0.835514	0.948512	INCREASED IN CONTROL
#N/A	rxn09949	3.59736e-05	0.000428564	0.792495	0.835514	0.948512	INCREASED IN CONTROL
K00104	rxn00333	3.6389e-05	0.00043234	0.941102	0.957526	0.982848	INCREASED IN CONTROL
K00036	rxn00604	3.73759e-05	0.000438145	0.412471	0.510715	0.807635	INCREASED IN CONTROL
K00036	rxn01975	3.73759e-05	0.000438145	0.412471	0.510715	0.807635	INCREASED IN CONTROL
K00657	rxn00855	3.73759e-05	0.000438145	0.792691	0.835598	0.948651	INCREASED IN CONTROL
K01092	rxn00881	3.93511e-05	0.000456431	0.977697	0.985129	0.992456	INCREASED IN CONTROL
K01092	rxn00882	3.93511e-05	0.000456431	0.977697	0.985129	0.992456	INCREASED IN CONTROL
K01092	rxn00883	3.93511e-05	0.000456431	0.977697	0.985129	0.992456	INCREASED IN CONTROL
K01133	rxn00756	3.92765e-05	0.000456431	0.564283	0.642383	0.878421	INCREASED IN CONTROL
ec:3.6.2.2	rxn00359	4.00316e-05	0.000457088	0.487217	0.561736	0.867342	INCREASED IN CONTROL
K01513	rxn00063	4.00316e-05	0.000457088	0.487217	0.561736	0.867342	INCREASED IN CONTROL
K01513	rxn00212	4.00316e-05	0.000457088	0.487217	0.561736	0.867342	INCREASED IN CONTROL
K01513	rxn00367	4.00316e-05	0.000457088	0.487217	0.561736	0.867342	INCREASED IN CONTROL
K01513	rxn00463	4.00316e-05	0.000457088	0.487217	0.561736	0.867342	INCREASED IN CONTROL
K01513	rxn02176	4.00316e-05	0.000457088	0.487217	0.561736	0.867342	INCREASED IN CONTROL
K01833	rxn02706	4.08782e-05	0.000458419	0.0860896	0.125355	0.686765	INCREASED IN CONTROL
K01833	rxn12040	4.08782e-05	0.000458419	0.0860896	0.125355	0.686765	INCREASED IN CONTROL
K01833	rxn12041	4.08782e-05	0.000458419	0.0860896	0.125355	0.686765	INCREASED IN CONTROL
K01833	rxn12042	4.08782e-05	0.000458419	0.0860896	0.125355	0.686765	INCREASED IN CONTROL
K01833	rxn12043	4.08782e-05	0.000458419	0.0860896	0.125355	0.686765	INCREASED IN CONTROL
K01833	rxn12044	4.08782e-05	0.000458419	0.0860896	0.125355	0.686765	INCREASED IN CONTROL
K01833	rxn12045	4.08782e-05	0.000458419	0.0860896	0.125355	0.686765	INCREASED IN CONTROL
K01060	rxn02196	4.14257e-05	0.000463378	0.410381	0.495171	0.828766	INCREASED IN CONTROL
K17725	rxn14050	4.23806e-05	0.000471658	0.869072	0.900279	0.965336	INCREASED IN CONTROL
#N/A	rxn00565	4.23806e-05	0.000471658	0.869072	0.900279	0.965336	INCREASED IN CONTROL
#N/A	Ex_Deoxyadenosine	4.27309e-05	0.000473162	0.979834	0.990991	0.988742	INCREASED IN CONTROL
#N/A	t_Deoxyadenosine	4.27309e-05	0.000473162	0.979834	0.990991	0.988742	INCREASED IN CONTROL
#N/A	Ex_N-Acetyl-D-mannosamine	4.34385e-05	0.000478586	0.916654	0.938995	0.976208	INCREASED IN CONTROL
#N/A	t_N-Acetyl-D-mannosamine	4.34385e-05	0.000478586	0.916654	0.938995	0.976208	INCREASED IN CONTROL
K01069	rxn01274	4.70294e-05	0.000515564	0.988726	0.995477	0.993218	INCREASED IN CONTROL
K01069	rxn06584	4.70294e-05	0.000515564	0.988726	0.995477	0.993218	INCREASED IN CONTROL
K00556	rxn11564	4.7836e-05	0.000523102	0.502418	0.580564	0.865397	INCREASED IN CONTROL
K01772	rxn00224	4.89304e-05	0.000528496	0.801578	0.83713	0.957532	INCREASED IN CONTROL
K03270	rxn02404	5.02371e-05	0.000541281	0.669528	0.740757	0.903842	INCREASED IN CONTROL
K01661	rxn02898	5.39529e-05	0.000566054	0.366103	0.440378	0.831339	INCREASED IN CONTROL
K01661	rxn05024	5.39529e-05	0.000566054	0.366103	0.440378	0.831339	INCREASED IN CONTROL
K01692	rxn02888	5.3751e-05	0.000566054	0.251118	0.315947	0.794809	INCREASED IN CONTROL
K01692	rxn02934	5.3751e-05	0.000566054	0.251118	0.315947	0.794809	INCREASED IN CONTROL
K01692	rxn02949	5.3751e-05	0.000566054	0.251118	0.315947	0.794809	INCREASED IN CONTROL
K01692	rxn03250	5.3751e-05	0.000566054	0.251118	0.315947	0.794809	INCREASED IN CONTROL
K01692	rxn04751	5.3751e-05	0.000566054	0.251118	0.315947	0.794809	INCREASED IN CONTROL
K01070	rxn00377	5.47676e-05	0.000573234	0.359318	0.450815	0.797041	INCREASED IN CONTROL
K01692	rxn02181	5.64322e-05	0.000586468	0.253063	0.317418	0.797253	INCREASED IN CONTROL
K10532	rxn06699	5.68558e-05	0.000589477	0.408092	0.499586	0.81686	INCREASED IN CONTROL
K03474	rxn04070	5.72824e-05	0.000592502	0.464635	0.552287	0.841293	INCREASED IN CONTROL
K08678	rxn01007	5.7712e-05	0.000595545	0.643479	0.707621	0.909356	INCREASED IN CONTROL
K00484	rxn03974	5.81446e-05	0.000598604	0.82139	0.863169	0.951598	INCREASED IN CONTROL
#N/A	rxn06381	5.85804e-05	0.000601681	0.591913	0.655263	0.903321	INCREASED IN CONTROL
#N/A	Ex_XAN	5.88684e-05	0.000601827	0.999718	0.999892	0.999827	INCREASED IN CONTROL
#N/A	t_XAN	5.88684e-05	0.000601827	0.999718	0.999892	0.999827	INCREASED IN CONTROL
K16435	rxn03807	6.03545e-05	0.000614163	0.138202	0.200093	0.690689	INCREASED IN CONTROL
K16435	rxn04290	6.03545e-05	0.000614163	0.138202	0.200093	0.690689	INCREASED IN CONTROL
K00849	rxn00808	6.1489e-05	0.000624262	0.889555	0.915378	0.97179	INCREASED IN CONTROL
K00179	rxn07193	6.33463e-05	0.000641439	0.689466	0.746479	0.923624	INCREASED IN CONTROL
#N/A	rxn08133	6.40564e-05	0.000641439	0.366828	0.431453	0.850215	INCREASED IN CONTROL
#N/A	rxn12844	6.40564e-05	0.000641439	0.366828	0.431453	0.850215	INCREASED IN CONTROL
#N/A	rxn12845	6.40564e-05	0.000641439	0.366828	0.431453	0.850215	INCREASED IN CONTROL
#N/A	rxn12846	6.40564e-05	0.000641439	0.366828	0.431453	0.850215	INCREASED IN CONTROL
#N/A	rxn12847	6.40564e-05	0.000641439	0.366828	0.431453	0.850215	INCREASED IN CONTROL
K00459	rxn14250	6.50149e-05	0.000645159	0.796828	0.846384	0.94145	INCREASED IN CONTROL
K01692	rxn04274	6.50149e-05	0.000645159	0.250733	0.315159	0.795575	INCREASED IN CONTROL
K01692	rxn04275	6.50149e-05	0.000645159	0.250733	0.315159	0.795575	INCREASED IN CONTROL
K01692	rxn07882	6.50149e-05	0.000645159	0.250733	0.315159	0.795575	INCREASED IN CONTROL
K01918	rxn01791	6.69728e-05	0.000663091	0.688277	0.747273	0.921051	INCREASED IN CONTROL
K00857	rxn11761	6.97561e-05	0.000682957	0.724399	0.784233	0.923703	INCREASED IN CONTROL
#N/A	Ex_Nicotinamide	6.97188e-05	0.000682957	0.991111	0.9956	0.995491	INCREASED IN CONTROL
#N/A	t_Nicotinamide	6.97188e-05	0.000682957	0.991111	0.9956	0.995491	INCREASED IN CONTROL
K01654	rxn01316	7.00145e-05	0.000683964	0.476621	0.554462	0.85961	INCREASED IN CONTROL
K01654	rxn03064	7.10571e-05	0.000691078	0.477255	0.554769	0.860276	INCREASED IN CONTROL
K02517	rxn06865	7.10571e-05	0.000691078	0.64577	0.713419	0.905176	INCREASED IN CONTROL
K01120	rxn00140	7.29172e-05	0.000707602	0.50906	0.583818	0.87195	INCREASED IN CONTROL
K01513	rxn05763	7.3457e-05	0.000709708	0.433937	0.509933	0.85097	INCREASED IN CONTROL
K16213	rxn01052	7.59334e-05	0.000730423	0.36267	0.43107	0.841325	INCREASED IN CONTROL
K00652	rxn02297	7.62134e-05	0.000731515	0.538456	0.614882	0.875705	INCREASED IN CONTROL
K13043	rxn14372	8.05319e-05	0.000767935	0.410929	0.500935	0.820323	INCREASED IN CONTROL
K01629	rxn01308	8.11249e-05	0.000770248	0.607091	0.665167	0.912689	INCREASED IN CONTROL
K01629	rxn01621	8.11249e-05	0.000770248	0.607091	0.665167	0.912689	INCREASED IN CONTROL
K01627	rxn02331	8.9219e-05	0.000839843	0.55973	0.649812	0.861372	INCREASED IN CONTROL
K01487	rxn01225	8.95451e-05	0.000840593	0.591088	0.643538	0.918497	INCREASED IN CONTROL
K01489	rxn01368	8.98723e-05	0.000840593	0.922222	0.942185	0.978812	INCREASED IN CONTROL
K01489	rxn11749	8.98723e-05	0.000840593	0.922222	0.942185	0.978812	INCREASED IN CONTROL
#N/A	rxn09632	9.02006e-05	0.000841872	0.513278	0.594549	0.863306	INCREASED IN CONTROL
K01662	rxn03909	9.1567e-05	0.000852814	0.96992	0.981266	0.988437	INCREASED IN CONTROL
K01867	rxn06448	9.5461e-05	0.000860527	0.988591	0.99404	0.994518	INCREASED IN CONTROL
K03783	rxn01548	9.51763e-05	0.000860527	0.97786	0.98887	0.988866	INCREASED IN CONTROL
#N/A	rxn05274	9.80719e-05	0.000860527	0.274348	0.32201	0.851986	INCREASED IN CONTROL
#N/A	rxn05275	9.80719e-05	0.000860527	0.274348	0.32201	0.851986	INCREASED IN CONTROL
#N/A	rxn05276	9.80719e-05	0.000860527	0.274348	0.32201	0.851986	INCREASED IN CONTROL
#N/A	rxn05278	9.80719e-05	0.000860527	0.274348	0.32201	0.851986	INCREASED IN CONTROL
#N/A	rxn05279	9.80719e-05	0.000860527	0.274348	0.32201	0.851986	INCREASED IN CONTROL
#N/A	rxn05280	9.80719e-05	0.000860527	0.274348	0.32201	0.851986	INCREASED IN CONTROL
#N/A	rxn05291	9.80719e-05	0.000860527	0.274348	0.32201	0.851986	INCREASED IN CONTROL
#N/A	rxn05744	9.80719e-05	0.000860527	0.274348	0.32201	0.851986	INCREASED IN CONTROL
#N/A	rxn07997	9.80719e-05	0.000860527	0.274348	0.32201	0.851986	INCREASED IN CONTROL
#N/A	rxn07998	9.80719e-05	0.000860527	0.274348	0.32201	0.851986	INCREASED IN CONTROL
#N/A	rxn08000	9.80719e-05	0.000860527	0.274348	0.32201	0.851986	INCREASED IN CONTROL
#N/A	rxn08001	9.80719e-05	0.000860527	0.274348	0.32201	0.851986	INCREASED IN CONTROL
#N/A	rxn08002	9.80719e-05	0.000860527	0.274348	0.32201	0.851986	INCREASED IN CONTROL
#N/A	rxn10026	9.80719e-05	0.000860527	0.274348	0.32201	0.851986	INCREASED IN CONTROL
#N/A	rxn10029	9.80719e-05	0.000860527	0.274348	0.32201	0.851986	INCREASED IN CONTROL
#N/A	rxn10030	9.80719e-05	0.000860527	0.274348	0.32201	0.851986	INCREASED IN CONTROL
#N/A	rxn10034	9.80719e-05	0.000860527	0.274348	0.32201	0.851986	INCREASED IN CONTROL
#N/A	rxn10036	9.80719e-05	0.000860527	0.274348	0.32201	0.851986	INCREASED IN CONTROL
#N/A	rxn10038	9.80719e-05	0.000860527	0.274348	0.32201	0.851986	INCREASED IN CONTROL
#N/A	rxn13666	9.80719e-05	0.000860527	0.274348	0.32201	0.851986	INCREASED IN CONTROL
#N/A	rxn13667	9.80719e-05	0.000860527	0.274348	0.32201	0.851986	INCREASED IN CONTROL
#N/A	rxn13668	9.80719e-05	0.000860527	0.274348	0.32201	0.851986	INCREASED IN CONTROL
#N/A	rxn13669	9.80719e-05	0.000860527	0.274348	0.32201	0.851986	INCREASED IN CONTROL
#N/A	rxn13671	9.80719e-05	0.000860527	0.274348	0.32201	0.851986	INCREASED IN CONTROL
#N/A	rxn13672	9.80719e-05	0.000860527	0.274348	0.32201	0.851986	INCREASED IN CONTROL
#N/A	rxn13673	9.80719e-05	0.000860527	0.274348	0.32201	0.851986	INCREASED IN CONTROL
K01006	rxn00151	0.00010468	0.000916679	0.903825	0.92834	0.973593	INCREASED IN CONTROL
K13243	rxn14146	0.000117055	0.00102301	0.252045	0.295007	0.854371	INCREASED IN CONTROL
K01953	rxn00416	0.000121332	0.0010579	0.922501	0.943343	0.977906	INCREASED IN CONTROL
#N/A	Ex_Dulcose	0.000121769	0.0010579	0.643017	0.701817	0.916217	INCREASED IN CONTROL
#N/A	t_Dulcose	0.000121769	0.0010579	0.643017	0.701817	0.916217	INCREASED IN CONTROL
K02230	rxn10476	0.000123085	0.00106512	0.542607	0.609998	0.889522	INCREASED IN CONTROL
K00518	rxn00206	0.000124861	0.00107837	0.90306	0.92806	0.973062	INCREASED IN CONTROL
K01847	rxn00602	0.000127115	0.00109568	0.51401	0.603224	0.852104	INCREASED IN CONTROL
K00588	rxn01426	0.000137007	0.00117175	0.789094	0.835132	0.944874	INCREASED IN CONTROL
K00588	rxn04432	0.000137007	0.00117175	0.789094	0.835132	0.944874	INCREASED IN CONTROL
K01519	rxn01351	0.000143248	0.00121802	0.979646	0.987279	0.992268	INCREASED IN CONTROL
K01519	rxn01962	0.000143248	0.00121802	0.979646	0.987279	0.992268	INCREASED IN CONTROL
K01519	rxn02518	0.000143248	0.00121802	0.979646	0.987279	0.992268	INCREASED IN CONTROL
K01131	rxn02444	0.000148671	0.00125684	0.387199	0.468247	0.826912	INCREASED IN CONTROL
K01131	rxn14180	0.000148671	0.00125684	0.387199	0.468247	0.826912	INCREASED IN CONTROL
K01131	rxn14238	0.000148671	0.00125684	0.387199	0.468247	0.826912	INCREASED IN CONTROL
#N/A	Ex_Cholesterol	0.000149728	0.00125852	0.387253	0.468274	0.826981	INCREASED IN CONTROL
#N/A	t_Cholesterol	0.000149728	0.00125852	0.387253	0.468274	0.826981	INCREASED IN CONTROL
K00830	rxn00424	0.000152402	0.00127855	0.580928	0.652571	0.890215	INCREASED IN CONTROL
K01519	rxn00301	0.000155962	0.00130344	0.980094	0.987544	0.992456	INCREASED IN CONTROL
K01519	rxn00514	0.000155962	0.00130344	0.980094	0.987544	0.992456	INCREASED IN CONTROL
K13075	rxn14399	0.000157329	0.00131237	0.2392	0.291639	0.82019	INCREASED IN CONTROL
K05601	rxn00109	0.000158164	0.00131683	0.946319	0.964371	0.981281	INCREASED IN CONTROL
K01460	rxn01403	0.000160131	0.00132818	0.10531	0.146258	0.720024	INCREASED IN CONTROL
K01460	rxn01404	0.000160131	0.00132818	0.10531	0.146258	0.720024	INCREASED IN CONTROL
K10536	rxn01029	0.000162406	0.00134199	0.726324	0.775782	0.936248	INCREASED IN CONTROL
K01619	rxn00784	0.000163555	0.00134895	0.847661	0.887748	0.954844	INCREASED IN CONTROL
K01886	rxn06437	0.000164712	0.00135594	0.898458	0.921979	0.974489	INCREASED IN CONTROL
K01737	rxn02986	0.000168821	0.00138717	0.63195	0.697464	0.906068	INCREASED IN CONTROL
K12453	rxn02974	0.000170611	0.00139926	0.285423	0.365895	0.780068	INCREASED IN CONTROL
#N/A	Ex_Sorbitol	0.000174245	0.00142376	0.929945	0.94488	0.984193	INCREASED IN CONTROL
#N/A	t_Sorbitol	0.000174245	0.00142376	0.929945	0.94488	0.984193	INCREASED IN CONTROL
K01911	rxn02831	0.00017609	0.00143616	0.505585	0.581378	0.869632	INCREASED IN CONTROL
#N/A	Ex_Melibiose	0.000180465	0.00146369	0.860483	0.883897	0.973511	INCREASED IN CONTROL
#N/A	t_Melibiose	0.000180465	0.00146369	0.860483	0.883897	0.973511	INCREASED IN CONTROL
K01130	rxn00925	0.000184296	0.00148927	0.679396	0.738336	0.920171	INCREASED IN CONTROL
K01130	rxn02798	0.000184296	0.00148927	0.679396	0.738336	0.920171	INCREASED IN CONTROL
K03077	rxn04082	0.000188862	0.00152058	0.617891	0.667703	0.925398	INCREASED IN CONTROL
K10047	rxn07489	0.000190186	0.00152844	0.962112	0.97436	0.98743	INCREASED IN CONTROL
K00677	rxn06729	0.00019489	0.00156339	0.568916	0.644613	0.882571	INCREASED IN CONTROL
K01130	rxn06798	0.000196253	0.0015686	0.679785	0.738426	0.920586	INCREASED IN CONTROL
K01914	rxn00340	0.000198316	0.00158221	0.774652	0.809584	0.956852	INCREASED IN CONTROL
K00946	rxn00438	0.000201098	0.0015986	0.493354	0.570558	0.864688	INCREASED IN CONTROL
K01823	rxn00830	0.000201747	0.00160087	0.981119	0.987863	0.993174	INCREASED IN CONTROL
K03785	rxn02213	0.000204581	0.00161752	0.99733	0.998546	0.998783	INCREASED IN CONTROL
K00768	rxn02897	0.000210392	0.00165454	0.863283	0.892926	0.966803	INCREASED IN CONTROL
K00001	rxn01530	0.000239932	0.00187343	0.347206	0.405813	0.855581	INCREASED IN CONTROL
K00568	rxn03395	0.0002509	0.00194524	0.73751	0.785932	0.938389	INCREASED IN CONTROL
K00568	rxn11946	0.0002509	0.00194524	0.73751	0.785932	0.938389	INCREASED IN CONTROL
K00568	rxn14029	0.0002509	0.00194524	0.73751	0.785932	0.938389	INCREASED IN CONTROL
#N/A	Ex_Amylose	0.000251341	0.00194524	0.995747	0.997917	0.997826	INCREASED IN CONTROL
#N/A	t_Amylose	0.000251341	0.00194524	0.995747	0.997917	0.997826	INCREASED IN CONTROL
K12658	rxn02360	0.000254562	0.0019667	0.00443178	0.00755521	0.586586	INCREASED IN CONTROL
K01712	rxn02085	0.000262338	0.00202322	0.437504	0.511312	0.855649	INCREASED IN CONTROL
K06119	rxn07172	0.000265046	0.00203696	0.600171	0.654074	0.917589	INCREASED IN CONTROL
K01003	rxn00162	0.000265954	0.00203765	0.960861	0.97242	0.988113	INCREASED IN CONTROL
#N/A	Ex_Maltose	0.000266526	0.00203765	0.998172	0.99932	0.998851	INCREASED IN CONTROL
#N/A	t_Maltose	0.000266526	0.00203765	0.998172	0.99932	0.998851	INCREASED IN CONTROL
K00111	rxn00616	0.000268697	0.00205068	0.739088	0.781674	0.945519	INCREASED IN CONTROL
K01810	rxn00558	0.00027499	0.00209507	0.983625	0.991839	0.991719	INCREASED IN CONTROL
K03340	rxn01991	0.000278033	0.00210367	0.647824	0.701763	0.923138	INCREASED IN CONTROL
#N/A	Ex_Arabinan	0.000278033	0.00210367	0.879835	0.906226	0.970878	INCREASED IN CONTROL
#N/A	rxn09988	0.000278033	0.00210367	0.879835	0.906226	0.970878	INCREASED IN CONTROL
#N/A	t_Arabinan	0.000278033	0.00210367	0.879835	0.906226	0.970878	INCREASED IN CONTROL
K08641	rxn07466	0.000279936	0.00211443	0.929974	0.945758	0.983311	INCREASED IN CONTROL
#N/A	rxn07059	0.000292609	0.00220636	0.802323	0.843048	0.951692	INCREASED IN CONTROL
K00952	rxn00105	0.000300648	0.00225937	0.984412	0.988531	0.995834	INCREASED IN CONTROL
K00979	rxn02405	0.000308943	0.00229024	0.711409	0.767583	0.926818	INCREASED IN CONTROL
K01579	rxn00346	0.000307897	0.00229024	0.704392	0.755004	0.932965	INCREASED IN CONTROL
K03366	rxn02632	0.000308943	0.00229024	0.736737	0.782988	0.94093	INCREASED IN CONTROL
#N/A	Ex_(S,S)-2,3-Butanediol	0.000308943	0.00229024	0.736737	0.782988	0.94093	INCREASED IN CONTROL
#N/A	rxn01686	0.000308943	0.00229024	0.736737	0.782988	0.94093	INCREASED IN CONTROL
#N/A	t_(S,S)-2,3-Butanediol	0.000308943	0.00229024	0.736737	0.782988	0.94093	INCREASED IN CONTROL
K00860	rxn00361	0.000312099	0.00230586	0.609399	0.668504	0.911587	INCREASED IN CONTROL
K00860	rxn03372	0.000312099	0.00230586	0.609399	0.668504	0.911587	INCREASED IN CONTROL
K00067	rxn02003	0.000314219	0.00230603	0.911897	0.936461	0.973769	INCREASED IN CONTROL
K02527	rxn03182	0.00031422	0.00230603	0.515888	0.588966	0.875922	INCREASED IN CONTROL
K02527	rxn03439	0.00031422	0.00230603	0.515888	0.588966	0.875922	INCREASED IN CONTROL
#N/A	rxn03269	0.000314219	0.00230603	0.911897	0.936461	0.973769	INCREASED IN CONTROL
K00663	rxn01379	0.000323932	0.00236939	0.664871	0.725043	0.917009	INCREASED IN CONTROL
K01176	rxn06097	0.000323897	0.00236939	0.967989	0.9748	0.993013	INCREASED IN CONTROL
K01438	rxn00469	0.000331679	0.00241381	0.623489	0.692916	0.899804	INCREASED IN CONTROL
K01479	rxn01639	0.000330562	0.00241381	0.177914	0.233181	0.762985	INCREASED IN CONTROL
#N/A	rxn08605	0.000333299	0.00241381	0.984851	0.988823	0.995982	INCREASED IN CONTROL
#N/A	rxn09399	0.000333299	0.00241381	0.984851	0.988823	0.995982	INCREASED IN CONTROL
K02474	rxn04703	0.000341895	0.00246388	0.390479	0.454489	0.85916	INCREASED IN CONTROL
K08325	rxn01832	0.000344204	0.00247647	0.28506	0.346901	0.821734	INCREASED IN CONTROL
K01081	rxn01670	0.000356569	0.0025529	0.968396	0.977934	0.990247	INCREASED IN CONTROL
K01081	rxn02400	0.000356569	0.0025529	0.968396	0.977934	0.990247	INCREASED IN CONTROL
K00214	rxn01722	0.000359577	0.00256607	0.242574	0.308241	0.786962	INCREASED IN CONTROL
K00214	rxn01723	0.000359577	0.00256607	0.242574	0.308241	0.786962	INCREASED IN CONTROL
K01810	rxn02380	0.000362799	0.00258487	0.983827	0.991976	0.991785	INCREASED IN CONTROL
K00830	rxn00422	0.000370593	0.00263187	0.523058	0.585226	0.893772	INCREASED IN CONTROL
K01201	rxn01089	0.000370593	0.00263187	0.861413	0.887003	0.97115	INCREASED IN CONTROL
K01519	rxn01519	0.000376472	0.00266931	0.99648	0.998597	0.997879	INCREASED IN CONTROL
K00294	rxn00504	0.00038065	0.00269458	0.27909	0.343202	0.813196	INCREASED IN CONTROL
K01126	rxn00622	0.000385773	0.00270041	0.922574	0.940698	0.980733	INCREASED IN CONTROL
K01126	rxn00758	0.000385773	0.00270041	0.922574	0.940698	0.980733	INCREASED IN CONTROL
K01126	rxn01073	0.000385773	0.00270041	0.922574	0.940698	0.980733	INCREASED IN CONTROL
K19179	rxn00889	0.000385773	0.00270041	0.922574	0.940698	0.980733	INCREASED IN CONTROL
#N/A	rxn08668	0.000385773	0.00270041	0.922574	0.940698	0.980733	INCREASED IN CONTROL
#N/A	rxn08669	0.000385773	0.00270041	0.922574	0.940698	0.980733	INCREASED IN CONTROL
K02536	rxn06723	0.000388359	0.00271419	0.54812	0.628431	0.872205	INCREASED IN CONTROL
#N/A	rxn01097	0.000393579	0.00273761	0.28581	0.340494	0.8394	INCREASED IN CONTROL
#N/A	rxn01098	0.000393579	0.00273761	0.28581	0.340494	0.8394	INCREASED IN CONTROL
K00440	rxn06299	0.000409635	0.0028448	0.796226	0.830374	0.958876	INCREASED IN CONTROL
K01854	rxn00358	0.00041237	0.00285927	0.896394	0.920669	0.973633	INCREASED IN CONTROL
K01672	rxn00102	0.000424889	0.00293681	0.603611	0.672196	0.89797	INCREASED IN CONTROL
ec:3.1.3.31	rxn02195	0.000458513	0.00304744	0.899147	0.922982	0.974177	INCREASED IN CONTROL
K01119	rxn01139	0.000458513	0.00304744	0.899147	0.922982	0.974177	INCREASED IN CONTROL
K01119	rxn01367	0.000458513	0.00304744	0.899147	0.922982	0.974177	INCREASED IN CONTROL
K01119	rxn01549	0.000458513	0.00304744	0.899147	0.922982	0.974177	INCREASED IN CONTROL
K01119	rxn01704	0.000458513	0.00304744	0.899147	0.922982	0.974177	INCREASED IN CONTROL
K01119	rxn02454	0.000458513	0.00304744	0.899147	0.922982	0.974177	INCREASED IN CONTROL
K01119	rxn02521	0.000458513	0.00304744	0.899147	0.922982	0.974177	INCREASED IN CONTROL
K01119	rxn02522	0.000458513	0.00304744	0.899147	0.922982	0.974177	INCREASED IN CONTROL
K01119	rxn02762	0.000458513	0.00304744	0.899147	0.922982	0.974177	INCREASED IN CONTROL
K01119	rxn03483	0.000458513	0.00304744	0.899147	0.922982	0.974177	INCREASED IN CONTROL
K01189	rxn00817	0.000463078	0.00304744	0.823079	0.850371	0.967905	INCREASED IN CONTROL
K01189	rxn00818	0.000463078	0.00304744	0.823079	0.850371	0.967905	INCREASED IN CONTROL
K01189	rxn00819	0.000463078	0.00304744	0.823079	0.850371	0.967905	INCREASED IN CONTROL
K01189	rxn00890	0.000463078	0.00304744	0.823079	0.850371	0.967905	INCREASED IN CONTROL
K01189	rxn00977	0.000463078	0.00304744	0.823079	0.850371	0.967905	INCREASED IN CONTROL
K01189	rxn02093	0.000463078	0.00304744	0.823079	0.850371	0.967905	INCREASED IN CONTROL
K01189	rxn02596	0.000463078	0.00304744	0.823079	0.850371	0.967905	INCREASED IN CONTROL
K01189	rxn03838	0.000463078	0.00304744	0.823079	0.850371	0.967905	INCREASED IN CONTROL
K01189	rxn11587	0.000463078	0.00304744	0.823079	0.850371	0.967905	INCREASED IN CONTROL
K01189	rxn11609	0.000463078	0.00304744	0.823079	0.850371	0.967905	INCREASED IN CONTROL
K01498	rxn02475	0.00044951	0.00304744	0.719042	0.771042	0.932559	INCREASED IN CONTROL
K01790	rxn02000	0.000450999	0.00304744	0.916971	0.939595	0.975921	INCREASED IN CONTROL
K11146	rxn11890	0.000461552	0.00304744	0.532217	0.589365	0.903035	INCREASED IN CONTROL
#N/A	rxn02822	0.000463078	0.00304744	0.823079	0.850371	0.967905	INCREASED IN CONTROL
#N/A	rxn06701	0.000463078	0.00304744	0.823079	0.850371	0.967905	INCREASED IN CONTROL
K16436	rxn04480	0.000466144	0.00306304	0.241377	0.299607	0.805648	INCREASED IN CONTROL
K00877	rxn02484	0.000479202	0.00314413	0.992955	0.996095	0.996848	INCREASED IN CONTROL
K01079	rxn02046	0.000484945	0.00317707	0.833119	0.867405	0.960473	INCREASED IN CONTROL
K13308	rxn01998	0.000486543	0.00317807	0.441991	0.500156	0.883707	INCREASED IN CONTROL
K13308	rxn01999	0.000486543	0.00317807	0.441991	0.500156	0.883707	INCREASED IN CONTROL
K00856	rxn00134	0.000507771	0.00328049	0.502574	0.573683	0.876049	INCREASED IN CONTROL
#N/A	rxn10192	0.000511178	0.00328049	0.988939	0.993468	0.995441	INCREASED IN CONTROL
#N/A	rxn10289	0.000511178	0.00328049	0.988939	0.993468	0.995441	INCREASED IN CONTROL
#N/A	rxn10290	0.000511178	0.00328049	0.988939	0.993468	0.995441	INCREASED IN CONTROL
#N/A	rxn10291	0.000511178	0.00328049	0.988939	0.993468	0.995441	INCREASED IN CONTROL
#N/A	rxn10292	0.000511178	0.00328049	0.988939	0.993468	0.995441	INCREASED IN CONTROL
#N/A	rxn10293	0.000511178	0.00328049	0.988939	0.993468	0.995441	INCREASED IN CONTROL
#N/A	rxn10294	0.000511178	0.00328049	0.988939	0.993468	0.995441	INCREASED IN CONTROL
#N/A	rxn10295	0.000511178	0.00328049	0.988939	0.993468	0.995441	INCREASED IN CONTROL
#N/A	rxn10296	0.000511178	0.00328049	0.988939	0.993468	0.995441	INCREASED IN CONTROL
#N/A	rxn10297	0.000511178	0.00328049	0.988939	0.993468	0.995441	INCREASED IN CONTROL
K01664	rxn01257	0.00052813	0.00338434	0.690328	0.73874	0.934467	INCREASED IN CONTROL
#N/A	rxn09016	0.000533337	0.00341273	0.923199	0.940996	0.981087	INCREASED IN CONTROL
#N/A	rxn05939	0.000536835	0.00343013	0.947912	0.958145	0.98932	INCREASED IN CONTROL
K02224	rxn06887	0.000542122	0.00345387	0.733488	0.775924	0.945309	INCREASED IN CONTROL
K02224	rxn06979	0.000542122	0.00345387	0.733488	0.775924	0.945309	INCREASED IN CONTROL
#N/A	rxn10003	0.000543952	0.00346051	0.998628	0.999463	0.999164	INCREASED IN CONTROL
K15910	rxn03122	0.000547458	0.00347778	0.140555	0.182089	0.771903	INCREASED IN CONTROL
K00929	rxn01236	0.000551042	0.0034955	0.543109	0.597663	0.908721	INCREASED IN CONTROL
K00912	rxn03181	0.000560099	0.00352245	0.532418	0.608747	0.874614	INCREASED IN CONTROL
#N/A	Ex_Formaldehyde	0.000561925	0.00352386	0.856196	0.889754	0.962284	INCREASED IN CONTROL
#N/A	t_Formaldehyde	0.000561925	0.00352386	0.856196	0.889754	0.962284	INCREASED IN CONTROL
K02551	rxn11702	0.000584298	0.00365894	0.861587	0.890853	0.967148	INCREASED IN CONTROL
K00294	rxn00183	0.000595792	0.00370453	0.276825	0.339052	0.816467	INCREASED IN CONTROL
K00294	rxn00503	0.000595792	0.00370453	0.276825	0.339052	0.816467	INCREASED IN CONTROL
K00294	rxn03071	0.000595792	0.00370453	0.276825	0.339052	0.816467	INCREASED IN CONTROL
K00294	rxn03072	0.000595792	0.00370453	0.276825	0.339052	0.816467	INCREASED IN CONTROL
K00294	rxn03424	0.000595792	0.00370453	0.276825	0.339052	0.816467	INCREASED IN CONTROL
ec:3.1.3.31	rxn05050	0.000672531	0.00410048	0.973991	0.981017	0.992837	INCREASED IN CONTROL
K01081	rxn00132	0.000672531	0.00410048	0.973991	0.981017	0.992837	INCREASED IN CONTROL
K01081	rxn00363	0.000672531	0.00410048	0.973991	0.981017	0.992837	INCREASED IN CONTROL
K01081	rxn00708	0.000672531	0.00410048	0.973991	0.981017	0.992837	INCREASED IN CONTROL
K01081	rxn00831	0.000672531	0.00410048	0.973991	0.981017	0.992837	INCREASED IN CONTROL
K01081	rxn01961	0.000672531	0.00410048	0.973991	0.981017	0.992837	INCREASED IN CONTROL
#N/A	rxn09010	0.000672531	0.00410048	0.973991	0.981017	0.992837	INCREASED IN CONTROL
K01462	rxn06947	0.000679754	0.00413545	0.990583	0.993763	0.9968	INCREASED IN CONTROL
K01709	rxn01750	0.000680148	0.00413545	0.45603	0.505895	0.901432	INCREASED IN CONTROL
K00082	rxn02474	0.000686737	0.00415826	0.752223	0.797368	0.943383	INCREASED IN CONTROL
#N/A	Ex_DSerine	0.000686737	0.00415826	0.85962	0.887022	0.969108	INCREASED IN CONTROL
#N/A	t_DSerine	0.000686737	0.00415826	0.85962	0.887022	0.969108	INCREASED IN CONTROL
K00748	rxn03159	0.000691162	0.0041793	0.573302	0.639826	0.896027	INCREASED IN CONTROL
K00024	rxn00248	0.000725209	0.00435522	0.504561	0.575954	0.876044	INCREASED IN CONTROL
#N/A	rxn02570	0.000725209	0.00435522	0.334728	0.403341	0.829888	INCREASED IN CONTROL
#N/A	rxn06418	0.000725209	0.00435522	0.334728	0.403341	0.829888	INCREASED IN CONTROL
K04068	rxn06768	0.000750801	0.00449662	0.998262	0.998887	0.999374	INCREASED IN CONTROL
K01557	rxn05856	0.00075597	0.00452142	0.596054	0.666174	0.894743	INCREASED IN CONTROL
#N/A	rxn04673	0.000760809	0.00454418	0.53484	0.599026	0.892849	INCREASED IN CONTROL
K00901	rxn06139	0.000790835	0.00462918	0.995031	0.99659	0.998436	INCREASED IN CONTROL
K01809	rxn00559	0.00078294	0.00462918	0.82242	0.859628	0.956715	INCREASED IN CONTROL
#N/A	rxn08294	0.000790835	0.00462918	0.995031	0.99659	0.998436	INCREASED IN CONTROL
#N/A	rxn08295	0.000790835	0.00462918	0.995031	0.99659	0.998436	INCREASED IN CONTROL
#N/A	rxn08296	0.000790835	0.00462918	0.995031	0.99659	0.998436	INCREASED IN CONTROL
#N/A	rxn08297	0.000790835	0.00462918	0.995031	0.99659	0.998436	INCREASED IN CONTROL
#N/A	rxn08298	0.000790835	0.00462918	0.995031	0.99659	0.998436	INCREASED IN CONTROL
#N/A	rxn08299	0.000790835	0.00462918	0.995031	0.99659	0.998436	INCREASED IN CONTROL
#N/A	rxn08300	0.000790835	0.00462918	0.995031	0.99659	0.998436	INCREASED IN CONTROL
#N/A	rxn10253	0.000790835	0.00462918	0.995031	0.99659	0.998436	INCREASED IN CONTROL
#N/A	rxn10254	0.000790835	0.00462918	0.995031	0.99659	0.998436	INCREASED IN CONTROL
#N/A	rxn10255	0.000790835	0.00462918	0.995031	0.99659	0.998436	INCREASED IN CONTROL
#N/A	rxn10256	0.000790835	0.00462918	0.995031	0.99659	0.998436	INCREASED IN CONTROL
#N/A	rxn10257	0.000790835	0.00462918	0.995031	0.99659	0.998436	INCREASED IN CONTROL
#N/A	rxn10258	0.000790835	0.00462918	0.995031	0.99659	0.998436	INCREASED IN CONTROL
K00827	rxn00272	0.000798025	0.00466505	0.425141	0.478743	0.888037	INCREASED IN CONTROL
#N/A	rxn01505	0.00081127	0.00473618	0.000530796	0.00172945	0.306917	INCREASED IN CONTROL
K00955	rxn00379	0.000818558	0.0047472	0.664756	0.715032	0.929688	INCREASED IN CONTROL
K00955	rxn03373	0.000818558	0.0047472	0.664756	0.715032	0.929688	INCREASED IN CONTROL
#N/A	Ex_Selenate	0.000818558	0.0047472	0.664756	0.715032	0.929688	INCREASED IN CONTROL
#N/A	rxn09240	0.000818558	0.0047472	0.664756	0.715032	0.929688	INCREASED IN CONTROL
#N/A	t_Selenate	0.000818558	0.0047472	0.664756	0.715032	0.929688	INCREASED IN CONTROL
K00010	rxn00879	0.000861101	0.00495471	0.824204	0.852079	0.967287	INCREASED IN CONTROL
K00558	rxn06799	0.000861101	0.00495471	0.913861	0.93128	0.981296	INCREASED IN CONTROL
#N/A	rxn09888	0.000861101	0.00495471	0.913861	0.93128	0.981296	INCREASED IN CONTROL
K00075	rxn02284	0.000893768	0.00512925	0.98837	0.992478	0.995862	INCREASED IN CONTROL
K05970	rxn01321	0.000914283	0.00522261	0.688582	0.73776	0.933342	INCREASED IN CONTROL
K10678	rxn07804	0.000917164	0.00522261	0.848691	0.880713	0.963641	INCREASED IN CONTROL
K10678	rxn07807	0.000917164	0.00522261	0.848691	0.880713	0.963641	INCREASED IN CONTROL
K10678	rxn07832	0.000917164	0.00522261	0.848691	0.880713	0.963641	INCREASED IN CONTROL
K00816	rxn00566	0.000926266	0.00526761	0.996325	0.997422	0.998899	INCREASED IN CONTROL
K02793	rxn06201	0.000940522	0.00534178	0.769955	0.805836	0.955473	INCREASED IN CONTROL
#N/A	Ex_1,2-Diacyl-sn-glycerol dioctadecanoyl	0.000956887	0.00541374	0.995226	0.996718	0.998503	INCREASED IN CONTROL
#N/A	t_1,2-Diacyl-sn-glycerol dioctadecanoyl	0.000956887	0.00541374	0.995226	0.996718	0.998503	INCREASED IN CONTROL
K13038	rxn09177	0.0009584	0.00541533	0.862647	0.894748	0.964123	INCREASED IN CONTROL
K01720	rxn03060	0.00096443	0.0054424	0.25762	0.304155	0.847001	INCREASED IN CONTROL
K01817	rxn02508	0.000967457	0.00545249	0.775974	0.816885	0.949919	INCREASED IN CONTROL
K01746	rxn01654	0.000988899	0.00555908	0.75277	0.796271	0.94537	INCREASED IN CONTROL
K01557	rxn00801	0.00101711	0.0057031	0.607136	0.675496	0.8988	INCREASED IN CONTROL
#N/A	rxn03387	0.00102348	0.00572422	0.736322	0.772311	0.953401	INCREASED IN CONTROL
#N/A	rxn11641	0.00102348	0.00572422	0.736322	0.772311	0.953401	INCREASED IN CONTROL
K03430	rxn02900	0.00103311	0.00577071	0.705991	0.752856	0.93775	INCREASED IN CONTROL
K00097	rxn03951	0.00103957	0.00577744	0.606725	0.66534	0.911902	INCREASED IN CONTROL
K00097	rxn05116	0.00103957	0.00577744	0.606725	0.66534	0.911902	INCREASED IN CONTROL
K00097	rxn11663	0.00103957	0.00577744	0.606725	0.66534	0.911902	INCREASED IN CONTROL
K01478	rxn00395	0.00103957	0.00577744	0.259682	0.307563	0.844321	INCREASED IN CONTROL
K00087	rxn01297	0.00106912	0.00582479	0.709248	0.749061	0.94685	INCREASED IN CONTROL
K00087	rxn01522	0.00106912	0.00582479	0.709248	0.749061	0.94685	INCREASED IN CONTROL
K00808	rxn00015	0.00107245	0.00582479	0.258465	0.33217	0.77811	INCREASED IN CONTROL
K00808	rxn01405	0.00107245	0.00582479	0.258465	0.33217	0.77811	INCREASED IN CONTROL
K00981	rxn06043	0.00107857	0.00582479	0.979306	0.986211	0.992999	INCREASED IN CONTROL
K01081	rxn00913	0.00107244	0.00582479	0.977623	0.983183	0.994345	INCREASED IN CONTROL
K01787	rxn00897	0.00107245	0.00582479	0.395597	0.464442	0.851769	INCREASED IN CONTROL
K01787	rxn06208	0.00107245	0.00582479	0.395597	0.464442	0.851769	INCREASED IN CONTROL
K03271	rxn03917	0.00105261	0.00582479	0.548216	0.604876	0.906327	INCREASED IN CONTROL
K19181	rxn11728	0.00107245	0.00582479	0.564281	0.620455	0.909464	INCREASED IN CONTROL
#N/A	rxn08306	0.00107857	0.00582479	0.979306	0.986211	0.992999	INCREASED IN CONTROL
#N/A	rxn08307	0.00107857	0.00582479	0.979306	0.986211	0.992999	INCREASED IN CONTROL
#N/A	rxn08308	0.00107857	0.00582479	0.979306	0.986211	0.992999	INCREASED IN CONTROL
#N/A	rxn08309	0.00107857	0.00582479	0.979306	0.986211	0.992999	INCREASED IN CONTROL
#N/A	rxn08310	0.00107857	0.00582479	0.979306	0.986211	0.992999	INCREASED IN CONTROL
#N/A	rxn08311	0.00107857	0.00582479	0.979306	0.986211	0.992999	INCREASED IN CONTROL
#N/A	rxn08312	0.00107857	0.00582479	0.979306	0.986211	0.992999	INCREASED IN CONTROL
#N/A	rxn10220	0.00107857	0.00582479	0.979306	0.986211	0.992999	INCREASED IN CONTROL
#N/A	rxn10221	0.00107857	0.00582479	0.979306	0.986211	0.992999	INCREASED IN CONTROL
#N/A	rxn10222	0.00107857	0.00582479	0.979306	0.986211	0.992999	INCREASED IN CONTROL
#N/A	rxn10223	0.00107857	0.00582479	0.979306	0.986211	0.992999	INCREASED IN CONTROL
#N/A	rxn10224	0.00107857	0.00582479	0.979306	0.986211	0.992999	INCREASED IN CONTROL
#N/A	rxn10225	0.00107857	0.00582479	0.979306	0.986211	0.992999	INCREASED IN CONTROL
K01187	rxn00575	0.0010926	0.00586457	0.957194	0.96821	0.988622	INCREASED IN CONTROL
K00357	rxn01313	0.00109944	0.00587261	0.365163	0.429336	0.850528	INCREASED IN CONTROL
K00357	rxn01314	0.00109944	0.00587261	0.365163	0.429336	0.850528	INCREASED IN CONTROL
K00357	rxn05087	0.00109944	0.00587261	0.365163	0.429336	0.850528	INCREASED IN CONTROL
K00357	rxn05088	0.00109944	0.00587261	0.365163	0.429336	0.850528	INCREASED IN CONTROL
K03672	rxn06525	0.00111317	0.00593154	0.683248	0.736053	0.92826	INCREASED IN CONTROL
K03672	rxn06526	0.00111317	0.00593154	0.683248	0.736053	0.92826	INCREASED IN CONTROL
K00966	rxn00641	0.00112706	0.00599827	0.825311	0.857515	0.962445	INCREASED IN CONTROL
K00532	rxn05759	0.00113056	0.0060096	0.873436	0.892111	0.979067	INCREASED IN CONTROL
#N/A	rxn10363	0.00113736	0.00603845	0.977907	0.983983	0.993825	INCREASED IN CONTROL
K12251	rxn00853	0.00117332	0.00621435	0.796266	0.833208	0.955663	INCREASED IN CONTROL
K06966	rxn00362	0.0011879	0.00627645	0.888103	0.90641	0.979803	INCREASED IN CONTROL
K06966	rxn01562	0.0011879	0.00627645	0.888103	0.90641	0.979803	INCREASED IN CONTROL
#N/A	rxn11569	0.00119341	0.006298	0.0908977	0.124146	0.732182	INCREASED IN CONTROL
K01785	rxn01171	0.00122509	0.00644196	0.932178	0.945231	0.986192	INCREASED IN CONTROL
#N/A	rxn08582	0.00122509	0.00644196	0.932178	0.945231	0.986192	INCREASED IN CONTROL
K00904	rxn01444	0.00124199	0.0065107	0.00472448	0.00772736	0.611397	INCREASED IN CONTROL
K01195	rxn06005	0.00124408	0.0065107	0.735102	0.770859	0.953614	INCREASED IN CONTROL
K01195	rxn11513	0.00124408	0.0065107	0.735102	0.770859	0.953614	INCREASED IN CONTROL
K01195	rxn11788	0.00124408	0.0065107	0.735102	0.770859	0.953614	INCREASED IN CONTROL
K04708	rxn02134	0.00125948	0.00658342	0.149715	0.189453	0.790249	INCREASED IN CONTROL
K01011	rxn01416	0.00127113	0.00663647	0.348463	0.388081	0.897912	INCREASED IN CONTROL
#N/A	rxn05740	0.00129847	0.00677116	0.978006	0.983989	0.99392	INCREASED IN CONTROL
K00543	rxn02244	0.00133094	0.00691583	0.148846	0.201785	0.737645	INCREASED IN CONTROL
K00543	rxn03356	0.00133094	0.00691583	0.148846	0.201785	0.737645	INCREASED IN CONTROL
K00001	rxn04908	0.0013432	0.0069223	0.241023	0.292458	0.824129	INCREASED IN CONTROL
K00001	rxn11809	0.0013432	0.0069223	0.241023	0.292458	0.824129	INCREASED IN CONTROL
K00001	rxn11834	0.0013432	0.0069223	0.241023	0.292458	0.824129	INCREASED IN CONTROL
K00001	rxn11838	0.0013432	0.0069223	0.241023	0.292458	0.824129	INCREASED IN CONTROL
#N/A	Ex_BDOH	0.0013391	0.0069223	0.301995	0.348097	0.867561	INCREASED IN CONTROL
#N/A	rxn02112	0.0013391	0.0069223	0.301995	0.348097	0.867561	INCREASED IN CONTROL
#N/A	t_BDOH	0.0013391	0.0069223	0.301995	0.348097	0.867561	INCREASED IN CONTROL
K02232	rxn03540	0.00138485	0.00711193	0.805469	0.842465	0.956085	INCREASED IN CONTROL
#N/A	rxn06869	0.00142769	0.00731483	0.120005	0.142735	0.840754	INCREASED IN CONTROL
K01489	rxn01800	0.0014584	0.00744614	0.930789	0.943956	0.986052	INCREASED IN CONTROL
#N/A	Ex_Deoxycytidine	0.0014584	0.00744614	0.930789	0.943956	0.986052	INCREASED IN CONTROL
#N/A	t_Deoxycytidine	0.0014584	0.00744614	0.930789	0.943956	0.986052	INCREASED IN CONTROL
#N/A	rxn13734	0.00147622	0.00751966	0.181127	0.226689	0.799014	INCREASED IN CONTROL
#N/A	rxn13735	0.00147622	0.00751966	0.181127	0.226689	0.799014	INCREASED IN CONTROL
K01563	rxn03596	0.00157311	0.00791237	0.3426	0.388759	0.881265	INCREASED IN CONTROL
K01563	rxn03668	0.00157311	0.00791237	0.3426	0.388759	0.881265	INCREASED IN CONTROL
K01563	rxn03669	0.00157311	0.00791237	0.3426	0.388759	0.881265	INCREASED IN CONTROL
K01563	rxn03670	0.00157311	0.00791237	0.3426	0.388759	0.881265	INCREASED IN CONTROL
K01563	rxn03671	0.00157311	0.00791237	0.3426	0.388759	0.881265	INCREASED IN CONTROL
K01563	rxn07484	0.00157311	0.00791237	0.3426	0.388759	0.881265	INCREASED IN CONTROL
K01563	rxn07485	0.00157311	0.00791237	0.3426	0.388759	0.881265	INCREASED IN CONTROL
K14273	rxn01041	0.00156837	0.00791237	0.332203	0.375871	0.883822	INCREASED IN CONTROL
#N/A	rxn06155	0.00157311	0.00791237	0.3426	0.388759	0.881265	INCREASED IN CONTROL
K00811	rxn00260	0.00157783	0.007927	0.964448	0.974825	0.989356	INCREASED IN CONTROL
K12309	rxn11612	0.00158743	0.00796612	0.17812	0.218311	0.815901	INCREASED IN CONTROL
K04618	rxn00814	0.00159703	0.00799607	0.206378	0.260847	0.791187	INCREASED IN CONTROL
K04618	rxn00815	0.00159703	0.00799607	0.206378	0.260847	0.791187	INCREASED IN CONTROL
K01079	rxn00420	0.001636	0.00818184	0.687729	0.729709	0.942471	INCREASED IN CONTROL
K02619	rxn03841	0.00164093	0.00819718	0.49571	0.554667	0.893707	INCREASED IN CONTROL
K01935	rxn02277	0.0017063	0.00851405	0.526779	0.583835	0.902274	INCREASED IN CONTROL
K00673	rxn00601	0.00173207	0.00856113	0.0863097	0.12129	0.7116	INCREASED IN CONTROL
K01190	rxn03462	0.00174494	0.00856113	0.97031	0.980196	0.989914	INCREASED IN CONTROL
K01229	rxn00816	0.00174494	0.00856113	0.97031	0.980196	0.989914	INCREASED IN CONTROL
#N/A	rxn01228	0.00174494	0.00856113	0.97031	0.980196	0.989914	INCREASED IN CONTROL
#N/A	rxn02409	0.00174494	0.00856113	0.97031	0.980196	0.989914	INCREASED IN CONTROL
#N/A	rxn02581	0.00174494	0.00856113	0.97031	0.980196	0.989914	INCREASED IN CONTROL
#N/A	rxn06751	0.00174494	0.00856113	0.97031	0.980196	0.989914	INCREASED IN CONTROL
#N/A	rxn08067	0.00171829	0.00856113	0.985509	0.988962	0.996508	INCREASED IN CONTROL
#N/A	Ex_Sucrose	0.00175992	0.0086154	0.969196	0.97752	0.991484	INCREASED IN CONTROL
#N/A	t_Sucrose	0.00175992	0.0086154	0.969196	0.97752	0.991484	INCREASED IN CONTROL
K01805	rxn00223	0.00177936	0.00868156	0.403621	0.463428	0.870947	INCREASED IN CONTROL
K01805	rxn01044	0.00177936	0.00868156	0.403621	0.463428	0.870947	INCREASED IN CONTROL
K01613	rxn06090	0.00184978	0.00886764	0.685985	0.727787	0.942563	INCREASED IN CONTROL
#N/A	rxn09197	0.00184978	0.00886764	0.685985	0.727787	0.942563	INCREASED IN CONTROL
#N/A	rxn09198	0.00184978	0.00886764	0.685985	0.727787	0.942563	INCREASED IN CONTROL
#N/A	rxn09199	0.00184978	0.00886764	0.685985	0.727787	0.942563	INCREASED IN CONTROL
#N/A	rxn09200	0.00184978	0.00886764	0.685985	0.727787	0.942563	INCREASED IN CONTROL
#N/A	rxn09201	0.00184978	0.00886764	0.685985	0.727787	0.942563	INCREASED IN CONTROL
#N/A	rxn09202	0.00184978	0.00886764	0.685985	0.727787	0.942563	INCREASED IN CONTROL
#N/A	rxn09203	0.00184978	0.00886764	0.685985	0.727787	0.942563	INCREASED IN CONTROL
#N/A	rxn10110	0.00184978	0.00886764	0.685985	0.727787	0.942563	INCREASED IN CONTROL
#N/A	rxn10232	0.00184978	0.00886764	0.685985	0.727787	0.942563	INCREASED IN CONTROL
#N/A	rxn10233	0.00184978	0.00886764	0.685985	0.727787	0.942563	INCREASED IN CONTROL
#N/A	rxn10234	0.00184978	0.00886764	0.685985	0.727787	0.942563	INCREASED IN CONTROL
#N/A	rxn10235	0.00184978	0.00886764	0.685985	0.727787	0.942563	INCREASED IN CONTROL
#N/A	rxn10236	0.00184978	0.00886764	0.685985	0.727787	0.942563	INCREASED IN CONTROL
#N/A	rxn10237	0.00184978	0.00886764	0.685985	0.727787	0.942563	INCREASED IN CONTROL
K01056	rxn06624	0.00187119	0.00896051	0.987096	0.991095	0.995965	INCREASED IN CONTROL
K00037	rxn03292	0.00191704	0.00907137	0.545357	0.593678	0.918606	INCREASED IN CONTROL
K00037	rxn03293	0.00191704	0.00907137	0.545357	0.593678	0.918606	INCREASED IN CONTROL
K00037	rxn03295	0.00191704	0.00907137	0.545357	0.593678	0.918606	INCREASED IN CONTROL
K00037	rxn03296	0.00191704	0.00907137	0.545357	0.593678	0.918606	INCREASED IN CONTROL
K00038	rxn03008	0.00191704	0.00907137	0.545357	0.593678	0.918606	INCREASED IN CONTROL
K00038	rxn03301	0.00191704	0.00907137	0.545357	0.593678	0.918606	INCREASED IN CONTROL
K00038	rxn03304	0.00191704	0.00907137	0.545357	0.593678	0.918606	INCREASED IN CONTROL
K00038	rxn03313	0.00191704	0.00907137	0.545357	0.593678	0.918606	INCREASED IN CONTROL
K00038	rxn03316	0.00191704	0.00907137	0.545357	0.593678	0.918606	INCREASED IN CONTROL
K01243	rxn01021	0.00191135	0.00907137	0.899124	0.914841	0.98282	INCREASED IN CONTROL
K02535	rxn03146	0.00190568	0.00907137	0.597381	0.660077	0.905016	INCREASED IN CONTROL
K00939	rxn00097	0.0019304	0.00911497	0.985302	0.988759	0.996504	INCREASED IN CONTROL
K01241	rxn00131	0.00192847	0.00911497	0.89226	0.908439	0.982191	INCREASED IN CONTROL
K00658	rxn01872	0.00194572	0.00916762	0.252483	0.304504	0.82916	INCREASED IN CONTROL
#N/A	rxn01873	0.00194572	0.00916762	0.252483	0.304504	0.82916	INCREASED IN CONTROL
K00567	rxn06647	0.00196895	0.00926714	0.850453	0.882508	0.963677	INCREASED IN CONTROL
K01208	rxn06316	0.00199243	0.00936763	0.856736	0.878068	0.975706	INCREASED IN CONTROL
K07806	rxn07474	0.00201617	0.00946912	0.503018	0.539943	0.931613	INCREASED IN CONTROL
#N/A	Ex_5Deoxyadenosine	0.00204479	0.00958305	0.999542	0.999751	0.999791	INCREASED IN CONTROL
#N/A	t_5Deoxyadenosine	0.00204479	0.00958305	0.999542	0.999751	0.999791	INCREASED IN CONTROL
K07248	rxn01053	0.00207054	0.0096934	0.159119	0.193466	0.822464	INCREASED IN CONTROL
K10220	rxn03089	0.00218333	0.0102106	0.185492	0.237561	0.780821	INCREASED IN CONTROL
K11214	rxn01344	0.00218654	0.0102147	0.0947462	0.0841655	1.12571	INCREASED IN CASE
K00524	rxn05233	0.00220914	0.0102657	0.70852	0.756677	0.936357	INCREASED IN CONTROL
K00524	rxn06075	0.00220914	0.0102657	0.70852	0.756677	0.936357	INCREASED IN CONTROL
K00524	rxn06641	0.00220914	0.0102657	0.70852	0.756677	0.936357	INCREASED IN CONTROL
K10807	rxn12053	0.00220914	0.0102657	0.70852	0.756677	0.936357	INCREASED IN CONTROL
K10807	rxn12054	0.00220914	0.0102657	0.70852	0.756677	0.936357	INCREASED IN CONTROL
#N/A	Ex_D-Mannose	0.0022451	0.0104108	0.92134	0.936606	0.983701	INCREASED IN CONTROL
#N/A	t_D-Mannose	0.0022451	0.0104108	0.92134	0.936606	0.983701	INCREASED IN CONTROL
K00865	rxn08647	0.00230173	0.0106622	0.840912	0.861901	0.975648	INCREASED IN CONTROL
K00370	rxn14173	0.00234934	0.0108712	0.349494	0.39468	0.885514	INCREASED IN CONTROL
K19853	rxn04286	0.00241892	0.0111814	0.378341	0.433945	0.871864	INCREASED IN CONTROL
K14275	rxn01753	0.00242533	0.0111993	0.0207616	0.011503	1.80489	INCREASED IN CASE
K00655	rxn06140	0.00244572	0.0112816	0.974576	0.981695	0.992749	INCREASED IN CONTROL
K01187	rxn00022	0.00251218	0.011576	0.952328	0.963138	0.988776	INCREASED IN CONTROL
K00832	rxn01270	0.0025195	0.0115976	0.169052	0.151889	1.113	INCREASED IN CASE
K00208	rxn05994	0.0025563	0.0116092	0.919897	0.937728	0.980984	INCREASED IN CONTROL
#N/A	Ex_Thymidine	0.00254154	0.0116092	0.532513	0.572872	0.929549	INCREASED IN CONTROL
#N/A	rxn08386	0.0025563	0.0116092	0.919897	0.937728	0.980984	INCREASED IN CONTROL
#N/A	rxn08390	0.0025563	0.0116092	0.919897	0.937728	0.980984	INCREASED IN CONTROL
#N/A	rxn08392	0.0025563	0.0116092	0.919897	0.937728	0.980984	INCREASED IN CONTROL
#N/A	rxn08394	0.0025563	0.0116092	0.919897	0.937728	0.980984	INCREASED IN CONTROL
#N/A	rxn08396	0.0025563	0.0116092	0.919897	0.937728	0.980984	INCREASED IN CONTROL
#N/A	rxn08398	0.0025563	0.0116092	0.919897	0.937728	0.980984	INCREASED IN CONTROL
#N/A	rxn08792	0.00255634	0.0116092	0.110466	0.0930843	1.18673	INCREASED IN CASE
#N/A	rxn08793	0.00255634	0.0116092	0.110466	0.0930843	1.18673	INCREASED IN CASE
#N/A	rxn13719	0.00255634	0.0116092	0.110466	0.0930843	1.18673	INCREASED IN CASE
#N/A	rxn13720	0.00255634	0.0116092	0.110466	0.0930843	1.18673	INCREASED IN CASE
#N/A	t_Thymidine	0.00254154	0.0116092	0.532513	0.572872	0.929549	INCREASED IN CONTROL
K20817	rxn01569	0.00258023	0.0117056	0.000479938	0.000676929	0.708994	INCREASED IN CONTROL
K00523	rxn02432	0.0026012	0.011716	0.321275	0.361086	0.889746	INCREASED IN CONTROL
K00523	rxn02433	0.0026012	0.011716	0.321275	0.361086	0.889746	INCREASED IN CONTROL
K00832	rxn02236	0.0026012	0.011716	0.166872	0.149788	1.11406	INCREASED IN CASE
#N/A	Ex_H2	0.0025998	0.011716	0.976328	0.984771	0.991426	INCREASED IN CONTROL
#N/A	Ex_Starch	0.00259432	0.011716	0.991449	0.993501	0.997935	INCREASED IN CONTROL
#N/A	t_H2	0.0025998	0.011716	0.976328	0.984771	0.991426	INCREASED IN CONTROL
#N/A	t_Starch	0.00259432	0.011716	0.991449	0.993501	0.997935	INCREASED IN CONTROL
K02467	rxn01117	0.00260874	0.011738	0.654346	0.712075	0.918928	INCREASED IN CONTROL
K11151	rxn11891	0.00270087	0.0121401	0.20566	0.257865	0.797548	INCREASED IN CONTROL
K01608	rxn00010	0.0027833	0.0124979	0.0016797	0.000851174	1.97339	INCREASED IN CASE
K01610	rxn00247	0.00280401	0.012578	0.82541	0.853265	0.967355	INCREASED IN CONTROL
K00825	rxn01423	0.00282019	0.0126355	0.901573	0.921782	0.978076	INCREASED IN CONTROL
K02291	rxn01489	0.00282832	0.0126355	0.136217	0.181202	0.751743	INCREASED IN CONTROL
K02291	rxn02945	0.00282832	0.0126355	0.136217	0.181202	0.751743	INCREASED IN CONTROL
K02291	rxn05031	0.00282832	0.0126355	0.136217	0.181202	0.751743	INCREASED IN CONTROL
K00529	rxn06071	0.00286103	0.0127686	0.881849	0.905965	0.973382	INCREASED IN CONTROL
K01253	rxn04820	0.00288177	0.0127704	0.00343109	0.002541	1.35029	INCREASED IN CASE
K01253	rxn04821	0.00288177	0.0127704	0.00343109	0.002541	1.35029	INCREASED IN CASE
K01253	rxn04834	0.00288177	0.0127704	0.00343109	0.002541	1.35029	INCREASED IN CASE
K01253	rxn04874	0.00288177	0.0127704	0.00343109	0.002541	1.35029	INCREASED IN CASE
K01253	rxn04875	0.00288177	0.0127704	0.00343109	0.002541	1.35029	INCREASED IN CASE
K01253	rxn04885	0.00288177	0.0127704	0.00343109	0.002541	1.35029	INCREASED IN CASE
K01253	rxn07444	0.00288177	0.0127704	0.00343109	0.002541	1.35029	INCREASED IN CASE
K01921	rxn00851	0.0029929	0.0132495	0.997254	0.997614	0.999639	INCREASED IN CONTROL
K00873	rxn00460	0.0030428	0.0134569	0.972154	0.978664	0.993348	INCREASED IN CONTROL
K01916	rxn00138	0.00306466	0.0135399	0.42887	0.46747	0.917428	INCREASED IN CONTROL
K18384	rxn03037	0.00310871	0.0137208	0.0829193	0.0730403	1.13525	INCREASED IN CASE
K00531	rxn06874	0.00320766	0.0141009	0.343146	0.309049	1.11033	INCREASED IN CASE
K00531	rxn06926	0.00320766	0.0141009	0.343146	0.309049	1.11033	INCREASED IN CASE
#N/A	Ex_Nitrogen	0.00320766	0.0141009	0.343146	0.309049	1.11033	INCREASED IN CASE
#N/A	t_Nitrogen	0.00320766	0.0141009	0.343146	0.309049	1.11033	INCREASED IN CASE
K00759	rxn03039	0.00324435	0.0142337	0.86613	0.885823	0.977768	INCREASED IN CONTROL
#N/A	rxn12778	0.00324435	0.0142337	0.86613	0.885823	0.977768	INCREASED IN CONTROL
#N/A	rxn00078	0.00340492	0.0149084	3.59435e-05	8.58349e-07	41.8752	INCREASED IN CASE
#N/A	rxn10060	0.00340492	0.0149084	0.999964	1	0.999964	INCREASED IN CONTROL
K09483	rxn01188	0.00341422	0.0149342	0.0994341	0.0825198	1.20497	INCREASED IN CASE
K19956	rxn02313	0.00343359	0.015004	0.148738	0.132337	1.12393	INCREASED IN CASE
K00881	rxn02552	0.0035071	0.0153101	0.0500113	0.0357755	1.39792	INCREASED IN CASE
#N/A	Ex_Methanol	0.00358037	0.0155989	0.997575	0.998515	0.999059	INCREASED IN CONTROL
#N/A	t_Methanol	0.00358037	0.0155989	0.997575	0.998515	0.999059	INCREASED IN CONTROL
K03103	rxn02461	0.00361244	0.0156765	0.123171	0.157313	0.782971	INCREASED IN CONTROL
K03103	rxn07414	0.00361244	0.0156765	0.123171	0.157313	0.782971	INCREASED IN CONTROL
K03103	rxn07415	0.00361244	0.0156765	0.123171	0.157313	0.782971	INCREASED IN CONTROL
K08261	rxn02092	0.00360215	0.0156765	0.0477387	0.0336064	1.42052	INCREASED IN CASE
K00015	rxn00512	0.0036636	0.0157585	0.904601	0.923056	0.980007	INCREASED IN CONTROL
K01692	rxn02167	0.0036636	0.0157585	0.825067	0.847514	0.973514	INCREASED IN CONTROL
K01692	rxn06347	0.0036636	0.0157585	0.825067	0.847514	0.973514	INCREASED IN CONTROL
K01840	rxn01329	0.0036636	0.0157585	0.824324	0.850749	0.968938	INCREASED IN CONTROL
K10527	rxn07679	0.0036636	0.0157585	0.825067	0.847514	0.973514	INCREASED IN CONTROL
K10527	rxn07683	0.0036636	0.0157585	0.825067	0.847514	0.973514	INCREASED IN CONTROL
K10527	rxn07687	0.0036636	0.0157585	0.825067	0.847514	0.973514	INCREASED IN CONTROL
#N/A	rxn08413	0.0036636	0.0157585	0.825067	0.847514	0.973514	INCREASED IN CONTROL
#N/A	rxn09473	0.0036636	0.0157585	0.825067	0.847514	0.973514	INCREASED IN CONTROL
K01843	rxn00321	0.00368425	0.0158318	0.356517	0.416455	0.856075	INCREASED IN CONTROL
K03862	rxn03586	0.00373541	0.016036	0.0221448	0.016433	1.34758	INCREASED IN CASE
K00712	rxn06565	0.00382106	0.0162137	0.815229	0.840709	0.969693	INCREASED IN CONTROL
K05304	rxn06239	0.00378909	0.0162137	0.262219	0.313603	0.83615	INCREASED IN CONTROL
#N/A	rxn10193	0.00382106	0.0162137	0.815229	0.840709	0.969693	INCREASED IN CONTROL
#N/A	rxn10298	0.00382106	0.0162137	0.815229	0.840709	0.969693	INCREASED IN CONTROL
#N/A	rxn10299	0.00382106	0.0162137	0.815229	0.840709	0.969693	INCREASED IN CONTROL
#N/A	rxn10300	0.00382106	0.0162137	0.815229	0.840709	0.969693	INCREASED IN CONTROL
#N/A	rxn10301	0.00382106	0.0162137	0.815229	0.840709	0.969693	INCREASED IN CONTROL
#N/A	rxn10302	0.00382106	0.0162137	0.815229	0.840709	0.969693	INCREASED IN CONTROL
#N/A	rxn10303	0.00382106	0.0162137	0.815229	0.840709	0.969693	INCREASED IN CONTROL
#N/A	rxn10304	0.00382106	0.0162137	0.815229	0.840709	0.969693	INCREASED IN CONTROL
#N/A	rxn10305	0.00382106	0.0162137	0.815229	0.840709	0.969693	INCREASED IN CONTROL
#N/A	rxn10306	0.00382106	0.0162137	0.815229	0.840709	0.969693	INCREASED IN CONTROL
K00029	rxn00161	0.00397325	0.0168432	0.983089	0.989907	0.993112	INCREASED IN CONTROL
K00645	rxn05465	0.00401253	0.0169933	0.905329	0.927348	0.976257	INCREASED IN CONTROL
K00027	rxn00159	0.00403824	0.0170693	0.982727	0.989674	0.99298	INCREASED IN CONTROL
K00925	rxn00225	0.00403494	0.0170693	0.931084	0.940339	0.990158	INCREASED IN CONTROL
K01469	rxn00186	0.00410864	0.0173502	0.0933455	0.122111	0.764431	INCREASED IN CONTROL
K01687	rxn03437	0.00417769	0.0173583	0.913111	0.932019	0.979714	INCREASED IN CONTROL
K03429	rxn06671	0.00415458	0.0173583	0.450651	0.410857	1.09686	INCREASED IN CASE
#N/A	Ex_2-Demethylmenaquinone 8	0.0041738	0.0173583	0.988632	0.996373	0.992231	INCREASED IN CONTROL
#N/A	Ex_Carnosine	0.00414305	0.0173583	0.627892	0.674214	0.931295	INCREASED IN CONTROL
#N/A	rxn06111	0.0041738	0.0173583	0.988632	0.996373	0.992231	INCREASED IN CONTROL
#N/A	rxn08972	0.0041738	0.0173583	0.988632	0.996373	0.992231	INCREASED IN CONTROL
#N/A	rxn08973	0.0041738	0.0173583	0.988632	0.996373	0.992231	INCREASED IN CONTROL
#N/A	rxn08974	0.0041738	0.0173583	0.988632	0.996373	0.992231	INCREASED IN CONTROL
#N/A	rxn10122	0.0041738	0.0173583	0.988632	0.996373	0.992231	INCREASED IN CONTROL
#N/A	rxn10123	0.0041738	0.0173583	0.988632	0.996373	0.992231	INCREASED IN CONTROL
#N/A	rxn10124	0.0041738	0.0173583	0.988632	0.996373	0.992231	INCREASED IN CONTROL
#N/A	rxn12665	0.0041738	0.0173583	0.988632	0.996373	0.992231	INCREASED IN CONTROL
#N/A	rxn13726	0.0041738	0.0173583	0.988632	0.996373	0.992231	INCREASED IN CONTROL
#N/A	rxn13727	0.0041738	0.0173583	0.988632	0.996373	0.992231	INCREASED IN CONTROL
#N/A	rxn13729	0.0041738	0.0173583	0.988632	0.996373	0.992231	INCREASED IN CONTROL
#N/A	t_2-Demethylmenaquinone 8	0.0041738	0.0173583	0.988632	0.996373	0.992231	INCREASED IN CONTROL
#N/A	t_Carnosine	0.00414305	0.0173583	0.627892	0.674214	0.931295	INCREASED IN CONTROL
K07151	rxn06620	0.00418931	0.0173902	0.0368247	0.030095	1.22361	INCREASED IN CASE
K00259	rxn00278	0.00420099	0.0174222	0.598794	0.645382	0.927813	INCREASED IN CONTROL
K19005	rxn06850	0.00421267	0.0174542	0.863441	0.887001	0.973438	INCREASED IN CONTROL
#N/A	rxn09889	0.00425963	0.0176321	0.913108	0.931989	0.979741	INCREASED IN CONTROL
K01883	rxn06435	0.00428905	0.0177293	0.995689	0.99719	0.998494	INCREASED IN CONTROL
K03386	rxn12013	0.00429521	0.0177293	0.796295	0.833777	0.955046	INCREASED IN CONTROL
#N/A	rxn07199	0.00429521	0.0177293	0.796295	0.833777	0.955046	INCREASED IN CONTROL
K00823	rxn00657	0.00434306	0.01791	0.282029	0.253337	1.11325	INCREASED IN CASE
K00164	rxn08094	0.00437925	0.0180423	0.696261	0.741861	0.938534	INCREASED IN CONTROL
K00844	rxn00547	0.00440352	0.0181253	0.89325	0.907675	0.984108	INCREASED IN CONTROL
K00012	rxn00211	0.0044771	0.0181777	0.838333	0.860244	0.97453	INCREASED IN CONTROL
K00430	rxn00427	0.0044771	0.0181777	0.293957	0.33764	0.870621	INCREASED IN CONTROL
K05604	rxn02353	0.00442724	0.0181777	0.0529757	0.0443492	1.19451	INCREASED IN CASE
K13600	rxn11737	0.00445399	0.0181777	4.69509e-05	0.00128987	0.0363998	INCREASED IN CONTROL
K13600	rxn11738	0.00445399	0.0181777	4.69509e-05	0.00128987	0.0363998	INCREASED IN CONTROL
K20450	rxn02756	0.0044651	0.0181777	0.00107494	0.000625913	1.7174	INCREASED IN CASE
#N/A	rxn06664	0.00451135	0.0181777	0.97494	0.981823	0.992989	INCREASED IN CONTROL
#N/A	rxn08083	0.00451135	0.0181777	0.97494	0.981823	0.992989	INCREASED IN CONTROL
#N/A	rxn08084	0.00451135	0.0181777	0.97494	0.981823	0.992989	INCREASED IN CONTROL
#N/A	rxn08085	0.00451135	0.0181777	0.97494	0.981823	0.992989	INCREASED IN CONTROL
#N/A	rxn08086	0.00451135	0.0181777	0.97494	0.981823	0.992989	INCREASED IN CONTROL
#N/A	rxn08087	0.00451135	0.0181777	0.97494	0.981823	0.992989	INCREASED IN CONTROL
#N/A	rxn08088	0.00451135	0.0181777	0.97494	0.981823	0.992989	INCREASED IN CONTROL
#N/A	rxn08089	0.00451135	0.0181777	0.97494	0.981823	0.992989	INCREASED IN CONTROL
#N/A	rxn10211	0.00451135	0.0181777	0.97494	0.981823	0.992989	INCREASED IN CONTROL
#N/A	rxn10212	0.00451135	0.0181777	0.97494	0.981823	0.992989	INCREASED IN CONTROL
#N/A	rxn10213	0.00451135	0.0181777	0.97494	0.981823	0.992989	INCREASED IN CONTROL
#N/A	rxn10214	0.00451135	0.0181777	0.97494	0.981823	0.992989	INCREASED IN CONTROL
#N/A	rxn10215	0.00451135	0.0181777	0.97494	0.981823	0.992989	INCREASED IN CONTROL
#N/A	rxn10216	0.00451135	0.0181777	0.97494	0.981823	0.992989	INCREASED IN CONTROL
#N/A	rxn10217	0.00451135	0.0181777	0.97494	0.981823	0.992989	INCREASED IN CONTROL
#N/A	rxn10218	0.00451135	0.0181777	0.97494	0.981823	0.992989	INCREASED IN CONTROL
#N/A	rxn10219	0.00451135	0.0181777	0.97494	0.981823	0.992989	INCREASED IN CONTROL
K00767	rxn02402	0.00455178	0.0183238	0.798673	0.831637	0.960362	INCREASED IN CONTROL
#N/A	rxn05349	0.00456433	0.0183576	0.0926177	0.0697005	1.3288	INCREASED IN CASE
K01625	rxn03884	0.00458954	0.0184253	0.786317	0.8147	0.965161	INCREASED IN CONTROL
#N/A	Ex_Choline	0.00460212	0.0184253	0.968611	0.978723	0.989668	INCREASED IN CONTROL
#N/A	Ex_Menaquinone 8	0.00459565	0.0184253	0.988639	0.996377	0.992234	INCREASED IN CONTROL
#N/A	t_Choline	0.00460212	0.0184253	0.968611	0.978723	0.989668	INCREASED IN CONTROL
#N/A	t_Menaquinone 8	0.00459565	0.0184253	0.988639	0.996377	0.992234	INCREASED IN CONTROL
#N/A	rxn04453	0.00467478	0.0186991	0.037571	0.0491934	0.763741	INCREASED IN CONTROL
K01485	rxn01025	0.00469163	0.0187324	0.314744	0.361733	0.870102	INCREASED IN CONTROL
K01485	rxn02090	0.00469163	0.0187324	0.314744	0.361733	0.870102	INCREASED IN CONTROL
K01485	rxn00717	0.00470454	0.0187499	0.314759	0.361733	0.870143	INCREASED IN CONTROL
K01687	rxn00898	0.0047043	0.0187499	0.91414	0.933197	0.979579	INCREASED IN CONTROL
K01442	rxn02015	0.00474344	0.0188027	0.888696	0.901385	0.985923	INCREASED IN CONTROL
K01442	rxn02795	0.00474344	0.0188027	0.888696	0.901385	0.985923	INCREASED IN CONTROL
K01442	rxn02796	0.00474344	0.0188027	0.888696	0.901385	0.985923	INCREASED IN CONTROL
K01442	rxn03094	0.00474344	0.0188027	0.888696	0.901385	0.985923	INCREASED IN CONTROL
K01442	rxn03095	0.00474344	0.0188027	0.888696	0.901385	0.985923	INCREASED IN CONTROL
K01442	rxn04068	0.00474344	0.0188027	0.888696	0.901385	0.985923	INCREASED IN CONTROL
#N/A	rxn02113	0.00483536	0.0191498	0.187475	0.227251	0.824973	INCREASED IN CONTROL
K01656	rxn00726	0.00486858	0.0192466	0.863928	0.887025	0.973961	INCREASED IN CONTROL
K01656	rxn00727	0.00486858	0.0192466	0.863928	0.887025	0.973961	INCREASED IN CONTROL
#N/A	Ex_Oxidized glutathione	0.00493546	0.019476	0.872537	0.901883	0.967461	INCREASED IN CONTROL
#N/A	t_Oxidized glutathione	0.00493546	0.019476	0.872537	0.901883	0.967461	INCREASED IN CONTROL
K05962	rxn06197	0.00494239	0.0194859	0.442244	0.502827	0.879515	INCREASED IN CONTROL
K00874	rxn01123	0.00496947	0.0195751	0.877435	0.897442	0.977707	INCREASED IN CONTROL
K12502	rxn07332	0.00498307	0.0196111	0.31061	0.344513	0.901594	INCREASED IN CONTROL
K01625	rxn00328	0.0049967	0.0196471	0.785688	0.813614	0.965677	INCREASED IN CONTROL
K00208	rxn05322	0.00503761	0.0196498	0.925099	0.940609	0.983511	INCREASED IN CONTROL
K00208	rxn05323	0.00503761	0.0196498	0.925099	0.940609	0.983511	INCREASED IN CONTROL
K00208	rxn05324	0.00503761	0.0196498	0.925099	0.940609	0.983511	INCREASED IN CONTROL
K00208	rxn05325	0.00503761	0.0196498	0.925099	0.940609	0.983511	INCREASED IN CONTROL
K00208	rxn05326	0.00503761	0.0196498	0.925099	0.940609	0.983511	INCREASED IN CONTROL
K00208	rxn05327	0.00503761	0.0196498	0.925099	0.940609	0.983511	INCREASED IN CONTROL
K00208	rxn05328	0.00503761	0.0196498	0.925099	0.940609	0.983511	INCREASED IN CONTROL
K10217	rxn02744	0.00502347	0.0196498	0.000800557	0.00042407	1.88779	INCREASED IN CASE
K10217	rxn03654	0.00502347	0.0196498	0.000800557	0.00042407	1.88779	INCREASED IN CASE
K01826	rxn03040	0.00505155	0.0196519	0.425351	0.476902	0.891906	INCREASED IN CONTROL
K01826	rxn03092	0.00505155	0.0196519	0.425351	0.476902	0.891906	INCREASED IN CONTROL
#N/A	rxn12709	0.00505155	0.0196519	0.425351	0.476902	0.891906	INCREASED IN CONTROL
K00824	rxn00849	0.00506534	0.0196881	0.185837	0.164462	1.12997	INCREASED IN CASE
#N/A	rxn09502	0.0050791	0.0197241	0.960984	0.967481	0.993285	INCREASED IN CONTROL
K00096	rxn00612	0.00512087	0.0198688	0.561926	0.532936	1.0544	INCREASED IN CASE
K16190	rxn01077	0.00514312	0.01992	0.00274747	0.00401535	0.684241	INCREASED IN CONTROL
#N/A	rxn01076	0.00514312	0.01992	0.00274747	0.00401535	0.684241	INCREASED IN CONTROL
K00998	rxn06044	0.00530517	0.0202796	0.724979	0.76115	0.952478	INCREASED IN CONTROL
#N/A	rxn09205	0.00530517	0.0202796	0.724979	0.76115	0.952478	INCREASED IN CONTROL
#N/A	rxn09206	0.00530517	0.0202796	0.724979	0.76115	0.952478	INCREASED IN CONTROL
#N/A	rxn09207	0.00530517	0.0202796	0.724979	0.76115	0.952478	INCREASED IN CONTROL
#N/A	rxn09208	0.00530517	0.0202796	0.724979	0.76115	0.952478	INCREASED IN CONTROL
#N/A	rxn09209	0.00530517	0.0202796	0.724979	0.76115	0.952478	INCREASED IN CONTROL
#N/A	rxn09210	0.00530517	0.0202796	0.724979	0.76115	0.952478	INCREASED IN CONTROL
#N/A	rxn09211	0.00530517	0.0202796	0.724979	0.76115	0.952478	INCREASED IN CONTROL
#N/A	rxn10111	0.00530517	0.0202796	0.724979	0.76115	0.952478	INCREASED IN CONTROL
#N/A	rxn10226	0.00530517	0.0202796	0.724979	0.76115	0.952478	INCREASED IN CONTROL
#N/A	rxn10227	0.00530517	0.0202796	0.724979	0.76115	0.952478	INCREASED IN CONTROL
#N/A	rxn10228	0.00530517	0.0202796	0.724979	0.76115	0.952478	INCREASED IN CONTROL
#N/A	rxn10229	0.00530517	0.0202796	0.724979	0.76115	0.952478	INCREASED IN CONTROL
#N/A	rxn10230	0.00530517	0.0202796	0.724979	0.76115	0.952478	INCREASED IN CONTROL
#N/A	rxn10231	0.00530517	0.0202796	0.724979	0.76115	0.952478	INCREASED IN CONTROL
K00275	rxn00208	0.00534854	0.0203217	0.260122	0.311345	0.835477	INCREASED IN CONTROL
K00275	rxn00209	0.00534854	0.0203217	0.260122	0.311345	0.835477	INCREASED IN CONTROL
K00275	rxn01251	0.00534854	0.0203217	0.260122	0.311345	0.835477	INCREASED IN CONTROL
K00275	rxn01252	0.00534854	0.0203217	0.260122	0.311345	0.835477	INCREASED IN CONTROL
K00316	rxn01401	0.00532741	0.0203217	0.00841187	0.00842812	0.998073	INCREASED IN CONTROL
K10852	rxn03325	0.00534727	0.0203217	0.000661577	0.000506376	1.30649	INCREASED IN CASE
K10852	rxn07098	0.00534727	0.0203217	0.000661577	0.000506376	1.30649	INCREASED IN CASE
K01433	rxn00691	0.00552524	0.0209207	0.239737	0.299527	0.800384	INCREASED IN CONTROL
K10216	rxn03608	0.00552524	0.0209207	0.33029	0.362462	0.911238	INCREASED IN CONTROL
K10216	rxn03663	0.00552524	0.0209207	0.33029	0.362462	0.911238	INCREASED IN CONTROL
K10216	rxn04096	0.00552524	0.0209207	0.33029	0.362462	0.911238	INCREASED IN CONTROL
K00873	rxn00304	0.00554767	0.0209471	0.970993	0.978377	0.992452	INCREASED IN CONTROL
#N/A	rxn08888	0.00556079	0.0209471	0.00264495	0.0026102	1.01331	INCREASED IN CASE
#N/A	rxn08896	0.00556079	0.0209471	0.00264495	0.0026102	1.01331	INCREASED IN CASE
#N/A	rxn08926	0.00554553	0.0209471	0.997355	0.99739	0.999965	INCREASED IN CONTROL
#N/A	rxn08928	0.00554553	0.0209471	0.997355	0.99739	0.999965	INCREASED IN CONTROL
#N/A	rxn08932	0.00556079	0.0209471	0.00264495	0.0026102	1.01331	INCREASED IN CASE
K01667	rxn00473	0.00557023	0.0209647	0.342664	0.396149	0.864988	INCREASED IN CONTROL
K00135	rxn00509	0.00560041	0.0210602	0.172357	0.151314	1.13907	INCREASED IN CASE
K00824	rxn01156	0.00564595	0.0211231	0.185633	0.164424	1.12899	INCREASED IN CASE
K00824	rxn03426	0.00564595	0.0211231	0.185633	0.164424	1.12899	INCREASED IN CASE
K00824	rxn06168	0.00564595	0.0211231	0.185633	0.164424	1.12899	INCREASED IN CASE
K00824	rxn06281	0.00564595	0.0211231	0.185633	0.164424	1.12899	INCREASED IN CASE
K00824	rxn11968	0.00564595	0.0211231	0.185633	0.164424	1.12899	INCREASED IN CASE
#N/A	rxn11943	0.00564595	0.0211231	0.185633	0.164424	1.12899	INCREASED IN CASE
K01139	rxn00242	0.00573804	0.0214418	0.396378	0.433452	0.914468	INCREASED IN CONTROL
#N/A	Ex_Raffinose_Melitose	0.00574577	0.0214418	0.928673	0.939818	0.988141	INCREASED IN CONTROL
#N/A	t_Raffinose_Melitose	0.00574577	0.0214418	0.928673	0.939818	0.988141	INCREASED IN CONTROL
#N/A	Ex_Calomide	0.0057923	0.0215788	0.937072	0.951396	0.984944	INCREASED IN CONTROL
#N/A	t_Calomide	0.0057923	0.0215788	0.937072	0.951396	0.984944	INCREASED IN CONTROL
K00380	rxn00623	0.00581581	0.021648	0.705212	0.737412	0.956334	INCREASED IN CONTROL
K18660	rxn02425	0.00583148	0.021688	0.0805668	0.0764398	1.05399	INCREASED IN CASE
K00757	rxn11757	0.00584719	0.021728	0.833756	0.857878	0.971882	INCREASED IN CONTROL
K01872	rxn06300	0.00588734	0.0218587	0.998143	0.999109	0.999033	INCREASED IN CONTROL
K01081	rxn01521	0.00590954	0.0219226	0.979165	0.983717	0.995373	INCREASED IN CONTROL
K00164	rxn00441	0.00598115	0.0220211	0.0408878	0.0280049	1.46002	INCREASED IN CASE
K00164	rxn01243	0.00598115	0.0220211	0.0408878	0.0280049	1.46002	INCREASED IN CASE
K00164	rxn02376	0.00598115	0.0220211	0.0408878	0.0280049	1.46002	INCREASED IN CASE
K00382	rxn01418	0.00598115	0.0220211	0.0408878	0.0280049	1.46002	INCREASED IN CASE
K00918	rxn04043	0.00597412	0.0220211	0.0134091	0.0164034	0.817458	INCREASED IN CONTROL
K05928	rxn05004	0.00595821	0.0220211	0.411516	0.459816	0.894959	INCREASED IN CONTROL
K05928	rxn07335	0.00595821	0.0220211	0.411516	0.459816	0.894959	INCREASED IN CONTROL
K08074	rxn04042	0.00597412	0.0220211	0.0134091	0.0164034	0.817458	INCREASED IN CONTROL
#N/A	rxn01424	0.00598115	0.0220211	0.0408878	0.0280049	1.46002	INCREASED IN CASE
K10217	rxn01993	0.00604102	0.0222229	0.000802272	0.000427516	1.87659	INCREASED IN CASE
#N/A	Ex_LArabinose	0.00607112	0.0222963	0.916819	0.932324	0.98337	INCREASED IN CONTROL
#N/A	t_LArabinose	0.00607112	0.0222963	0.916819	0.932324	0.98337	INCREASED IN CONTROL
K01768	rxn00065	0.00619423	0.0227104	0.898519	0.913999	0.983063	INCREASED IN CONTROL
K01768	rxn00307	0.00619423	0.0227104	0.898519	0.913999	0.983063	INCREASED IN CONTROL
K00575	rxn06195	0.00621632	0.0227637	0.965709	0.977998	0.987435	INCREASED IN CONTROL
K12960	rxn00142	0.00621912	0.0227637	0.762508	0.721235	1.05723	INCREASED IN CASE
K00208	rxn07579	0.0062608	0.0227888	0.906737	0.925215	0.980028	INCREASED IN CONTROL
K00699	rxn01697	0.00631929	0.0227888	0.0122111	0.00776856	1.57186	INCREASED IN CASE
K00699	rxn01721	0.00631929	0.0227888	0.0122111	0.00776856	1.57186	INCREASED IN CASE
K00699	rxn01795	0.00631929	0.0227888	0.0122111	0.00776856	1.57186	INCREASED IN CASE
K00699	rxn01812	0.00631929	0.0227888	0.0122111	0.00776856	1.57186	INCREASED IN CASE
K00699	rxn02078	0.00631929	0.0227888	0.0122111	0.00776856	1.57186	INCREASED IN CASE
K00699	rxn02217	0.00631929	0.0227888	0.0122111	0.00776856	1.57186	INCREASED IN CASE
K00699	rxn03024	0.00631929	0.0227888	0.0122111	0.00776856	1.57186	INCREASED IN CASE
K00699	rxn03025	0.00631929	0.0227888	0.0122111	0.00776856	1.57186	INCREASED IN CASE
K00699	rxn03026	0.00631929	0.0227888	0.0122111	0.00776856	1.57186	INCREASED IN CASE
K00699	rxn03202	0.00631929	0.0227888	0.0122111	0.00776856	1.57186	INCREASED IN CASE
K00699	rxn04909	0.00631929	0.0227888	0.0122111	0.00776856	1.57186	INCREASED IN CASE
K00699	rxn11787	0.00631929	0.0227888	0.0122111	0.00776856	1.57186	INCREASED IN CASE
K00699	rxn11789	0.00631929	0.0227888	0.0122111	0.00776856	1.57186	INCREASED IN CASE
K00699	rxn11790	0.00631929	0.0227888	0.0122111	0.00776856	1.57186	INCREASED IN CASE
K00699	rxn11791	0.00631929	0.0227888	0.0122111	0.00776856	1.57186	INCREASED IN CASE
K00699	rxn14014	0.00631929	0.0227888	0.0122111	0.00776856	1.57186	INCREASED IN CASE
K00699	rxn14144	0.00631929	0.0227888	0.0122111	0.00776856	1.57186	INCREASED IN CASE
K01580	rxn00194	0.00637037	0.0229542	0.52459	0.577997	0.9076	INCREASED IN CONTROL
K01590	rxn00866	0.00638737	0.0229966	0.114901	0.151702	0.757417	INCREASED IN CONTROL
K00756	rxn01648	0.00640442	0.0230203	0.480399	0.522404	0.919591	INCREASED IN CONTROL
K00756	rxn01650	0.00640442	0.0230203	0.480399	0.522404	0.919591	INCREASED IN CONTROL
K01838	rxn01967	0.00644722	0.0231552	0.932119	0.944613	0.986773	INCREASED IN CONTROL
K00702	rxn00698	0.00652491	0.023396	0.49479	0.53439	0.925898	INCREASED IN CONTROL
#N/A	rxn01022	0.00652491	0.023396	0.454527	0.48374	0.93961	INCREASED IN CONTROL
K04343	rxn01593	0.00661077	0.0236846	0.0184035	0.0134219	1.37115	INCREASED IN CASE
K00299	rxn03975	0.00666508	0.0238597	0.871652	0.898502	0.970116	INCREASED IN CONTROL
K00117	rxn07122	0.00668282	0.0239037	0.152425	0.179663	0.848395	INCREASED IN CONTROL
#N/A	rxn09638	0.0067115	0.0239868	0.000203981	3.77764e-05	5.3997	INCREASED IN CASE
K05824	rxn01419	0.00672789	0.0240258	0.0391445	0.027368	1.4303	INCREASED IN CASE
#N/A	rxn05114	0.00678999	0.0242279	0.154161	0.131302	1.17409	INCREASED IN CASE
K00816	rxn01735	0.00681179	0.0242663	0.994282	0.996137	0.998137	INCREASED IN CONTROL
K02749	rxn06592	0.00680801	0.0242663	0.439441	0.410086	1.07158	INCREASED IN CASE
K00756	rxn01146	0.00688048	0.0244516	0.489061	0.528866	0.924734	INCREASED IN CONTROL
K03644	rxn14033	0.00688048	0.0244516	0.553363	0.606463	0.912444	INCREASED IN CONTROL
#N/A	rxn07581	0.00688048	0.0244516	0.553363	0.606463	0.912444	INCREASED IN CONTROL
K01761	rxn00456	0.00691698	0.0245416	0.569859	0.527345	1.08062	INCREASED IN CASE
K05342	rxn01966	0.00691698	0.0245416	0.257296	0.23479	1.09586	INCREASED IN CASE
K00121	rxn04792	0.00695365	0.0246121	0.112976	0.160528	0.703779	INCREASED IN CONTROL
K00121	rxn04938	0.00695365	0.0246121	0.112976	0.160528	0.703779	INCREASED IN CONTROL
K01583	rxn00405	0.00695363	0.0246121	0.948348	0.961143	0.986688	INCREASED IN CONTROL
ec:2.6.1.23	rxn02339	0.00698118	0.02465	0.954431	0.965834	0.988193	INCREASED IN CONTROL
K00811	rxn00647	0.00698118	0.02465	0.954426	0.965834	0.988188	INCREASED IN CONTROL
K00811	rxn01906	0.00698118	0.02465	0.954426	0.965834	0.988188	INCREASED IN CONTROL
K01057	rxn01476	0.0069905	0.0246631	0.637448	0.68291	0.93343	INCREASED IN CONTROL
K01846	rxn00195	0.00710208	0.0250167	0.0601152	0.0523878	1.1475	INCREASED IN CASE
K01964	rxn01355	0.00710209	0.0250167	0.896679	0.911489	0.983752	INCREASED IN CONTROL
#N/A	Ex_Menaquinone 7	0.00716042	0.0251818	0.989336	0.996777	0.992535	INCREASED IN CONTROL
#N/A	t_Menaquinone 7	0.00716042	0.0251818	0.989336	0.996777	0.992535	INCREASED IN CONTROL
K01053	rxn01107	0.00721528	0.0252736	0.17994	0.208155	0.864452	INCREASED IN CONTROL
K01053	rxn02100	0.00721528	0.0252736	0.17994	0.208155	0.864452	INCREASED IN CONTROL
K01053	rxn03275	0.00721528	0.0252736	0.17994	0.208155	0.864452	INCREASED IN CONTROL
K01081	rxn01445	0.00721427	0.0252736	0.979218	0.983722	0.995421	INCREASED IN CONTROL
#N/A	rxn01829	0.00721528	0.0252736	0.17994	0.208155	0.864452	INCREASED IN CONTROL
K03594	rxn00056	0.0072343	0.0253201	0.290957	0.329438	0.883192	INCREASED IN CONTROL
K00603	rxn01641	0.00733009	0.0256145	0.738074	0.774282	0.953236	INCREASED IN CONTROL
K00603	rxn02283	0.00733009	0.0256145	0.738074	0.774282	0.953236	INCREASED IN CONTROL
K01114	rxn05964	0.00736872	0.0256882	0.246495	0.298094	0.826904	INCREASED IN CONTROL
K01114	rxn06087	0.00736872	0.0256882	0.246495	0.298094	0.826904	INCREASED IN CONTROL
K01114	rxn07258	0.00736872	0.0256882	0.246495	0.298094	0.826904	INCREASED IN CONTROL
K00766	rxn00791	0.00740753	0.0257485	0.780789	0.809555	0.964467	INCREASED IN CONTROL
K09846	rxn07352	0.00742701	0.0257485	0.156168	0.204943	0.762007	INCREASED IN CONTROL
K09846	rxn07355	0.00742701	0.0257485	0.156168	0.204943	0.762007	INCREASED IN CONTROL
K09846	rxn07358	0.00742701	0.0257485	0.156168	0.204943	0.762007	INCREASED IN CONTROL
K09846	rxn07360	0.00742701	0.0257485	0.156168	0.204943	0.762007	INCREASED IN CONTROL
K09846	rxn07366	0.00742701	0.0257485	0.156168	0.204943	0.762007	INCREASED IN CONTROL
K10216	rxn01896	0.00740753	0.0257485	0.332083	0.363331	0.913997	INCREASED IN CONTROL
K01082	rxn00360	0.00745459	0.0258238	0.984734	0.989446	0.995238	INCREASED IN CONTROL
K01078	rxn00391	0.00752502	0.0260472	0.92353	0.936481	0.986171	INCREASED IN CONTROL
K10219	rxn02981	0.00758447	0.0261911	0.286323	0.332744	0.86049	INCREASED IN CONTROL
K10219	rxn02982	0.00758447	0.0261911	0.286323	0.332744	0.86049	INCREASED IN CONTROL
K10219	rxn03056	0.00758447	0.0261911	0.286323	0.332744	0.86049	INCREASED IN CONTROL
K00629	rxn05901	0.00772272	0.0261953	0.972641	0.96676	1.00608	INCREASED IN CASE
K00801	rxn00498	0.0076844	0.0261953	0.0694486	0.0956895	0.72577	INCREASED IN CONTROL
K00801	rxn02062	0.0076844	0.0261953	0.0694486	0.0956895	0.72577	INCREASED IN CONTROL
K00801	rxn04147	0.0076844	0.0261953	0.0694486	0.0956895	0.72577	INCREASED IN CONTROL
K01663	rxn03135	0.00762429	0.0261953	0.938983	0.95233	0.985984	INCREASED IN CONTROL
#N/A	rxn05269	0.00772272	0.0261953	0.972641	0.96676	1.00608	INCREASED IN CASE
#N/A	rxn08546	0.00772272	0.0261953	0.972641	0.96676	1.00608	INCREASED IN CASE
#N/A	rxn08547	0.00772272	0.0261953	0.972641	0.96676	1.00608	INCREASED IN CASE
#N/A	rxn08548	0.00772272	0.0261953	0.972641	0.96676	1.00608	INCREASED IN CASE
#N/A	rxn08549	0.00772272	0.0261953	0.972641	0.96676	1.00608	INCREASED IN CASE
#N/A	rxn08550	0.00772272	0.0261953	0.972641	0.96676	1.00608	INCREASED IN CASE
#N/A	rxn08551	0.00772272	0.0261953	0.972641	0.96676	1.00608	INCREASED IN CASE
#N/A	rxn08552	0.00772272	0.0261953	0.972641	0.96676	1.00608	INCREASED IN CASE
#N/A	rxn10202	0.00772272	0.0261953	0.972641	0.96676	1.00608	INCREASED IN CASE
#N/A	rxn10203	0.00772272	0.0261953	0.972641	0.96676	1.00608	INCREASED IN CASE
#N/A	rxn10204	0.00772272	0.0261953	0.972641	0.96676	1.00608	INCREASED IN CASE
#N/A	rxn10205	0.00772272	0.0261953	0.972641	0.96676	1.00608	INCREASED IN CASE
#N/A	rxn10206	0.00772272	0.0261953	0.972641	0.96676	1.00608	INCREASED IN CASE
#N/A	rxn10207	0.00772272	0.0261953	0.972641	0.96676	1.00608	INCREASED IN CASE
#N/A	rxn10208	0.00772272	0.0261953	0.972641	0.96676	1.00608	INCREASED IN CASE
#N/A	rxn10209	0.00772272	0.0261953	0.972641	0.96676	1.00608	INCREASED IN CASE
#N/A	rxn10210	0.00772272	0.0261953	0.972641	0.96676	1.00608	INCREASED IN CASE
#N/A	rxn10410	0.00772272	0.0261953	0.972641	0.96676	1.00608	INCREASED IN CASE
#N/A	rxn00921	0.00780587	0.0264569	0.220667	0.198984	1.10897	INCREASED IN CASE
K01958	rxn00250	0.00786725	0.0266444	0.907806	0.919723	0.987042	INCREASED IN CONTROL
K04118	rxn03622	0.00792101	0.0268058	0.00425073	0.0017725	2.39815	INCREASED IN CASE
K05306	rxn00537	0.00799131	0.0270229	0.351229	0.40347	0.870522	INCREASED IN CONTROL
#N/A	rxn01724	0.00802008	0.0270994	0.000928884	0.000592936	1.56659	INCREASED IN CASE
K03412	rxn06196	0.00805056	0.0271815	0.966773	0.978452	0.988063	INCREASED IN CONTROL
K00816	rxn03379	0.00807495	0.0272221	0.923242	0.940242	0.98192	INCREASED IN CONTROL
K01514	rxn02449	0.00807498	0.0272221	0.741711	0.773182	0.959297	INCREASED IN CONTROL
K00013	rxn00863	0.00809137	0.0272356	0.0329319	0.0213809	1.54025	INCREASED IN CASE
K00013	rxn02159	0.00809137	0.0272356	0.0329319	0.0213809	1.54025	INCREASED IN CASE
K01114	rxn06079	0.00811711	0.0272804	0.252544	0.302549	0.834722	INCREASED IN CONTROL
K01753	rxn00166	0.00811711	0.0272804	0.102504	0.0892117	1.149	INCREASED IN CASE
K00822	rxn00656	0.00813653	0.0273039	0.00634731	0.0108824	0.583263	INCREASED IN CONTROL
K00822	rxn02925	0.00813653	0.0273039	0.00634731	0.0108824	0.583263	INCREASED IN CONTROL
#N/A	rxn11162	0.00824168	0.0276357	2.34772e-05	8.58349e-07	27.3516	INCREASED IN CASE
K00850	rxn02314	0.00833854	0.0279392	0.987936	0.990479	0.997432	INCREASED IN CONTROL
K04116	rxn03896	0.0084489	0.0282874	0.00649955	0.00738935	0.879583	INCREASED IN CONTROL
K00034	rxn01108	0.00850523	0.0283895	0.715628	0.749008	0.955434	INCREASED IN CONTROL
K00034	rxn01109	0.00850523	0.0283895	0.715628	0.749008	0.955434	INCREASED IN CONTROL
K00656	rxn00157	0.00850505	0.0283895	0.941398	0.951463	0.989421	INCREASED IN CONTROL
#N/A	rxn13687	0.00850523	0.0283895	0.190925	0.221426	0.862254	INCREASED IN CONTROL
K05919	rxn06958	0.00852724	0.0284414	0.891969	0.909047	0.981213	INCREASED IN CONTROL
K00574	rxn06373	0.0085715	0.028481	0.398964	0.433999	0.919275	INCREASED IN CONTROL
#N/A	rxn08206	0.0085715	0.028481	0.398964	0.433999	0.919275	INCREASED IN CONTROL
#N/A	rxn08207	0.0085715	0.028481	0.398964	0.433999	0.919275	INCREASED IN CONTROL
#N/A	rxn08208	0.0085715	0.028481	0.398964	0.433999	0.919275	INCREASED IN CONTROL
#N/A	rxn08209	0.0085715	0.028481	0.398964	0.433999	0.919275	INCREASED IN CONTROL
K00428	rxn00014	0.0085937	0.0285332	0.191328	0.221878	0.86231	INCREASED IN CONTROL
K02473	rxn00295	0.00872795	0.028957	0.261267	0.30046	0.869557	INCREASED IN CONTROL
K00192	rxn07189	0.00877311	0.0290849	0.354429	0.317498	1.11632	INCREASED IN CASE
K13015	rxn00298	0.00881848	0.0292133	0.166736	0.204847	0.813953	INCREASED IN CONTROL
K00811	rxn01757	0.00885254	0.029304	0.955125	0.966178	0.988561	INCREASED IN CONTROL
K00611	rxn01019	0.00900206	0.0297319	0.885792	0.8393	1.05539	INCREASED IN CASE
#N/A	rxn06937	0.00899573	0.0297319	0.999952	0.999991	0.999961	INCREASED IN CONTROL
#N/A	rxn11510	0.00900208	0.0297319	0.222621	0.200215	1.11191	INCREASED IN CASE
K01804	rxn01292	0.00902526	0.0297861	0.644124	0.679403	0.948073	INCREASED IN CONTROL
ec:1.13.12.1	rxn00401	0.00904937	0.0298432	0.00552404	0.00313619	1.76139	INCREASED IN CASE
K13609	rxn01579	0.0092498	0.0304813	0.00684618	0.00344656	1.98638	INCREASED IN CASE
#N/A	rxn03877	0.00939365	0.0309322	0.000130512	0.00026966	0.483988	INCREASED IN CONTROL
K01771	rxn06368	0.0094277	0.0310211	0.227379	0.266991	0.851635	INCREASED IN CONTROL
K00963	rxn00213	0.00950035	0.0312368	0.588471	0.551368	1.06729	INCREASED IN CASE
K00925	rxn00985	0.00952461	0.0312931	0.933391	0.941768	0.991105	INCREASED IN CONTROL
K01870	rxn06440	0.0095513	0.0313574	0.99704	0.998526	0.998512	INCREASED IN CONTROL
#N/A	Ex_Nitrate	0.009598	0.0314637	0.59886	0.626362	0.956092	INCREASED IN CONTROL
#N/A	t_Nitrate	0.009598	0.0314637	0.59886	0.626362	0.956092	INCREASED IN CONTROL
K00118	rxn00633	0.009821	0.0321707	0.477241	0.523846	0.911033	INCREASED IN CONTROL
K07248	rxn00149	0.00984606	0.0322288	0.137362	0.166074	0.827115	INCREASED IN CONTROL
K12405	rxn03286	0.0099341	0.0324204	0.0325042	0.028813	1.12811	INCREASED IN CASE
K12405	rxn03287	0.0099341	0.0324204	0.0325042	0.028813	1.12811	INCREASED IN CASE
K12405	rxn03289	0.0099341	0.0324204	0.0325042	0.028813	1.12811	INCREASED IN CASE
K12405	rxn03290	0.0099341	0.0324204	0.0325042	0.028813	1.12811	INCREASED IN CASE
K02231	rxn03537	0.00999762	0.0326035	0.800859	0.824724	0.971063	INCREASED IN CONTROL
K00174	rxn14048	0.0100742	0.0327802	0.893885	0.911267	0.980926	INCREASED IN CONTROL
K00284	rxn12822	0.0100742	0.0327802	0.849312	0.869206	0.977112	INCREASED IN CONTROL
#N/A	rxn05760	0.0100742	0.0327802	0.849312	0.869206	0.977112	INCREASED IN CONTROL
K01599	rxn02288	0.0101255	0.0328985	0.618415	0.649047	0.952805	INCREASED IN CONTROL
K01599	rxn03384	0.0101255	0.0328985	0.618415	0.649047	0.952805	INCREASED IN CONTROL
K01455	rxn00374	0.0102809	0.0333787	0.118348	0.0999247	1.18437	INCREASED IN CASE
#N/A	rxn01317	0.0103069	0.0334139	0.0276701	0.034209	0.808854	INCREASED IN CONTROL
#N/A	rxn01890	0.0103069	0.0334139	0.0276701	0.034209	0.808854	INCREASED IN CONTROL
K00656	rxn04794	0.0103329	0.0334736	0.944311	0.953776	0.990076	INCREASED IN CONTROL
K01431	rxn11756	0.0104648	0.0338759	0.323077	0.295771	1.09232	INCREASED IN CASE
K01781	rxn02688	0.0104914	0.0338869	0.0776313	0.0621444	1.24921	INCREASED IN CASE
K01781	rxn02904	0.0104914	0.0338869	0.0776313	0.0621444	1.24921	INCREASED IN CASE
#N/A	rxn09398	0.0104914	0.0338869	0.85703	0.874989	0.979475	INCREASED IN CONTROL
K09251	rxn00856	0.0105446	0.0339028	0.489124	0.446588	1.09525	INCREASED IN CASE
K12408	rxn02972	0.010558	0.0339028	0.000667425	0.00146954	0.454173	INCREASED IN CONTROL
K12408	rxn02973	0.010558	0.0339028	0.000667425	0.00146954	0.454173	INCREASED IN CONTROL
K12408	rxn13980	0.010558	0.0339028	0.000667425	0.00146954	0.454173	INCREASED IN CONTROL
K12408	rxn14049	0.010558	0.0339028	0.000667425	0.00146954	0.454173	INCREASED IN CONTROL
K12408	rxn14174	0.010558	0.0339028	0.000667425	0.00146954	0.454173	INCREASED IN CONTROL
K12408	rxn14319	0.010558	0.0339028	0.000667425	0.00146954	0.454173	INCREASED IN CONTROL
#N/A	rxn00452	0.0105446	0.0339028	0.305332	0.340192	0.897529	INCREASED IN CONTROL
K15533	rxn03634	0.0105713	0.0339045	0.292951	0.264821	1.10622	INCREASED IN CASE
#N/A	Ex_Cytidine	0.0105816	0.0339045	0.999089	0.999636	0.999453	INCREASED IN CONTROL
#N/A	t_Cytidine	0.0105816	0.0339045	0.999089	0.999636	0.999453	INCREASED IN CONTROL
K06130	rxn02450	0.010598	0.033932	0.0426129	0.032139	1.32589	INCREASED IN CASE
K03801	rxn07580	0.0108416	0.0346482	0.422131	0.471112	0.896031	INCREASED IN CONTROL
#N/A	Ex_Butyrate	0.0108689	0.0346482	0.884354	0.904577	0.977644	INCREASED IN CONTROL
#N/A	rxn05902	0.0108689	0.0346482	0.263077	0.2352	1.11852	INCREASED IN CASE
#N/A	rxn11987	0.0108689	0.0346482	0.263077	0.2352	1.11852	INCREASED IN CASE
#N/A	rxn14057	0.0108689	0.0346482	0.263077	0.2352	1.11852	INCREASED IN CASE
#N/A	t_Butyrate	0.0108689	0.0346482	0.884354	0.904577	0.977644	INCREASED IN CONTROL
K02231	rxn03536	0.0110067	0.0350365	0.796709	0.821771	0.969501	INCREASED IN CONTROL
K02231	rxn04413	0.0110067	0.0350365	0.796709	0.821771	0.969501	INCREASED IN CONTROL
K00647	rxn05343	0.0112584	0.0356313	0.934799	0.947359	0.986742	INCREASED IN CONTROL
K00647	rxn05344	0.0112584	0.0356313	0.934799	0.947359	0.986742	INCREASED IN CONTROL
K00647	rxn05345	0.0112584	0.0356313	0.934799	0.947359	0.986742	INCREASED IN CONTROL
K00647	rxn05346	0.0112584	0.0356313	0.934799	0.947359	0.986742	INCREASED IN CONTROL
K00647	rxn05347	0.0112584	0.0356313	0.934799	0.947359	0.986742	INCREASED IN CONTROL
K00647	rxn05348	0.0112584	0.0356313	0.934799	0.947359	0.986742	INCREASED IN CONTROL
K00647	rxn05350	0.0112584	0.0356313	0.934799	0.947359	0.986742	INCREASED IN CONTROL
K01480	rxn00858	0.0112303	0.0356313	0.586162	0.616823	0.950292	INCREASED IN CONTROL
K01513	rxn00076	0.0114007	0.0360297	0.839543	0.860222	0.97596	INCREASED IN CONTROL
K01513	rxn02154	0.0114007	0.0360297	0.839543	0.860222	0.97596	INCREASED IN CONTROL
K05396	rxn01365	0.0114867	0.0362755	0.256831	0.296848	0.865194	INCREASED IN CONTROL
K03473	rxn02939	0.0115155	0.0363403	0.411625	0.461716	0.891513	INCREASED IN CONTROL
K03385	rxn03978	0.0116023	0.036588	0.284551	0.321612	0.884764	INCREASED IN CONTROL
#N/A	Ex_beta D-Galactose	0.0116795	0.0367787	0.987368	0.990748	0.996589	INCREASED IN CONTROL
#N/A	t_beta D-Galactose	0.0116795	0.0367787	0.987368	0.990748	0.996589	INCREASED IN CONTROL
#N/A	rxn00950	0.0118662	0.0373397	0.934345	0.949312	0.984234	INCREASED IN CONTROL
K00215	rxn02928	0.0119535	0.0375877	0.956183	0.9644	0.991479	INCREASED IN CONTROL
K01962	rxn06673	0.0120151	0.0377544	0.690271	0.647569	1.06594	INCREASED IN CASE
K07305	rxn07438	0.0121354	0.038078	0.627041	0.67339	0.93117	INCREASED IN CONTROL
#N/A	rxn01748	0.0121354	0.038078	0.315271	0.284848	1.1068	INCREASED IN CASE
K01807	rxn00777	0.0122905	0.038537	0.992459	0.995226	0.997219	INCREASED IN CONTROL
K01668	rxn00521	0.0123178	0.0385412	0.0656882	0.0869998	0.755038	INCREASED IN CONTROL
K05358	rxn01364	0.0123181	0.0385412	0.000655458	0.00080062	0.818688	INCREASED IN CONTROL
K05358	rxn01742	0.0123181	0.0385412	0.000655458	0.00080062	0.818688	INCREASED IN CONTROL
K00076	rxn02012	0.0123485	0.0386089	0.491608	0.525599	0.935329	INCREASED IN CONTROL
#N/A	rxn00291	0.0123737	0.0386601	0.00922526	0.0168024	0.549045	INCREASED IN CONTROL
K00949	rxn00440	0.0124711	0.0389367	0.949511	0.960911	0.988136	INCREASED IN CONTROL
K01495	rxn00299	0.0126274	0.039202	0.781469	0.812978	0.961243	INCREASED IN CONTROL
K01495	rxn00302	0.0126274	0.039202	0.781469	0.812978	0.961243	INCREASED IN CONTROL
K01495	rxn03174	0.0126274	0.039202	0.781469	0.812978	0.961243	INCREASED IN CONTROL
K01495	rxn03419	0.0126274	0.039202	0.781469	0.812978	0.961243	INCREASED IN CONTROL
K01495	rxn03421	0.0126274	0.039202	0.781469	0.812978	0.961243	INCREASED IN CONTROL
K05824	rxn01420	0.0126086	0.039202	0.0389405	0.0273303	1.42481	INCREASED IN CASE
K05824	rxn03324	0.0126086	0.039202	0.0389405	0.0273303	1.42481	INCREASED IN CASE
K11694	rxn14147	0.0126274	0.039202	0.167095	0.206042	0.810973	INCREASED IN CONTROL
K15996	rxn02051	0.0127079	0.039424	0.00324988	0.00806262	0.40308	INCREASED IN CONTROL
K00151	rxn03055	0.0127216	0.0394387	0.298627	0.341394	0.874727	INCREASED IN CONTROL
K00060	rxn01068	0.0127531	0.0395086	0.604267	0.64078	0.943017	INCREASED IN CONTROL
#N/A	rxn01280	0.0128799	0.0397614	0.344203	0.316449	1.08771	INCREASED IN CASE
#N/A	rxn01281	0.0128799	0.0397614	0.344203	0.316449	1.08771	INCREASED IN CASE
#N/A	rxn01711	0.0128624	0.0397614	2.16404e-05	8.58349e-07	25.2117	INCREASED IN CASE
#N/A	rxn02248	0.0128624	0.0397614	2.16404e-05	8.58349e-07	25.2117	INCREASED IN CASE
#N/A	rxn08066	0.0128624	0.0397614	2.16404e-05	8.58349e-07	25.2117	INCREASED IN CASE
K03367	rxn06227	0.0130723	0.0402985	0.501319	0.539846	0.928633	INCREASED IN CONTROL
#N/A	rxn10191	0.0130723	0.0402985	0.501319	0.539846	0.928633	INCREASED IN CONTROL
K00147	rxn02373	0.0133161	0.0409927	0.913158	0.928259	0.983732	INCREASED IN CONTROL
#N/A	rxn02990	0.0133161	0.0409927	0.913158	0.928259	0.983732	INCREASED IN CONTROL
#N/A	rxn11004	0.0138336	0.0425559	4.70826e-05	8.74763e-06	5.38233	INCREASED IN CASE
#N/A	rxn09412	0.0138501	0.042577	0.913952	0.929032	0.983768	INCREASED IN CONTROL
K03382	rxn03845	0.0139013	0.0426448	0.0898961	0.0824487	1.09033	INCREASED IN CASE
K03382	rxn07177	0.0139013	0.0426448	0.0898961	0.0824487	1.09033	INCREASED IN CASE
K05887	rxn01363	0.0138944	0.0426448	0.00125514	0.000852955	1.47152	INCREASED IN CASE
K14584	rxn03485	0.0139167	0.0426625	0.00576819	0.003403	1.69503	INCREASED IN CASE
K00278	rxn00338	0.0140038	0.0428398	0.812009	0.838185	0.968771	INCREASED IN CONTROL
#N/A	Ex_TRHL	0.0140038	0.0428398	0.813208	0.834454	0.974539	INCREASED IN CONTROL
#N/A	t_TRHL	0.0140038	0.0428398	0.813208	0.834454	0.974539	INCREASED IN CONTROL
K00819	rxn05981	0.0140725	0.0430201	0.133052	0.164994	0.806404	INCREASED IN CONTROL
K01046	rxn06217	0.014107	0.0430357	0.807961	0.828363	0.97537	INCREASED IN CONTROL
K01046	rxn06218	0.014107	0.0430357	0.807961	0.828363	0.97537	INCREASED IN CONTROL
K01800	rxn02276	0.0140875	0.0430357	0.00455985	0.00712486	0.639991	INCREASED IN CONTROL
K01950	rxn00190	0.0142788	0.0435296	0.976325	0.980669	0.995571	INCREASED IN CONTROL
K01050	rxn00757	0.0144846	0.0441263	0.00944413	0.0029568	3.19404	INCREASED IN CASE
K00819	rxn00467	0.0147764	0.044984	0.133256	0.165032	0.807455	INCREASED IN CONTROL
K00278	rxn00262	0.0148846	0.0452821	0.811578	0.837633	0.968894	INCREASED IN CONTROL
K01676	rxn00799	0.0149005	0.0452992	0.954786	0.964412	0.990018	INCREASED IN CONTROL
K00814	rxn00191	0.0149208	0.0453295	0.466993	0.423063	1.10384	INCREASED IN CASE
K00688	rxn06096	0.0149857	0.0454561	0.988381	0.990085	0.998279	INCREASED IN CONTROL
#N/A	rxn02118	0.0149935	0.0454561	0.218425	0.197964	1.10336	INCREASED IN CASE
#N/A	rxn02415	0.0149935	0.0454561	0.218425	0.197964	1.10336	INCREASED IN CASE
K00605	rxn01652	0.0151031	0.0456938	0.50179	0.542786	0.924472	INCREASED IN CONTROL
K00605	rxn06600	0.0151031	0.0456938	0.50179	0.542786	0.924472	INCREASED IN CONTROL
#N/A	rxn09498	0.0151031	0.0456938	0.50179	0.542786	0.924472	INCREASED IN CONTROL
K01044	rxn04559	0.0152572	0.0460651	0.000924696	0.000324048	2.85358	INCREASED IN CASE
K01044	rxn11777	0.0152572	0.0460651	0.000924696	0.000324048	2.85358	INCREASED IN CASE
K01044	rxn11779	0.0152572	0.0460651	0.000924696	0.000324048	2.85358	INCREASED IN CASE
K00882	rxn01492	0.0152873	0.0461243	0.656344	0.615462	1.06642	INCREASED IN CASE
K04940	rxn02650	0.0154735	0.0466541	0.368696	0.406598	0.906784	INCREASED IN CONTROL
K10213	rxn01541	0.0157756	0.0474673	0.11895	0.104811	1.1349	INCREASED IN CASE
K10213	rxn01563	0.0157756	0.0474673	0.11895	0.104811	1.1349	INCREASED IN CASE
K12454	rxn02975	0.0157756	0.0474673	0.0896816	0.118542	0.756537	INCREASED IN CONTROL
K10978	rxn11745	0.016005	0.0480915	0.0384842	0.0272235	1.41364	INCREASED IN CASE
K10978	rxn11746	0.016005	0.0480915	0.0384842	0.0272235	1.41364	INCREASED IN CASE
K00048	rxn01305	0.0160442	0.0481108	0.816529	0.840689	0.971262	INCREASED IN CONTROL
K00048	rxn01615	0.0160442	0.0481108	0.816529	0.840689	0.971262	INCREASED IN CONTROL
K00048	rxn02209	0.0160442	0.0481108	0.816529	0.840689	0.971262	INCREASED IN CONTROL
K01114	rxn06362	0.0161217	0.0483102	0.350915	0.39463	0.889224	INCREASED IN CONTROL
K01968	rxn02889	0.0162385	0.0486271	0.506123	0.549195	0.921572	INCREASED IN CONTROL
K11147	rxn11894	0.0162776	0.048711	0.391269	0.43989	0.889471	INCREASED IN CONTROL
K01046	rxn05990	0.0167133	0.0499128	0.805547	0.825245	0.976131	INCREASED IN CONTROL
#N/A	rxn02788	0.0167133	0.0499128	0.160432	0.14112	1.13685	INCREASED IN CASE
#N/A	rxn03690	0.0167133	0.0499128	0.160432	0.14112	1.13685	INCREASED IN CASE
K01904	rxn01182	0.0167934	0.0499485	0.0849716	0.0703924	1.20711	INCREASED IN CASE
K01904	rxn01427	0.0167934	0.0499485	0.0849716	0.0703924	1.20711	INCREASED IN CASE
K01904	rxn01571	0.0167934	0.0499485	0.0849716	0.0703924	1.20711	INCREASED IN CASE
K01904	rxn01590	0.0167934	0.0499485	0.0849716	0.0703924	1.20711	INCREASED IN CASE
K01904	rxn01613	0.0167934	0.0499485	0.0849716	0.0703924	1.20711	INCREASED IN CASE
K01904	rxn04437	0.0167934	0.0499485	0.0849716	0.0703924	1.20711	INCREASED IN CASE
K18447	rxn00639	0.0171262	0.0507665	0.00136249	0.00170596	0.798666	INCREASED IN CONTROL
K18447	rxn00697	0.0171262	0.0507665	0.00136249	0.00170596	0.798666	INCREASED IN CONTROL
K18447	rxn01936	0.0171262	0.0507665	0.00136249	0.00170596	0.798666	INCREASED IN CONTROL
#N/A	rxn00919	0.0171262	0.0507665	0.00136249	0.00170596	0.798666	INCREASED IN CONTROL
#N/A	rxn01375	0.0171262	0.0507665	0.00136249	0.00170596	0.798666	INCREASED IN CONTROL
#N/A	rxn01121	0.01749	0.0518099	0.0479386	0.0384151	1.24791	INCREASED IN CASE
K17898	rxn01780	0.0176563	0.0522626	0.0225055	0.0164858	1.36514	INCREASED IN CASE
#N/A	Ex_Cytosine	0.0176784	0.0522626	0.992837	0.994906	0.997921	INCREASED IN CONTROL
#N/A	t_Cytosine	0.0176784	0.0522626	0.992837	0.994906	0.997921	INCREASED IN CONTROL
K00317	rxn06020	0.0180817	0.0533828	0.0390771	0.052675	0.741854	INCREASED IN CONTROL
K00317	rxn06177	0.0180817	0.0533828	0.0390771	0.052675	0.741854	INCREASED IN CONTROL
K05605	rxn02261	0.0182928	0.0538975	0.00386936	0.00686378	0.563736	INCREASED IN CONTROL
K05605	rxn02406	0.0182928	0.0538975	0.00386936	0.00686378	0.563736	INCREASED IN CONTROL
K05605	rxn03433	0.0182928	0.0538975	0.00386936	0.00686378	0.563736	INCREASED IN CONTROL
K18201	rxn02422	0.0184602	0.0543537	0.00182434	0.00287079	0.635486	INCREASED IN CONTROL
#N/A	rxn00275	0.0184724	0.0543537	0.657589	0.687277	0.956805	INCREASED IN CONTROL
K05887	rxn04661	0.0185258	0.0543655	0.00105033	0.00084811	1.23843	INCREASED IN CASE
K05887	rxn04662	0.0185258	0.0543655	0.00105033	0.00084811	1.23843	INCREASED IN CASE
#N/A	rxn06142	0.0185141	0.0543655	0.0237186	0.0358754	0.66114	INCREASED IN CONTROL
#N/A	rxn06503	0.0185141	0.0543655	0.0237186	0.0358754	0.66114	INCREASED IN CONTROL
K03429	rxn06219	0.01856	0.0544295	0.747382	0.774341	0.965185	INCREASED IN CONTROL
#N/A	rxn02303	0.018604	0.0545221	0.323829	0.301276	1.07486	INCREASED IN CASE
K00603	rxn01653	0.0187138	0.0548075	0.945667	0.956734	0.988433	INCREASED IN CONTROL
K05714	rxn01895	0.0190937	0.0558455	0.166333	0.191401	0.869032	INCREASED IN CONTROL
K05714	rxn04604	0.0190937	0.0558455	0.166333	0.191401	0.869032	INCREASED IN CONTROL
K00621	rxn01483	0.0191839	0.0559605	0.0847255	0.070967	1.19387	INCREASED IN CASE
K06123	rxn02410	0.0191839	0.0559605	0.276827	0.316447	0.874797	INCREASED IN CONTROL
K06123	rxn06233	0.0191839	0.0559605	0.276827	0.316447	0.874797	INCREASED IN CONTROL
K06123	rxn06663	0.0191839	0.0559605	0.276827	0.316447	0.874797	INCREASED IN CONTROL
K10782	rxn06251	0.01932	0.05632	0.475656	0.518483	0.9174	INCREASED IN CONTROL
K04835	rxn02625	0.0198261	0.0577571	0.0901241	0.12467	0.722899	INCREASED IN CONTROL
K00816	rxn01435	0.0199193	0.0579519	0.15326	0.178325	0.859441	INCREASED IN CONTROL
K00816	rxn02912	0.0199193	0.0579519	0.15326	0.178325	0.859441	INCREASED IN CONTROL
#N/A	rxn09414	0.0199924	0.0581261	0.00362203	0.00445396	0.813217	INCREASED IN CONTROL
K00604	rxn06538	0.0200383	0.0581826	0.980318	0.986205	0.994031	INCREASED IN CONTROL
K09845	rxn07348	0.0200324	0.0581826	0.000111772	1.66436e-05	6.71562	INCREASED IN CASE
K01518	rxn00714	0.020107	0.0582281	0.426883	0.388671	1.09832	INCREASED IN CASE
K01518	rxn00918	0.020107	0.0582281	0.426883	0.388671	1.09832	INCREASED IN CASE
K01518	rxn02020	0.020107	0.0582281	0.426883	0.388671	1.09832	INCREASED IN CASE
K01866	rxn06280	0.0201048	0.0582281	0.986439	0.989833	0.996571	INCREASED IN CONTROL
K02190	rxn04045	0.0202014	0.058463	0.799443	0.826068	0.967769	INCREASED IN CONTROL
K00216	rxn01094	0.0203913	0.0589351	0.213014	0.193752	1.09942	INCREASED IN CASE
K00873	rxn01354	0.0203913	0.0589351	0.962831	0.969807	0.992807	INCREASED IN CONTROL
#N/A	rxn04599	0.0204532	0.0590362	0.000497841	0.0005376	0.926042	INCREASED IN CONTROL
#N/A	rxn04600	0.0204532	0.0590362	0.000497841	0.0005376	0.926042	INCREASED IN CONTROL
K01942	rxn00792	0.0205547	0.0592128	0.978323	0.982548	0.9957	INCREASED IN CONTROL
K01942	rxn06726	0.0205547	0.0592128	0.978323	0.982548	0.9957	INCREASED IN CONTROL
K01942	rxn06864	0.0205547	0.0592128	0.978323	0.982548	0.9957	INCREASED IN CONTROL
K00873	rxn00148	0.0208731	0.0599726	0.96283	0.969794	0.99282	INCREASED IN CONTROL
K00873	rxn00517	0.0208731	0.0599726	0.96283	0.969794	0.99282	INCREASED IN CONTROL
K00873	rxn01667	0.0208731	0.0599726	0.96283	0.969794	0.99282	INCREASED IN CONTROL
#N/A	rxn90004	0.0208731	0.0599726	0.96283	0.969794	0.99282	INCREASED IN CONTROL
K20712	rxn04795	0.020906	0.0600279	0.0160974	0.0240268	0.669978	INCREASED IN CONTROL
K01251	rxn00141	0.0209706	0.0601349	0.481386	0.445402	1.08079	INCREASED IN CASE
K01251	rxn03378	0.0209706	0.0601349	0.481386	0.445402	1.08079	INCREASED IN CASE
K07253	rxn01004	0.0211177	0.0604777	0.115404	0.0971379	1.18804	INCREASED IN CASE
K07253	rxn02397	0.0211177	0.0604777	0.115404	0.0971379	1.18804	INCREASED IN CASE
K00883	rxn02429	0.0212162	0.0607203	0.0555808	0.050296	1.10507	INCREASED IN CASE
#N/A	rxn00174	0.0213647	0.0610659	0.0496102	0.0484939	1.02302	INCREASED IN CASE
#N/A	rxn03674	0.0213647	0.0610659	0.0496102	0.0484939	1.02302	INCREASED IN CASE
K01087	rxn02004	0.0215142	0.0614531	0.298618	0.346632	0.861484	INCREASED IN CONTROL
K00141	rxn00957	0.0216645	0.0618424	0.135999	0.161412	0.842556	INCREASED IN CONTROL
K00850	rxn02315	0.0217148	0.0618653	0.930609	0.940242	0.989755	INCREASED IN CONTROL
K00850	rxn02316	0.0217148	0.0618653	0.930609	0.940242	0.989755	INCREASED IN CONTROL
K00850	rxn02317	0.0217148	0.0618653	0.930609	0.940242	0.989755	INCREASED IN CONTROL
K02777	rxn14191	0.0217653	0.0619289	0.340106	0.317678	1.0706	INCREASED IN CASE
K13680	rxn11575	0.0217592	0.0619289	0.0286462	0.018223	1.57198	INCREASED IN CASE
K01907	rxn00988	0.0219511	0.0624172	0.0013437	0.000322687	4.16409	INCREASED IN CASE
K08679	rxn01008	0.0221211	0.06286	0.674197	0.703783	0.957961	INCREASED IN CONTROL
K01086	rxn00549	0.0222751	0.0631752	0.849103	0.870103	0.975864	INCREASED IN CONTROL
K03273	rxn03919	0.0222751	0.0631752	0.539295	0.577166	0.934385	INCREASED IN CONTROL
K03476	rxn07492	0.0222751	0.0631752	0.214337	0.193175	1.10955	INCREASED IN CASE
K00260	rxn00182	0.0224301	0.0635736	0.123513	0.107649	1.14737	INCREASED IN CASE
K01946	rxn00533	0.0224661	0.0636347	0.998494	0.998896	0.999597	INCREASED IN CONTROL
K02495	rxn04704	0.0225039	0.0637007	0.995897	0.997039	0.998855	INCREASED IN CONTROL
#N/A	rxn00290	0.0225339	0.0637446	0.756244	0.781815	0.967293	INCREASED IN CONTROL
K01905	rxn00172	0.022586	0.0638098	0.185811	0.229948	0.808057	INCREASED IN CONTROL
K01905	rxn00669	0.022586	0.0638098	0.185811	0.229948	0.808057	INCREASED IN CONTROL
K00033	rxn01115	0.0226382	0.0639162	0.459328	0.503481	0.912305	INCREASED IN CONTROL
#N/A	rxn05085	0.0229535	0.0647647	0.116071	0.104875	1.10676	INCREASED IN CASE
K10209	rxn07468	0.0231516	0.065282	0.00334993	0.00835638	0.400883	INCREASED IN CONTROL
K01457	rxn00002	0.0232191	0.0654302	0.0538618	0.0492042	1.09466	INCREASED IN CASE
K03731	rxn04020	0.0232798	0.0655594	0.000475766	0.000208587	2.2809	INCREASED IN CASE
K05933	rxn04992	0.0239822	0.067494	0.000613031	0.000335856	1.82528	INCREASED IN CASE
#N/A	rxn05011	0.0244198	0.0686817	0.287422	0.264929	1.0849	INCREASED IN CASE
K01499	rxn02480	0.0245667	0.0690506	0.011654	0.00695	1.67684	INCREASED IN CASE
K05368	rxn03976	0.0245876	0.0690653	0.0467879	0.061317	0.763049	INCREASED IN CONTROL
K16437	rxn04476	0.0247847	0.0695744	0.0252499	0.0305525	0.826444	INCREASED IN CONTROL
K01254	rxn02192	0.0249638	0.0700325	0.00323315	0.00452482	0.714537	INCREASED IN CONTROL
K00065	rxn01124	0.0251543	0.070522	0.766613	0.793674	0.965905	INCREASED IN CONTROL
ec:3.1.2.11	rxn00989	0.0252679	0.0707532	0.0230911	0.0189571	1.21807	INCREASED IN CASE
K00549	rxn03052	0.025269	0.0707532	0.542118	0.519518	1.0435	INCREASED IN CASE
K00942	rxn01509	0.0257557	0.0720702	0.993542	0.995736	0.997798	INCREASED IN CONTROL
K01580	rxn01784	0.0259667	0.0726141	0.37484	0.420434	0.891555	INCREASED IN CONTROL
K00007	rxn03883	0.0261342	0.0730361	0.00163204	0.00243423	0.670453	INCREASED IN CONTROL
K00007	rxn00629	0.026441	0.0737997	0.108011	0.156784	0.688917	INCREASED IN CONTROL
K01710	rxn01997	0.0264409	0.0737997	0.953626	0.962035	0.99126	INCREASED IN CONTROL
K00052	rxn03062	0.0268318	0.0747646	0.900505	0.91537	0.98376	INCREASED IN CONTROL
K01186	rxn02821	0.0269227	0.0747646	0.796221	0.815567	0.976279	INCREASED IN CONTROL
K01186	rxn03465	0.0269227	0.0747646	0.796221	0.815567	0.976279	INCREASED IN CONTROL
K01186	rxn03467	0.0269227	0.0747646	0.796221	0.815567	0.976279	INCREASED IN CONTROL
K01186	rxn06394	0.0269227	0.0747646	0.796221	0.815567	0.976279	INCREASED IN CONTROL
K01186	rxn06752	0.0269227	0.0747646	0.796221	0.815567	0.976279	INCREASED IN CONTROL
K01186	rxn06760	0.0269227	0.0747646	0.796221	0.815567	0.976279	INCREASED IN CONTROL
K17871	rxn06108	0.0269173	0.0747646	0.99001	0.99726	0.992731	INCREASED IN CONTROL
K18852	rxn02754	0.0277167	0.0768724	0.0213891	0.0153533	1.39313	INCREASED IN CASE
K18852	rxn06124	0.0277167	0.0768724	0.0213891	0.0153533	1.39313	INCREASED IN CASE
K01122	rxn06665	0.0279665	0.0774675	0.000486656	0.000554689	0.877349	INCREASED IN CONTROL
K01122	rxn07265	0.0279665	0.0774675	0.000486656	0.000554689	0.877349	INCREASED IN CONTROL
K00252	rxn01802	0.0281604	0.0779554	0.069499	0.089673	0.775027	INCREASED IN CONTROL
K01835	rxn00704	0.0282684	0.0781558	0.994902	0.994001	1.00091	INCREASED IN CASE
K01835	rxn02379	0.0282684	0.0781558	0.994902	0.994001	1.00091	INCREASED IN CASE
#N/A	Ex_NAcetylDglucosamine	0.0283417	0.07826	0.989781	0.993037	0.996722	INCREASED IN CONTROL
#N/A	t_NAcetylDglucosamine	0.0283417	0.07826	0.989781	0.993037	0.996722	INCREASED IN CONTROL
K00873	rxn00411	0.029153	0.0804498	0.966424	0.97327	0.992966	INCREASED IN CONTROL
K01694	rxn01964	0.029644	0.0816511	0.923757	0.933671	0.989381	INCREASED IN CONTROL
K01695	rxn00474	0.029644	0.0816511	0.923757	0.933671	0.989381	INCREASED IN CONTROL
K01695	rxn01682	0.029644	0.0816511	0.923757	0.933671	0.989381	INCREASED IN CONTROL
#N/A	Ex_4-Hydroxybenzoate	0.0299089	0.0822775	0.522334	0.495356	1.05446	INCREASED IN CASE
#N/A	t_4-Hydroxybenzoate	0.0299089	0.0822775	0.522334	0.495356	1.05446	INCREASED IN CASE
K00477	rxn03988	0.0302433	0.0824749	0.00114443	0.000191744	5.96855	INCREASED IN CASE
K00895	rxn00551	0.0300419	0.0824749	0.948164	0.956401	0.991388	INCREASED IN CONTROL
K01580	rxn01231	0.0301088	0.0824749	0.379771	0.423255	0.897263	INCREASED IN CONTROL
K14028	rxn14207	0.0301228	0.0824749	0.00992685	0.00421588	2.35463	INCREASED IN CASE
#N/A	rxn02089	0.0301757	0.0824749	0.301519	0.338496	0.89076	INCREASED IN CONTROL
#N/A	rxn08014	0.0302427	0.0824749	0.17246	0.195295	0.883071	INCREASED IN CONTROL
#N/A	rxn08015	0.0302427	0.0824749	0.17246	0.195295	0.883071	INCREASED IN CONTROL
#N/A	rxn08016	0.0302427	0.0824749	0.17246	0.195295	0.883071	INCREASED IN CONTROL
#N/A	rxn08017	0.0302427	0.0824749	0.17246	0.195295	0.883071	INCREASED IN CONTROL
#N/A	rxn08018	0.0302427	0.0824749	0.17246	0.195295	0.883071	INCREASED IN CONTROL
#N/A	rxn08019	0.0302427	0.0824749	0.17246	0.195295	0.883071	INCREASED IN CONTROL
#N/A	rxn08020	0.0302427	0.0824749	0.17246	0.195295	0.883071	INCREASED IN CONTROL
#N/A	rxn08021	0.0302427	0.0824749	0.17246	0.195295	0.883071	INCREASED IN CONTROL
#N/A	rxn08022	0.0302427	0.0824749	0.17246	0.195295	0.883071	INCREASED IN CONTROL
K08743	rxn07257	0.0305323	0.0832115	0.0103369	0.0155784	0.663538	INCREASED IN CONTROL
K01725	rxn02529	0.0307333	0.0836036	0.0124801	0.0065092	1.9173	INCREASED IN CASE
K09020	rxn05064	0.0307333	0.0836036	0.0124801	0.0065092	1.9173	INCREASED IN CASE
#N/A	rxn05063	0.0307333	0.0836036	0.0124801	0.0065092	1.9173	INCREASED IN CASE
K01518	rxn00133	0.03092	0.0840595	0.484321	0.445447	1.08727	INCREASED IN CASE
K05929	rxn01478	0.0309884	0.0840895	0.300519	0.334495	0.898426	INCREASED IN CONTROL
K05929	rxn04681	0.0309884	0.0840895	0.300519	0.334495	0.898426	INCREASED IN CONTROL
K05929	rxn04682	0.0309884	0.0840895	0.300519	0.334495	0.898426	INCREASED IN CONTROL
K10526	rxn07677	0.0312625	0.0847313	0.0375605	0.0277954	1.35132	INCREASED IN CASE
#N/A	rxn00101	0.0312635	0.0847313	0.238664	0.220489	1.08243	INCREASED IN CASE
K00945	rxn00364	0.0314746	0.085251	0.990012	0.99262	0.997372	INCREASED IN CONTROL
K00128	rxn01851	0.0317498	0.0855954	0.73148	0.755157	0.968646	INCREASED IN CONTROL
K00384	rxn05289	0.0316782	0.0855954	0.959137	0.965778	0.993124	INCREASED IN CONTROL
K00384	rxn11571	0.0316782	0.0855954	0.959137	0.965778	0.993124	INCREASED IN CONTROL
K00665	rxn05329	0.0318549	0.0855954	0.923495	0.938598	0.983909	INCREASED IN CONTROL
K00665	rxn05330	0.0318549	0.0855954	0.923495	0.938598	0.983909	INCREASED IN CONTROL
K00665	rxn05331	0.0318549	0.0855954	0.923495	0.938598	0.983909	INCREASED IN CONTROL
K00665	rxn05332	0.0318549	0.0855954	0.923495	0.938598	0.983909	INCREASED IN CONTROL
K00665	rxn05333	0.0318549	0.0855954	0.923495	0.938598	0.983909	INCREASED IN CONTROL
K00665	rxn05334	0.0318549	0.0855954	0.923495	0.938598	0.983909	INCREASED IN CONTROL
K00665	rxn05335	0.0318549	0.0855954	0.923495	0.938598	0.983909	INCREASED IN CONTROL
K06928	rxn00436	0.0317497	0.0855954	0.971307	0.973078	0.998179	INCREASED IN CONTROL
K07304	rxn06595	0.0318198	0.0855954	0.718447	0.75078	0.956935	INCREASED IN CONTROL
K07304	rxn07437	0.0318198	0.0855954	0.718447	0.75078	0.956935	INCREASED IN CONTROL
#N/A	Ex_LACT	0.0321689	0.0863337	0.976932	0.983638	0.993182	INCREASED IN CONTROL
#N/A	t_LACT	0.0321689	0.0863337	0.976932	0.983638	0.993182	INCREASED IN CONTROL
K00311	rxn06692	0.0328861	0.0882046	0.013186	0.00692232	1.90485	INCREASED IN CASE
K21672	rxn02931	0.0329943	0.0884407	0.970135	0.974334	0.995691	INCREASED IN CONTROL
K01750	rxn00471	0.0331029	0.0886237	0.343472	0.320733	1.0709	INCREASED IN CASE
K05878	rxn00745	0.0331029	0.0886237	0.469446	0.501298	0.936461	INCREASED IN CONTROL
K10258	rxn07575	0.033139	0.0886666	0.0744382	0.0916321	0.81236	INCREASED IN CONTROL
K01724	rxn03236	0.0332027	0.088783	0.00150387	0.00135472	1.1101	INCREASED IN CASE
K01622	rxn00786	0.0340594	0.0910184	0.985711	0.98333	1.00242	INCREASED IN CASE
K00114	rxn03431	0.034355	0.0916411	0.125773	0.153741	0.818088	INCREASED IN CONTROL
K00114	rxn03517	0.034355	0.0916411	0.125773	0.153741	0.818088	INCREASED IN CONTROL
K00114	rxn03597	0.034355	0.0916411	0.125773	0.153741	0.818088	INCREASED IN CONTROL
K00002	rxn00536	0.0345049	0.0918738	0.343081	0.321885	1.06585	INCREASED IN CASE
K00002	rxn03546	0.0345049	0.0918738	0.343081	0.321885	1.06585	INCREASED IN CASE
K00002	rxn05873	0.0345049	0.0918738	0.343081	0.321885	1.06585	INCREASED IN CASE
K00281	rxn00908	0.0351484	0.0927957	0.840169	0.863074	0.973461	INCREASED IN CONTROL
K03777	rxn00500	0.0349581	0.0927957	0.768363	0.789929	0.972698	INCREASED IN CONTROL
K10797	rxn01237	0.0350341	0.0927957	0.71964	0.74143	0.970612	INCREASED IN CONTROL
K10797	rxn01610	0.0350341	0.0927957	0.71964	0.74143	0.970612	INCREASED IN CONTROL
K12450	rxn00215	0.0348808	0.0927957	0.0517279	0.0679566	0.76119	INCREASED IN CONTROL
#N/A	rxn01588	0.0351678	0.0927957	0.0119386	0.0176467	0.676531	INCREASED IN CONTROL
#N/A	rxn01900	0.0351678	0.0927957	0.0119386	0.0176467	0.676531	INCREASED IN CONTROL
#N/A	rxn02039	0.0351678	0.0927957	0.0119386	0.0176467	0.676531	INCREASED IN CONTROL
#N/A	rxn02070	0.0351678	0.0927957	0.0119386	0.0176467	0.676531	INCREASED IN CONTROL
#N/A	rxn02636	0.0351678	0.0927957	0.0119386	0.0176467	0.676531	INCREASED IN CONTROL
#N/A	rxn03291	0.0351678	0.0927957	0.0119386	0.0176467	0.676531	INCREASED IN CONTROL
#N/A	rxn03294	0.0351678	0.0927957	0.0119386	0.0176467	0.676531	INCREASED IN CONTROL
#N/A	rxn14092	0.0351678	0.0927957	0.0119386	0.0176467	0.676531	INCREASED IN CONTROL
#N/A	rxn14099	0.0351678	0.0927957	0.0119386	0.0176467	0.676531	INCREASED IN CONTROL
#N/A	rxn14291	0.0351678	0.0927957	0.0119386	0.0176467	0.676531	INCREASED IN CONTROL
K01752	rxn00165	0.0351982	0.0928201	0.980982	0.984066	0.996866	INCREASED IN CONTROL
K01702	rxn02789	0.0352625	0.0928784	0.932021	0.940908	0.990555	INCREASED IN CONTROL
K01702	rxn02811	0.0352625	0.0928784	0.932021	0.940908	0.990555	INCREASED IN CONTROL
#N/A	rxn03075	0.0358021	0.0942431	0.78641	0.758826	1.03635	INCREASED IN CASE
K02472	rxn02377	0.0360353	0.0948002	0.270697	0.30992	0.873439	INCREASED IN CONTROL
K03517	rxn02988	0.0363482	0.0955662	0.785207	0.811078	0.968104	INCREASED IN CONTROL
K01588	rxn05115	0.0372202	0.0976849	0.940188	0.949574	0.990116	INCREASED IN CONTROL
K05604	rxn00865	0.0372207	0.0976849	0.409034	0.451487	0.905971	INCREASED IN CONTROL
K05604	rxn01464	0.0372207	0.0976849	0.409034	0.451487	0.905971	INCREASED IN CONTROL
K00942	rxn00239	0.0372947	0.0977042	0.999737	0.999874	0.999863	INCREASED IN CONTROL
#N/A	rxn10465	0.0372947	0.0977042	0.000262838	0.00012563	2.09215	INCREASED IN CASE
#N/A	rxn10467	0.0372947	0.0977042	0.000262838	0.00012563	2.09215	INCREASED IN CASE
#N/A	rxn07678	0.0375574	0.0977516	0.000237218	0.000557501	0.425502	INCREASED IN CONTROL
#N/A	rxn07682	0.0375574	0.0977516	0.000237218	0.000557501	0.425502	INCREASED IN CONTROL
#N/A	rxn07686	0.0375574	0.0977516	0.000237218	0.000557501	0.425502	INCREASED IN CONTROL
#N/A	rxn07724	0.0375574	0.0977516	0.000237218	0.000557501	0.425502	INCREASED IN CONTROL
#N/A	rxn07740	0.0375574	0.0977516	0.000237218	0.000557501	0.425502	INCREASED IN CONTROL
#N/A	rxn09474	0.0375574	0.0977516	0.000237218	0.000557501	0.425502	INCREASED IN CONTROL
#N/A	rxn09475	0.0375574	0.0977516	0.000237218	0.000557501	0.425502	INCREASED IN CONTROL
#N/A	rxn09476	0.0375574	0.0977516	0.000237218	0.000557501	0.425502	INCREASED IN CONTROL
#N/A	rxn09477	0.0375574	0.0977516	0.000237218	0.000557501	0.425502	INCREASED IN CONTROL
#N/A	rxn09478	0.0375574	0.0977516	0.000237218	0.000557501	0.425502	INCREASED IN CONTROL
#N/A	rxn09479	0.0375574	0.0977516	0.000237218	0.000557501	0.425502	INCREASED IN CONTROL
K00218	rxn02716	0.0383242	0.0996292	0.0091905	0.0137663	0.667606	INCREASED IN CONTROL
K00218	rxn04162	0.0383242	0.0996292	0.0091905	0.0137663	0.667606	INCREASED IN CONTROL
K00815	rxn05108	0.0386041	0.100298	0.397985	0.374524	1.06264	INCREASED IN CASE
K01077	rxn05874	0.0386869	0.100453	0.929628	0.944279	0.984485	INCREASED IN CONTROL
K19713	rxn00023	0.0387622	0.100471	0.0222586	0.0243632	0.913615	INCREASED IN CONTROL
#N/A	rxn03140	0.0387193	0.100471	0.967594	0.972626	0.994826	INCREASED IN CONTROL
#N/A	rxn12780	0.0387622	0.100471	0.0222586	0.0243632	0.913615	INCREASED IN CONTROL
#N/A	Ex_ABEE	0.0394382	0.102103	0.818074	0.837577	0.976714	INCREASED IN CONTROL
#N/A	t_ABEE	0.0394382	0.102103	0.818074	0.837577	0.976714	INCREASED IN CONTROL
#N/A	rxn03964	0.040031	0.103576	0.34183	0.327023	1.04528	INCREASED IN CASE
K09758	rxn00279	0.0401163	0.103675	0.283331	0.331842	0.853812	INCREASED IN CONTROL
K09758	rxn00624	0.0401163	0.103675	0.283331	0.331842	0.853812	INCREASED IN CONTROL
K17865	rxn02168	0.0404591	0.1045	0.190099	0.221916	0.856626	INCREASED IN CONTROL
K04480	rxn11601	0.0405537	0.104621	0.0138078	0.00907777	1.52106	INCREASED IN CASE
#N/A	rxn03044	0.0405537	0.104621	0.0138078	0.00907777	1.52106	INCREASED IN CASE
K01912	rxn01842	0.0406314	0.104699	0.762953	0.781065	0.976811	INCREASED IN CONTROL
K19647	rxn07775	0.0406299	0.104699	0.0517461	0.0456482	1.13359	INCREASED IN CASE
K00552	rxn00270	0.0410649	0.105753	0.0968999	0.101546	0.954242	INCREASED IN CONTROL
K00448	rxn02532	0.0413569	0.106443	0.00567502	0.0104509	0.543016	INCREASED IN CONTROL
K18677	rxn01455	0.0415024	0.106755	0.0749576	0.0865327	0.866234	INCREASED IN CONTROL
#N/A	Ex_Deoxyinosine	0.0417154	0.107178	0.998801	0.999156	0.999645	INCREASED IN CONTROL
#N/A	t_Deoxyinosine	0.0417154	0.107178	0.998801	0.999156	0.999645	INCREASED IN CONTROL
K04340	rxn02488	0.0418292	0.107407	0.000120235	5.74148e-05	2.09415	INCREASED IN CASE
#N/A	rxn01932	0.0419438	0.107576	0.218499	0.241871	0.903372	INCREASED IN CONTROL
#N/A	rxn06212	0.0419438	0.107576	0.218499	0.241871	0.903372	INCREASED IN CONTROL
#N/A	rxn03977	0.0420323	0.10774	0.0922386	0.119478	0.772014	INCREASED IN CONTROL
K01784	rxn02138	0.0420954	0.107839	0.991618	0.992673	0.998937	INCREASED IN CONTROL
#N/A	rxn13962	0.0423444	0.10835	0.103601	0.0867324	1.19449	INCREASED IN CASE
#N/A	rxn14109	0.0423444	0.10835	0.103601	0.0867324	1.19449	INCREASED IN CASE
K00850	rxn00556	0.0424634	0.108592	0.987269	0.988038	0.999221	INCREASED IN CONTROL
K00264	rxn00069	0.0432008	0.110413	0.0895637	0.0774287	1.15673	INCREASED IN CASE
K02188	rxn07587	0.0435658	0.111281	0.673296	0.694305	0.969741	INCREASED IN CONTROL
K15320	rxn07218	0.0437358	0.111651	7.47411e-05	1.7229e-05	4.3381	INCREASED IN CASE
K01470	rxn01374	0.0439333	0.112042	0.487884	0.526717	0.926273	INCREASED IN CONTROL
K12446	rxn01287	0.0439402	0.112042	0.0199914	0.0253594	0.788322	INCREASED IN CONTROL
K13272	rxn04630	0.0440475	0.112186	0.0214071	0.0300212	0.713067	INCREASED IN CONTROL
K13272	rxn04631	0.0440475	0.112186	0.0214071	0.0300212	0.713067	INCREASED IN CONTROL
K00855	rxn01111	0.0441181	0.112301	0.0752235	0.0689754	1.09058	INCREASED IN CASE
K00554	rxn11548	0.0442431	0.112512	0.993089	0.996661	0.996416	INCREASED IN CONTROL
K00557	rxn11951	0.0443035	0.112512	0.416665	0.386887	1.07697	INCREASED IN CASE
#N/A	rxn08764	0.0443035	0.112512	0.888611	0.903609	0.983402	INCREASED IN CONTROL
#N/A	rxn11547	0.0443035	0.112512	0.416665	0.386887	1.07697	INCREASED IN CASE
K00053	rxn02187	0.0445828	0.112571	0.888574	0.903524	0.983453	INCREASED IN CONTROL
K00053	rxn03068	0.0445828	0.112571	0.888574	0.903524	0.983453	INCREASED IN CONTROL
K00053	rxn03435	0.0445828	0.112571	0.888574	0.903524	0.983453	INCREASED IN CONTROL
K00053	rxn03436	0.0445828	0.112571	0.888574	0.903524	0.983453	INCREASED IN CONTROL
K00850	rxn00545	0.0444827	0.112571	0.987086	0.987888	0.999189	INCREASED IN CONTROL
K00850	rxn00554	0.0444827	0.112571	0.987086	0.987888	0.999189	INCREASED IN CONTROL
K00850	rxn00557	0.0444827	0.112571	0.987098	0.987907	0.999181	INCREASED IN CONTROL
K00850	rxn01343	0.0444827	0.112571	0.987086	0.987888	0.999189	INCREASED IN CONTROL
K20860	rxn05039	0.0444566	0.112571	0.990839	0.992801	0.998024	INCREASED IN CONTROL
#N/A	rxn01346	0.0444827	0.112571	0.987086	0.987888	0.999189	INCREASED IN CONTROL
K03781	rxn11962	0.0449576	0.113387	0.222863	0.245983	0.90601	INCREASED IN CONTROL
#N/A	rxn01347	0.0449509	0.113387	0.987098	0.98789	0.999198	INCREASED IN CONTROL
K06127	rxn03391	0.0455491	0.114813	0.0123973	0.00849217	1.45985	INCREASED IN CASE
K01856	rxn02782	0.0458106	0.115076	0.10627	0.143201	0.742109	INCREASED IN CONTROL
K01856	rxn03612	0.0458106	0.115076	0.10627	0.143201	0.742109	INCREASED IN CONTROL
K01856	rxn03691	0.0458106	0.115076	0.10627	0.143201	0.742109	INCREASED IN CONTROL
K01856	rxn07904	0.0458106	0.115076	0.10627	0.143201	0.742109	INCREASED IN CONTROL
#N/A	rxn03097	0.0458106	0.115076	0.10627	0.143201	0.742109	INCREASED IN CONTROL
#N/A	rxn12678	0.0458106	0.115076	0.10627	0.143201	0.742109	INCREASED IN CONTROL
K17950	rxn07450	0.0461941	0.115973	0.364515	0.394869	0.923129	INCREASED IN CONTROL
K00049	rxn00324	0.0466772	0.117119	0.398149	0.380661	1.04594	INCREASED IN CASE
K03153	rxn04092	0.0468716	0.11754	0.149285	0.180413	0.82746	INCREASED IN CONTROL
K00053	rxn02186	0.0472625	0.118453	0.88981	0.90477	0.983466	INCREASED IN CONTROL
K01683	rxn02172	0.0473607	0.118631	0.0508227	0.0421777	1.20497	INCREASED IN CASE
#N/A	rxn08519	0.047649	0.119285	0.999383	0.999537	0.999846	INCREASED IN CONTROL
K01703	rxn02749	0.0479519	0.119839	0.947016	0.954466	0.992194	INCREASED IN CONTROL
K01703	rxn02751	0.0479519	0.119839	0.947016	0.954466	0.992194	INCREASED IN CONTROL
K18541	rxn04033	0.0479381	0.119839	0.000600165	0.000610642	0.982843	INCREASED IN CONTROL
K01425	rxn01153	0.0482518	0.12052	0.450842	0.491272	0.917705	INCREASED IN CONTROL
#N/A	rxn09486	0.0483968	0.120813	0.967162	0.974146	0.99283	INCREASED IN CONTROL
K01857	rxn02369	0.0485519	0.121132	0.139129	0.153957	0.903689	INCREASED IN CONTROL
K17828	rxn01361	0.0489537	0.122065	0.943588	0.954025	0.989061	INCREASED IN CONTROL
K03738	rxn14108	0.049157	0.122502	0.127587	0.114104	1.11817	INCREASED IN CASE
#N/A	rxn13420	0.0493464	0.122835	0.997277	0.995587	1.0017	INCREASED IN CASE
#N/A	rxn13421	0.0493464	0.122835	0.997277	0.995587	1.0017	INCREASED IN CASE
K00451	rxn01825	0.0494584	0.123044	0.00272322	0.00441342	0.617031	INCREASED IN CONTROL
K00287	rxn01601	0.0497683	0.123466	0.861015	0.877562	0.981144	INCREASED IN CONTROL
K00287	rxn01602	0.0497683	0.123466	0.861015	0.877562	0.981144	INCREASED IN CONTROL
K00287	rxn12649	0.0497683	0.123466	0.861015	0.877562	0.981144	INCREASED IN CONTROL
K00796	rxn02200	0.0497683	0.123466	0.781329	0.801507	0.974824	INCREASED IN CONTROL
K00796	rxn02201	0.0497683	0.123466	0.781329	0.801507	0.974824	INCREASED IN CONTROL
K04720	rxn04385	0.0498708	0.12365	0.750527	0.764558	0.981648	INCREASED IN CONTROL
K00816	rxn01001	0.0501274	0.124136	0.0180449	0.0129227	1.39638	INCREASED IN CASE
K00816	rxn06404	0.0501274	0.124136	0.0180449	0.0129227	1.39638	INCREASED IN CASE
K02560	rxn06848	0.0501513	0.124136	0.0364073	0.0631281	0.576722	INCREASED IN CONTROL
#N/A	rxn08857	0.050857	0.125812	0.967218	0.976005	0.990997	INCREASED IN CONTROL
#N/A	rxn11355	0.0509187	0.125893	0.000369027	0.000254232	1.45154	INCREASED IN CASE
K01669	rxn00027	0.051267	0.126622	0.0535256	0.0846489	0.632325	INCREASED IN CONTROL
K01776	rxn00193	0.0512711	0.126622	0.98201	0.986983	0.994961	INCREASED IN CONTROL
K00287	rxn00684	0.0515351	0.126918	0.861154	0.877627	0.98123	INCREASED IN CONTROL
K00287	rxn00686	0.0515351	0.126918	0.861162	0.877627	0.98124	INCREASED IN CONTROL
K16841	rxn02761	0.0514297	0.126918	0.228055	0.266678	0.855171	INCREASED IN CONTROL
#N/A	rxn00685	0.0515351	0.126918	0.861154	0.877627	0.98123	INCREASED IN CONTROL
#N/A	rxn00687	0.0515351	0.126918	0.861154	0.877627	0.98123	INCREASED IN CONTROL
K01117	rxn01844	0.0515878	0.12696	0.138762	0.163333	0.849562	INCREASED IN CONTROL
K01784	rxn00214	0.0516101	0.12696	0.991705	0.992703	0.998994	INCREASED IN CONTROL
K01940	rxn01434	0.0520646	0.128007	0.943812	0.94906	0.994471	INCREASED IN CONTROL
K11441	rxn14220	0.0522486	0.128316	0.0113467	0.00913946	1.2415	INCREASED IN CASE
#N/A	rxn01921	0.0522486	0.128316	0.0113467	0.00913946	1.2415	INCREASED IN CASE
K00844	rxn01439	0.0525987	0.129103	0.352713	0.38627	0.913126	INCREASED IN CONTROL
K01587	rxn03147	0.0532364	0.130596	0.960639	0.96726	0.993155	INCREASED IN CONTROL
K00101	rxn00145	0.0535716	0.131345	0.125564	0.114157	1.09992	INCREASED IN CASE
K00058	rxn01101	0.0539521	0.131975	0.974059	0.976342	0.997661	INCREASED IN CONTROL
K05606	rxn01996	0.0538992	0.131975	0.491828	0.531936	0.9246	INCREASED IN CONTROL
K07748	rxn03093	0.0540088	0.131975	0.0481215	0.0588101	0.818252	INCREASED IN CONTROL
K07748	rxn04947	0.0540088	0.131975	0.0481215	0.0588101	0.818252	INCREASED IN CONTROL
K07748	rxn06655	0.0540088	0.131975	0.0481215	0.0588101	0.818252	INCREASED IN CONTROL
K07748	rxn07325	0.0540088	0.131975	0.0481215	0.0588101	0.818252	INCREASED IN CONTROL
K00257	rxn03129	0.0542285	0.132365	0.123863	0.108705	1.13944	INCREASED IN CASE
K00257	rxn03148	0.0542285	0.132365	0.123863	0.108705	1.13944	INCREASED IN CASE
K00039	rxn01383	0.054449	0.132583	0.139137	0.163115	0.852996	INCREASED IN CONTROL
K00052	rxn00735	0.0543938	0.132583	0.915499	0.928928	0.985543	INCREASED IN CONTROL
K00480	rxn00589	0.0545362	0.132583	0.0225722	0.0176541	1.27858	INCREASED IN CASE
K00480	rxn03906	0.0545362	0.132583	0.0225722	0.0176541	1.27858	INCREASED IN CASE
K00480	rxn04724	0.0545362	0.132583	0.0225722	0.0176541	1.27858	INCREASED IN CASE
K00480	rxn04745	0.0545362	0.132583	0.0225722	0.0176541	1.27858	INCREASED IN CASE
K00480	rxn04748	0.0545362	0.132583	0.0225722	0.0176541	1.27858	INCREASED IN CASE
K01240	rxn00797	0.0545594	0.132583	0.0698537	0.0678947	1.02885	INCREASED IN CASE
K00158	rxn00152	0.0546702	0.132779	0.135014	0.158825	0.850084	INCREASED IN CONTROL
#N/A	t_3MOP	0.0549342	0.133347	0.973726	0.980607	0.992983	INCREASED IN CONTROL
K05713	rxn03038	0.0552424	0.133947	0.00285014	0.00277387	1.02749	INCREASED IN CASE
K05713	rxn04603	0.0552424	0.133947	0.00285014	0.00277387	1.02749	INCREASED IN CASE
K05936	rxn03514	0.0554503	0.134303	0.690231	0.711139	0.970601	INCREASED IN CONTROL
K05936	rxn04048	0.0554503	0.134303	0.690231	0.711139	0.970601	INCREASED IN CONTROL
K01207	rxn00016	0.0563532	0.136414	0.9396	0.947352	0.991818	INCREASED IN CONTROL
K01207	rxn02495	0.0564669	0.136464	0.939612	0.947358	0.991823	INCREASED IN CONTROL
K01207	rxn02922	0.0564669	0.136464	0.939612	0.947358	0.991823	INCREASED IN CONTROL
K01207	rxn06737	0.0564669	0.136464	0.939612	0.947358	0.991823	INCREASED IN CONTROL
K03742	rxn01669	0.0565806	0.136652	0.951441	0.959618	0.991478	INCREASED IN CONTROL
#N/A	rxn06626	0.0566378	0.136652	0.0490032	0.0539785	0.907828	INCREASED IN CONTROL
#N/A	rxn06824	0.0566378	0.136652	0.0490032	0.0539785	0.907828	INCREASED IN CONTROL
#N/A	rxn08435	0.0569237	0.136891	0.530356	0.561326	0.944828	INCREASED IN CONTROL
#N/A	rxn08436	0.0569237	0.136891	0.530356	0.561326	0.944828	INCREASED IN CONTROL
#N/A	rxn08437	0.0569237	0.136891	0.530356	0.561326	0.944828	INCREASED IN CONTROL
#N/A	rxn09454	0.0569237	0.136891	0.530356	0.561326	0.944828	INCREASED IN CONTROL
#N/A	rxn09455	0.0569237	0.136891	0.530356	0.561326	0.944828	INCREASED IN CONTROL
#N/A	rxn09456	0.0569237	0.136891	0.530356	0.561326	0.944828	INCREASED IN CONTROL
K00002	rxn00765	0.0570557	0.137058	0.98738	0.989415	0.997943	INCREASED IN CONTROL
K00011	rxn00763	0.0570557	0.137058	0.98738	0.989415	0.997943	INCREASED IN CONTROL
K01459	rxn06123	0.0574964	0.137966	0.0302947	0.0279072	1.08555	INCREASED IN CASE
#N/A	rxn13022	0.0574863	0.137966	0.00449228	0.00337938	1.32932	INCREASED IN CASE
K00281	rxn06377	0.0578465	0.138655	0.578633	0.613431	0.943274	INCREASED IN CONTROL
#N/A	rxn09499	0.0578465	0.138655	0.578633	0.613431	0.943274	INCREASED IN CONTROL
K12466	rxn04134	0.0579443	0.138814	0.00818988	0.00544808	1.50326	INCREASED IN CASE
#N/A	rxn14000	0.0580199	0.138919	0.0273929	0.0214556	1.27672	INCREASED IN CASE
K01948	rxn00113	0.0582363	0.139361	0.0256801	0.0166885	1.53879	INCREASED IN CASE
K04103	rxn01450	0.0584936	0.139901	0.0086132	0.0065886	1.30729	INCREASED IN CASE
K10218	rxn00004	0.0588994	0.140642	0.384722	0.405965	0.947673	INCREASED IN CONTROL
K10218	rxn00255	0.0588994	0.140642	0.384722	0.405965	0.947673	INCREASED IN CONTROL
#N/A	rxn12707	0.0588994	0.140642	0.384722	0.405965	0.947673	INCREASED IN CONTROL
K01756	rxn03136	0.0591353	0.141129	0.96977	0.977383	0.992211	INCREASED IN CONTROL
K00902	rxn05920	0.0596918	0.142302	0.000711463	0.000810136	0.878203	INCREASED IN CONTROL
K01873	rxn06449	0.0596594	0.142302	0.993886	0.996403	0.997474	INCREASED IN CONTROL
#N/A	rxn09174	0.0600845	0.143161	0.00928459	0.00395862	2.34541	INCREASED IN CASE
K01929	rxn03141	0.0606175	0.144352	0.966399	0.971559	0.994688	INCREASED IN CONTROL
K08248	rxn01296	0.0610655	0.145262	0.00147485	0.00146359	1.0077	INCREASED IN CASE
#N/A	rxn06250	0.0610655	0.145262	0.00147485	0.00146359	1.0077	INCREASED IN CASE
#N/A	rxn01741	0.0611136	0.145298	0.980921	0.979102	1.00186	INCREASED IN CASE
K01555	rxn00993	0.0611548	0.145317	0.008244	0.00807252	1.02124	INCREASED IN CASE
#N/A	rxn07849	0.0616628	0.146445	0.756439	0.732535	1.03263	INCREASED IN CASE
K00773	rxn06485	0.0619036	0.146861	0.991687	0.993167	0.99851	INCREASED IN CONTROL
K03434	rxn06392	0.0619046	0.146861	0.00200015	0.00105871	1.88923	INCREASED IN CASE
K00152	rxn02107	0.0620717	0.147178	0.000887864	0.000546035	1.62602	INCREASED IN CASE
ec:2.7.4.15	rxn00437	0.0622773	0.147585	0.908488	0.921614	0.985758	INCREASED IN CONTROL
K01125	rxn03036	0.062773	0.14852	0.379634	0.408845	0.928551	INCREASED IN CONTROL
K01596	rxn00305	0.062773	0.14852	0.208546	0.189469	1.10069	INCREASED IN CASE
K01596	rxn00519	0.062773	0.14852	0.208546	0.189469	1.10069	INCREASED IN CASE
K00566	rxn14132	0.0630199	0.149024	0.987336	0.990369	0.996937	INCREASED IN CONTROL
K01792	rxn01977	0.0636017	0.150319	0.989453	0.993056	0.996372	INCREASED IN CONTROL
K00571	rxn06285	0.0638307	0.150779	0.995469	0.997122	0.998342	INCREASED IN CONTROL
K15067	rxn02743	0.0640002	0.151098	0.018697	0.0219239	0.852815	INCREASED IN CONTROL
K01104	rxn06182	0.0642032	0.151496	0.980684	0.985674	0.994937	INCREASED IN CONTROL
#N/A	rxn00309	0.0643412	0.151659	0.0271889	0.0214179	1.26945	INCREASED IN CASE
#N/A	rxn01664	0.0643412	0.151659	0.0271889	0.0214179	1.26945	INCREASED IN CASE
K00965	rxn00701	0.0644057	0.15173	0.657724	0.61965	1.06145	INCREASED IN CASE
K02233	rxn03538	0.0646599	0.152247	0.737022	0.744673	0.989726	INCREASED IN CONTROL
K19795	rxn07445	0.0651801	0.153389	0.00973175	0.00524918	1.85396	INCREASED IN CASE
K00030	rxn00505	0.0654277	0.15389	0.272087	0.255461	1.06508	INCREASED IN CASE
K01000	rxn03903	0.0661506	0.155424	0.991854	0.99331	0.998534	INCREASED IN CONTROL
#N/A	rxn03902	0.0661506	0.155424	0.991854	0.99331	0.998534	INCREASED IN CONTROL
K03416	rxn00258	0.066203	0.155464	0.278427	0.246949	1.12747	INCREASED IN CASE
K01734	rxn00748	0.0664631	0.155991	0.870754	0.885774	0.983043	INCREASED IN CONTROL
K00141	rxn01032	0.0670073	0.156683	0.0258814	0.0388251	0.666614	INCREASED IN CONTROL
K00141	rxn03601	0.0670073	0.156683	0.0258814	0.0388251	0.666614	INCREASED IN CONTROL
K00141	rxn03934	0.0670073	0.156683	0.0258814	0.0388251	0.666614	INCREASED IN CONTROL
K00141	rxn03935	0.0670073	0.156683	0.0258814	0.0388251	0.666614	INCREASED IN CONTROL
K00141	rxn07482	0.0670073	0.156683	0.0258814	0.0388251	0.666614	INCREASED IN CONTROL
K00301	rxn00433	0.0669858	0.156683	0.613048	0.638062	0.960797	INCREASED IN CONTROL
K12455	rxn13999	0.0668548	0.156683	0.208598	0.246341	0.846786	INCREASED IN CONTROL
K08590	rxn00200	0.067117	0.15669	0.678553	0.702113	0.966443	INCREASED IN CONTROL
K13566	rxn00254	0.067117	0.15669	0.678553	0.702113	0.966443	INCREASED IN CONTROL
K13566	rxn06489	0.067117	0.15669	0.678553	0.702113	0.966443	INCREASED IN CONTROL
K01089	rxn02473	0.0673801	0.15722	0.894607	0.909888	0.983206	INCREASED IN CONTROL
K00297	rxn00910	0.0674449	0.157288	0.922093	0.932113	0.98925	INCREASED IN CONTROL
K00550	rxn05970	0.067644	0.157502	0.44512	0.46726	0.952618	INCREASED IN CONTROL
K00550	rxn06376	0.067644	0.157502	0.44512	0.46726	0.952618	INCREASED IN CONTROL
K00551	rxn06091	0.067644	0.157502	0.44512	0.46726	0.952618	INCREASED IN CONTROL
K02805	rxn03066	0.0677763	0.157726	0.611358	0.632877	0.965997	INCREASED IN CONTROL
#N/A	rxn08929	0.0679144	0.157964	0.998357	0.997723	1.00064	INCREASED IN CASE
#N/A	rxn08931	0.0680512	0.158198	0.00164262	0.00227661	0.721517	INCREASED IN CONTROL
K00382	rxn01241	0.0681743	0.158317	0.646306	0.673598	0.959483	INCREASED IN CONTROL
K00382	rxn06493	0.0681743	0.158317	0.646306	0.673598	0.959483	INCREASED IN CONTROL
K05991	rxn06594	0.0682142	0.158326	0.0170499	0.0151007	1.12909	INCREASED IN CASE
K00615	rxn01200	0.0685208	0.15887	0.995247	0.996666	0.998576	INCREASED IN CONTROL
K00615	rxn04443	0.0685208	0.15887	0.995247	0.996666	0.998576	INCREASED IN CONTROL
K00907	rxn06325	0.0685728	0.158907	0.0496198	0.0402803	1.23186	INCREASED IN CASE
K10670	rxn11678	0.0691107	0.160069	0.210678	0.234545	0.898241	INCREASED IN CONTROL
K03380	rxn02545	0.0694859	0.160515	0.00274029	0.00364103	0.752616	INCREASED IN CONTROL
K03380	rxn11985	0.0694859	0.160515	0.00274029	0.00364103	0.752616	INCREASED IN CONTROL
K19065	rxn01189	0.0694859	0.160515	0.00274029	0.00364103	0.752616	INCREASED IN CONTROL
K20943	rxn03563	0.0694859	0.160515	0.00274029	0.00364103	0.752616	INCREASED IN CONTROL
#N/A	rxn02547	0.0694859	0.160515	0.00274029	0.00364103	0.752616	INCREASED IN CONTROL
K04718	rxn01411	0.0697079	0.160774	0.00295319	0.00273932	1.07807	INCREASED IN CASE
K04718	rxn02133	0.0697079	0.160774	0.00295319	0.00273932	1.07807	INCREASED IN CASE
#N/A	t_Pyridoxol	0.0696504	0.160774	0.929949	0.940073	0.98923	INCREASED IN CONTROL
K01188	rxn00020	0.0706033	0.161905	0.969954	0.974152	0.995691	INCREASED IN CONTROL
K01188	rxn00222	0.0706033	0.161905	0.969954	0.974152	0.995691	INCREASED IN CONTROL
K01188	rxn01860	0.0706033	0.161905	0.969954	0.974152	0.995691	INCREASED IN CONTROL
K01188	rxn02139	0.0706033	0.161905	0.969954	0.974152	0.995691	INCREASED IN CONTROL
K01188	rxn03402	0.0706033	0.161905	0.969954	0.974152	0.995691	INCREASED IN CONTROL
K01188	rxn06403	0.0706033	0.161905	0.969954	0.974152	0.995691	INCREASED IN CONTROL
K01188	rxn06823	0.0706033	0.161905	0.969954	0.974152	0.995691	INCREASED IN CONTROL
#N/A	Ex_D-Fructose	0.0705677	0.161905	0.996917	0.998104	0.998811	INCREASED IN CONTROL
#N/A	rxn09978	0.0706033	0.161905	0.969954	0.974152	0.995691	INCREASED IN CONTROL
#N/A	rxn09979	0.0706033	0.161905	0.969954	0.974152	0.995691	INCREASED IN CONTROL
#N/A	t_D-Fructose	0.0705677	0.161905	0.996917	0.998104	0.998811	INCREASED IN CONTROL
K00691	rxn01132	0.0707404	0.162135	0.172404	0.198993	0.866383	INCREASED IN CONTROL
K09470	rxn05123	0.0712204	0.16315	0.00942425	0.0167492	0.562668	INCREASED IN CONTROL
K01635	rxn00787	0.071567	0.163859	0.442848	0.466292	0.949724	INCREASED IN CONTROL
#N/A	rxn01259	0.0724015	0.165683	0.630916	0.598365	1.0544	INCREASED IN CASE
K16844	rxn04935	0.0725414	0.165917	0.0462465	0.05187	0.891584	INCREASED IN CONTROL
K00765	rxn00789	0.0726814	0.16615	0.913958	0.925134	0.98792	INCREASED IN CONTROL
K00926	rxn00114	0.0729623	0.166651	0.57619	0.596286	0.966298	INCREASED IN CONTROL
K01099	rxn06682	0.072976	0.166651	0.00866823	0.0116472	0.74423	INCREASED IN CONTROL
K03781	rxn00006	0.073103	0.166854	0.230969	0.250508	0.922002	INCREASED IN CONTROL
K01814	rxn03175	0.073244	0.167089	0.895801	0.906434	0.988269	INCREASED IN CONTROL
K01467	rxn07099	0.0736682	0.167883	0.886907	0.901117	0.98423	INCREASED IN CONTROL
K01467	rxn11599	0.0736682	0.167883	0.886907	0.901117	0.98423	INCREASED IN CONTROL
K19967	rxn11729	0.073881	0.168193	0.0564429	0.0502089	1.12416	INCREASED IN CASE
K19967	rxn11730	0.073881	0.168193	0.0564429	0.0502089	1.12416	INCREASED IN CASE
ec:1.2.1.29	rxn01918	0.0748482	0.168735	0.0068312	0.00483405	1.41314	INCREASED IN CASE
K00094	rxn03856	0.0742369	0.168735	0.0974353	0.0961875	1.01297	INCREASED IN CASE
K00157	rxn01531	0.0748482	0.168735	0.0068312	0.00483405	1.41314	INCREASED IN CASE
K00157	rxn01920	0.0748482	0.168735	0.0068312	0.00483405	1.41314	INCREASED IN CASE
K00157	rxn05881	0.0748482	0.168735	0.0068312	0.00483405	1.41314	INCREASED IN CASE
K00157	rxn11475	0.0748482	0.168735	0.0068312	0.00483405	1.41314	INCREASED IN CASE
K00157	rxn11559	0.0748482	0.168735	0.0068312	0.00483405	1.41314	INCREASED IN CASE
K00157	rxn11592	0.0748482	0.168735	0.0068312	0.00483405	1.41314	INCREASED IN CASE
K00157	rxn11631	0.0748482	0.168735	0.0068312	0.00483405	1.41314	INCREASED IN CASE
K00157	rxn11876	0.0748482	0.168735	0.0068312	0.00483405	1.41314	INCREASED IN CASE
K00157	rxn11895	0.0748482	0.168735	0.0068312	0.00483405	1.41314	INCREASED IN CASE
K00157	rxn11917	0.0748482	0.168735	0.0068312	0.00483405	1.41314	INCREASED IN CASE
K01607	rxn02483	0.0743796	0.168735	0.916506	0.930481	0.984981	INCREASED IN CONTROL
K01951	rxn00916	0.0747733	0.168735	0.981962	0.980196	1.0018	INCREASED IN CASE
K02812	rxn06578	0.0745227	0.168735	0.0487901	0.0433877	1.12452	INCREASED IN CASE
#N/A	rxn01250	0.0748482	0.168735	0.0068312	0.00483405	1.41314	INCREASED IN CASE
#N/A	rxn02730	0.0748482	0.168735	0.0068312	0.00483405	1.41314	INCREASED IN CASE
#N/A	rxn03355	0.0748482	0.168735	0.0068312	0.00483405	1.41314	INCREASED IN CASE
#N/A	rxn03489	0.0742369	0.168735	0.0974353	0.0961875	1.01297	INCREASED IN CASE
K11693	rxn14297	0.0750968	0.169208	0.273645	0.29822	0.917592	INCREASED IN CONTROL
K00836	rxn04786	0.0756745	0.170336	0.709126	0.73159	0.969294	INCREASED IN CONTROL
K14265	rxn00483	0.0756531	0.170336	0.0321129	0.025943	1.23783	INCREASED IN CASE
K01633	rxn02504	0.0762559	0.171556	0.787495	0.803022	0.980664	INCREASED IN CONTROL
K01623	rxn01334	0.0764142	0.171824	0.985539	0.982879	1.00271	INCREASED IN CASE
K15058	rxn03705	0.0768387	0.172691	0.000591166	9.24975e-05	6.39115	INCREASED IN CASE
K00844	rxn01169	0.0772072	0.17343	0.964129	0.96727	0.996752	INCREASED IN CONTROL
K03181	rxn00966	0.0772821	0.17351	0.128215	0.148507	0.863358	INCREASED IN CONTROL
K01083	rxn02417	0.0774296	0.173663	0.130641	0.154208	0.847178	INCREASED IN CONTROL
#N/A	rxn09991	0.0774296	0.173663	0.130641	0.154208	0.847178	INCREASED IN CONTROL
K01431	rxn00654	0.0775773	0.173817	0.498429	0.477524	1.04378	INCREASED IN CASE
K01431	rxn03188	0.0775773	0.173817	0.498429	0.477524	1.04378	INCREASED IN CASE
K10977	rxn10434	0.0777253	0.173883	0.149627	0.137398	1.08901	INCREASED IN CASE
K10977	rxn11858	0.0777253	0.173883	0.149627	0.137398	1.08901	INCREASED IN CASE
K10977	rxn11859	0.0777253	0.173883	0.149627	0.137398	1.08901	INCREASED IN CASE
#N/A	Ex_BET	0.0781705	0.174701	0.498788	0.522137	0.955282	INCREASED IN CONTROL
#N/A	t_BET	0.0781705	0.174701	0.498788	0.522137	0.955282	INCREASED IN CONTROL
#N/A	rxn06971	0.0786666	0.175721	6.79258e-06	2.63137e-06	2.58138	INCREASED IN CASE
#N/A	rxn09614	0.0790673	0.176526	0.110151	0.0932177	1.18166	INCREASED IN CASE
K01093	rxn02418	0.0792171	0.176771	0.0371636	0.027415	1.35559	INCREASED IN CASE
K00169	rxn13974	0.0795489	0.177241	0.992751	0.989035	1.00376	INCREASED IN CASE
K00880	rxn01389	0.0795188	0.177241	0.0746959	0.0672582	1.11058	INCREASED IN CASE
K00880	rxn04930	0.0795188	0.177241	0.0746959	0.0672582	1.11058	INCREASED IN CASE
K00690	rxn00577	0.079821	0.177757	0.285444	0.265854	1.07369	INCREASED IN CASE
#N/A	rxn06194	0.0799725	0.178005	0.268878	0.291326	0.922945	INCREASED IN CONTROL
#N/A	rxn01946	0.0804282	0.178928	0.788668	0.800453	0.985276	INCREASED IN CONTROL
K01951	rxn11772	0.0810168	0.179374	0.981896	0.980134	1.0018	INCREASED IN CASE
K14265	rxn01947	0.0808638	0.179374	0.0320901	0.025943	1.23695	INCREASED IN CASE
#N/A	rxn01298	0.0810367	0.179374	0.0479796	0.0565725	0.848109	INCREASED IN CONTROL
#N/A	rxn01524	0.0810367	0.179374	0.0479796	0.0565725	0.848109	INCREASED IN CONTROL
#N/A	rxn07732	0.0810367	0.179374	0.0479796	0.0565725	0.848109	INCREASED IN CONTROL
#N/A	rxn07767	0.0810367	0.179374	0.0479796	0.0565725	0.848109	INCREASED IN CONTROL
#N/A	rxn07768	0.0810367	0.179374	0.0479796	0.0565725	0.848109	INCREASED IN CONTROL
#N/A	rxn07769	0.0810367	0.179374	0.0479796	0.0565725	0.848109	INCREASED IN CONTROL
#N/A	rxn11632	0.0808638	0.179374	0.0320901	0.025943	1.23695	INCREASED IN CASE
#N/A	rxn11763	0.0810367	0.179374	0.0479796	0.0565725	0.848109	INCREASED IN CONTROL
K01655	rxn00202	0.0816537	0.180649	0.233836	0.217349	1.07586	INCREASED IN CASE
K00423	rxn00028	0.0817914	0.180863	0.0284477	0.021124	1.3467	INCREASED IN CASE
K03379	rxn01598	0.0825329	0.182246	7.71922e-05	0.000316533	0.243868	INCREASED IN CONTROL
K03379	rxn04472	0.0825329	0.182246	7.71922e-05	0.000316533	0.243868	INCREASED IN CONTROL
#N/A	rxn03646	0.0825828	0.182246	0.0799126	0.0902708	0.885254	INCREASED IN CONTROL
#N/A	rxn11574	0.0825828	0.182246	0.0799126	0.0902708	0.885254	INCREASED IN CONTROL
#N/A	rxn10052	0.0826249	0.182247	0.99066	0.99137	0.999284	INCREASED IN CONTROL
#N/A	rxn06406	0.0835204	0.18413	0.0606439	0.077522	0.78228	INCREASED IN CONTROL
K14628	rxn04527	0.0844531	0.186093	0.000142722	0.000105232	1.35626	INCREASED IN CASE
K00015	rxn01011	0.0855816	0.188297	0.451738	0.472501	0.956059	INCREASED IN CONTROL
K02366	rxn07239	0.0855419	0.188297	0.00150419	0.00125987	1.19393	INCREASED IN CASE
K02366	rxn07240	0.0855419	0.188297	0.00150419	0.00125987	1.19393	INCREASED IN CASE
[truncated: 2,398 more rows]
