# Supplementary material for: Genome-scale metabolic modelling of the human gut microbiome reveals changes in the glyoxylate and dicarboxylate metabolism in metabolic disorders
Source: iScience. 2022 Jun 2;25(7):104513. doi: 10.1016/j.isci.2022.104513 (PMC9213702; doi:10.1016/j.isci.2022.104513)
Supplement: Table S9. Reaction abundance analysis for ACVD cohorts, Related to STAR Methods — ACVD reaction analysis including reactions KO ID, reaction ID, the P value and P adjusted value from Wilcoxon test, the mean abundance of the reaction from the patients (mean1) and controls (mean2), and the fold-change. [file mmc10.xlsx]

## Sheet: Supplemental Table 9
Supplemental Table 9 - Reaction abundancy analysis for ACVD cohorts, Related to STAR Methods
Kegg Orthalog	Reactions	pval	padj	mean1	mean2	foldchange
#N/A	rxn10785	4.77036e-12	2.62131e-09	0.583247	0.444747	1.31141	INCREASED IN CASE
K01039	rxn02810	8.88209e-12	3.90457e-09	0.316907	0.214883	1.47479	INCREASED IN CASE
#N/A	rxn05457	1.52514e-11	5.58711e-09	0.754314	0.631812	1.19389	INCREASED IN CASE
K00618	rxn00192	2.38227e-11	8.05574e-09	0.804253	0.697747	1.15264	INCREASED IN CASE
#N/A	rxn13768	4.78279e-11	1.31407e-08	0.121936	0.0698606	1.74541	INCREASED IN CASE
K01464	rxn01626	6.5149e-11	1.48857e-08	0.511149	0.3973	1.28656	INCREASED IN CASE
K01464	rxn02190	6.5149e-11	1.48857e-08	0.511149	0.3973	1.28656	INCREASED IN CASE
K01464	rxn11755	6.5149e-11	1.48857e-08	0.511149	0.3973	1.28656	INCREASED IN CASE
K00433	rxn13963	6.93953e-11	1.48857e-08	0.280461	0.196152	1.42982	INCREASED IN CASE
ec:1.14.13.64	rxn00963	1.22015e-10	1.93061e-08	0.117258	0.0673838	1.74016	INCREASED IN CASE
K01045	rxn04702	1.22015e-10	1.93061e-08	0.117258	0.0673838	1.74016	INCREASED IN CASE
#N/A	rxn10563	1.22015e-10	1.93061e-08	0.117258	0.0673838	1.74016	INCREASED IN CASE
#N/A	rxn12676	1.22969e-10	1.93061e-08	0.11726	0.0673851	1.74015	INCREASED IN CASE
#N/A	rxn13207	1.22969e-10	1.93061e-08	0.11726	0.0673851	1.74015	INCREASED IN CASE
#N/A	rxn13208	1.22969e-10	1.93061e-08	0.11726	0.0673851	1.74015	INCREASED IN CASE
#N/A	rxn02768	3.26969e-10	3.68552e-08	0.205629	0.12572	1.63561	INCREASED IN CASE
K00620	rxn01636	3.8646e-10	4.1436e-08	0.72431	0.600062	1.20706	INCREASED IN CASE
K05352	rxn01113	8.19358e-10	6.31912e-08	0.12043	0.0653154	1.84382	INCREASED IN CASE
K17818	rxn04941	9.50682e-10	6.96533e-08	0.163271	0.101306	1.61167	INCREASED IN CASE
K17818	rxn04942	9.50682e-10	6.96533e-08	0.163271	0.101306	1.61167	INCREASED IN CASE
K00763	rxn01265	1.11887e-09	7.80721e-08	0.860998	0.773699	1.11283	INCREASED IN CASE
K01781	rxn02688	4.13817e-09	2.39482e-07	0.116544	0.0744812	1.56474	INCREASED IN CASE
K01781	rxn02904	4.13817e-09	2.39482e-07	0.116544	0.0744812	1.56474	INCREASED IN CASE
#N/A	rxn11547	4.22778e-09	2.39482e-07	0.470398	0.359459	1.30863	INCREASED IN CASE
K00557	rxn11951	4.22778e-09	2.39482e-07	0.470398	0.359459	1.30863	INCREASED IN CASE
#N/A	rxn08656	6.3157e-09	2.9536e-07	0.000206572	9.32617e-06	22.1497	INCREASED IN CASE
#N/A	rxn10453	6.3157e-09	2.9536e-07	0.000206572	9.32617e-06	22.1497	INCREASED IN CASE
#N/A	rxn11258	6.3157e-09	2.9536e-07	0.000206572	9.32617e-06	22.1497	INCREASED IN CASE
#N/A	rxn13753	6.3157e-09	2.9536e-07	0.000206572	9.32617e-06	22.1497	INCREASED IN CASE
#N/A	rxn13814	6.3157e-09	2.9536e-07	0.000206572	9.32617e-06	22.1497	INCREASED IN CASE
#N/A	rxn14423	6.3157e-09	2.9536e-07	0.000206572	9.32617e-06	22.1497	INCREASED IN CASE
#N/A	rxn14424	6.3157e-09	2.9536e-07	0.000206572	9.32617e-06	22.1497	INCREASED IN CASE
#N/A	rxn14425	6.3157e-09	2.9536e-07	0.000206572	9.32617e-06	22.1497	INCREASED IN CASE
#N/A	rxn14426	6.3157e-09	2.9536e-07	0.000206572	9.32617e-06	22.1497	INCREASED IN CASE
#N/A	Ex_Na	8.50621e-09	3.59551e-07	0.000468565	7.89032e-05	5.93848	INCREASED IN CASE
#N/A	rxn10515	8.50621e-09	3.59551e-07	0.000468565	7.89032e-05	5.93848	INCREASED IN CASE
#N/A	rxn10516	8.50621e-09	3.59551e-07	0.000468565	7.89032e-05	5.93848	INCREASED IN CASE
#N/A	rxn10521	8.50621e-09	3.59551e-07	0.000468565	7.89032e-05	5.93848	INCREASED IN CASE
#N/A	rxn10522	8.50621e-09	3.59551e-07	0.000468565	7.89032e-05	5.93848	INCREASED IN CASE
#N/A	rxn10568	8.50621e-09	3.59551e-07	0.000468565	7.89032e-05	5.93848	INCREASED IN CASE
#N/A	rxn10575	8.50621e-09	3.59551e-07	0.000468565	7.89032e-05	5.93848	INCREASED IN CASE
#N/A	rxn10576	8.50621e-09	3.59551e-07	0.000468565	7.89032e-05	5.93848	INCREASED IN CASE
#N/A	t_Na	8.50621e-09	3.59551e-07	0.000468565	7.89032e-05	5.93848	INCREASED IN CASE
K03429	rxn06671	1.20651e-08	4.65246e-07	0.494734	0.401632	1.23181	INCREASED IN CASE
#N/A	rxn02303	1.71551e-08	6.18145e-07	0.388037	0.307901	1.26027	INCREASED IN CASE
K00851	rxn01275	1.7754e-08	6.34525e-07	0.309533	0.231143	1.33914	INCREASED IN CASE
K00456	rxn00645	2.15023e-08	7.44284e-07	0.264285	0.190834	1.38489	INCREASED IN CASE
#N/A	rxn01758	2.15023e-08	7.44284e-07	0.264285	0.190834	1.38489	INCREASED IN CASE
K00963	rxn00213	4.79585e-08	1.55019e-06	0.657226	0.571716	1.14957	INCREASED IN CASE
K15533	rxn03634	6.85799e-08	2.09079e-06	0.359632	0.278486	1.29138	INCREASED IN CASE
K00387	rxn00383	8.2967e-08	2.26536e-06	0.368593	0.272407	1.3531	INCREASED IN CASE
ec:2.3.3.11	rxn00680	1.18694e-07	2.98159e-06	0.000274369	4.96072e-05	5.53083	INCREASED IN CASE
K00611	rxn01019	1.31615e-07	3.23228e-06	0.927167	0.851768	1.08852	INCREASED IN CASE
#N/A	rxn02569	1.81405e-07	4.25585e-06	0.500399	0.40063	1.24903	INCREASED IN CASE
K01054	rxn00983	2.79121e-07	6.10456e-06	0.67911	0.570695	1.18997	INCREASED IN CASE
#N/A	rxn08131	3.6084e-07	7.73782e-06	0.292223	0.200268	1.45915	INCREASED IN CASE
#N/A	rxn11213	4.88991e-07	1.01396e-05	0.133631	0.0885795	1.50859	INCREASED IN CASE
K18610	rxn02145	5.66694e-07	1.16957e-05	0.0263318	0.0139282	1.89053	INCREASED IN CASE
K01907	rxn00988	5.79158e-07	1.1877e-05	0.0027285	0.00097195	2.80725	INCREASED IN CASE
#N/A	rxn11510	7.2371e-07	1.45271e-05	0.243523	0.182712	1.33282	INCREASED IN CASE
K01615	rxn02169	8.94663e-07	1.63193e-05	0.320508	0.247159	1.29677	INCREASED IN CASE
K00632	rxn03796	9.4455e-07	1.67429e-05	0.0515124	0.0365395	1.40977	INCREASED IN CASE
K00632	rxn03866	9.4455e-07	1.67429e-05	0.0515124	0.0365395	1.40977	INCREASED IN CASE
K00632	rxn07681	9.4455e-07	1.67429e-05	0.0515124	0.0365395	1.40977	INCREASED IN CASE
K00632	rxn07685	9.4455e-07	1.67429e-05	0.0515124	0.0365395	1.40977	INCREASED IN CASE
K00632	rxn07689	9.4455e-07	1.67429e-05	0.0515124	0.0365395	1.40977	INCREASED IN CASE
K00632	rxn07880	9.4455e-07	1.67429e-05	0.0515124	0.0365395	1.40977	INCREASED IN CASE
K00632	rxn07884	9.4455e-07	1.67429e-05	0.0515124	0.0365395	1.40977	INCREASED IN CASE
#N/A	rxn10790	1.36048e-06	2.26541e-05	0.23161	0.173851	1.33223	INCREASED IN CASE
#N/A	rxn10798	1.36048e-06	2.26541e-05	0.23161	0.173851	1.33223	INCREASED IN CASE
K00632	rxn00676	2.11612e-06	3.19673e-05	0.051854	0.0372714	1.39125	INCREASED IN CASE
K00632	rxn02680	2.11612e-06	3.19673e-05	0.051854	0.0372714	1.39125	INCREASED IN CASE
K00632	rxn02804	2.11612e-06	3.19673e-05	0.051854	0.0372714	1.39125	INCREASED IN CASE
K00632	rxn03243	2.11612e-06	3.19673e-05	0.051854	0.0372714	1.39125	INCREASED IN CASE
K00632	rxn03248	2.11612e-06	3.19673e-05	0.051854	0.0372714	1.39125	INCREASED IN CASE
#N/A	rxn03288	2.11612e-06	3.19673e-05	0.051854	0.0372714	1.39125	INCREASED IN CASE
K00632	rxn06510	2.11612e-06	3.19673e-05	0.051854	0.0372714	1.39125	INCREASED IN CASE
#N/A	rxn08767	2.11612e-06	3.19673e-05	0.051854	0.0372714	1.39125	INCREASED IN CASE
#N/A	rxn09480	2.11612e-06	3.19673e-05	0.051854	0.0372714	1.39125	INCREASED IN CASE
#N/A	rxn10422	2.05146e-06	3.19673e-05	0.00204435	0.000794346	2.57363	INCREASED IN CASE
#N/A	rxn10492	2.05146e-06	3.19673e-05	0.00204435	0.000794346	2.57363	INCREASED IN CASE
#N/A	rxn10493	2.05146e-06	3.19673e-05	0.00204435	0.000794346	2.57363	INCREASED IN CASE
#N/A	rxn10494	2.05146e-06	3.19673e-05	0.00204435	0.000794346	2.57363	INCREASED IN CASE
#N/A	rxn10495	2.05146e-06	3.19673e-05	0.00204435	0.000794346	2.57363	INCREASED IN CASE
#N/A	rxn10501	2.05146e-06	3.19673e-05	0.00204435	0.000794346	2.57363	INCREASED IN CASE
#N/A	rxn10520	2.05146e-06	3.19673e-05	0.00204435	0.000794346	2.57363	INCREASED IN CASE
#N/A	rxn01911	3.0842e-06	4.22e-05	0.0900619	0.051976	1.73276	INCREASED IN CASE
#N/A	rxn01912	3.0842e-06	4.22e-05	0.0900619	0.051976	1.73276	INCREASED IN CASE
K12256	rxn14077	3.10199e-06	4.22e-05	0.029827	0.0125591	2.37492	INCREASED IN CASE
K01440	rxn00938	3.26658e-06	4.33833e-05	0.690101	0.615881	1.12051	INCREASED IN CASE
K00366	rxn05893	3.53936e-06	4.65839e-05	0.168317	0.122598	1.37292	INCREASED IN CASE
#N/A	rxn01020	3.79044e-06	4.95916e-05	0.150476	0.100767	1.49332	INCREASED IN CASE
#N/A	Ex_Salicin	4.59796e-06	5.6777e-05	0.418953	0.349601	1.19838	INCREASED IN CASE
#N/A	Ex_Ursin	4.59796e-06	5.6777e-05	0.418953	0.349601	1.19838	INCREASED IN CASE
K02752	rxn06678	4.59796e-06	5.6777e-05	0.418953	0.349601	1.19838	INCREASED IN CASE
K02752	rxn06860	4.59796e-06	5.6777e-05	0.418953	0.349601	1.19838	INCREASED IN CASE
#N/A	t_Salicin	4.59796e-06	5.6777e-05	0.418953	0.349601	1.19838	INCREASED IN CASE
#N/A	t_Ursin	4.59796e-06	5.6777e-05	0.418953	0.349601	1.19838	INCREASED IN CASE
K06042	rxn03512	5.00443e-06	6.11155e-05	0.672162	0.597175	1.12557	INCREASED IN CASE
K06042	rxn04052	5.00443e-06	6.11155e-05	0.672162	0.597175	1.12557	INCREASED IN CASE
#N/A	rxn14302	5.63168e-06	6.72741e-05	0.0344522	0.0187035	1.84202	INCREASED IN CASE
K00192	rxn07189	6.3338e-06	7.36597e-05	0.359303	0.284374	1.26349	INCREASED IN CASE
K14287	rxn14382	8.95317e-06	9.81499e-05	0.0315805	0.0153575	2.05636	INCREASED IN CASE
#N/A	rxn01280	1.00738e-05	0.000108275	0.403369	0.337578	1.19489	INCREASED IN CASE
#N/A	rxn01281	1.00738e-05	0.000108275	0.403369	0.337578	1.19489	INCREASED IN CASE
K00122	rxn00371	1.0129e-05	0.000108603	0.887322	0.849572	1.04443	INCREASED IN CASE
#N/A	rxn02629	1.17283e-05	0.000123639	0.00048641	0.000137779	3.53035	INCREASED IN CASE
K08099	rxn03895	1.17283e-05	0.000123639	0.00048641	0.000137779	3.53035	INCREASED IN CASE
K00569	rxn11764	1.17283e-05	0.000123639	0.00048641	0.000137779	3.53035	INCREASED IN CASE
K00569	rxn11767	1.17283e-05	0.000123639	0.00048641	0.000137779	3.53035	INCREASED IN CASE
K00569	rxn11774	1.17283e-05	0.000123639	0.00048641	0.000137779	3.53035	INCREASED IN CASE
#N/A	rxn00600	1.31478e-05	0.000136315	0.025388	0.0164948	1.53915	INCREASED IN CASE
#N/A	rxn01627	1.31478e-05	0.000136315	0.025388	0.0164948	1.53915	INCREASED IN CASE
K08743	rxn07257	1.3399e-05	0.000138593	0.0141845	0.011168	1.2701	INCREASED IN CASE
K00814	rxn00191	1.37279e-05	0.000141661	0.513514	0.437285	1.17432	INCREASED IN CASE
K01758	rxn00742	1.59564e-05	0.000158697	0.856571	0.809915	1.05761	INCREASED IN CASE
#N/A	rxn11511	2.12639e-05	0.000192734	0.213538	0.160916	1.32702	INCREASED IN CASE
K00965	rxn00701	2.24156e-05	0.000200691	0.717776	0.640724	1.12026	INCREASED IN CASE
K01444	rxn02452	2.56945e-05	0.000225455	0.0533485	0.0355751	1.4996	INCREASED IN CASE
K00935	rxn06200	3.00442e-05	0.000257958	0.817372	0.753363	1.08497	INCREASED IN CASE
K19956	rxn02313	3.26416e-05	0.000276479	0.182361	0.134355	1.35731	INCREASED IN CASE
K18200	rxn06514	3.98905e-05	0.000327162	0.0272368	0.012561	2.16837	INCREASED IN CASE
K00824	rxn00849	4.15618e-05	0.000340234	0.225661	0.174856	1.29055	INCREASED IN CASE
K10793	rxn02029	4.19886e-05	0.000343089	0.0695446	0.0501984	1.3854	INCREASED IN CASE
K00824	rxn01156	4.35151e-05	0.000350995	0.225466	0.174826	1.28966	INCREASED IN CASE
K00824	rxn03426	4.35151e-05	0.000350995	0.225466	0.174826	1.28966	INCREASED IN CASE
K00824	rxn06168	4.35151e-05	0.000350995	0.225466	0.174826	1.28966	INCREASED IN CASE
K00824	rxn06281	4.35151e-05	0.000350995	0.225466	0.174826	1.28966	INCREASED IN CASE
#N/A	rxn11943	4.35151e-05	0.000350995	0.225466	0.174826	1.28966	INCREASED IN CASE
K00824	rxn11968	4.35151e-05	0.000350995	0.225466	0.174826	1.28966	INCREASED IN CASE
#N/A	rxn06183	4.62904e-05	0.000372697	0.0111503	0.00595129	1.87359	INCREASED IN CASE
K13247	rxn01913	4.9357e-05	0.00039024	0.0104681	0.00600895	1.74208	INCREASED IN CASE
K00873	rxn00411	5.98333e-05	0.00046636	0.981702	0.981282	1.00043	INCREASED IN CASE
#N/A	rxn05012	6.07395e-05	0.000472586	0.240211	0.189552	1.26726	INCREASED IN CASE
K01962	rxn06673	6.16587e-05	0.00047889	0.733746	0.662356	1.10778	INCREASED IN CASE
K00220	rxn00525	7.71286e-05	0.000582573	0.057	0.0266047	2.14247	INCREASED IN CASE
K00211	rxn01269	7.71286e-05	0.000582573	0.057	0.0266047	2.14247	INCREASED IN CASE
K10213	rxn01541	8.02379e-05	0.000601921	0.149081	0.105125	1.41813	INCREASED IN CASE
K10213	rxn01563	8.02379e-05	0.000601921	0.149081	0.105125	1.41813	INCREASED IN CASE
K01655	rxn00202	0.000103018	0.000742909	0.249242	0.197978	1.25894	INCREASED IN CASE
K00699	rxn01697	0.000107103	0.000749721	0.0203858	0.0118779	1.71628	INCREASED IN CASE
K00699	rxn01721	0.000107103	0.000749721	0.0203858	0.0118779	1.71628	INCREASED IN CASE
K00699	rxn01795	0.000107103	0.000749721	0.0203858	0.0118779	1.71628	INCREASED IN CASE
K00699	rxn01812	0.000107103	0.000749721	0.0203858	0.0118779	1.71628	INCREASED IN CASE
K00699	rxn02078	0.000107103	0.000749721	0.0203858	0.0118779	1.71628	INCREASED IN CASE
K00699	rxn02217	0.000107103	0.000749721	0.0203858	0.0118779	1.71628	INCREASED IN CASE
K00699	rxn03024	0.000107103	0.000749721	0.0203858	0.0118779	1.71628	INCREASED IN CASE
K00699	rxn03025	0.000107103	0.000749721	0.0203858	0.0118779	1.71628	INCREASED IN CASE
K00699	rxn03026	0.000107103	0.000749721	0.0203858	0.0118779	1.71628	INCREASED IN CASE
K00699	rxn03202	0.000107103	0.000749721	0.0203858	0.0118779	1.71628	INCREASED IN CASE
K00699	rxn04909	0.000107103	0.000749721	0.0203858	0.0118779	1.71628	INCREASED IN CASE
K00699	rxn11787	0.000107103	0.000749721	0.0203858	0.0118779	1.71628	INCREASED IN CASE
K00699	rxn11789	0.000107103	0.000749721	0.0203858	0.0118779	1.71628	INCREASED IN CASE
K00699	rxn11790	0.000107103	0.000749721	0.0203858	0.0118779	1.71628	INCREASED IN CASE
K00699	rxn11791	0.000107103	0.000749721	0.0203858	0.0118779	1.71628	INCREASED IN CASE
K00699	rxn14014	0.000107103	0.000749721	0.0203858	0.0118779	1.71628	INCREASED IN CASE
K00699	rxn14144	0.000107103	0.000749721	0.0203858	0.0118779	1.71628	INCREASED IN CASE
K00488	rxn13953	0.000107454	0.000750982	0.0132929	0.00703242	1.89024	INCREASED IN CASE
K02777	rxn14191	0.00012146	0.000836896	0.375694	0.320709	1.17145	INCREASED IN CASE
K03268	rxn02526	0.000125996	0.000853437	0.00100651	0.000401809	2.50495	INCREASED IN CASE
K03268	rxn02539	0.000125996	0.000853437	0.00100651	0.000401809	2.50495	INCREASED IN CASE
K08689	rxn03573	0.000125996	0.000853437	0.00100651	0.000401809	2.50495	INCREASED IN CASE
K08689	rxn03574	0.000125996	0.000853437	0.00100651	0.000401809	2.50495	INCREASED IN CASE
K08689	rxn03575	0.000125996	0.000853437	0.00100651	0.000401809	2.50495	INCREASED IN CASE
K08689	rxn03576	0.000125996	0.000853437	0.00100651	0.000401809	2.50495	INCREASED IN CASE
K03268	rxn03729	0.000125996	0.000853437	0.00100651	0.000401809	2.50495	INCREASED IN CASE
K08689	rxn03772	0.000125996	0.000853437	0.00100651	0.000401809	2.50495	INCREASED IN CASE
K03268	rxn04646	0.000125996	0.000853437	0.00100651	0.000401809	2.50495	INCREASED IN CASE
K03268	rxn04671	0.000125996	0.000853437	0.00100651	0.000401809	2.50495	INCREASED IN CASE
K01512	rxn00227	0.000144356	0.000929121	0.409714	0.347026	1.18064	INCREASED IN CASE
K01512	rxn01034	0.000144356	0.000929121	0.409714	0.347026	1.18064	INCREASED IN CASE
K01512	rxn01103	0.000144356	0.000929121	0.409714	0.347026	1.18064	INCREASED IN CASE
K01512	rxn05854	0.000144356	0.000929121	0.409714	0.347026	1.18064	INCREASED IN CASE
ec:3.5.1.20	rxn00465	0.000147471	0.000943641	0.00095793	0.000339981	2.8176	INCREASED IN CASE
#N/A	rxn01480	0.000164912	0.00104914	0.423549	0.362154	1.16953	INCREASED IN CASE
K06101	rxn06515	0.000167683	0.00105758	0.0121969	0.00256405	4.7569	INCREASED IN CASE
#N/A	rxn06537	0.000167683	0.00105758	0.0121969	0.00256405	4.7569	INCREASED IN CASE
K06101	rxn06804	0.000167683	0.00105758	0.0121969	0.00256405	4.7569	INCREASED IN CASE
K06101	rxn06805	0.000167683	0.00105758	0.0121969	0.00256405	4.7569	INCREASED IN CASE
#N/A	rxn05269	0.000174456	0.00106515	0.979459	0.967901	1.01194	INCREASED IN CASE
K00629	rxn05901	0.000174456	0.00106515	0.979459	0.967901	1.01194	INCREASED IN CASE
#N/A	rxn08546	0.000174456	0.00106515	0.979459	0.967901	1.01194	INCREASED IN CASE
#N/A	rxn08547	0.000174456	0.00106515	0.979459	0.967901	1.01194	INCREASED IN CASE
#N/A	rxn08548	0.000174456	0.00106515	0.979459	0.967901	1.01194	INCREASED IN CASE
#N/A	rxn08549	0.000174456	0.00106515	0.979459	0.967901	1.01194	INCREASED IN CASE
#N/A	rxn08550	0.000174456	0.00106515	0.979459	0.967901	1.01194	INCREASED IN CASE
#N/A	rxn08551	0.000174456	0.00106515	0.979459	0.967901	1.01194	INCREASED IN CASE
#N/A	rxn08552	0.000174456	0.00106515	0.979459	0.967901	1.01194	INCREASED IN CASE
#N/A	rxn10202	0.000174456	0.00106515	0.979459	0.967901	1.01194	INCREASED IN CASE
#N/A	rxn10203	0.000174456	0.00106515	0.979459	0.967901	1.01194	INCREASED IN CASE
#N/A	rxn10204	0.000174456	0.00106515	0.979459	0.967901	1.01194	INCREASED IN CASE
#N/A	rxn10205	0.000174456	0.00106515	0.979459	0.967901	1.01194	INCREASED IN CASE
#N/A	rxn10206	0.000174456	0.00106515	0.979459	0.967901	1.01194	INCREASED IN CASE
#N/A	rxn10207	0.000174456	0.00106515	0.979459	0.967901	1.01194	INCREASED IN CASE
#N/A	rxn10208	0.000174456	0.00106515	0.979459	0.967901	1.01194	INCREASED IN CASE
#N/A	rxn10209	0.000174456	0.00106515	0.979459	0.967901	1.01194	INCREASED IN CASE
#N/A	rxn10210	0.000174456	0.00106515	0.979459	0.967901	1.01194	INCREASED IN CASE
#N/A	rxn10410	0.000174456	0.00106515	0.979459	0.967901	1.01194	INCREASED IN CASE
K00274	rxn01715	0.000186438	0.00112735	0.0303971	0.0179613	1.69237	INCREASED IN CASE
K00274	rxn01833	0.000186438	0.00112735	0.0303971	0.0179613	1.69237	INCREASED IN CASE
K00274	rxn01903	0.000186438	0.00112735	0.0303971	0.0179613	1.69237	INCREASED IN CASE
K00274	rxn02993	0.000186438	0.00112735	0.0303971	0.0179613	1.69237	INCREASED IN CASE
K00276	rxn06056	0.000186438	0.00112735	0.0303971	0.0179613	1.69237	INCREASED IN CASE
#N/A	rxn03887	0.000189085	0.00113693	0.174961	0.131142	1.33414	INCREASED IN CASE
K00815	rxn05108	0.000194486	0.00116079	0.439559	0.382325	1.1497	INCREASED IN CASE
K10187	rxn07462	0.000194609	0.00116079	0.00168565	0.000540173	3.12056	INCREASED IN CASE
K10187	rxn07463	0.000194609	0.00116079	0.00168565	0.000540173	3.12056	INCREASED IN CASE
K10187	rxn14255	0.000194609	0.00116079	0.00168565	0.000540173	3.12056	INCREASED IN CASE
K21062	rxn01635	0.000206683	0.0012245	0.0288785	0.0190035	1.51964	INCREASED IN CASE
K01457	rxn00002	0.000213553	0.0012635	0.0842515	0.0572154	1.47253	INCREASED IN CASE
K01451	rxn01037	0.000225822	0.00133429	0.415386	0.363639	1.1423	INCREASED IN CASE
#N/A	rxn03075	0.000240971	0.00141809	0.812264	0.763503	1.06387	INCREASED IN CASE
#N/A	rxn03513	0.000243212	0.00142745	0.669622	0.614536	1.08964	INCREASED IN CASE
#N/A	rxn04047	0.000243212	0.00142745	0.669622	0.614536	1.08964	INCREASED IN CASE
K01697	rxn00953	0.000260649	0.00151763	0.112018	0.069908	1.60236	INCREASED IN CASE
K01697	rxn03380	0.000260649	0.00151763	0.112018	0.069908	1.60236	INCREASED IN CASE
K01697	rxn05909	0.000260649	0.00151763	0.112018	0.069908	1.60236	INCREASED IN CASE
K02808	rxn05899	0.00028442	0.00162167	0.533718	0.471572	1.13178	INCREASED IN CASE
K00625	rxn00670	0.000297725	0.00168014	0.988012	0.98091	1.00724	INCREASED IN CASE
K00049	rxn00324	0.000324648	0.00182734	0.435134	0.380453	1.14373	INCREASED IN CASE
K00873	rxn00304	0.000329101	0.00184531	0.985165	0.98458	1.00059	INCREASED IN CASE
K07246	rxn00160	0.000335126	0.00186956	0.0452874	0.0285793	1.58462	INCREASED IN CASE
K07246	rxn01285	0.000335126	0.00186956	0.0452874	0.0285793	1.58462	INCREASED IN CASE
K07246	rxn01847	0.000335126	0.00186956	0.0452874	0.0285793	1.58462	INCREASED IN CASE
K07246	rxn04143	0.000335126	0.00186956	0.0452874	0.0285793	1.58462	INCREASED IN CASE
K01751	rxn00144	0.000344359	0.00190176	0.301713	0.244581	1.23359	INCREASED IN CASE
K01758	rxn03374	0.000342804	0.00190176	0.845651	0.807158	1.04769	INCREASED IN CASE
K00880	rxn01389	0.000349064	0.00192291	0.0950981	0.0663148	1.43404	INCREASED IN CASE
K00880	rxn04930	0.000349064	0.00192291	0.0950981	0.0663148	1.43404	INCREASED IN CASE
#N/A	rxn11162	0.000357658	0.00196779	2.36807e-05	3.12209e-07	75.8488	INCREASED IN CASE
K03779	rxn00245	0.000360277	0.00197972	0.373469	0.321427	1.16191	INCREASED IN CASE
#N/A	Ex_L-Lactate	0.000373503	0.00204473	0.862611	0.829174	1.04033	INCREASED IN CASE
#N/A	t_L-Lactate	0.000373503	0.00204473	0.862611	0.829174	1.04033	INCREASED IN CASE
K18360	rxn04999	0.000381321	0.00207976	0.00401394	0.00296909	1.35191	INCREASED IN CASE
K18360	rxn05047	0.000381321	0.00207976	0.00401394	0.00296909	1.35191	INCREASED IN CASE
K00021	rxn01501	0.00038541	0.00209686	0.0304368	0.0108519	2.80474	INCREASED IN CASE
#N/A	rxn03263	0.000387183	0.0021039	0.862605	0.825359	1.04513	INCREASED IN CASE
#N/A	rxn03489	0.00043301	0.00232419	0.133577	0.0962956	1.38716	INCREASED IN CASE
K00094	rxn03856	0.00043301	0.00232419	0.133577	0.0962956	1.38716	INCREASED IN CASE
#N/A	rxn07292	0.000438838	0.0023526	0.950136	0.93625	1.01483	INCREASED IN CASE
K01581	rxn00470	0.000481726	0.00254527	0.696929	0.635007	1.09751	INCREASED IN CASE
K00037	rxn01793	0.000498379	0.00259942	0.00160816	0.000436305	3.68586	INCREASED IN CASE
K00037	rxn01794	0.000498379	0.00259942	0.00160816	0.000436305	3.68586	INCREASED IN CASE
K04119	rxn01942	0.000498379	0.00259942	0.00160816	0.000436305	3.68586	INCREASED IN CASE
#N/A	rxn02017	0.000498379	0.00259942	0.00160816	0.000436305	3.68586	INCREASED IN CASE
K04119	rxn11966	0.000498379	0.00259942	0.00160816	0.000436305	3.68586	INCREASED IN CASE
K00089	rxn14124	0.000498379	0.00259942	0.00160816	0.000436305	3.68586	INCREASED IN CASE
K00089	rxn14176	0.000498379	0.00259942	0.00160816	0.000436305	3.68586	INCREASED IN CASE
K00089	rxn14375	0.000498379	0.00259942	0.00160816	0.000436305	3.68586	INCREASED IN CASE
K01799	rxn00803	0.000547401	0.00278838	0.0130974	0.0102997	1.27163	INCREASED IN CASE
K16328	rxn02375	0.000574429	0.00290252	0.356765	0.296847	1.20185	INCREASED IN CASE
K00613	rxn00404	0.000578483	0.0029163	0.00552692	0.00325675	1.69707	INCREASED IN CASE
K00613	rxn01461	0.000578483	0.0029163	0.00552692	0.00325675	1.69707	INCREASED IN CASE
#N/A	rxn10565	0.000605287	0.00297633	0.0139666	0.00946246	1.476	INCREASED IN CASE
K00274	rxn01564	0.000615963	0.00298213	0.024977	0.0141259	1.76817	INCREASED IN CASE
K00274	rxn01836	0.000615963	0.00298213	0.024977	0.0141259	1.76817	INCREASED IN CASE
K00274	rxn02081	0.000615963	0.00298213	0.024977	0.0141259	1.76817	INCREASED IN CASE
K00274	rxn02087	0.000615963	0.00298213	0.024977	0.0141259	1.76817	INCREASED IN CASE
K00274	rxn02826	0.000615963	0.00298213	0.024977	0.0141259	1.76817	INCREASED IN CASE
K00274	rxn03195	0.000615963	0.00298213	0.024977	0.0141259	1.76817	INCREASED IN CASE
K00274	rxn03342	0.000615963	0.00298213	0.024977	0.0141259	1.76817	INCREASED IN CASE
K00274	rxn03345	0.000615963	0.00298213	0.024977	0.0141259	1.76817	INCREASED IN CASE
K00274	rxn03346	0.000615963	0.00298213	0.024977	0.0141259	1.76817	INCREASED IN CASE
K00274	rxn03358	0.000615963	0.00298213	0.024977	0.0141259	1.76817	INCREASED IN CASE
K00274	rxn03359	0.000615963	0.00298213	0.024977	0.0141259	1.76817	INCREASED IN CASE
K00274	rxn11875	0.000615963	0.00298213	0.024977	0.0141259	1.76817	INCREASED IN CASE
K00274	rxn12038	0.000615963	0.00298213	0.024977	0.0141259	1.76817	INCREASED IN CASE
K00274	rxn12039	0.000615963	0.00298213	0.024977	0.0141259	1.76817	INCREASED IN CASE
K00625	rxn00173	0.000617304	0.00298533	0.976703	0.96433	1.01283	INCREASED IN CASE
K02812	rxn06578	0.000651748	0.0031381	0.0673457	0.0488096	1.37976	INCREASED IN CASE
#N/A	rxn11347	0.000651748	0.0031381	0.0208784	0.0151686	1.37642	INCREASED IN CASE
K02189	rxn07586	0.00068946	0.00330881	0.733689	0.675504	1.08614	INCREASED IN CASE
K01941	rxn00560	0.000754688	0.00359828	0.167295	0.128394	1.30298	INCREASED IN CASE
K01477	rxn01746	0.000844225	0.00399055	0.00166811	0.0011078	1.50578	INCREASED IN CASE
K04343	rxn01593	0.000846948	0.00399912	0.0288097	0.0115605	2.49207	INCREASED IN CASE
#N/A	rxn00078	0.000867567	0.0040877	4.83283e-05	1.65267e-06	29.2426	INCREASED IN CASE
K10534	rxn00571	0.000877679	0.00411103	0.00455226	0.00228657	1.99087	INCREASED IN CASE
K10534	rxn00572	0.000877679	0.00411103	0.00455226	0.00228657	1.99087	INCREASED IN CASE
#N/A	rxn02971	0.000878747	0.00411103	0.000485487	3.13472e-05	15.4874	INCREASED IN CASE
#N/A	rxn10535	0.000879948	0.00411103	0.01376	0.00945313	1.4556	INCREASED IN CASE
#N/A	rxn12679	0.000878747	0.00411103	0.000485487	3.13472e-05	15.4874	INCREASED IN CASE
K00450	rxn01919	0.000933742	0.00428969	0.0202472	0.0146727	1.37992	INCREASED IN CASE
#N/A	rxn90002	0.000935737	0.00428969	0.987055	0.982097	1.00505	INCREASED IN CASE
K10222	rxn01898	0.000965798	0.00437696	0.00802583	0.00520452	1.54209	INCREASED IN CASE
K10222	rxn03660	0.000965798	0.00437696	0.00802583	0.00520452	1.54209	INCREASED IN CASE
K22717	rxn03661	0.000965798	0.00437696	0.00802583	0.00520452	1.54209	INCREASED IN CASE
K22717	rxn03662	0.000965798	0.00437696	0.00802583	0.00520452	1.54209	INCREASED IN CASE
K01518	rxn00714	0.00101155	0.00450535	0.43282	0.372204	1.16286	INCREASED IN CASE
K01518	rxn00918	0.00101155	0.00450535	0.43282	0.372204	1.16286	INCREASED IN CASE
K01518	rxn02020	0.00101155	0.00450535	0.43282	0.372204	1.16286	INCREASED IN CASE
K01582	rxn00322	0.00106374	0.004733	0.718241	0.663801	1.08201	INCREASED IN CASE
K08687	rxn01140	0.00110594	0.00490585	0.0160081	0.0057468	2.78557	INCREASED IN CASE
#N/A	rxn01711	0.00128936	0.0056008	2.13418e-05	3.12209e-07	68.3574	INCREASED IN CASE
#N/A	rxn02248	0.00128936	0.0056008	2.13418e-05	3.12209e-07	68.3574	INCREASED IN CASE
#N/A	rxn08066	0.00128936	0.0056008	2.13418e-05	3.12209e-07	68.3574	INCREASED IN CASE
#N/A	rxn03371	0.00131997	0.00572248	0.346204	0.289131	1.1974	INCREASED IN CASE
K00394	rxn13994	0.00131997	0.00572248	0.346204	0.289131	1.1974	INCREASED IN CASE
K00161	rxn01242	0.00135852	0.0058492	0.236469	0.194777	1.21405	INCREASED IN CASE
K00161	rxn02342	0.00135852	0.0058492	0.236469	0.194777	1.21405	INCREASED IN CASE
K00662	rxn06660	0.00135852	0.0058492	0.269945	0.232	1.16355	INCREASED IN CASE
K05358	rxn01364	0.00140443	0.00601156	0.00119716	0.000601965	1.98876	INCREASED IN CASE
K05358	rxn01742	0.00140443	0.00601156	0.00119716	0.000601965	1.98876	INCREASED IN CASE
#N/A	rxn10951	0.00144651	0.00618565	0.990367	0.988117	1.00228	INCREASED IN CASE
#N/A	Ex_Nitric_oxide	0.00145054	0.00619087	0.449116	0.397262	1.13053	INCREASED IN CASE
#N/A	t_Nitric_oxide	0.00145054	0.00619087	0.449116	0.397262	1.13053	INCREASED IN CASE
K01488	rxn01137	0.00149259	0.0063273	0.45231	0.401749	1.12585	INCREASED IN CASE
#N/A	rxn05144	0.00162602	0.00686645	0.00282119	0.00132694	2.12608	INCREASED IN CASE
#N/A	rxn00178	0.00163214	0.00688567	0.573915	0.523187	1.09696	INCREASED IN CASE
K14596	rxn07405	0.00168579	0.00710521	0.0398656	0.0299144	1.33266	INCREASED IN CASE
K01488	rxn01858	0.00172014	0.00724305	0.450506	0.401381	1.12239	INCREASED IN CASE
K14449	rxn03440	0.00177215	0.00743357	0.00262428	0.000958095	2.73906	INCREASED IN CASE
#N/A	rxn11004	0.00177195	0.00743357	2.7709e-05	1.09564e-05	2.52902	INCREASED IN CASE
K14275	rxn01753	0.00177975	0.00745832	0.0267073	0.0178411	1.49696	INCREASED IN CASE
#N/A	rxn00874	0.0017836	0.00746025	0.576285	0.526084	1.09542	INCREASED IN CASE
K00394	rxn11934	0.0017836	0.00746025	0.30599	0.255241	1.19883	INCREASED IN CASE
#N/A	rxn00646	0.00184921	0.00769804	0.233818	0.198567	1.17753	INCREASED IN CASE
K09841	rxn04763	0.00184808	0.00769804	0.0039771	0.00190243	2.09054	INCREASED IN CASE
#N/A	rxn01259	0.00194014	0.00797834	0.642696	0.585733	1.09725	INCREASED IN CASE
K03382	rxn03845	0.00202708	0.00826626	0.104586	0.0824917	1.26784	INCREASED IN CASE
K03382	rxn07177	0.00202708	0.00826626	0.104586	0.0824917	1.26784	INCREASED IN CASE
K00504	rxn06524	0.00210043	0.00853374	0.0246863	0.0118395	2.08508	INCREASED IN CASE
#N/A	Ex_4-Hydroxybenzoate	0.00216849	0.00879397	0.533811	0.485511	1.09948	INCREASED IN CASE
#N/A	t_4-Hydroxybenzoate	0.00216849	0.00879397	0.533811	0.485511	1.09948	INCREASED IN CASE
K07512	rxn00945	0.00219828	0.00886571	0.0133154	0.00383435	3.47266	INCREASED IN CASE
K07512	rxn02678	0.00219828	0.00886571	0.0133154	0.00383435	3.47266	INCREASED IN CASE
K07512	rxn02719	0.00219828	0.00886571	0.0133154	0.00383435	3.47266	INCREASED IN CASE
K07512	rxn02802	0.00219828	0.00886571	0.0133154	0.00383435	3.47266	INCREASED IN CASE
K07512	rxn03252	0.00219828	0.00886571	0.0133154	0.00383435	3.47266	INCREASED IN CASE
K07512	rxn04793	0.00219828	0.00886571	0.0133154	0.00383435	3.47266	INCREASED IN CASE
K16422	rxn04482	0.00222052	0.00893082	0.292918	0.246784	1.18694	INCREASED IN CASE
#N/A	rxn10816	0.00230071	0.00921962	0.231696	0.185968	1.24589	INCREASED IN CASE
#N/A	rxn13147	0.00230071	0.00921962	0.231696	0.185968	1.24589	INCREASED IN CASE
K01518	rxn00133	0.0023464	0.00939415	0.4844	0.4278	1.13231	INCREASED IN CASE
K02372	rxn07578	0.00238355	0.00953419	0.834151	0.778677	1.07124	INCREASED IN CASE
K00882	rxn01492	0.00244028	0.00973455	0.706091	0.655023	1.07796	INCREASED IN CASE
#N/A	rxn13906	0.00250803	0.00998668	0.498742	0.439942	1.13365	INCREASED IN CASE
K05886	rxn04137	5.52102e-14	2.42704e-10	0.401902	0.569638	0.70554	INCREASED IN CONTROL
K10536	rxn01029	3.32859e-12	2.45931e-09	0.662	0.769431	0.860376	INCREASED IN CONTROL
K05356	rxn05028	3.35666e-12	2.45931e-09	0.414941	0.554504	0.748311	INCREASED IN CONTROL
#N/A	rxn12008	3.35666e-12	2.45931e-09	0.414941	0.554504	0.748311	INCREASED IN CONTROL
#N/A	rxn13477	3.35666e-12	2.45931e-09	0.414941	0.554504	0.748311	INCREASED IN CONTROL
#N/A	rxn14012	3.35666e-12	2.45931e-09	0.414941	0.554504	0.748311	INCREASED IN CONTROL
#N/A	rxn11569	4.31565e-12	2.62131e-09	0.0559757	0.122409	0.457284	INCREASED IN CONTROL
K12251	rxn00853	6.59707e-12	3.2223e-09	0.744798	0.836828	0.890025	INCREASED IN CONTROL
K01579	rxn00346	1.2641e-11	5.05181e-09	0.62638	0.746162	0.839469	INCREASED IN CONTROL
K01498	rxn02475	4.07846e-11	1.19526e-08	0.641543	0.769046	0.834206	INCREASED IN CONTROL
K00888	rxn06365	3.82609e-11	1.19526e-08	0.33671	0.492044	0.684309	INCREASED IN CONTROL
K01711	rxn00642	7.44961e-11	1.48857e-08	0.562158	0.696337	0.807307	INCREASED IN CONTROL
#N/A	rxn07059	7.44961e-11	1.48857e-08	0.772603	0.847374	0.911761	INCREASED IN CONTROL
K00082	rxn02474	1.27849e-10	1.93801e-08	0.682161	0.799245	0.853507	INCREASED IN CONTROL
K00003	rxn01302	1.45899e-10	2.13791e-08	0.36158	0.51795	0.698098	INCREASED IN CONTROL
K00003	rxn01301	1.52847e-10	2.16746e-08	0.351497	0.505736	0.69502	INCREASED IN CONTROL
K01081	rxn00132	2.24787e-10	2.60043e-08	0.95141	0.980074	0.970753	INCREASED IN CONTROL
K01081	rxn00363	2.24787e-10	2.60043e-08	0.95141	0.980074	0.970753	INCREASED IN CONTROL
K01081	rxn00708	2.24787e-10	2.60043e-08	0.95141	0.980074	0.970753	INCREASED IN CONTROL
K01081	rxn00831	2.24787e-10	2.60043e-08	0.95141	0.980074	0.970753	INCREASED IN CONTROL
K01081	rxn01961	2.24787e-10	2.60043e-08	0.95141	0.980074	0.970753	INCREASED IN CONTROL
ec:3.1.3.31	rxn05050	2.24787e-10	2.60043e-08	0.95141	0.980074	0.970753	INCREASED IN CONTROL
#N/A	rxn09010	2.24787e-10	2.60043e-08	0.95141	0.980074	0.970753	INCREASED IN CONTROL
K14534	rxn02171	3.55501e-10	3.90696e-08	0.805316	0.881813	0.913249	INCREASED IN CONTROL
K01081	rxn01670	4.59927e-10	4.59509e-08	0.944616	0.97668	0.96717	INCREASED IN CONTROL
K01081	rxn02400	4.59927e-10	4.59509e-08	0.944611	0.97668	0.967165	INCREASED IN CONTROL
K00683	rxn02849	4.56473e-10	4.59509e-08	0.328424	0.480675	0.683256	INCREASED IN CONTROL
K01067	rxn00170	4.7047e-10	4.59596e-08	0.371279	0.512559	0.724363	INCREASED IN CONTROL
K03269	rxn03130	5.26786e-10	5.03424e-08	0.386168	0.526695	0.733192	INCREASED IN CONTROL
K00966	rxn00641	5.63678e-10	5.11605e-08	0.804932	0.874466	0.920484	INCREASED IN CONTROL
K01918	rxn01791	6.16812e-10	5.11605e-08	0.611556	0.730021	0.837724	INCREASED IN CONTROL
#N/A	rxn03642	6.07629e-10	5.11605e-08	0.795172	0.87339	0.910443	INCREASED IN CONTROL
#N/A	rxn09340	5.98579e-10	5.11605e-08	0.895892	0.944255	0.948782	INCREASED IN CONTROL
#N/A	rxn09341	5.98579e-10	5.11605e-08	0.895892	0.944255	0.948782	INCREASED IN CONTROL
#N/A	rxn09348	5.98579e-10	5.11605e-08	0.895892	0.944255	0.948782	INCREASED IN CONTROL
#N/A	rxn09355	5.98579e-10	5.11605e-08	0.895892	0.944255	0.948782	INCREASED IN CONTROL
K03474	rxn04070	6.74821e-10	5.49354e-08	0.402311	0.541671	0.742722	INCREASED IN CONTROL
K00794	rxn03080	7.38141e-10	5.89976e-08	0.688388	0.794945	0.865957	INCREASED IN CONTROL
K07102	rxn13990	8.07243e-10	6.31912e-08	0.330546	0.468377	0.705726	INCREASED IN CONTROL
K13043	rxn14372	8.89225e-10	6.73971e-08	0.350927	0.488857	0.717851	INCREASED IN CONTROL
K01081	rxn00913	1.07028e-09	7.58891e-08	0.954205	0.981077	0.97261	INCREASED IN CONTROL
#N/A	rxn13688	1.07032e-09	7.58891e-08	0.229521	0.3406	0.67387	INCREASED IN CONTROL
K00823	rxn01204	1.46929e-09	1.00922e-07	0.88519	0.93372	0.948025	INCREASED IN CONTROL
K00043	rxn01201	1.61619e-09	1.08439e-07	0.80028	0.876923	0.912599	INCREASED IN CONTROL
K01746	rxn01654	1.62806e-09	1.08439e-07	0.705147	0.800818	0.880533	INCREASED IN CONTROL
K01079	rxn00420	2.19535e-09	1.44041e-07	0.631508	0.736045	0.857975	INCREASED IN CONTROL
K01851	rxn01258	2.3266e-09	1.50408e-07	0.355967	0.486332	0.731944	INCREASED IN CONTROL
K01070	rxn00377	2.65046e-09	1.68861e-07	0.294971	0.431104	0.684223	INCREASED IN CONTROL
#N/A	rxn01298	4.41266e-09	2.39482e-07	0.0314868	0.0520058	0.605449	INCREASED IN CONTROL
#N/A	rxn01524	4.41266e-09	2.39482e-07	0.0314868	0.0520058	0.605449	INCREASED IN CONTROL
K01771	rxn06368	4.25807e-09	2.39482e-07	0.196434	0.28762	0.682962	INCREASED IN CONTROL
#N/A	rxn07732	4.41266e-09	2.39482e-07	0.0314868	0.0520058	0.605449	INCREASED IN CONTROL
#N/A	rxn07767	4.41266e-09	2.39482e-07	0.0314868	0.0520058	0.605449	INCREASED IN CONTROL
#N/A	rxn07768	4.41266e-09	2.39482e-07	0.0314868	0.0520058	0.605449	INCREASED IN CONTROL
#N/A	rxn07769	4.41266e-09	2.39482e-07	0.0314868	0.0520058	0.605449	INCREASED IN CONTROL
#N/A	rxn11763	4.41266e-09	2.39482e-07	0.0314868	0.0520058	0.605449	INCREASED IN CONTROL
K01081	rxn01521	4.62074e-09	2.47717e-07	0.959565	0.984668	0.974507	INCREASED IN CONTROL
K01081	rxn01445	5.14095e-09	2.72284e-07	0.959602	0.984671	0.97454	INCREASED IN CONTROL
K16213	rxn01052	5.42339e-09	2.83824e-07	0.319511	0.414591	0.770664	INCREASED IN CONTROL
K01712	rxn02085	5.90455e-09	2.9536e-07	0.373765	0.497849	0.750759	INCREASED IN CONTROL
K09011	rxn05109	8.39624e-09	3.59551e-07	0.309598	0.441766	0.700817	INCREASED IN CONTROL
K01196	rxn06094	9.26043e-09	3.87703e-07	0.448877	0.567215	0.79137	INCREASED IN CONTROL
K02549	rxn02832	9.45656e-09	3.9218e-07	0.364249	0.490615	0.742433	INCREASED IN CONTROL
#N/A	rxn07581	9.65672e-09	3.93064e-07	0.472743	0.598375	0.790044	INCREASED IN CONTROL
K03644	rxn14033	9.65672e-09	3.93064e-07	0.472743	0.598375	0.790044	INCREASED IN CONTROL
K00606	rxn00912	9.861e-09	3.97697e-07	0.549644	0.665187	0.8263	INCREASED IN CONTROL
K01661	rxn02898	1.10235e-08	4.36569e-07	0.313427	0.42678	0.7344	INCREASED IN CONTROL
K01661	rxn05024	1.10235e-08	4.36569e-07	0.313427	0.42678	0.7344	INCREASED IN CONTROL
K00024	rxn00248	1.14929e-08	4.51095e-07	0.449558	0.573713	0.783595	INCREASED IN CONTROL
K01235	rxn01078	1.20651e-08	4.65246e-07	0.289673	0.397389	0.728941	INCREASED IN CONTROL
K00591	rxn03224	1.24906e-08	4.65329e-07	0.0861408	0.153967	0.559475	INCREASED IN CONTROL
K00591	rxn05003	1.24906e-08	4.65329e-07	0.0861408	0.153967	0.559475	INCREASED IN CONTROL
K00591	rxn13186	1.24906e-08	4.65329e-07	0.0861408	0.153967	0.559475	INCREASED IN CONTROL
K00591	rxn14042	1.24906e-08	4.65329e-07	0.0861408	0.153967	0.559475	INCREASED IN CONTROL
K01840	rxn01329	1.40494e-08	5.19003e-07	0.793256	0.857285	0.925312	INCREASED IN CONTROL
K00001	rxn01530	1.53674e-08	5.6296e-07	0.322473	0.407906	0.790557	INCREASED IN CONTROL
K00856	rxn00134	1.59057e-08	5.77863e-07	0.444393	0.563981	0.787958	INCREASED IN CONTROL
K01968	rxn02889	1.88837e-08	6.69456e-07	0.438578	0.554266	0.791277	INCREASED IN CONTROL
K05305	rxn02262	2.13561e-08	7.44284e-07	0.361997	0.465151	0.778235	INCREASED IN CONTROL
#N/A	rxn00047	2.49759e-08	8.51117e-07	0.361211	0.471632	0.765876	INCREASED IN CONTROL
K01730	rxn03042	2.49759e-08	8.51117e-07	0.361211	0.471632	0.765876	INCREASED IN CONTROL
K08968	rxn06077	3.64569e-08	1.22339e-06	0.372478	0.493743	0.754397	INCREASED IN CONTROL
K08968	rxn07439	3.64569e-08	1.22339e-06	0.372478	0.493743	0.754397	INCREASED IN CONTROL
#N/A	rxn00609	3.97783e-08	1.31478e-06	0.291291	0.405204	0.718875	INCREASED IN CONTROL
K01858	rxn05072	3.97783e-08	1.31478e-06	0.291291	0.405204	0.718875	INCREASED IN CONTROL
K00638	rxn02199	4.42705e-08	1.45234e-06	0.742818	0.833966	0.890705	INCREASED IN CONTROL
K19854	rxn04285	4.54682e-08	1.48058e-06	0.36422	0.467932	0.778362	INCREASED IN CONTROL
K13310	rxn04288	5.05809e-08	1.62201e-06	0.405384	0.512868	0.790426	INCREASED IN CONTROL
K10012	rxn07476	5.09183e-08	1.62201e-06	0.583909	0.687805	0.848945	INCREASED IN CONTROL
K12343	rxn01583	5.77594e-08	1.80078e-06	0.293209	0.407763	0.719067	INCREASED IN CONTROL
K09591	rxn01901	5.77594e-08	1.80078e-06	0.293209	0.407763	0.719067	INCREASED IN CONTROL
K12343	rxn14322	5.77594e-08	1.80078e-06	0.293209	0.407763	0.719067	INCREASED IN CONTROL
#N/A	Ex_Selenate	7.32442e-08	2.09079e-06	0.624348	0.708538	0.881179	INCREASED IN CONTROL
K00955	rxn00379	7.32442e-08	2.09079e-06	0.624348	0.708538	0.881179	INCREASED IN CONTROL
K01833	rxn02706	7.22874e-08	2.09079e-06	0.0857148	0.134539	0.637098	INCREASED IN CONTROL
K00955	rxn03373	7.32442e-08	2.09079e-06	0.624348	0.708538	0.881179	INCREASED IN CONTROL
#N/A	rxn09240	7.32442e-08	2.09079e-06	0.624348	0.708538	0.881179	INCREASED IN CONTROL
K01833	rxn12040	7.22874e-08	2.09079e-06	0.0857148	0.134539	0.637098	INCREASED IN CONTROL
K01833	rxn12041	7.22874e-08	2.09079e-06	0.0857148	0.134539	0.637098	INCREASED IN CONTROL
K01833	rxn12042	7.22874e-08	2.09079e-06	0.0857148	0.134539	0.637098	INCREASED IN CONTROL
K01833	rxn12043	7.22874e-08	2.09079e-06	0.0857148	0.134539	0.637098	INCREASED IN CONTROL
K01833	rxn12044	7.22874e-08	2.09079e-06	0.0857148	0.134539	0.637098	INCREASED IN CONTROL
K01833	rxn12045	7.22874e-08	2.09079e-06	0.0857148	0.134539	0.637098	INCREASED IN CONTROL
#N/A	t_Selenate	7.32442e-08	2.09079e-06	0.624348	0.708538	0.881179	INCREASED IN CONTROL
#N/A	rxn08387	7.61887e-08	2.09328e-06	0.457464	0.572227	0.799444	INCREASED IN CONTROL
#N/A	rxn08391	7.61887e-08	2.09328e-06	0.457464	0.572227	0.799444	INCREASED IN CONTROL
#N/A	rxn08393	7.61887e-08	2.09328e-06	0.457464	0.572227	0.799444	INCREASED IN CONTROL
#N/A	rxn08395	7.61887e-08	2.09328e-06	0.457464	0.572227	0.799444	INCREASED IN CONTROL
#N/A	rxn08397	7.61887e-08	2.09328e-06	0.457464	0.572227	0.799444	INCREASED IN CONTROL
#N/A	rxn08399	7.61887e-08	2.09328e-06	0.457464	0.572227	0.799444	INCREASED IN CONTROL
K00677	rxn06729	8.35119e-08	2.26616e-06	0.501324	0.630908	0.794606	INCREASED IN CONTROL
K00793	rxn00048	8.57265e-08	2.31199e-06	0.638931	0.744904	0.857737	INCREASED IN CONTROL
K00208	rxn05351	1.00258e-07	2.57739e-06	0.499433	0.609167	0.819862	INCREASED IN CONTROL
K00208	rxn05352	1.00258e-07	2.57739e-06	0.499433	0.609167	0.819862	INCREASED IN CONTROL
K00208	rxn05353	1.00258e-07	2.57739e-06	0.499433	0.609167	0.819862	INCREASED IN CONTROL
K00208	rxn05354	1.00258e-07	2.57739e-06	0.499433	0.609167	0.819862	INCREASED IN CONTROL
K00208	rxn05355	1.00258e-07	2.57739e-06	0.499433	0.609167	0.819862	INCREASED IN CONTROL
K00208	rxn05356	1.00258e-07	2.57739e-06	0.499433	0.609167	0.819862	INCREASED IN CONTROL
K00208	rxn05357	1.00258e-07	2.57739e-06	0.499433	0.609167	0.819862	INCREASED IN CONTROL
K00208	rxn05995	1.00258e-07	2.57739e-06	0.499433	0.609167	0.819862	INCREASED IN CONTROL
K00877	rxn02484	1.0897e-07	2.78507e-06	0.988886	0.994666	0.99419	INCREASED IN CONTROL
#N/A	rxn09523	1.17921e-07	2.97921e-06	0.446736	0.545465	0.819	INCREASED IN CONTROL
#N/A	rxn13728	1.17921e-07	2.97921e-06	0.446736	0.545465	0.819	INCREASED IN CONTROL
K02291	rxn01489	1.21014e-07	2.98863e-06	0.114252	0.184445	0.619435	INCREASED IN CONTROL
K02291	rxn02945	1.21014e-07	2.98863e-06	0.114252	0.184445	0.619435	INCREASED IN CONTROL
K02291	rxn05031	1.21014e-07	2.98863e-06	0.114252	0.184445	0.619435	INCREASED IN CONTROL
K06446	rxn04752	1.33324e-07	3.25606e-06	0.186202	0.25251	0.737405	INCREASED IN CONTROL
K00912	rxn03181	1.4874e-07	3.6125e-06	0.49779	0.621329	0.80117	INCREASED IN CONTROL
K00556	rxn11564	1.53594e-07	3.70988e-06	0.429775	0.547789	0.784561	INCREASED IN CONTROL
K02535	rxn03146	1.6694e-07	4.01021e-06	0.557783	0.674236	0.827281	INCREASED IN CONTROL
K00603	rxn01641	1.71268e-07	4.06969e-06	0.688024	0.771624	0.891657	INCREASED IN CONTROL
K00603	rxn02283	1.71268e-07	4.06969e-06	0.688024	0.771624	0.891657	INCREASED IN CONTROL
#N/A	Ex_Cholesterol	1.82566e-07	4.25585e-06	0.348951	0.458524	0.761032	INCREASED IN CONTROL
K01131	rxn02444	1.84911e-07	4.25585e-06	0.348924	0.458462	0.761076	INCREASED IN CONTROL
K01131	rxn14180	1.84911e-07	4.25585e-06	0.348924	0.458462	0.761076	INCREASED IN CONTROL
K01131	rxn14238	1.84911e-07	4.25585e-06	0.348924	0.458462	0.761076	INCREASED IN CONTROL
#N/A	t_Cholesterol	1.82566e-07	4.25585e-06	0.348951	0.458524	0.761032	INCREASED IN CONTROL
K00860	rxn00361	1.909e-07	4.34818e-06	0.555671	0.650898	0.853699	INCREASED IN CONTROL
K00860	rxn03372	1.909e-07	4.34818e-06	0.555671	0.650898	0.853699	INCREASED IN CONTROL
K01108	rxn02388	1.94584e-07	4.36423e-06	0.053654	0.0825327	0.650094	INCREASED IN CONTROL
K01108	rxn06367	1.94584e-07	4.36423e-06	0.053654	0.0825327	0.650094	INCREASED IN CONTROL
K01108	rxn07174	1.94584e-07	4.36423e-06	0.053654	0.0825327	0.650094	INCREASED IN CONTROL
K01513	rxn00121	2.127e-07	4.74635e-06	0.443897	0.555816	0.798639	INCREASED IN CONTROL
#N/A	rxn06406	2.19557e-07	4.87461e-06	0.0503164	0.072895	0.690259	INCREASED IN CONTROL
K01735	rxn02212	2.29107e-07	5.06108e-06	0.99977	0.999936	0.999834	INCREASED IN CONTROL
K02536	rxn06723	2.39912e-07	5.27328e-06	0.490314	0.615413	0.796723	INCREASED IN CONTROL
K01805	rxn00223	3.45418e-07	7.48008e-06	0.376072	0.470458	0.799374	INCREASED IN CONTROL
K01805	rxn01044	3.45418e-07	7.48008e-06	0.376072	0.470458	0.799374	INCREASED IN CONTROL
#N/A	rxn09633	3.6084e-07	7.73782e-06	0.707777	0.799732	0.885019	INCREASED IN CONTROL
K00756	rxn01366	3.69949e-07	7.89465e-06	0.908549	0.955668	0.950695	INCREASED IN CONTROL
K07248	rxn00979	3.81648e-07	8.10495e-06	0.708003	0.799802	0.885223	INCREASED IN CONTROL
K10220	rxn03089	4.24154e-07	8.96434e-06	0.160247	0.231358	0.692636	INCREASED IN CONTROL
K00830	rxn00424	4.82993e-07	1.01396e-05	0.520987	0.62864	0.828752	INCREASED IN CONTROL
K01565	rxn01441	4.85983e-07	1.01396e-05	0.412766	0.526125	0.784541	INCREASED IN CONTROL
K00014	rxn01740	4.88991e-07	1.01396e-05	0.866369	0.91142	0.950571	INCREASED IN CONTROL
K00748	rxn03159	5.80881e-07	1.1877e-05	0.511833	0.627387	0.815818	INCREASED IN CONTROL
K00600	rxn00692	6.36739e-07	1.29588e-05	0.929784	0.960603	0.967917	INCREASED IN CONTROL
K01079	rxn02046	6.44568e-07	1.30577e-05	0.814172	0.863958	0.942375	INCREASED IN CONTROL
K12073	rxn05023	6.48516e-07	1.30774e-05	0.335145	0.44665	0.750353	INCREASED IN CONTROL
K00652	rxn02297	8.02391e-07	1.60332e-05	0.487757	0.59972	0.813309	INCREASED IN CONTROL
#N/A	rxn02351	8.73315e-07	1.62886e-05	0.929217	0.960235	0.967697	INCREASED IN CONTROL
K00979	rxn02405	8.8928e-07	1.62886e-05	0.692868	0.77764	0.890988	INCREASED IN CONTROL
K02527	rxn03182	8.52458e-07	1.62886e-05	0.474727	0.58901	0.805974	INCREASED IN CONTROL
K02527	rxn03439	8.52458e-07	1.62886e-05	0.474727	0.58901	0.805974	INCREASED IN CONTROL
K01094	rxn06080	8.8928e-07	1.62886e-05	0.629981	0.719533	0.875542	INCREASED IN CONTROL
K00164	rxn08094	8.68055e-07	1.62886e-05	0.665877	0.753502	0.883709	INCREASED IN CONTROL
#N/A	rxn09101	8.8928e-07	1.62886e-05	0.629981	0.719533	0.875542	INCREASED IN CONTROL
#N/A	rxn09102	8.8928e-07	1.62886e-05	0.629981	0.719533	0.875542	INCREASED IN CONTROL
#N/A	rxn09103	8.8928e-07	1.62886e-05	0.629981	0.719533	0.875542	INCREASED IN CONTROL
#N/A	rxn09104	8.8928e-07	1.62886e-05	0.629981	0.719533	0.875542	INCREASED IN CONTROL
#N/A	rxn09105	8.8928e-07	1.62886e-05	0.629981	0.719533	0.875542	INCREASED IN CONTROL
#N/A	rxn09106	8.8928e-07	1.62886e-05	0.629981	0.719533	0.875542	INCREASED IN CONTROL
#N/A	rxn09107	8.8928e-07	1.62886e-05	0.629981	0.719533	0.875542	INCREASED IN CONTROL
#N/A	rxn10107	8.8928e-07	1.62886e-05	0.629981	0.719533	0.875542	INCREASED IN CONTROL
#N/A	rxn10265	8.8928e-07	1.62886e-05	0.629981	0.719533	0.875542	INCREASED IN CONTROL
#N/A	rxn10266	8.8928e-07	1.62886e-05	0.629981	0.719533	0.875542	INCREASED IN CONTROL
#N/A	rxn10267	8.8928e-07	1.62886e-05	0.629981	0.719533	0.875542	INCREASED IN CONTROL
#N/A	rxn10268	8.8928e-07	1.62886e-05	0.629981	0.719533	0.875542	INCREASED IN CONTROL
#N/A	rxn10269	8.8928e-07	1.62886e-05	0.629981	0.719533	0.875542	INCREASED IN CONTROL
#N/A	rxn10270	8.8928e-07	1.62886e-05	0.629981	0.719533	0.875542	INCREASED IN CONTROL
K09459	rxn02845	1.01525e-06	1.79238e-05	0.309583	0.404765	0.764847	INCREASED IN CONTROL
K01895	rxn00175	1.1108e-06	1.93007e-05	0.552645	0.639098	0.864727	INCREASED IN CONTROL
K01895	rxn00176	1.1108e-06	1.93007e-05	0.552645	0.639098	0.864727	INCREASED IN CONTROL
K01895	rxn00226	1.1108e-06	1.93007e-05	0.552645	0.639098	0.864727	INCREASED IN CONTROL
K02517	rxn06865	1.1108e-06	1.93007e-05	0.60648	0.707414	0.857319	INCREASED IN CONTROL
K01895	rxn00674	1.13092e-06	1.94201e-05	0.552789	0.639144	0.86489	INCREASED IN CONTROL
K01895	rxn00675	1.13092e-06	1.94201e-05	0.552789	0.639144	0.86489	INCREASED IN CONTROL
K01895	rxn00986	1.13092e-06	1.94201e-05	0.552789	0.639144	0.86489	INCREASED IN CONTROL
K12453	rxn02974	1.17925e-06	2.01711e-05	0.246914	0.338836	0.728711	INCREASED IN CONTROL
K01557	rxn00801	1.24431e-06	2.11196e-05	0.579139	0.692945	0.835765	INCREASED IN CONTROL
K10258	rxn07575	1.24431e-06	2.11196e-05	0.0626439	0.0889837	0.703993	INCREASED IN CONTROL
K18800	rxn03394	1.29429e-06	2.17997e-05	0.00742781	0.0104956	0.707709	INCREASED IN CONTROL
K18800	rxn14385	1.29429e-06	2.17997e-05	0.00742781	0.0104956	0.707709	INCREASED IN CONTROL
K01772	rxn00224	1.36048e-06	2.26541e-05	0.76839	0.826149	0.930087	INCREASED IN CONTROL
K18201	rxn02422	1.36779e-06	2.26899e-05	0.000500588	0.0011366	0.440425	INCREASED IN CONTROL
K11146	rxn11890	1.44366e-06	2.38583e-05	0.476967	0.568153	0.839504	INCREASED IN CONTROL
K01922	rxn12512	1.74905e-06	2.87971e-05	0.0747449	0.148354	0.503828	INCREASED IN CONTROL
K20817	rxn01569	1.87675e-06	3.05562e-05	0.000321319	0.000603468	0.532454	INCREASED IN CONTROL
K01434	rxn02871	1.87653e-06	3.05562e-05	0.0240012	0.039148	0.613087	INCREASED IN CONTROL
K01434	rxn06112	1.87653e-06	3.05562e-05	0.0240012	0.039148	0.613087	INCREASED IN CONTROL
K01557	rxn05856	1.90458e-06	3.08949e-05	0.570041	0.683785	0.833655	INCREASED IN CONTROL
K00946	rxn00438	1.97273e-06	3.18827e-05	0.457	0.559943	0.816154	INCREASED IN CONTROL
K01692	rxn03874	2.09155e-06	3.19673e-05	0.233134	0.3065	0.760634	INCREASED IN CONTROL
K15942	rxn04512	2.07607e-06	3.19673e-05	0.00175198	0.00424332	0.412879	INCREASED IN CONTROL
K15942	rxn07140	2.07607e-06	3.19673e-05	0.00175198	0.00424332	0.412879	INCREASED IN CONTROL
K00179	rxn07193	2.17878e-06	3.28011e-05	0.637188	0.729471	0.873493	INCREASED IN CONTROL
K00357	rxn01313	2.23019e-06	3.31213e-05	0.327008	0.418759	0.780899	INCREASED IN CONTROL
K00357	rxn01314	2.23019e-06	3.31213e-05	0.327008	0.418759	0.780899	INCREASED IN CONTROL
K00357	rxn05087	2.23019e-06	3.31213e-05	0.327008	0.418759	0.780899	INCREASED IN CONTROL
K00357	rxn05088	2.23019e-06	3.31213e-05	0.327008	0.418759	0.780899	INCREASED IN CONTROL
K00894	rxn01071	2.25632e-06	3.33966e-05	0.140093	0.208726	0.671179	INCREASED IN CONTROL
K00275	rxn00208	2.40542e-06	3.46444e-05	0.219461	0.298122	0.736147	INCREASED IN CONTROL
K00275	rxn00209	2.40542e-06	3.46444e-05	0.219461	0.298122	0.736147	INCREASED IN CONTROL
K01085	rxn00221	2.41943e-06	3.46444e-05	0.705859	0.780914	0.903889	INCREASED IN CONTROL
K01497	rxn00300	2.39148e-06	3.46444e-05	0.722525	0.802757	0.900055	INCREASED IN CONTROL
K01668	rxn00521	2.36385e-06	3.46444e-05	0.0551183	0.0791067	0.696759	INCREASED IN CONTROL
K00275	rxn01251	2.40542e-06	3.46444e-05	0.219461	0.298122	0.736147	INCREASED IN CONTROL
K00275	rxn01252	2.40542e-06	3.46444e-05	0.219461	0.298122	0.736147	INCREASED IN CONTROL
#N/A	rxn08035	2.41943e-06	3.46444e-05	0.705859	0.780914	0.903889	INCREASED IN CONTROL
#N/A	rxn08038	2.41943e-06	3.46444e-05	0.705859	0.780914	0.903889	INCREASED IN CONTROL
#N/A	rxn08571	2.41943e-06	3.46444e-05	0.705859	0.780914	0.903889	INCREASED IN CONTROL
K02619	rxn03841	2.5344e-06	3.61728e-05	0.434196	0.529591	0.819869	INCREASED IN CONTROL
K00232	rxn00946	2.63928e-06	3.7068e-05	0.627848	0.715789	0.877141	INCREASED IN CONTROL
K00232	rxn02679	2.63928e-06	3.7068e-05	0.627848	0.715789	0.877141	INCREASED IN CONTROL
K00232	rxn02720	2.63928e-06	3.7068e-05	0.627848	0.715789	0.877141	INCREASED IN CONTROL
K00232	rxn02803	2.63928e-06	3.7068e-05	0.627848	0.715789	0.877141	INCREASED IN CONTROL
K00232	rxn03253	2.63928e-06	3.7068e-05	0.627848	0.715789	0.877141	INCREASED IN CONTROL
K08678	rxn01007	2.71673e-06	3.80343e-05	0.610409	0.693614	0.880041	INCREASED IN CONTROL
#N/A	rxn00673	2.86168e-06	3.98099e-05	0.626902	0.714751	0.877093	INCREASED IN CONTROL
K00248	rxn06691	2.86168e-06	3.98099e-05	0.626902	0.714751	0.877093	INCREASED IN CONTROL
K00950	rxn02503	3.01402e-06	4.1797e-05	0.783969	0.841847	0.931249	INCREASED IN CONTROL
K01692	rxn02911	3.11988e-06	4.22e-05	0.244965	0.318104	0.770078	INCREASED IN CONTROL
K01692	rxn03240	3.11988e-06	4.22e-05	0.244965	0.318104	0.770078	INCREASED IN CONTROL
K01692	rxn03241	3.11988e-06	4.22e-05	0.244965	0.318104	0.770078	INCREASED IN CONTROL
K01692	rxn03245	3.11988e-06	4.22e-05	0.244965	0.318104	0.770078	INCREASED IN CONTROL
K01692	rxn03247	3.11988e-06	4.22e-05	0.244965	0.318104	0.770078	INCREASED IN CONTROL
K08325	rxn01832	3.15595e-06	4.25569e-05	0.25908	0.340998	0.759769	INCREASED IN CONTROL
K00249	rxn02866	3.21081e-06	4.30181e-05	0.632982	0.719	0.880365	INCREASED IN CONTROL
K01826	rxn03040	3.2293e-06	4.30181e-05	0.406883	0.497616	0.817665	INCREASED IN CONTROL
K01826	rxn03092	3.2293e-06	4.30181e-05	0.406883	0.497616	0.817665	INCREASED IN CONTROL
#N/A	rxn12709	3.2293e-06	4.30181e-05	0.406883	0.497616	0.817665	INCREASED IN CONTROL
K01513	rxn05763	3.28538e-06	4.35015e-05	0.395942	0.492389	0.804124	INCREASED IN CONTROL
#N/A	rxn09632	3.32328e-06	4.38713e-05	0.510636	0.610017	0.837085	INCREASED IN CONTROL
K00290	rxn00510	3.62123e-06	4.75192e-05	0.72744	0.800038	0.909257	INCREASED IN CONTROL
K04102	rxn01196	3.86627e-06	5.02843e-05	0.0107127	0.0182084	0.588336	INCREASED IN CONTROL
K04102	rxn03676	3.86627e-06	5.02843e-05	0.0107127	0.0182084	0.588336	INCREASED IN CONTROL
K01664	rxn01257	3.9223e-06	5.08626e-05	0.661821	0.733888	0.901801	INCREASED IN CONTROL
#N/A	Ex_DSerine	4.08168e-06	5.23122e-05	0.838693	0.878939	0.954211	INCREASED IN CONTROL
K00317	rxn06020	4.08168e-06	5.23122e-05	0.027821	0.045663	0.609268	INCREASED IN CONTROL
K00317	rxn06177	4.08168e-06	5.23122e-05	0.027821	0.045663	0.609268	INCREASED IN CONTROL
#N/A	t_DSerine	4.08168e-06	5.23122e-05	0.838693	0.878939	0.954211	INCREASED IN CONTROL
K00039	rxn01383	4.19932e-06	5.36633e-05	0.117389	0.158996	0.738318	INCREASED IN CONTROL
K00259	rxn00278	4.36947e-06	5.56759e-05	0.567379	0.653708	0.867939	INCREASED IN CONTROL
K01692	rxn02888	4.57202e-06	5.6777e-05	0.241978	0.313773	0.771186	INCREASED IN CONTROL
K01692	rxn02934	4.57202e-06	5.6777e-05	0.241978	0.313773	0.771186	INCREASED IN CONTROL
K01692	rxn02949	4.57202e-06	5.6777e-05	0.241978	0.313773	0.771186	INCREASED IN CONTROL
K01692	rxn03250	4.57202e-06	5.6777e-05	0.241978	0.313773	0.771186	INCREASED IN CONTROL
K01692	rxn04751	4.57202e-06	5.6777e-05	0.241978	0.313773	0.771186	INCREASED IN CONTROL
K01692	rxn02181	4.70315e-06	5.79132e-05	0.243904	0.315506	0.773057	INCREASED IN CONTROL
K01692	rxn04274	5.03271e-06	6.11155e-05	0.241567	0.313214	0.771253	INCREASED IN CONTROL
K01692	rxn04275	5.03271e-06	6.11155e-05	0.241567	0.313214	0.771253	INCREASED IN CONTROL
K01692	rxn07882	5.03271e-06	6.11155e-05	0.241567	0.313214	0.771253	INCREASED IN CONTROL
K14273	rxn01041	5.06115e-06	6.12915e-05	0.308157	0.37885	0.813399	INCREASED IN CONTROL
#N/A	Ex_L-Rhamnose	5.38433e-06	6.46708e-05	0.520252	0.609529	0.853531	INCREASED IN CONTROL
K01813	rxn01761	5.38433e-06	6.46708e-05	0.520252	0.609529	0.853531	INCREASED IN CONTROL
#N/A	t_L-Rhamnose	5.38433e-06	6.46708e-05	0.520252	0.609529	0.853531	INCREASED IN CONTROL
K01737	rxn02986	5.53768e-06	6.63314e-05	0.609484	0.704447	0.865195	INCREASED IN CONTROL
K01501	rxn00388	5.79176e-06	6.78949e-05	0.562147	0.630133	0.892109	INCREASED IN CONTROL
K01501	rxn01377	5.79176e-06	6.78949e-05	0.562163	0.630135	0.892131	INCREASED IN CONTROL
K01501	rxn02219	5.79176e-06	6.78949e-05	0.562147	0.630133	0.892109	INCREASED IN CONTROL
K01501	rxn02525	5.79176e-06	6.78949e-05	0.562147	0.630133	0.892109	INCREASED IN CONTROL
K01501	rxn03870	5.79176e-06	6.78949e-05	0.562147	0.630133	0.892109	INCREASED IN CONTROL
K01501	rxn07645	5.79176e-06	6.78949e-05	0.562147	0.630133	0.892109	INCREASED IN CONTROL
#N/A	rxn09519	5.79176e-06	6.78949e-05	0.562147	0.630133	0.892109	INCREASED IN CONTROL
K01815	rxn03043	5.82429e-06	6.80947e-05	0.586047	0.683496	0.857426	INCREASED IN CONTROL
K00634	rxn00871	6.3338e-06	7.36597e-05	0.641304	0.724282	0.885435	INCREASED IN CONTROL
K01609	rxn02507	6.40487e-06	7.42897e-05	0.783634	0.843243	0.929311	INCREASED IN CONTROL
K01563	rxn03596	6.65968e-06	7.56485e-05	0.332374	0.402061	0.826676	INCREASED IN CONTROL
K01563	rxn03668	6.65968e-06	7.56485e-05	0.332374	0.402061	0.826676	INCREASED IN CONTROL
K01563	rxn03669	6.65968e-06	7.56485e-05	0.332374	0.402061	0.826676	INCREASED IN CONTROL
K01563	rxn03670	6.65968e-06	7.56485e-05	0.332374	0.402061	0.826676	INCREASED IN CONTROL
K01563	rxn03671	6.65968e-06	7.56485e-05	0.332374	0.402061	0.826676	INCREASED IN CONTROL
#N/A	rxn06155	6.65968e-06	7.56485e-05	0.332374	0.402061	0.826676	INCREASED IN CONTROL
K01563	rxn07484	6.65968e-06	7.56485e-05	0.332374	0.402061	0.826676	INCREASED IN CONTROL
K01563	rxn07485	6.65968e-06	7.56485e-05	0.332374	0.402061	0.826676	INCREASED IN CONTROL
#N/A	rxn04673	6.73425e-06	7.62984e-05	0.490301	0.586829	0.83551	INCREASED IN CONTROL
K01495	rxn00299	7.0798e-06	7.89919e-05	0.761873	0.823094	0.925621	INCREASED IN CONTROL
K01495	rxn00302	7.0798e-06	7.89919e-05	0.761873	0.823094	0.925621	INCREASED IN CONTROL
K00830	rxn00422	7.00158e-06	7.89919e-05	0.479133	0.5701	0.840438	INCREASED IN CONTROL
K01495	rxn03174	7.0798e-06	7.89919e-05	0.761873	0.823094	0.925621	INCREASED IN CONTROL
K01495	rxn03419	7.0798e-06	7.89919e-05	0.761873	0.823094	0.925621	INCREASED IN CONTROL
K01495	rxn03421	7.0798e-06	7.89919e-05	0.761873	0.823094	0.925621	INCREASED IN CONTROL
K05599	rxn00594	7.28725e-06	8.08959e-05	0.000880722	0.00182039	0.483811	INCREASED IN CONTROL
K05599	rxn00595	7.28725e-06	8.08959e-05	0.000880722	0.00182039	0.483811	INCREASED IN CONTROL
K01468	rxn01642	7.56699e-06	8.37896e-05	0.628085	0.706891	0.888517	INCREASED IN CONTROL
K00822	rxn00656	7.92783e-06	8.73453e-05	0.00730813	0.0112339	0.65054	INCREASED IN CONTROL
K00822	rxn02925	7.92783e-06	8.73453e-05	0.00730813	0.0112339	0.65054	INCREASED IN CONTROL
K16841	rxn02761	8.22115e-06	9.03504e-05	0.192016	0.253673	0.756942	INCREASED IN CONTROL
K05946	rxn03852	9.27916e-06	0.000101471	0.757517	0.815891	0.928454	INCREASED IN CONTROL
K01847	rxn00602	9.38154e-06	0.00010183	0.491379	0.598544	0.820958	INCREASED IN CONTROL
K00588	rxn01426	9.38154e-06	0.00010183	0.764359	0.832768	0.917853	INCREASED IN CONTROL
K00588	rxn04432	9.38154e-06	0.00010183	0.764359	0.832768	0.917853	INCREASED IN CONTROL
K01114	rxn06362	9.43314e-06	0.000102138	0.333545	0.412124	0.809332	INCREASED IN CONTROL
K01783	rxn01116	9.79819e-06	0.00010583	0.99367	0.996706	0.996954	INCREASED IN CONTROL
K10532	rxn06699	1.04095e-05	0.000111339	0.375975	0.474017	0.793167	INCREASED IN CONTROL
K02467	rxn01117	1.16075e-05	0.000123639	0.637661	0.726701	0.877473	INCREASED IN CONTROL
K10852	rxn03325	1.19165e-05	0.000125024	0.00034163	0.000544642	0.627256	INCREASED IN CONTROL
K10852	rxn07098	1.19165e-05	0.000125024	0.00034163	0.000544642	0.627256	INCREASED IN CONTROL
K03077	rxn04082	1.25232e-05	0.000131076	0.594583	0.665802	0.893034	INCREASED IN CONTROL
K00174	rxn14048	1.25911e-05	0.000131474	0.892771	0.92776	0.962286	INCREASED IN CONTROL
K01845	rxn01629	1.27281e-05	0.000132589	0.979035	0.986791	0.99214	INCREASED IN CONTROL
K05396	rxn01365	1.39516e-05	0.000143297	0.223552	0.285565	0.782841	INCREASED IN CONTROL
K10216	rxn01896	1.39516e-05	0.000143297	0.30751	0.37747	0.814662	INCREASED IN CONTROL
K02773	rxn06934	1.41788e-05	0.000145292	0.462305	0.549186	0.841801	INCREASED IN CONTROL
K00976	rxn01431	1.42935e-05	0.000146126	0.0319311	0.0468426	0.68167	INCREASED IN CONTROL
K00543	rxn02244	1.44096e-05	0.000146631	0.128628	0.17715	0.726099	INCREASED IN CONTROL
K00543	rxn03356	1.44096e-05	0.000146631	0.128628	0.17715	0.726099	INCREASED IN CONTROL
K18067	rxn03587	1.50426e-05	0.000152719	0.363427	0.458111	0.793315	INCREASED IN CONTROL
K18122	rxn03641	1.52049e-05	0.000154011	0.853211	0.896376	0.951844	INCREASED IN CONTROL
K19181	rxn11728	1.54516e-05	0.00015615	0.536433	0.614457	0.873019	INCREASED IN CONTROL
K06123	rxn02410	1.57864e-05	0.000158208	0.230606	0.29825	0.773196	INCREASED IN CONTROL
K10216	rxn03608	1.58712e-05	0.000158208	0.307202	0.376973	0.814919	INCREASED IN CONTROL
K10216	rxn03663	1.58712e-05	0.000158208	0.307202	0.376973	0.814919	INCREASED IN CONTROL
K10216	rxn04096	1.58712e-05	0.000158208	0.307202	0.376973	0.814919	INCREASED IN CONTROL
K06123	rxn06233	1.57864e-05	0.000158208	0.230606	0.29825	0.773196	INCREASED IN CONTROL
K06123	rxn06663	1.57864e-05	0.000158208	0.230606	0.29825	0.773196	INCREASED IN CONTROL
K00743	rxn03123	1.62146e-05	0.000160179	0.562148	0.639836	0.878582	INCREASED IN CONTROL
#N/A	rxn03158	1.62146e-05	0.000160179	0.562148	0.639836	0.878582	INCREASED IN CONTROL
K00743	rxn06244	1.62146e-05	0.000160179	0.562148	0.639836	0.878582	INCREASED IN CONTROL
ec:3.5.1.63	rxn01460	1.62694e-05	0.000160359	0.0023908	0.00287133	0.832644	INCREASED IN CONTROL
#N/A	rxn06381	1.78498e-05	0.000175543	0.561869	0.64147	0.875908	INCREASED IN CONTROL
K01897	rxn00947	1.91273e-05	0.000177018	0.950832	0.973284	0.976932	INCREASED IN CONTROL
#N/A	rxn05247	1.91273e-05	0.000177018	0.950832	0.973284	0.976932	INCREASED IN CONTROL
#N/A	rxn05248	1.91273e-05	0.000177018	0.950832	0.973284	0.976932	INCREASED IN CONTROL
#N/A	rxn05249	1.91273e-05	0.000177018	0.950832	0.973284	0.976932	INCREASED IN CONTROL
#N/A	rxn05250	1.91273e-05	0.000177018	0.950832	0.973284	0.976932	INCREASED IN CONTROL
#N/A	rxn05251	1.91273e-05	0.000177018	0.950832	0.973284	0.976932	INCREASED IN CONTROL
#N/A	rxn05252	1.91273e-05	0.000177018	0.950832	0.973284	0.976932	INCREASED IN CONTROL
#N/A	rxn05736	1.91273e-05	0.000177018	0.950832	0.973284	0.976932	INCREASED IN CONTROL
#N/A	rxn08448	1.91273e-05	0.000177018	0.950832	0.973284	0.976932	INCREASED IN CONTROL
#N/A	rxn08449	1.91273e-05	0.000177018	0.950832	0.973284	0.976932	INCREASED IN CONTROL
#N/A	rxn08451	1.91273e-05	0.000177018	0.950832	0.973284	0.976932	INCREASED IN CONTROL
#N/A	rxn08453	1.91273e-05	0.000177018	0.950832	0.973284	0.976932	INCREASED IN CONTROL
#N/A	rxn08454	1.91273e-05	0.000177018	0.950832	0.973284	0.976932	INCREASED IN CONTROL
#N/A	rxn08455	1.91273e-05	0.000177018	0.950832	0.973284	0.976932	INCREASED IN CONTROL
#N/A	rxn08456	1.91273e-05	0.000177018	0.950832	0.973284	0.976932	INCREASED IN CONTROL
#N/A	rxn08457	1.91273e-05	0.000177018	0.950832	0.973284	0.976932	INCREASED IN CONTROL
#N/A	rxn09445	1.91273e-05	0.000177018	0.950832	0.973284	0.976932	INCREASED IN CONTROL
#N/A	rxn09446	1.91273e-05	0.000177018	0.950832	0.973284	0.976932	INCREASED IN CONTROL
#N/A	rxn09447	1.91273e-05	0.000177018	0.950832	0.973284	0.976932	INCREASED IN CONTROL
#N/A	rxn10019	1.91273e-05	0.000177018	0.950832	0.973284	0.976932	INCREASED IN CONTROL
#N/A	rxn10020	1.91273e-05	0.000177018	0.950832	0.973284	0.976932	INCREASED IN CONTROL
#N/A	rxn10021	1.91273e-05	0.000177018	0.950832	0.973284	0.976932	INCREASED IN CONTROL
#N/A	rxn10404	1.91273e-05	0.000177018	0.950832	0.973284	0.976932	INCREASED IN CONTROL
#N/A	rxn10405	1.91273e-05	0.000177018	0.950832	0.973284	0.976932	INCREASED IN CONTROL
#N/A	rxn10406	1.91273e-05	0.000177018	0.950832	0.973284	0.976932	INCREASED IN CONTROL
#N/A	rxn10407	1.91273e-05	0.000177018	0.950832	0.973284	0.976932	INCREASED IN CONTROL
#N/A	rxn10408	1.91273e-05	0.000177018	0.950832	0.973284	0.976932	INCREASED IN CONTROL
#N/A	rxn10409	1.91273e-05	0.000177018	0.950832	0.973284	0.976932	INCREASED IN CONTROL
K01130	rxn06798	1.93313e-05	0.000178531	0.672256	0.740752	0.907533	INCREASED IN CONTROL
K01130	rxn00925	1.94342e-05	0.000178729	0.67216	0.740586	0.907606	INCREASED IN CONTROL
K01130	rxn02798	1.94342e-05	0.000178729	0.67216	0.740586	0.907606	INCREASED IN CONTROL
K01092	rxn00881	1.96935e-05	0.000179984	0.979692	0.98757	0.992022	INCREASED IN CONTROL
K01092	rxn00882	1.96935e-05	0.000179984	0.979692	0.98757	0.992022	INCREASED IN CONTROL
K01092	rxn00883	1.96935e-05	0.000179984	0.979692	0.98757	0.992022	INCREASED IN CONTROL
#N/A	rxn00565	1.98507e-05	0.00018067	0.867655	0.906724	0.956912	INCREASED IN CONTROL
K17725	rxn14050	1.98507e-05	0.00018067	0.867655	0.906724	0.956912	INCREASED IN CONTROL
K00012	rxn00211	2.01687e-05	0.000183185	0.824292	0.861486	0.956826	INCREASED IN CONTROL
K09846	rxn07352	2.24156e-05	0.000200691	0.1291	0.177262	0.728301	INCREASED IN CONTROL
K09846	rxn07355	2.24156e-05	0.000200691	0.1291	0.177262	0.728301	INCREASED IN CONTROL
K09846	rxn07358	2.24156e-05	0.000200691	0.1291	0.177262	0.728301	INCREASED IN CONTROL
K09846	rxn07360	2.24156e-05	0.000200691	0.1291	0.177262	0.728301	INCREASED IN CONTROL
K09846	rxn07366	2.24156e-05	0.000200691	0.1291	0.177262	0.728301	INCREASED IN CONTROL
K08688	rxn01142	2.30284e-05	0.000205758	0.00196412	0.00228244	0.860536	INCREASED IN CONTROL
K16435	rxn03807	2.38761e-05	0.000212468	0.120148	0.175157	0.685948	INCREASED IN CONTROL
K16435	rxn04290	2.38761e-05	0.000212468	0.120148	0.175157	0.685948	INCREASED IN CONTROL
K00942	rxn01509	2.39952e-05	0.000213096	0.993162	0.996878	0.996273	INCREASED IN CONTROL
K00808	rxn00015	2.51619e-05	0.000222559	0.22124	0.304816	0.725813	INCREASED IN CONTROL
K00808	rxn01405	2.51619e-05	0.000222559	0.22124	0.304816	0.725813	INCREASED IN CONTROL
K02230	rxn10476	2.52941e-05	0.000223278	0.50994	0.593287	0.859516	INCREASED IN CONTROL
K13005	rxn06733	2.54269e-05	0.000224001	0.311186	0.385717	0.806774	INCREASED IN CONTROL
K15232	rxn00971	2.55612e-05	0.000224734	0.00160871	0.00188027	0.855576	INCREASED IN CONTROL
K00876	rxn00709	2.82264e-05	0.000247178	0.940533	0.974186	0.965456	INCREASED IN CONTROL
K00079	rxn01881	2.85203e-05	0.00024876	0.0302852	0.0425954	0.710997	INCREASED IN CONTROL
K00079	rxn06412	2.85203e-05	0.00024876	0.0302852	0.0425954	0.710997	INCREASED IN CONTROL
K02492	rxn06591	2.87454e-05	0.000250228	0.976665	0.983907	0.992639	INCREASED IN CONTROL
K00857	rxn11761	2.89707e-05	0.00025169	0.691338	0.770471	0.897293	INCREASED IN CONTROL
K01114	rxn05964	2.98886e-05	0.000257588	0.228395	0.295756	0.772242	INCREASED IN CONTROL
K01114	rxn06087	2.98886e-05	0.000257588	0.228395	0.295756	0.772242	INCREASED IN CONTROL
K01114	rxn07258	2.98886e-05	0.000257588	0.228395	0.295756	0.772242	INCREASED IN CONTROL
K13606	rxn14031	2.99425e-05	0.000257588	0.000182783	0.000889613	0.205463	INCREASED IN CONTROL
K13606	rxn14224	2.99425e-05	0.000257588	0.000182783	0.000889613	0.205463	INCREASED IN CONTROL
K08590	rxn00200	3.09944e-05	0.000264565	0.636565	0.703273	0.905146	INCREASED IN CONTROL
K13566	rxn00254	3.09944e-05	0.000264565	0.636565	0.703273	0.905146	INCREASED IN CONTROL
K13566	rxn06489	3.09944e-05	0.000264565	0.636565	0.703273	0.905146	INCREASED IN CONTROL
K01460	rxn01403	3.14801e-05	0.000267672	0.109739	0.152322	0.720441	INCREASED IN CONTROL
K01460	rxn01404	3.14801e-05	0.000267672	0.109739	0.152322	0.720441	INCREASED IN CONTROL
#N/A	rxn04453	3.17735e-05	0.000269645	0.0337576	0.0556769	0.606312	INCREASED IN CONTROL
K01626	rxn01332	3.36374e-05	0.000284365	0.997979	0.999232	0.998747	INCREASED IN CONTROL
K00484	rxn03974	3.56345e-05	0.00030067	0.80983	0.870575	0.930224	INCREASED IN CONTROL
K00876	rxn00368	3.80971e-05	0.000313623	0.925666	0.968518	0.955755	INCREASED IN CONTROL
K00876	rxn00369	3.80971e-05	0.000313623	0.925666	0.968518	0.955755	INCREASED IN CONTROL
K00876	rxn00707	3.80971e-05	0.000313623	0.925666	0.968518	0.955755	INCREASED IN CONTROL
K00876	rxn00712	3.80971e-05	0.000313623	0.925666	0.968518	0.955755	INCREASED IN CONTROL
K00876	rxn00713	3.80971e-05	0.000313623	0.925666	0.968518	0.955755	INCREASED IN CONTROL
K00876	rxn00715	3.80971e-05	0.000313623	0.925666	0.968518	0.955755	INCREASED IN CONTROL
K00848	rxn01390	3.80971e-05	0.000313623	0.662797	0.730288	0.907583	INCREASED IN CONTROL
K00876	rxn01510	3.80971e-05	0.000313623	0.925666	0.968518	0.955755	INCREASED IN CONTROL
K00876	rxn01679	3.80971e-05	0.000313623	0.925666	0.968518	0.955755	INCREASED IN CONTROL
K00876	rxn01706	3.80971e-05	0.000313623	0.925666	0.968518	0.955755	INCREASED IN CONTROL
K00848	rxn02161	3.80971e-05	0.000313623	0.662797	0.730288	0.907583	INCREASED IN CONTROL
#N/A	rxn08930	3.7708e-05	0.000313623	0.768896	0.832833	0.92323	INCREASED IN CONTROL
K00876	rxn11760	3.80971e-05	0.000313623	0.925666	0.968518	0.955755	INCREASED IN CONTROL
#N/A	rxn09616	3.9692e-05	0.000326142	0.704863	0.762078	0.924922	INCREASED IN CONTROL
K00876	rxn00365	4.24195e-05	0.000345967	0.93887	0.972554	0.965365	INCREASED IN CONTROL
K01513	rxn00063	4.69654e-05	0.000374022	0.461744	0.540258	0.854674	INCREASED IN CONTROL
K01513	rxn00212	4.69654e-05	0.000374022	0.461744	0.540258	0.854674	INCREASED IN CONTROL
ec:3.6.2.2	rxn00359	4.69654e-05	0.000374022	0.461744	0.540258	0.854674	INCREASED IN CONTROL
K01513	rxn00367	4.69654e-05	0.000374022	0.461744	0.540258	0.854674	INCREASED IN CONTROL
K01513	rxn00463	4.69654e-05	0.000374022	0.461744	0.540258	0.854674	INCREASED IN CONTROL
K01513	rxn02176	4.69654e-05	0.000374022	0.461744	0.540258	0.854674	INCREASED IN CONTROL
K01438	rxn00469	4.72044e-05	0.000375245	0.604439	0.689408	0.876751	INCREASED IN CONTROL
K04708	rxn02134	4.86629e-05	0.000386141	0.137868	0.177044	0.778722	INCREASED IN CONTROL
K00876	rxn01370	4.91585e-05	0.00038937	0.926597	0.968812	0.956426	INCREASED IN CONTROL
K12450	rxn00215	4.96585e-05	0.000391919	0.0589331	0.0841966	0.699946	INCREASED IN CONTROL
#N/A	rxn04565	5.24938e-05	0.000413553	0.0335884	0.0482926	0.695518	INCREASED IN CONTROL
K00796	rxn02200	5.30307e-05	0.000416291	0.759543	0.808466	0.939486	INCREASED IN CONTROL
K00796	rxn02201	5.30307e-05	0.000416291	0.759543	0.808466	0.939486	INCREASED IN CONTROL
#N/A	rxn13773	5.38391e-05	0.000421883	0.676249	0.736023	0.918788	INCREASED IN CONTROL
#N/A	rxn08927	5.41111e-05	0.000423261	0.767511	0.830789	0.923834	INCREASED IN CONTROL
#N/A	rxn00147	5.92363e-05	0.000462527	0.24932	0.314447	0.792885	INCREASED IN CONTROL
K00673	rxn00601	6.3855e-05	0.000495074	0.081303	0.114428	0.710514	INCREASED IN CONTROL
#N/A	rxn02089	6.48188e-05	0.000501661	0.272143	0.334736	0.813008	INCREASED IN CONTROL
K10219	rxn02981	6.54689e-05	0.000504031	0.253056	0.312159	0.810662	INCREASED IN CONTROL
K10219	rxn02982	6.54689e-05	0.000504031	0.253056	0.312159	0.810662	INCREASED IN CONTROL
K10219	rxn03056	6.54689e-05	0.000504031	0.253056	0.312159	0.810662	INCREASED IN CONTROL
#N/A	Ex_ABEE	6.61253e-05	0.000507307	0.794626	0.839004	0.947106	INCREASED IN CONTROL
#N/A	t_ABEE	6.61253e-05	0.000507307	0.794626	0.839004	0.947106	INCREASED IN CONTROL
K02377	rxn03962	6.95013e-05	0.00053043	0.598028	0.67202	0.889897	INCREASED IN CONTROL
K02377	rxn04865	6.95013e-05	0.00053043	0.598028	0.67202	0.889897	INCREASED IN CONTROL
K02377	rxn04866	6.95013e-05	0.00053043	0.598028	0.67202	0.889897	INCREASED IN CONTROL
#N/A	t_octanoate	7.00789e-05	0.000533911	0.984132	0.993532	0.990538	INCREASED IN CONTROL
K00518	rxn00206	7.16045e-05	0.000544591	0.880773	0.920321	0.957029	INCREASED IN CONTROL
K05714	rxn01895	7.30399e-05	0.000553592	0.143629	0.186489	0.770174	INCREASED IN CONTROL
K05714	rxn04604	7.30399e-05	0.000553592	0.143629	0.186489	0.770174	INCREASED IN CONTROL
K11151	rxn11891	7.75113e-05	0.000584459	0.17385	0.226146	0.768753	INCREASED IN CONTROL
K19853	rxn04286	7.78954e-05	0.00058635	0.36176	0.427855	0.84552	INCREASED IN CONTROL
K00007	rxn00629	8.10334e-05	0.000606853	0.0749826	0.135436	0.553638	INCREASED IN CONTROL
K01905	rxn00172	8.18363e-05	0.00060975	0.158863	0.21606	0.735275	INCREASED IN CONTROL
K01905	rxn00669	8.18363e-05	0.00060975	0.158863	0.21606	0.735275	INCREASED IN CONTROL
K01213	rxn05122	8.18363e-05	0.00060975	0.612218	0.687058	0.891071	INCREASED IN CONTROL
K00294	rxn00504	8.34649e-05	0.000620832	0.254077	0.313119	0.81144	INCREASED IN CONTROL
K01692	rxn02167	8.63888e-05	0.000635059	0.815625	0.85555	0.953334	INCREASED IN CONTROL
K01692	rxn06347	8.63888e-05	0.000635059	0.815625	0.85555	0.953334	INCREASED IN CONTROL
K10527	rxn07679	8.63888e-05	0.000635059	0.815625	0.85555	0.953334	INCREASED IN CONTROL
K10527	rxn07683	8.63888e-05	0.000635059	0.815625	0.85555	0.953334	INCREASED IN CONTROL
K10527	rxn07687	8.63888e-05	0.000635059	0.815625	0.85555	0.953334	INCREASED IN CONTROL
#N/A	rxn08413	8.63888e-05	0.000635059	0.815625	0.85555	0.953334	INCREASED IN CONTROL
#N/A	rxn09473	8.63888e-05	0.000635059	0.815625	0.85555	0.953334	INCREASED IN CONTROL
K00697	rxn00605	8.81027e-05	0.000645499	0.249143	0.319139	0.780672	INCREASED IN CONTROL
K05304	rxn06239	8.81027e-05	0.000645499	0.229408	0.293289	0.78219	INCREASED IN CONTROL
K00978	rxn00702	9.07341e-05	0.000663672	0.547755	0.617861	0.886533	INCREASED IN CONTROL
K01120	rxn00140	9.20774e-05	0.000672379	0.473601	0.556064	0.851703	INCREASED IN CONTROL
#N/A	rxn09414	9.31767e-05	0.000679278	0.00195329	0.00501604	0.389408	INCREASED IN CONTROL
K02858	rxn05040	9.38977e-05	0.000683401	0.773374	0.830084	0.931681	INCREASED IN CONTROL
K00816	rxn01435	9.43581e-05	0.000684485	0.128271	0.167539	0.765617	INCREASED IN CONTROL
K00816	rxn02912	9.43581e-05	0.000684485	0.128271	0.167539	0.765617	INCREASED IN CONTROL
K01809	rxn00559	9.48206e-05	0.000686707	0.808956	0.85963	0.941051	INCREASED IN CONTROL
K20712	rxn04795	9.53395e-05	0.000689329	0.0145364	0.0301349	0.482379	INCREASED IN CONTROL
#N/A	rxn06142	0.000103257	0.000742909	0.0230055	0.0421872	0.54532	INCREASED IN CONTROL
#N/A	rxn06503	0.000103257	0.000742909	0.0230055	0.0421872	0.54532	INCREASED IN CONTROL
K01633	rxn02504	0.000116297	0.000811493	0.758577	0.80197	0.945892	INCREASED IN CONTROL
K06131	rxn07267	0.00011686	0.000814132	0.865471	0.91598	0.944858	INCREASED IN CONTROL
K00952	rxn00105	0.000117995	0.000820734	0.976668	0.98885	0.987681	INCREASED IN CONTROL
K01812	rxn01080	0.000119716	0.000830079	0.658791	0.724797	0.908932	INCREASED IN CONTROL
K01812	rxn01457	0.000119716	0.000830079	0.658791	0.724797	0.908932	INCREASED IN CONTROL
K00983	rxn00827	0.000120295	0.000830165	0.683191	0.751357	0.909276	INCREASED IN CONTROL
K00983	rxn01892	0.000120295	0.000830165	0.683191	0.751357	0.909276	INCREASED IN CONTROL
K00983	rxn02943	0.000120295	0.000830165	0.683191	0.751357	0.909276	INCREASED IN CONTROL
K00232	rxn03251	0.000122637	0.00084368	0.825909	0.874557	0.944375	INCREASED IN CONTROL
K00294	rxn00183	0.000127451	0.000856689	0.252816	0.310317	0.814701	INCREASED IN CONTROL
K00294	rxn00503	0.000127451	0.000856689	0.252816	0.310317	0.814701	INCREASED IN CONTROL
K00294	rxn03071	0.000127451	0.000856689	0.252816	0.310317	0.814701	INCREASED IN CONTROL
K00294	rxn03072	0.000127451	0.000856689	0.252816	0.310317	0.814701	INCREASED IN CONTROL
K00294	rxn03424	0.000127451	0.000856689	0.252816	0.310317	0.814701	INCREASED IN CONTROL
K03270	rxn02404	0.000129924	0.000871043	0.670353	0.746503	0.897991	INCREASED IN CONTROL
K01061	rxn02747	0.000131172	0.000871043	0.0405258	0.0582856	0.695298	INCREASED IN CONTROL
K01061	rxn03800	0.000131172	0.000871043	0.0405258	0.0582856	0.695298	INCREASED IN CONTROL
K01061	rxn03801	0.000131172	0.000871043	0.0405258	0.0582856	0.695298	INCREASED IN CONTROL
K01061	rxn04650	0.000131172	0.000871043	0.0405258	0.0582856	0.695298	INCREASED IN CONTROL
K01061	rxn04653	0.000131172	0.000871043	0.0405258	0.0582856	0.695298	INCREASED IN CONTROL
K01061	rxn07908	0.000131172	0.000871043	0.0405258	0.0582856	0.695298	INCREASED IN CONTROL
K01061	rxn07909	0.000131172	0.000871043	0.0405258	0.0582856	0.695298	INCREASED IN CONTROL
K00066	rxn00638	0.000137565	0.000892288	0.0293957	0.0459933	0.63913	INCREASED IN CONTROL
K00998	rxn06044	0.000137619	0.000892288	0.688955	0.75436	0.913298	INCREASED IN CONTROL
#N/A	rxn09205	0.000137619	0.000892288	0.688955	0.75436	0.913298	INCREASED IN CONTROL
#N/A	rxn09206	0.000137619	0.000892288	0.688955	0.75436	0.913298	INCREASED IN CONTROL
#N/A	rxn09207	0.000137619	0.000892288	0.688955	0.75436	0.913298	INCREASED IN CONTROL
#N/A	rxn09208	0.000137619	0.000892288	0.688955	0.75436	0.913298	INCREASED IN CONTROL
#N/A	rxn09209	0.000137619	0.000892288	0.688955	0.75436	0.913298	INCREASED IN CONTROL
#N/A	rxn09210	0.000137619	0.000892288	0.688955	0.75436	0.913298	INCREASED IN CONTROL
#N/A	rxn09211	0.000137619	0.000892288	0.688955	0.75436	0.913298	INCREASED IN CONTROL
#N/A	rxn10111	0.000137619	0.000892288	0.688955	0.75436	0.913298	INCREASED IN CONTROL
#N/A	rxn10226	0.000137619	0.000892288	0.688955	0.75436	0.913298	INCREASED IN CONTROL
#N/A	rxn10227	0.000137619	0.000892288	0.688955	0.75436	0.913298	INCREASED IN CONTROL
#N/A	rxn10228	0.000137619	0.000892288	0.688955	0.75436	0.913298	INCREASED IN CONTROL
#N/A	rxn10229	0.000137619	0.000892288	0.688955	0.75436	0.913298	INCREASED IN CONTROL
#N/A	rxn10230	0.000137619	0.000892288	0.688955	0.75436	0.913298	INCREASED IN CONTROL
#N/A	rxn10231	0.000137619	0.000892288	0.688955	0.75436	0.913298	INCREASED IN CONTROL
K01003	rxn00162	0.000138279	0.000895248	0.954471	0.971495	0.982476	INCREASED IN CONTROL
K00097	rxn03951	0.000146437	0.000938394	0.57648	0.654126	0.881299	INCREASED IN CONTROL
K00097	rxn05116	0.000146437	0.000938394	0.57648	0.654126	0.881299	INCREASED IN CONTROL
K00097	rxn11663	0.000146437	0.000938394	0.57648	0.654126	0.881299	INCREASED IN CONTROL
K01776	rxn00193	0.000152115	0.000971942	0.976611	0.987349	0.989125	INCREASED IN CONTROL
K01867	rxn06448	0.00015262	0.000973755	0.984763	0.99537	0.989343	INCREASED IN CONTROL
K16436	rxn04480	0.000152851	0.000973819	0.240685	0.305411	0.788069	INCREASED IN CONTROL
#N/A	rxn03646	0.000167271	0.00105758	0.0838195	0.098427	0.851591	INCREASED IN CONTROL
#N/A	rxn11574	0.000167271	0.00105758	0.0838195	0.098427	0.851591	INCREASED IN CONTROL
K01707	rxn01634	0.000168124	0.00105885	6.63151e-06	0.000105797	0.0626816	INCREASED IN CONTROL
K00390	rxn05239	0.000169661	0.00106395	0.589506	0.652276	0.903768	INCREASED IN CONTROL
K00390	rxn05256	0.000169661	0.00106395	0.589506	0.652276	0.903768	INCREASED IN CONTROL
#N/A	rxn09069	0.000169661	0.00106395	0.589506	0.652276	0.903768	INCREASED IN CONTROL
K18677	rxn01455	0.000182963	0.00111554	0.0738041	0.0887329	0.831755	INCREASED IN CONTROL
K03785	rxn02213	0.000183682	0.00111838	0.997371	0.9987	0.998669	INCREASED IN CONTROL
#N/A	rxn01076	0.000189575	0.00113693	0.00181875	0.0045343	0.401109	INCREASED IN CONTROL
K16190	rxn01077	0.000189575	0.00113693	0.00181875	0.0045343	0.401109	INCREASED IN CONTROL
K00114	rxn03431	0.000189085	0.00113693	0.109266	0.141533	0.772016	INCREASED IN CONTROL
K00114	rxn03517	0.000189085	0.00113693	0.109266	0.141533	0.772016	INCREASED IN CONTROL
K00114	rxn03597	0.000189085	0.00113693	0.109266	0.141533	0.772016	INCREASED IN CONTROL
K04618	rxn00814	0.000198167	0.00117881	0.200601	0.257486	0.779078	INCREASED IN CONTROL
K04618	rxn00815	0.000198167	0.00117881	0.200601	0.257486	0.779078	INCREASED IN CONTROL
#N/A	rxn02009	0.000205725	0.00122047	0.139957	0.196796	0.711178	INCREASED IN CONTROL
#N/A	rxn02010	0.000205725	0.00122047	0.139957	0.196796	0.711178	INCREASED IN CONTROL
K05713	rxn03038	0.000231253	0.00136272	0.00154751	0.00300092	0.515679	INCREASED IN CONTROL
K05713	rxn04603	0.000231253	0.00136272	0.00154751	0.00300092	0.515679	INCREASED IN CONTROL
#N/A	rxn01830	0.000249471	0.00146223	0.0338146	0.0429275	0.787715	INCREASED IN CONTROL
K00929	rxn01236	0.000253538	0.00148409	0.497535	0.56656	0.878168	INCREASED IN CONTROL
#N/A	rxn00751	0.00025471	0.00148897	0.0467667	0.0964138	0.485062	INCREASED IN CONTROL
#N/A	Ex_Pyridoxal	0.000261727	0.00151988	0.99894	0.999457	0.999483	INCREASED IN CONTROL
#N/A	t_Pyridoxal	0.000261727	0.00151988	0.99894	0.999457	0.999483	INCREASED IN CONTROL
K01911	rxn02831	0.00026306	0.00152561	0.503917	0.578014	0.871807	INCREASED IN CONTROL
K01461	rxn01155	0.000269181	0.00155905	0.0419461	0.0540085	0.776657	INCREASED IN CONTROL
K15237	rxn03557	0.000270421	0.00156417	0.119562	0.150516	0.794343	INCREASED IN CONTROL
K00281	rxn00908	0.000272917	0.00157654	0.833642	0.877544	0.949973	INCREASED IN CONTROL
K00038	rxn03008	0.000279252	0.00159428	0.527806	0.590008	0.894574	INCREASED IN CONTROL
K00037	rxn03292	0.000279252	0.00159428	0.527806	0.590008	0.894574	INCREASED IN CONTROL
K00037	rxn03293	0.000279252	0.00159428	0.527806	0.590008	0.894574	INCREASED IN CONTROL
K00037	rxn03295	0.000279252	0.00159428	0.527806	0.590008	0.894574	INCREASED IN CONTROL
K00037	rxn03296	0.000279252	0.00159428	0.527806	0.590008	0.894574	INCREASED IN CONTROL
K00038	rxn03301	0.000279252	0.00159428	0.527806	0.590008	0.894574	INCREASED IN CONTROL
K00038	rxn03304	0.000279252	0.00159428	0.527806	0.590008	0.894574	INCREASED IN CONTROL
K00038	rxn03313	0.000279252	0.00159428	0.527806	0.590008	0.894574	INCREASED IN CONTROL
K00038	rxn03316	0.000279252	0.00159428	0.527806	0.590008	0.894574	INCREASED IN CONTROL
K01071	rxn06556	0.000289676	0.00164524	0.838683	0.886752	0.945792	INCREASED IN CONTROL
K01071	rxn08433	0.000289676	0.00164524	0.838683	0.886752	0.945792	INCREASED IN CONTROL
K01071	rxn08438	0.000289676	0.00164524	0.838683	0.886752	0.945792	INCREASED IN CONTROL
#N/A	Ex_GLUM	0.000292339	0.00165608	0.573064	0.650187	0.881383	INCREASED IN CONTROL
#N/A	t_GLUM	0.000292339	0.00165608	0.573064	0.650187	0.881383	INCREASED IN CONTROL
K07511	rxn06216	0.000296375	0.00167679	0.0520406	0.06765	0.769262	INCREASED IN CONTROL
K00151	rxn03055	0.000297732	0.00168014	0.267372	0.319621	0.836529	INCREASED IN CONTROL
K13057	rxn13954	0.000318799	0.00179672	0.100398	0.151174	0.664117	INCREASED IN CONTROL
#N/A	Ex_Dulcose	0.000329101	0.00184531	0.623083	0.694292	0.897436	INCREASED IN CONTROL
#N/A	t_Dulcose	0.000329101	0.00184531	0.623083	0.694292	0.897436	INCREASED IN CONTROL
K07248	rxn00149	0.000338178	0.00188419	0.123277	0.157306	0.783677	INCREASED IN CONTROL
#N/A	rxn02570	0.000339713	0.00188796	0.312799	0.386081	0.810189	INCREASED IN CONTROL
#N/A	rxn06418	0.000339713	0.00188796	0.312799	0.386081	0.810189	INCREASED IN CONTROL
#N/A	rxn09264	0.000344359	0.00190176	0.783232	0.830536	0.943043	INCREASED IN CONTROL
#N/A	rxn09265	0.000344359	0.00190176	0.783232	0.830536	0.943043	INCREASED IN CONTROL
#N/A	rxn09949	0.000344359	0.00190176	0.783232	0.830536	0.943043	INCREASED IN CONTROL
K00657	rxn00855	0.000361906	0.00198619	0.783433	0.830642	0.943165	INCREASED IN CONTROL
K00299	rxn07204	0.00037688	0.00206065	0.0773615	0.121331	0.637605	INCREASED IN CONTROL
K00054	rxn01500	0.00038541	0.00209686	0.969563	0.989148	0.9802	INCREASED IN CONTROL
K01672	rxn00102	0.000394197	0.00213937	0.606055	0.685273	0.8844	INCREASED IN CONTROL
K00068	rxn03886	0.000412256	0.00223462	0.193156	0.231668	0.833763	INCREASED IN CONTROL
K01077	rxn00743	0.000415959	0.00224914	0.897004	0.931399	0.963072	INCREASED IN CONTROL
K01077	rxn03167	0.000415959	0.00224914	0.897004	0.931399	0.963072	INCREASED IN CONTROL
K17754	rxn01597	0.000423458	0.00228408	0.175626	0.225808	0.777765	INCREASED IN CONTROL
K17754	rxn01855	0.000423458	0.00228408	0.175626	0.225808	0.777765	INCREASED IN CONTROL
K01087	rxn02004	0.000425353	0.00229148	0.273516	0.339797	0.804939	INCREASED IN CONTROL
K00440	rxn06299	0.00043301	0.00232419	0.774575	0.817895	0.947034	INCREASED IN CONTROL
K03103	rxn02461	0.000444738	0.00237554	0.122649	0.155019	0.791189	INCREASED IN CONTROL
K03103	rxn07414	0.000444738	0.00237554	0.122649	0.155019	0.791189	INCREASED IN CONTROL
K03103	rxn07415	0.000444738	0.00237554	0.122649	0.155019	0.791189	INCREASED IN CONTROL
K01843	rxn00321	0.000456762	0.00243681	0.309931	0.383133	0.808937	INCREASED IN CONTROL
#N/A	Ex_(S,S)-2,3-Butanediol	0.000464946	0.00246848	0.732507	0.787674	0.929961	INCREASED IN CONTROL
#N/A	rxn01686	0.000464946	0.00246848	0.732507	0.787674	0.929961	INCREASED IN CONTROL
K03366	rxn02632	0.000464946	0.00246848	0.732507	0.787674	0.929961	INCREASED IN CONTROL
#N/A	t_(S,S)-2,3-Butanediol	0.000464946	0.00246848	0.732507	0.787674	0.929961	INCREASED IN CONTROL
K00873	rxn00460	0.000475357	0.00251773	0.982336	0.984828	0.99747	INCREASED IN CONTROL
K01619	rxn00784	0.000475368	0.00251773	0.833029	0.892879	0.93297	INCREASED IN CONTROL
K00757	rxn11757	0.000481726	0.00254527	0.795801	0.847783	0.938684	INCREASED IN CONTROL
K00001	rxn04908	0.000499069	0.00259942	0.233427	0.284022	0.821865	INCREASED IN CONTROL
K00001	rxn11809	0.000499069	0.00259942	0.233427	0.284022	0.821865	INCREASED IN CONTROL
K00001	rxn11834	0.000499069	0.00259942	0.233427	0.284022	0.821865	INCREASED IN CONTROL
K00001	rxn11838	0.000499069	0.00259942	0.233427	0.284022	0.821865	INCREASED IN CONTROL
K01613	rxn06090	0.000510202	0.00260796	0.654905	0.720453	0.909018	INCREASED IN CONTROL
#N/A	rxn09197	0.000510202	0.00260796	0.654905	0.720453	0.909018	INCREASED IN CONTROL
#N/A	rxn09198	0.000510202	0.00260796	0.654905	0.720453	0.909018	INCREASED IN CONTROL
#N/A	rxn09199	0.000510202	0.00260796	0.654905	0.720453	0.909018	INCREASED IN CONTROL
#N/A	rxn09200	0.000510202	0.00260796	0.654905	0.720453	0.909018	INCREASED IN CONTROL
#N/A	rxn09201	0.000510202	0.00260796	0.654905	0.720453	0.909018	INCREASED IN CONTROL
#N/A	rxn09202	0.000510202	0.00260796	0.654905	0.720453	0.909018	INCREASED IN CONTROL
#N/A	rxn09203	0.000510202	0.00260796	0.654905	0.720453	0.909018	INCREASED IN CONTROL
#N/A	rxn10110	0.000510202	0.00260796	0.654905	0.720453	0.909018	INCREASED IN CONTROL
#N/A	rxn10232	0.000510202	0.00260796	0.654905	0.720453	0.909018	INCREASED IN CONTROL
#N/A	rxn10233	0.000510202	0.00260796	0.654905	0.720453	0.909018	INCREASED IN CONTROL
#N/A	rxn10234	0.000510202	0.00260796	0.654905	0.720453	0.909018	INCREASED IN CONTROL
#N/A	rxn10235	0.000510202	0.00260796	0.654905	0.720453	0.909018	INCREASED IN CONTROL
#N/A	rxn10236	0.000510202	0.00260796	0.654905	0.720453	0.909018	INCREASED IN CONTROL
#N/A	rxn10237	0.000510202	0.00260796	0.654905	0.720453	0.909018	INCREASED IN CONTROL
K02551	rxn11702	0.000507957	0.00260796	0.870421	0.903281	0.963622	INCREASED IN CONTROL
#N/A	rxn13734	0.000545006	0.00277941	0.167789	0.204695	0.819705	INCREASED IN CONTROL
#N/A	rxn13735	0.000545006	0.00277941	0.167789	0.204695	0.819705	INCREASED IN CONTROL
#N/A	rxn08435	0.000574429	0.00290252	0.481965	0.548348	0.878939	INCREASED IN CONTROL
#N/A	rxn08436	0.000574429	0.00290252	0.481965	0.548348	0.878939	INCREASED IN CONTROL
#N/A	rxn08437	0.000574429	0.00290252	0.481965	0.548348	0.878939	INCREASED IN CONTROL
#N/A	rxn09454	0.000574429	0.00290252	0.481965	0.548348	0.878939	INCREASED IN CONTROL
#N/A	rxn09455	0.000574429	0.00290252	0.481965	0.548348	0.878939	INCREASED IN CONTROL
#N/A	rxn09456	0.000574429	0.00290252	0.481965	0.548348	0.878939	INCREASED IN CONTROL
K01590	rxn00866	0.00058456	0.00294356	0.109008	0.141185	0.772092	INCREASED IN CONTROL
K00799	rxn04809	0.00060007	0.00295399	0.177711	0.224522	0.791509	INCREASED IN CONTROL
K00799	rxn04810	0.00060007	0.00295399	0.177711	0.224522	0.791509	INCREASED IN CONTROL
K00799	rxn04811	0.00060007	0.00295399	0.177711	0.224522	0.791509	INCREASED IN CONTROL
K00799	rxn04830	0.00060007	0.00295399	0.177711	0.224522	0.791509	INCREASED IN CONTROL
K00799	rxn04831	0.00060007	0.00295399	0.177711	0.224522	0.791509	INCREASED IN CONTROL
K00799	rxn04832	0.00060007	0.00295399	0.177711	0.224522	0.791509	INCREASED IN CONTROL
K00799	rxn04833	0.00060007	0.00295399	0.177711	0.224522	0.791509	INCREASED IN CONTROL
K00799	rxn04872	0.00060007	0.00295399	0.177711	0.224522	0.791509	INCREASED IN CONTROL
K00799	rxn04873	0.00060007	0.00295399	0.177711	0.224522	0.791509	INCREASED IN CONTROL
K00799	rxn04886	0.00060007	0.00295399	0.177711	0.224522	0.791509	INCREASED IN CONTROL
K00799	rxn04887	0.00060007	0.00295399	0.177711	0.224522	0.791509	INCREASED IN CONTROL
K00799	rxn04894	0.00060007	0.00295399	0.177711	0.224522	0.791509	INCREASED IN CONTROL
K00799	rxn04895	0.00060007	0.00295399	0.177711	0.224522	0.791509	INCREASED IN CONTROL
K00799	rxn04896	0.00060007	0.00295399	0.177711	0.224522	0.791509	INCREASED IN CONTROL
K00799	rxn04903	0.00060007	0.00295399	0.177711	0.224522	0.791509	INCREASED IN CONTROL
K00799	rxn04916	0.00060007	0.00295399	0.177711	0.224522	0.791509	INCREASED IN CONTROL
K00799	rxn04919	0.00060007	0.00295399	0.177711	0.224522	0.791509	INCREASED IN CONTROL
K00799	rxn07181	0.00060007	0.00295399	0.177711	0.224522	0.791509	INCREASED IN CONTROL
K00799	rxn11808	0.00060007	0.00295399	0.177711	0.224522	0.791509	INCREASED IN CONTROL
K00799	rxn12154	0.00060007	0.00295399	0.177711	0.224522	0.791509	INCREASED IN CONTROL
K10047	rxn07489	0.000632246	0.00305423	0.962757	0.975936	0.986497	INCREASED IN CONTROL
K00855	rxn01111	0.000643323	0.00310433	0.0601278	0.076575	0.785215	INCREASED IN CONTROL
#N/A	rxn02113	0.000668909	0.0032172	0.174993	0.207862	0.84187	INCREASED IN CONTROL
K01117	rxn01844	0.000674722	0.00324161	0.124755	0.152439	0.818397	INCREASED IN CONTROL
K00759	rxn03039	0.000716746	0.00343226	0.836741	0.874685	0.95662	INCREASED IN CONTROL
#N/A	rxn12778	0.000716746	0.00343226	0.836741	0.874685	0.95662	INCREASED IN CONTROL
K03672	rxn06525	0.00073549	0.00351436	0.689221	0.755391	0.912403	INCREASED IN CONTROL
K03672	rxn06526	0.00073549	0.00351436	0.689221	0.755391	0.912403	INCREASED IN CONTROL
K00742	rxn06243	0.000744936	0.00355563	0.0385912	0.0884794	0.436161	INCREASED IN CONTROL
K01133	rxn00756	0.000777674	0.00369585	0.57716	0.641649	0.899495	INCREASED IN CONTROL
K00658	rxn01872	0.000777674	0.00369585	0.234056	0.280656	0.833961	INCREASED IN CONTROL
#N/A	rxn01873	0.000777674	0.00369585	0.234056	0.280656	0.833961	INCREASED IN CONTROL
K01629	rxn01308	0.000797892	0.00378375	0.604275	0.660932	0.914277	INCREASED IN CONTROL
K01629	rxn01621	0.000797892	0.00378375	0.604275	0.660932	0.914277	INCREASED IN CONTROL
K09988	rxn01386	0.000825609	0.00391097	0.262721	0.320883	0.818746	INCREASED IN CONTROL
K00013	rxn00859	0.000832676	0.0039402	0.134874	0.174689	0.772081	INCREASED IN CONTROL
#N/A	rxn10060	0.000867567	0.0040877	0.999952	0.999998	0.999953	INCREASED IN CONTROL
K00663	rxn01379	0.00087256	0.00410682	0.653435	0.727385	0.898334	INCREASED IN CONTROL
K01823	rxn00830	0.000879948	0.00411103	0.98624	0.990547	0.995652	INCREASED IN CONTROL
K00459	rxn14250	0.000879999	0.00411103	0.793701	0.849212	0.934633	INCREASED IN CONTROL
K08264	rxn03126	0.000891268	0.00415925	0.0817993	0.13714	0.596466	INCREASED IN CONTROL
K00103	rxn00449	0.000896436	0.0041726	0.000305295	0.00110692	0.275806	INCREASED IN CONTROL
K00103	rxn02279	0.000896436	0.0041726	0.000305295	0.00110692	0.275806	INCREASED IN CONTROL
K00568	rxn03395	0.000902671	0.0041726	0.718579	0.778855	0.922609	INCREASED IN CONTROL
K00121	rxn04792	0.000902671	0.0041726	0.102362	0.147843	0.692369	INCREASED IN CONTROL
K00121	rxn04938	0.000902671	0.0041726	0.102362	0.147843	0.692369	INCREASED IN CONTROL
K00747	rxn06741	0.000898855	0.0041726	0.473761	0.528799	0.895919	INCREASED IN CONTROL
K00747	rxn07241	0.000898855	0.0041726	0.473761	0.528799	0.895919	INCREASED IN CONTROL
K00568	rxn11946	0.000902671	0.0041726	0.718579	0.778855	0.922609	INCREASED IN CONTROL
K00568	rxn14029	0.000902671	0.0041726	0.718579	0.778855	0.922609	INCREASED IN CONTROL
K00036	rxn00604	0.000914209	0.00421706	0.424193	0.502327	0.844455	INCREASED IN CONTROL
K00036	rxn01975	0.000914209	0.00421706	0.424193	0.502327	0.844455	INCREASED IN CONTROL
K00214	rxn01722	0.000921976	0.00424399	0.235407	0.289016	0.814512	INCREASED IN CONTROL
K00214	rxn01723	0.000921976	0.00424399	0.235407	0.289016	0.814512	INCREASED IN CONTROL
K00940	rxn00107	0.000941664	0.00428969	0.486459	0.551516	0.882041	INCREASED IN CONTROL
K00940	rxn00117	0.000941664	0.00428969	0.486459	0.551516	0.882041	INCREASED IN CONTROL
K00940	rxn00237	0.000941664	0.00428969	0.486459	0.551516	0.882041	INCREASED IN CONTROL
K00940	rxn00238	0.000941664	0.00428969	0.486459	0.551516	0.882041	INCREASED IN CONTROL
K00940	rxn00515	0.000941664	0.00428969	0.486459	0.551516	0.882041	INCREASED IN CONTROL
K00940	rxn01353	0.000941664	0.00428969	0.486459	0.551516	0.882041	INCREASED IN CONTROL
K00940	rxn01678	0.000941664	0.00428969	0.486459	0.551516	0.882041	INCREASED IN CONTROL
K00940	rxn02517	0.000941664	0.00428969	0.486459	0.551516	0.882041	INCREASED IN CONTROL
K00940	rxn00409	0.000945648	0.00430338	0.486466	0.551527	0.882035	INCREASED IN CONTROL
K01810	rxn00558	0.000977524	0.00439248	0.988135	0.991159	0.996949	INCREASED IN CONTROL
K01119	rxn01139	0.000982212	0.00439248	0.88975	0.92198	0.965043	INCREASED IN CONTROL
K01119	rxn01367	0.000982212	0.00439248	0.88975	0.92198	0.965043	INCREASED IN CONTROL
K01119	rxn01549	0.000982212	0.00439248	0.88975	0.92198	0.965043	INCREASED IN CONTROL
K01119	rxn01704	0.000982212	0.00439248	0.88975	0.92198	0.965043	INCREASED IN CONTROL
ec:3.1.3.31	rxn02195	0.000982212	0.00439248	0.88975	0.92198	0.965043	INCREASED IN CONTROL
K01119	rxn02454	0.000982212	0.00439248	0.88975	0.92198	0.965043	INCREASED IN CONTROL
K01119	rxn02521	0.000982212	0.00439248	0.88975	0.92198	0.965043	INCREASED IN CONTROL
K01119	rxn02522	0.000982212	0.00439248	0.88975	0.92198	0.965043	INCREASED IN CONTROL
K01119	rxn02762	0.000982212	0.00439248	0.88975	0.92198	0.965043	INCREASED IN CONTROL
K01119	rxn03483	0.000982212	0.00439248	0.88975	0.92198	0.965043	INCREASED IN CONTROL
#N/A	rxn07199	0.000982212	0.00439248	0.800441	0.850744	0.940871	INCREASED IN CONTROL
K03386	rxn12013	0.000982212	0.00439248	0.800441	0.850744	0.940871	INCREASED IN CONTROL
K01077	rxn05874	0.000990513	0.0044251	0.934345	0.957362	0.975958	INCREASED IN CONTROL
K00854	rxn01199	0.00107268	0.00476794	0.853486	0.891344	0.957528	INCREASED IN CONTROL
K00064	rxn07490	0.00109533	0.00486369	0.245972	0.290705	0.846121	INCREASED IN CONTROL
K03462	rxn00941	0.00110912	0.00491503	0.0932479	0.112792	0.826727	INCREASED IN CONTROL
K00316	rxn01401	0.00113759	0.00503609	0.0047594	0.00787061	0.604706	INCREASED IN CONTROL
K01122	rxn06665	0.00114297	0.00504975	0.000475837	0.000821322	0.579355	INCREASED IN CONTROL
K01122	rxn07265	0.00114297	0.00504975	0.000475837	0.000821322	0.579355	INCREASED IN CONTROL
K02472	rxn02377	0.00116595	0.00514608	0.24838	0.29494	0.842135	INCREASED IN CONTROL
#N/A	Ex_Nicotinamide	0.00118076	0.00520104	0.986751	0.996234	0.990481	INCREASED IN CONTROL
#N/A	t_Nicotinamide	0.00118076	0.00520104	0.986751	0.996234	0.990481	INCREASED IN CONTROL
#N/A	rxn01666	0.00119041	0.00522258	0.0616366	0.105544	0.583988	INCREASED IN CONTROL
#N/A	rxn09011	0.00119041	0.00522258	0.0616366	0.105544	0.583988	INCREASED IN CONTROL
#N/A	rxn09012	0.00119041	0.00522258	0.0616366	0.105544	0.583988	INCREASED IN CONTROL
#N/A	rxn09516	0.00119041	0.00522258	0.0616366	0.105544	0.583988	INCREASED IN CONTROL
K01114	rxn06079	0.00119535	0.00523906	0.251936	0.302875	0.831815	INCREASED IN CONTROL
K00232	rxn00872	0.00121031	0.00529934	0.836507	0.878909	0.951756	INCREASED IN CONTROL
K01580	rxn00194	0.00122038	0.00533811	0.495296	0.565199	0.87632	INCREASED IN CONTROL
K13035	rxn00343	0.00125022	0.00545775	0.0300327	0.038288	0.784388	INCREASED IN CONTROL
K13035	rxn00937	0.00125022	0.00545775	0.0300327	0.038288	0.784388	INCREASED IN CONTROL
#N/A	rxn00264	0.00126141	0.00549571	0.00849297	0.010921	0.777675	INCREASED IN CONTROL
#N/A	rxn00935	0.00126141	0.00549571	0.00849297	0.010921	0.777675	INCREASED IN CONTROL
K10782	rxn06251	0.00134187	0.00581169	0.444603	0.504045	0.88207	INCREASED IN CONTROL
K00801	rxn00498	0.00135851	0.0058492	0.0722186	0.0888414	0.812894	INCREASED IN CONTROL
K00801	rxn02062	0.00135851	0.0058492	0.0722186	0.0888414	0.812894	INCREASED IN CONTROL
K00801	rxn04147	0.00135851	0.0058492	0.0722186	0.0888414	0.812894	INCREASED IN CONTROL
#N/A	Ex_Arabinan	0.00136411	0.00585606	0.8751	0.911572	0.95999	INCREASED IN CONTROL
#N/A	rxn09988	0.00136411	0.00585606	0.8751	0.911572	0.95999	INCREASED IN CONTROL
#N/A	t_Arabinan	0.00136411	0.00585606	0.8751	0.911572	0.95999	INCREASED IN CONTROL
#N/A	rxn01741	0.00137866	0.00591275	0.981319	0.984043	0.997232	INCREASED IN CONTROL
K18606	rxn00997	0.00147403	0.00626071	0.00758416	0.00911695	0.831875	INCREASED IN CONTROL
K18606	rxn00998	0.00147403	0.00626071	0.00758416	0.00911695	0.831875	INCREASED IN CONTROL
#N/A	rxn02392	0.00147403	0.00626071	0.00758416	0.00911695	0.831875	INCREASED IN CONTROL
#N/A	rxn02394	0.00147403	0.00626071	0.00758416	0.00911695	0.831875	INCREASED IN CONTROL
K18606	rxn02419	0.00147403	0.00626071	0.00758416	0.00911695	0.831875	INCREASED IN CONTROL
K01810	rxn02380	0.00149142	0.0063273	0.98836	0.991327	0.997007	INCREASED IN CONTROL
K00060	rxn01068	0.00149868	0.00634703	0.582006	0.646994	0.899553	INCREASED IN CONTROL
K18847	rxn05014	0.00153326	0.00648719	0.00141457	0.00247211	0.572212	INCREASED IN CONTROL
K13038	rxn09177	0.00154829	0.0065445	0.848052	0.893239	0.949411	INCREASED IN CONTROL
#N/A	Ex_Nitrite	0.00174809	0.00734664	0.895808	0.936542	0.956507	INCREASED IN CONTROL
#N/A	t_Nitrite	0.00174809	0.00734664	0.895808	0.936542	0.956507	INCREASED IN CONTROL
K13308	rxn01998	0.00181978	0.00759712	0.435479	0.487382	0.893507	INCREASED IN CONTROL
K13308	rxn01999	0.00181978	0.00759712	0.435479	0.487382	0.893507	INCREASED IN CONTROL
K01639	rxn01322	0.00183444	0.00765106	0.566375	0.636254	0.89017	INCREASED IN CONTROL
#N/A	rxn00059	0.00186399	0.00770888	0.049915	0.0636448	0.784275	INCREASED IN CONTROL
K00873	rxn00148	0.00186409	0.00770888	0.976522	0.979633	0.996823	INCREASED IN CONTROL
K00873	rxn00517	0.00186409	0.00770888	0.976522	0.979633	0.996823	INCREASED IN CONTROL
#N/A	rxn00668	0.00186036	0.00770888	0.0355112	0.0450155	0.788868	INCREASED IN CONTROL
K00873	rxn01354	0.00185664	0.00770888	0.976524	0.979633	0.996826	INCREASED IN CONTROL
K00873	rxn01667	0.00186409	0.00770888	0.976522	0.979633	0.996823	INCREASED IN CONTROL
#N/A	rxn90004	0.00186409	0.00770888	0.976522	0.979633	0.996823	INCREASED IN CONTROL
#N/A	rxn02431	0.00189678	0.0078367	0.00869875	0.00964776	0.901634	INCREASED IN CONTROL
K01610	rxn00247	0.00190938	0.00788136	0.809137	0.846592	0.955758	INCREASED IN CONTROL
K00645	rxn05465	0.00193241	0.00796891	0.900519	0.930662	0.967611	INCREASED IN CONTROL
#N/A	Ex_Carnosine	0.00194014	0.00797834	0.589037	0.645631	0.912344	INCREASED IN CONTROL
#N/A	t_Carnosine	0.00194014	0.00797834	0.589037	0.645631	0.912344	INCREASED IN CONTROL
K00075	rxn02284	0.00197446	0.0081119	0.991336	0.994563	0.996755	INCREASED IN CONTROL
K00022	rxn06037	0.0019872	0.00814143	0.000410674	0.000559725	0.733707	INCREASED IN CONTROL
K12405	rxn07726	0.0019872	0.00814143	0.000410674	0.000559725	0.733707	INCREASED IN CONTROL
K12405	rxn07742	0.0019872	0.00814143	0.000410674	0.000559725	0.733707	INCREASED IN CONTROL
K10678	rxn07804	0.00202708	0.00826626	0.838496	0.888156	0.944087	INCREASED IN CONTROL
K10678	rxn07807	0.00202708	0.00826626	0.838496	0.888156	0.944087	INCREASED IN CONTROL
K10678	rxn07832	0.00202708	0.00826626	0.838496	0.888156	0.944087	INCREASED IN CONTROL
#N/A	Ex_Deoxycytidine	0.00205957	0.00837544	0.935423	0.954245	0.980276	INCREASED IN CONTROL
K01489	rxn01800	0.00205957	0.00837544	0.935423	0.954245	0.980276	INCREASED IN CONTROL
#N/A	t_Deoxycytidine	0.00205957	0.00837544	0.935423	0.954245	0.980276	INCREASED IN CONTROL
#N/A	Ex_Uridine	0.00220959	0.008895	0.999226	0.999899	0.999326	INCREASED IN CONTROL
#N/A	t_Uridine	0.00220959	0.008895	0.999226	0.999899	0.999326	INCREASED IN CONTROL
K01627	rxn02331	0.0022293	0.00895795	0.578737	0.645976	0.895911	INCREASED IN CONTROL
K18916	rxn04004	0.00228647	0.00917929	7.14578e-05	0.000399459	0.178886	INCREASED IN CONTROL
K01489	rxn01368	0.00240232	0.00959184	0.929542	0.951818	0.976597	INCREASED IN CONTROL
K01489	rxn11749	0.00240232	0.00959184	0.929542	0.951817	0.976598	INCREASED IN CONTROL
#N/A	rxn02403	0.00250803	0.00998668	0.117088	0.134154	0.872791	INCREASED IN CONTROL
#N/A	rxn08519	0.00251076	0.00998849	0.99915	0.999512	0.999638	INCREASED IN CONTROL
K18309	rxn00344	0.00256683	0.0101864	0.0222575	0.0292542	0.760831	INCREASED IN CONTROL
#N/A	rxn01317	0.00256744	0.0101864	0.0243754	0.0294906	0.826548	INCREASED IN CONTROL
#N/A	rxn01890	0.00256744	0.0101864	0.0243754	0.0294906	0.826548	INCREASED IN CONTROL
K01587	rxn02938	0.00263843	0.0104586	0.0805361	0.0952941	0.845132	INCREASED IN CONTROL
K00432	rxn00205	0.00270068	0.0106764	0.291394	0.339878	0.857349	INCREASED IN CONTROL
K00432	rxn04840	0.00270068	0.0106764	0.291394	0.339878	0.857349	INCREASED IN CONTROL
K00432	rxn04841	0.00270068	0.0106764	0.291394	0.339878	0.857349	INCREASED IN CONTROL
K03416	rxn00258	0.00273231	0.0106932	0.303284	0.255452	1.18725	INCREASED IN CASE
#N/A	rxn00809	0.00274293	0.0106932	0.338409	0.382736	0.884184	INCREASED IN CONTROL
#N/A	rxn00811	0.00274293	0.0106932	0.338409	0.382736	0.884184	INCREASED IN CONTROL
K00011	rxn01290	0.00274293	0.0106932	0.338409	0.382736	0.884184	INCREASED IN CONTROL
K00011	rxn01291	0.00274293	0.0106932	0.338409	0.382736	0.884184	INCREASED IN CONTROL
K00011	rxn01310	0.00274293	0.0106932	0.338409	0.382736	0.884184	INCREASED IN CONTROL
K00011	rxn01835	0.00274293	0.0106932	0.338409	0.382736	0.884184	INCREASED IN CONTROL
K00011	rxn01879	0.00274293	0.0106932	0.338409	0.382736	0.884184	INCREASED IN CONTROL
#N/A	rxn02035	0.00275358	0.0106932	0.0652433	0.0737328	0.884861	INCREASED IN CONTROL
#N/A	rxn02718	0.00275358	0.0106932	0.0652433	0.0737328	0.884861	INCREASED IN CONTROL
#N/A	rxn03255	0.00275358	0.0106932	0.0652433	0.0737328	0.884861	INCREASED IN CONTROL
#N/A	rxn03256	0.00275358	0.0106932	0.0652433	0.0737328	0.884861	INCREASED IN CONTROL
#N/A	rxn03309	0.00275358	0.0106932	0.0652433	0.0737328	0.884861	INCREASED IN CONTROL
#N/A	rxn03310	0.00275358	0.0106932	0.0652433	0.0737328	0.884861	INCREASED IN CONTROL
K00819	rxn05981	0.00272173	0.0106932	0.127311	0.150001	0.848737	INCREASED IN CONTROL
K00011	rxn06252	0.00274293	0.0106932	0.338409	0.382736	0.884184	INCREASED IN CONTROL
K00011	rxn06253	0.00274293	0.0106932	0.338409	0.382736	0.884184	INCREASED IN CONTROL
#N/A	rxn06341	0.00275358	0.0106932	0.0652433	0.0737328	0.884861	INCREASED IN CONTROL
K00011	rxn11551	0.00274293	0.0106932	0.338409	0.382736	0.884184	INCREASED IN CONTROL
K00011	rxn11552	0.00274293	0.0106932	0.338409	0.382736	0.884184	INCREASED IN CONTROL
#N/A	rxn02446	0.00280743	0.0108831	0.0503536	0.0988794	0.509243	INCREASED IN CONTROL
#N/A	rxn02447	0.00280743	0.0108831	0.0503536	0.0988794	0.509243	INCREASED IN CONTROL
#N/A	rxn03977	0.00284019	0.0110004	0.0939492	0.118724	0.791324	INCREASED IN CONTROL
K06966	rxn00362	0.00286223	0.0110663	0.885397	0.908684	0.974373	INCREASED IN CONTROL
K06966	rxn01562	0.00286223	0.0110663	0.885397	0.908684	0.974373	INCREASED IN CONTROL
K00682	rxn01981	0.00287331	0.0110896	0.200957	0.162605	1.23586	INCREASED IN CASE
K00682	rxn06472	0.00287331	0.0110896	0.200957	0.162605	1.23586	INCREASED IN CASE
K13981	rxn03952	0.00288351	0.0111128	0.00556416	0.00878824	0.633136	INCREASED IN CONTROL
K10526	rxn07677	0.00288437	0.0111128	0.0233552	0.0264998	0.881334	INCREASED IN CONTROL
K18383	rxn04024	0.00291431	0.0111987	0.000266921	0.000359819	0.741819	INCREASED IN CONTROL
K18383	rxn04025	0.00291431	0.0111987	0.000266921	0.000359819	0.741819	INCREASED IN CONTROL
#N/A	rxn12677	0.00291431	0.0111987	0.000266921	0.000359819	0.741819	INCREASED IN CONTROL
K18199	rxn04023	0.00292928	0.0112464	0.0841291	0.0595599	1.41251	INCREASED IN CASE
K00819	rxn00467	0.00300932	0.0115307	0.127505	0.15003	0.849866	INCREASED IN CONTROL
K00129	rxn01841	0.0030558	0.0115307	0.0177032	0.0118695	1.49148	INCREASED IN CASE
K00129	rxn01943	0.0030558	0.0115307	0.0177032	0.0118695	1.49148	INCREASED IN CASE
K00129	rxn01944	0.0030558	0.0115307	0.0177032	0.0118695	1.49148	INCREASED IN CASE
K00129	rxn02364	0.0030558	0.0115307	0.0177032	0.0118695	1.49148	INCREASED IN CASE
K00129	rxn02365	0.0030558	0.0115307	0.0177032	0.0118695	1.49148	INCREASED IN CASE
K00129	rxn03335	0.0030558	0.0115307	0.0177032	0.0118695	1.49148	INCREASED IN CASE
K00129	rxn03336	0.0030558	0.0115307	0.0177032	0.0118695	1.49148	INCREASED IN CASE
K00129	rxn03340	0.0030558	0.0115307	0.0177032	0.0118695	1.49148	INCREASED IN CASE
K00129	rxn03341	0.0030558	0.0115307	0.0177032	0.0118695	1.49148	INCREASED IN CASE
K00129	rxn03343	0.0030558	0.0115307	0.0177032	0.0118695	1.49148	INCREASED IN CASE
K00129	rxn03344	0.0030558	0.0115307	0.0177032	0.0118695	1.49148	INCREASED IN CASE
K00129	rxn03400	0.0030558	0.0115307	0.0177032	0.0118695	1.49148	INCREASED IN CASE
K00299	rxn03975	0.00302091	0.0115307	0.862761	0.908729	0.949414	INCREASED IN CONTROL
K00129	rxn04907	0.0030558	0.0115307	0.0177032	0.0118695	1.49148	INCREASED IN CASE
#N/A	rxn09631	0.00304423	0.0115307	0.766562	0.811588	0.944521	INCREASED IN CONTROL
K00129	rxn11810	0.0030558	0.0115307	0.0177032	0.0118695	1.49148	INCREASED IN CASE
K00129	rxn11811	0.0030558	0.0115307	0.0177032	0.0118695	1.49148	INCREASED IN CASE
K00129	rxn11835	0.0030558	0.0115307	0.0177032	0.0118695	1.49148	INCREASED IN CASE
#N/A	rxn12239	0.00304423	0.0115307	0.233438	0.188412	1.23898	INCREASED IN CASE
K01502	rxn03659	0.00311757	0.0117537	0.0178209	0.00842691	2.11477	INCREASED IN CASE
K09880	rxn05107	0.00314939	0.0118635	0.00751846	0.00918315	0.818723	INCREASED IN CONTROL
#N/A	rxn00810	0.00316305	0.0118946	0.0258661	0.0169142	1.52925	INCREASED IN CASE
#N/A	rxn00813	0.00316305	0.0118946	0.0258661	0.0169142	1.52925	INCREASED IN CASE
K00641	rxn01304	0.00322437	0.0121148	0.931739	0.922279	1.01026	INCREASED IN CASE
#N/A	rxn01724	0.00323805	0.0121455	0.00154874	0.000421583	3.67364	INCREASED IN CASE
K15095	rxn01850	0.0032355	0.0121455	0.0416089	0.0930771	0.447037	INCREASED IN CONTROL
K18447	rxn00639	0.00331521	0.0123821	0.000145776	0.000822014	0.17734	INCREASED IN CONTROL
K18447	rxn00697	0.00331521	0.0123821	0.000145776	0.000822014	0.17734	INCREASED IN CONTROL
#N/A	rxn00919	0.00331521	0.0123821	0.000145776	0.000822014	0.17734	INCREASED IN CONTROL
#N/A	rxn01375	0.00331521	0.0123821	0.000145776	0.000822014	0.17734	INCREASED IN CONTROL
K18447	rxn01936	0.00331521	0.0123821	0.000145776	0.000822014	0.17734	INCREASED IN CONTROL
K01433	rxn00691	0.00332437	0.0124057	0.216846	0.26578	0.815885	INCREASED IN CONTROL
K01241	rxn00131	0.00334981	0.0124798	0.887917	0.910313	0.975398	INCREASED IN CONTROL
#N/A	rxn09508	0.00335273	0.0124798	0.00161901	0.00347675	0.465667	INCREASED IN CONTROL
#N/A	rxn09509	0.00335273	0.0124798	0.00161901	0.00347675	0.465667	INCREASED IN CONTROL
K00466	rxn00479	0.00341418	0.0126978	0.262856	0.226582	1.16009	INCREASED IN CASE
#N/A	rxn00584	0.00349952	0.0127986	0.0274411	0.0182898	1.50035	INCREASED IN CASE
#N/A	rxn00591	0.00349952	0.0127986	0.0274411	0.0182898	1.50035	INCREASED IN CASE
#N/A	rxn03604	0.00349952	0.0127986	0.0274411	0.0182898	1.50035	INCREASED IN CASE
#N/A	rxn03605	0.00349952	0.0127986	0.0274411	0.0182898	1.50035	INCREASED IN CASE
#N/A	rxn03620	0.00349952	0.0127986	0.0274411	0.0182898	1.50035	INCREASED IN CASE
#N/A	rxn03625	0.00349952	0.0127986	0.0274411	0.0182898	1.50035	INCREASED IN CASE
K00712	rxn06565	0.00349291	0.0127986	0.795009	0.828101	0.960039	INCREASED IN CONTROL
#N/A	rxn07899	0.00349952	0.0127986	0.0274411	0.0182898	1.50035	INCREASED IN CASE
#N/A	rxn07900	0.00349952	0.0127986	0.0274411	0.0182898	1.50035	INCREASED IN CASE
#N/A	rxn07901	0.00349952	0.0127986	0.0274411	0.0182898	1.50035	INCREASED IN CASE
#N/A	rxn10193	0.00349291	0.0127986	0.795009	0.828101	0.960039	INCREASED IN CONTROL
#N/A	rxn10298	0.00349291	0.0127986	0.795009	0.828101	0.960039	INCREASED IN CONTROL
#N/A	rxn10299	0.00349291	0.0127986	0.795009	0.828101	0.960039	INCREASED IN CONTROL
#N/A	rxn10300	0.00349291	0.0127986	0.795009	0.828101	0.960039	INCREASED IN CONTROL
#N/A	rxn10301	0.00349291	0.0127986	0.795009	0.828101	0.960039	INCREASED IN CONTROL
#N/A	rxn10302	0.00349291	0.0127986	0.795009	0.828101	0.960039	INCREASED IN CONTROL
#N/A	rxn10303	0.00349291	0.0127986	0.795009	0.828101	0.960039	INCREASED IN CONTROL
#N/A	rxn10304	0.00349291	0.0127986	0.795009	0.828101	0.960039	INCREASED IN CONTROL
#N/A	rxn10305	0.00349291	0.0127986	0.795009	0.828101	0.960039	INCREASED IN CONTROL
#N/A	rxn10306	0.00349291	0.0127986	0.795009	0.828101	0.960039	INCREASED IN CONTROL
K15910	rxn03122	0.0035062	0.0128123	0.141727	0.170998	0.828823	INCREASED IN CONTROL
K01721	rxn02823	0.00358866	0.0130486	0.0106433	0.0120878	0.880497	INCREASED IN CONTROL
K01721	rxn03680	0.00358866	0.0130486	0.0106433	0.0120878	0.880497	INCREASED IN CONTROL
K01721	rxn03875	0.00358866	0.0130486	0.0106433	0.0120878	0.880497	INCREASED IN CONTROL
K01721	rxn06258	0.00358866	0.0130486	0.0106433	0.0120878	0.880497	INCREASED IN CONTROL
K01721	rxn07594	0.00358866	0.0130486	0.0106433	0.0120878	0.880497	INCREASED IN CONTROL
K01721	rxn07644	0.00358866	0.0130486	0.0106433	0.0120878	0.880497	INCREASED IN CONTROL
K01690	rxn01477	0.00360045	0.0130806	0.0271301	0.0173519	1.56352	INCREASED IN CASE
K03340	rxn01991	0.00364156	0.0132191	0.63236	0.686489	0.921151	INCREASED IN CONTROL
K01034	rxn00990	0.00369702	0.0134093	0.321272	0.364084	0.882413	INCREASED IN CONTROL
K01654	rxn03064	0.00375325	0.0136021	0.471914	0.534421	0.883037	INCREASED IN CONTROL
K01654	rxn01316	0.00385353	0.013954	0.471695	0.534123	0.883121	INCREASED IN CONTROL
K00016	rxn00741	0.00398603	0.01441	0.794825	0.761844	1.04329	INCREASED IN CASE
K00016	rxn02228	0.00398603	0.01441	0.794825	0.761844	1.04329	INCREASED IN CASE
K00529	rxn06071	0.00401603	0.0145066	0.859229	0.902369	0.952192	INCREASED IN CONTROL
#N/A	Ex_Neu5Ac	0.00407665	0.0147014	0.951919	0.972848	0.978488	INCREASED IN CONTROL
#N/A	t_Neu5Ac	0.00407665	0.0147014	0.951919	0.972848	0.978488	INCREASED IN CONTROL
K00869	rxn01607	0.00412266	0.0148328	0.192691	0.147622	1.3053	INCREASED IN CASE
K01856	rxn02782	0.00415359	0.0148328	0.0889026	0.138932	0.639898	INCREASED IN CONTROL
#N/A	rxn03097	0.00415359	0.0148328	0.0889026	0.138932	0.639898	INCREASED IN CONTROL
K01856	rxn03612	0.00415359	0.0148328	0.0889026	0.138932	0.639898	INCREASED IN CONTROL
K01856	rxn03691	0.00415359	0.0148328	0.0889026	0.138932	0.639898	INCREASED IN CONTROL
K01856	rxn07904	0.00415359	0.0148328	0.0889026	0.138932	0.639898	INCREASED IN CONTROL
#N/A	rxn08133	0.00415359	0.0148328	0.349882	0.398158	0.878751	INCREASED IN CONTROL
#N/A	rxn12678	0.00415359	0.0148328	0.0889026	0.138932	0.639898	INCREASED IN CONTROL
#N/A	rxn12844	0.00415359	0.0148328	0.349882	0.398158	0.878751	INCREASED IN CONTROL
#N/A	rxn12845	0.00415359	0.0148328	0.349882	0.398158	0.878751	INCREASED IN CONTROL
#N/A	rxn12846	0.00415359	0.0148328	0.349882	0.398158	0.878751	INCREASED IN CONTROL
#N/A	rxn12847	0.00415359	0.0148328	0.349882	0.398158	0.878751	INCREASED IN CONTROL
#N/A	Ex_H2	0.0042001	0.0149746	0.971661	0.98327	0.988193	INCREASED IN CONTROL
#N/A	t_H2	0.0042001	0.0149746	0.971661	0.98327	0.988193	INCREASED IN CONTROL
K01790	rxn02000	0.00421609	0.0150194	0.926125	0.941985	0.983162	INCREASED IN CONTROL
K01753	rxn00166	0.00423184	0.0150633	0.12372	0.101353	1.22069	INCREASED IN CASE
K01485	rxn00717	0.00432751	0.0153665	0.317545	0.366844	0.865611	INCREASED IN CONTROL
K01485	rxn01025	0.00432751	0.0153665	0.317545	0.366844	0.865611	INCREASED IN CONTROL
K01485	rxn02090	0.00432751	0.0153665	0.317545	0.366844	0.865611	INCREASED IN CONTROL
K00826	rxn01575	0.00437608	0.0155139	0.949081	0.941011	1.00858	INCREASED IN CASE
#N/A	rxn06022	0.00437608	0.0155139	0.0502938	0.0626107	0.803278	INCREASED IN CONTROL
K15849	rxn05036	0.00444376	0.0157411	0.00329744	0.00612999	0.537919	INCREASED IN CONTROL
K04116	rxn03896	0.00451833	0.0159924	0.0083245	0.0120083	0.693227	INCREASED IN CONTROL
K01060	rxn02196	0.00454155	0.0160617	0.418809	0.478273	0.875669	INCREASED IN CONTROL
K00072	rxn02132	0.00459151	0.0161502	0.0281468	0.0353267	0.796758	INCREASED IN CONTROL
K00011	rxn02985	0.00459151	0.0161502	0.0281468	0.0353267	0.796758	INCREASED IN CONTROL
K00079	rxn03131	0.00459151	0.0161502	0.0281468	0.0353267	0.796758	INCREASED IN CONTROL
K10977	rxn10434	0.00459229	0.0161502	0.160536	0.132219	1.21417	INCREASED IN CASE
K10977	rxn11858	0.00459229	0.0161502	0.160536	0.132219	1.21417	INCREASED IN CASE
K10977	rxn11859	0.00459229	0.0161502	0.160536	0.132219	1.21417	INCREASED IN CASE
K11147	rxn11894	0.00459229	0.0161502	0.355881	0.415057	0.857427	INCREASED IN CONTROL
#N/A	rxn09507	0.00460932	0.0161971	0.161405	0.186843	0.863853	INCREASED IN CONTROL
#N/A	rxn12886	0.00473184	0.0165746	0.00187655	0.000749855	2.50255	INCREASED IN CASE
#N/A	rxn13043	0.00473184	0.0165746	0.00187655	0.000749855	2.50255	INCREASED IN CASE
#N/A	rxn13058	0.00473184	0.0165746	0.00187655	0.000749855	2.50255	INCREASED IN CASE
#N/A	rxn13088	0.00473184	0.0165746	0.00187655	0.000749855	2.50255	INCREASED IN CASE
K01881	rxn06445	0.00478668	0.0167534	0.984579	0.993495	0.991025	INCREASED IN CONTROL
K20707	rxn00320	0.00483927	0.016924	0.000649189	0.00118315	0.548695	INCREASED IN CONTROL
K10718	rxn11537	0.00489148	0.017093	0.00432409	0.00838916	0.515438	INCREASED IN CONTROL
K00078	rxn01042	0.00499865	0.0174397	0.870641	0.821558	1.05974	INCREASED IN CASE
K16845	rxn07449	0.00499865	0.0174397	0.0883905	0.066551	1.32816	INCREASED IN CASE
K01239	rxn01683	0.00503548	0.0175543	0.612129	0.557061	1.09885	INCREASED IN CASE
K02749	rxn06592	0.00509118	0.0177344	0.471486	0.420805	1.12044	INCREASED IN CASE
K09758	rxn00279	0.00512862	0.0178366	0.246158	0.297445	0.827574	INCREASED IN CONTROL
K09758	rxn00624	0.00512862	0.0178366	0.246158	0.297445	0.827574	INCREASED IN CONTROL
K00034	rxn01108	0.00516631	0.0179251	0.688722	0.735784	0.936039	INCREASED IN CONTROL
K00034	rxn01109	0.00516631	0.0179251	0.688722	0.735784	0.936039	INCREASED IN CONTROL
#N/A	rxn06490	0.00516599	0.0179251	0.0247452	0.0166195	1.48893	INCREASED IN CASE
K01239	rxn01299	0.00520426	0.0180425	0.621988	0.56759	1.09584	INCREASED IN CASE
K00702	rxn00698	0.00522332	0.0180943	0.487895	0.536475	0.909446	INCREASED IN CONTROL
K01239	rxn00942	0.00526164	0.0181984	0.611657	0.556898	1.09833	INCREASED IN CASE
K01239	rxn01545	0.00526164	0.0181984	0.611657	0.556898	1.09833	INCREASED IN CASE
K01744	rxn00347	0.00530022	0.018303	0.612644	0.664935	0.92136	INCREASED IN CONTROL
#N/A	rxn00507	0.00530022	0.018303	0.0666618	0.0791233	0.842505	INCREASED IN CONTROL
#N/A	rxn05061	0.00547694	0.0188985	0.026705	0.0199486	1.33869	INCREASED IN CASE
#N/A	rxn01097	0.00559776	0.0192851	0.278426	0.308866	0.901445	INCREASED IN CONTROL
#N/A	rxn01098	0.00559776	0.0192851	0.278426	0.308866	0.901445	INCREASED IN CONTROL
K00322	rxn00083	0.00561812	0.0193401	0.162745	0.125542	1.29634	INCREASED IN CASE
#N/A	rxn01992	0.0056455	0.0194039	0.000140891	6.15734e-06	22.8817	INCREASED IN CASE
#N/A	rxn06234	0.0056455	0.0194039	0.000140891	6.15734e-06	22.8817	INCREASED IN CASE
K00524	rxn05233	0.00570024	0.0195158	0.724648	0.770546	0.940434	INCREASED IN CONTROL
K00524	rxn06075	0.00570024	0.0195158	0.724648	0.770546	0.940434	INCREASED IN CONTROL
K00524	rxn06641	0.00570024	0.0195158	0.724648	0.770546	0.940434	INCREASED IN CONTROL
K10807	rxn12053	0.00570024	0.0195158	0.724648	0.770546	0.940434	INCREASED IN CONTROL
K10807	rxn12054	0.00570024	0.0195158	0.724648	0.770546	0.940434	INCREASED IN CONTROL
K01484	rxn02927	0.00575511	0.0196883	0.02086	0.0299517	0.696454	INCREASED IN CONTROL
K01839	rxn01986	0.00576254	0.0196984	0.744192	0.692296	1.07496	INCREASED IN CASE
K03078	rxn04928	0.00577235	0.0197166	0.0247618	0.0287231	0.862086	INCREASED IN CONTROL
#N/A	rxn02202	0.00586773	0.0200113	0.38636	0.345493	1.11829	INCREASED IN CASE
K20452	rxn02203	0.00586773	0.0200113	0.38636	0.345493	1.11829	INCREASED IN CASE
#N/A	Ex_BIOT	0.00589386	0.0200286	0.988225	0.992315	0.995878	INCREASED IN CONTROL
#N/A	Ex_Starch	0.00588597	0.0200286	0.991164	0.996503	0.994642	INCREASED IN CONTROL
K12255	rxn01462	0.00589559	0.0200286	0.0102516	0.0103739	0.988215	INCREASED IN CONTROL
#N/A	t_BIOT	0.00589386	0.0200286	0.988225	0.992315	0.995878	INCREASED IN CONTROL
#N/A	t_Starch	0.00588597	0.0200286	0.991164	0.996503	0.994642	INCREASED IN CONTROL
K11783	rxn14263	0.00594544	0.0201823	0.0212121	0.0303743	0.698356	INCREASED IN CONTROL
#N/A	rxn06581	0.00601792	0.0204126	0.552305	0.607696	0.908851	INCREASED IN CONTROL
K00853	rxn01114	0.00603965	0.0204706	0.633125	0.681643	0.928822	INCREASED IN CONTROL
K00943	rxn01517	0.00619379	0.0209768	0.721813	0.766566	0.941618	INCREASED IN CONTROL
#N/A	Ex_(R)3Hydroxybutanoate	0.00628344	0.0211501	0.302003	0.343154	0.880081	INCREASED IN CONTROL
K01251	rxn00141	0.00626092	0.0211501	0.497442	0.451522	1.1017	INCREASED IN CASE
K01239	rxn00927	0.00628344	0.0211501	0.620267	0.566915	1.09411	INCREASED IN CASE
K00019	rxn00992	0.00628344	0.0211501	0.302003	0.343154	0.880081	INCREASED IN CONTROL
K01239	rxn01226	0.00628344	0.0211501	0.620267	0.566915	1.09411	INCREASED IN CASE
K04127	rxn02896	0.00625432	0.0211501	0.0013941	0.00096714	1.44147	INCREASED IN CASE
K01251	rxn03378	0.00626092	0.0211501	0.497442	0.451522	1.1017	INCREASED IN CASE
#N/A	t_(R)3Hydroxybutanoate	0.00628344	0.0211501	0.302003	0.343154	0.880081	INCREASED IN CONTROL
K00927	rxn01100	0.00632166	0.0212462	0.985725	0.981486	1.00432	INCREASED IN CASE
#N/A	rxn90003	0.00632166	0.0212462	0.985725	0.981486	1.00432	INCREASED IN CASE
K13075	rxn14399	0.00644316	0.021638	0.24677	0.292889	0.84254	INCREASED IN CONTROL
K03735	rxn00539	0.00660652	0.0221697	0.260058	0.297993	0.8727	INCREASED IN CONTROL
#N/A	Ex_Tryptamine	0.0067495	0.0223931	0.0896315	0.0686584	1.30547	INCREASED IN CASE
K00301	rxn00433	0.00670153	0.0223931	0.674433	0.642213	1.05017	INCREASED IN CASE
K05549	rxn03602	0.0067467	0.0223931	0.0041833	0.00660373	0.633475	INCREASED IN CONTROL
K05549	rxn03603	0.0067467	0.0223931	0.0041833	0.00660373	0.633475	INCREASED IN CONTROL
K05549	rxn03728	0.0067467	0.0223931	0.0041833	0.00660373	0.633475	INCREASED IN CONTROL
K05549	rxn03897	0.0067467	0.0223931	0.0041833	0.00660373	0.633475	INCREASED IN CONTROL
K05549	rxn03898	0.0067467	0.0223931	0.0041833	0.00660373	0.633475	INCREASED IN CONTROL
K05549	rxn03936	0.0067467	0.0223931	0.0041833	0.00660373	0.633475	INCREASED IN CONTROL
K05549	rxn07889	0.0067467	0.0223931	0.0041833	0.00660373	0.633475	INCREASED IN CONTROL
K05549	rxn07890	0.0067467	0.0223931	0.0041833	0.00660373	0.633475	INCREASED IN CONTROL
K05549	rxn07896	0.0067467	0.0223931	0.0041833	0.00660373	0.633475	INCREASED IN CONTROL
K05549	rxn07897	0.0067467	0.0223931	0.0041833	0.00660373	0.633475	INCREASED IN CONTROL
K05549	rxn07898	0.0067467	0.0223931	0.0041833	0.00660373	0.633475	INCREASED IN CONTROL
#N/A	rxn09615	0.00670153	0.0223931	0.181792	0.150667	1.20658	INCREASED IN CASE
#N/A	t_Tryptamine	0.0067495	0.0223931	0.0896315	0.0686584	1.30547	INCREASED IN CASE
K19005	rxn06850	0.00687077	0.0227782	0.856062	0.883728	0.968694	INCREASED IN CONTROL
K01519	rxn00301	0.00691901	0.0229036	0.978472	0.988457	0.989899	INCREASED IN CONTROL
K01519	rxn00514	0.00691901	0.0229036	0.978472	0.988457	0.989899	INCREASED IN CONTROL
#N/A	rxn00174	0.00740174	0.0244647	0.0703306	0.0426052	1.65075	INCREASED IN CASE
#N/A	rxn03674	0.00740174	0.0244647	0.0703306	0.0426052	1.65075	INCREASED IN CASE
K00216	rxn01094	0.00748052	0.0247065	0.210201	0.171977	1.22226	INCREASED IN CASE
K03079	rxn02321	0.00750695	0.02477	0.176043	0.146885	1.19851	INCREASED IN CASE
K07513	rxn07727	0.00751665	0.02477	7.84048e-05	0.000181628	0.431678	INCREASED IN CONTROL
K07513	rxn07743	0.00751665	0.02477	7.84048e-05	0.000181628	0.431678	INCREASED IN CONTROL
K00030	rxn00505	0.00753346	0.0248068	0.297915	0.25863	1.1519	INCREASED IN CASE
K12254	rxn02273	0.00754921	0.0248401	0.00154515	0.00337448	0.457893	INCREASED IN CONTROL
K00016	rxn00499	0.00766729	0.0251909	0.802141	0.773908	1.03648	INCREASED IN CASE
K00766	rxn00791	0.00766729	0.0251909	0.776015	0.811127	0.956713	INCREASED IN CONTROL
K00140	rxn00501	0.00772141	0.0252554	0.108936	0.156698	0.695195	INCREASED IN CONTROL
K00140	rxn00502	0.00772141	0.0252554	0.108936	0.156698	0.695195	INCREASED IN CONTROL
K14468	rxn00532	0.00772141	0.0252554	0.108936	0.156698	0.695195	INCREASED IN CONTROL
K00140	rxn00671	0.00772141	0.0252554	0.108936	0.156698	0.695195	INCREASED IN CONTROL
#N/A	rxn02424	0.00772141	0.0252554	0.108936	0.156698	0.695195	INCREASED IN CONTROL
#N/A	rxn09944	0.00772141	0.0252554	0.108936	0.156698	0.695195	INCREASED IN CONTROL
K00001	rxn00543	0.00785822	0.0256838	0.890487	0.875384	1.01725	INCREASED IN CASE
#N/A	rxn05979	0.00791355	0.0258454	0.609902	0.65359	0.933157	INCREASED IN CONTROL
K05601	rxn00109	0.00794134	0.025917	0.95428	0.971219	0.98256	INCREASED IN CONTROL
K00382	rxn01241	0.00796923	0.0259502	0.622646	0.673794	0.924089	INCREASED IN CONTROL
K00641	rxn01303	0.00796923	0.0259502	0.933625	0.926428	1.00777	INCREASED IN CASE
K00382	rxn06493	0.00796923	0.0259502	0.622646	0.673794	0.924089	INCREASED IN CONTROL
K01482	rxn01819	0.0079972	0.0259643	0.0944364	0.0706965	1.3358	INCREASED IN CASE
K00368	rxn05771	0.0079972	0.0259643	0.0450444	0.0262104	1.71857	INCREASED IN CASE
K00368	rxn05889	0.0079972	0.0259643	0.0450444	0.0262104	1.71857	INCREASED IN CASE
K00368	rxn05890	0.0079972	0.0259643	0.0450444	0.0262104	1.71857	INCREASED IN CASE
K00001	rxn03333	0.00813837	0.0263061	0.890415	0.875373	1.01718	INCREASED IN CASE
K00001	rxn04726	0.00813837	0.0263061	0.890415	0.875373	1.01718	INCREASED IN CASE
K00001	rxn04736	0.00813837	0.0263061	0.890415	0.875373	1.01718	INCREASED IN CASE
K00001	rxn05871	0.00813837	0.0263061	0.890415	0.875373	1.01718	INCREASED IN CASE
K00001	rxn14054	0.00813837	0.0263061	0.890415	0.875373	1.01718	INCREASED IN CASE
K00001	rxn14089	0.00813837	0.0263061	0.890415	0.875373	1.01718	INCREASED IN CASE
K00826	rxn00806	0.00819546	0.0264712	0.950198	0.942933	1.00771	INCREASED IN CASE
#N/A	rxn03630	0.00828166	0.0266907	0.0274186	0.0335144	0.818113	INCREASED IN CONTROL
#N/A	rxn14153	0.0082784	0.0266907	0.00134548	0.000373579	3.6016	INCREASED IN CASE
#N/A	rxn14239	0.0082784	0.0266907	0.00134548	0.000373579	3.6016	INCREASED IN CASE
K01669	rxn00027	0.00842737	0.0271405	0.034464	0.0843093	0.40878	INCREASED IN CONTROL
#N/A	rxn12050	0.00850969	0.0273655	0.00767595	0.00276715	2.77395	INCREASED IN CASE
#N/A	rxn12052	0.00850969	0.0273655	0.00767595	0.00276715	2.77395	INCREASED IN CASE
K00826	rxn00903	0.0085456	0.0274609	0.950004	0.942903	1.00753	INCREASED IN CASE
K13272	rxn04630	0.00857392	0.0275116	0.0193395	0.0339618	0.569448	INCREASED IN CONTROL
K13272	rxn04631	0.00857392	0.0275116	0.0193395	0.0339618	0.569448	INCREASED IN CONTROL
K00130	rxn01867	0.00869539	0.0278607	0.0636059	0.0765612	0.830786	INCREASED IN CONTROL
K00130	rxn01868	0.00869539	0.0278607	0.0636059	0.0765612	0.830786	INCREASED IN CONTROL
K03183	rxn03397	0.00872563	0.0278966	0.879574	0.907113	0.969642	INCREASED IN CONTROL
#N/A	rxn04674	0.00872563	0.0278966	0.879574	0.907113	0.969642	INCREASED IN CONTROL
#N/A	rxn06831	0.00872563	0.0278966	0.879574	0.907113	0.969642	INCREASED IN CONTROL
K07248	rxn01053	0.00875596	0.0279733	0.150851	0.178422	0.845477	INCREASED IN CONTROL
#N/A	Ex_D-Arabinose	0.00893995	0.0284577	0.531093	0.583651	0.909951	INCREASED IN CONTROL
#N/A	rxn00337	0.00892996	0.0284577	0.999978	1	0.999978	INCREASED IN CONTROL
#N/A	rxn01643	0.00892996	0.0284577	0.999978	1	0.999978	INCREASED IN CONTROL
#N/A	rxn06971	0.00892996	0.0284577	1.09902e-05	3.12209e-07	35.2014	INCREASED IN CASE
#N/A	t_D-Arabinose	0.00893995	0.0284577	0.531093	0.583651	0.909951	INCREASED IN CONTROL
K01049	rxn00754	0.00906452	0.0288333	0.0682161	0.0374171	1.82313	INCREASED IN CASE
#N/A	Ex_Cytosine	0.00912736	0.0289912	0.992024	0.994868	0.997141	INCREASED IN CONTROL
#N/A	t_Cytosine	0.00912736	0.0289912	0.992024	0.994868	0.997141	INCREASED IN CONTROL
#N/A	rxn06937	0.00916653	0.0290946	0.999971	0.999987	0.999984	INCREASED IN CONTROL
K00505	rxn00524	0.00925821	0.029175	0.000103177	1.62726e-05	6.34054	INCREASED IN CASE
K00422	rxn01497	0.00925821	0.029175	0.000103177	1.62726e-05	6.34054	INCREASED IN CASE
K00505	rxn01699	0.00925821	0.029175	0.000103177	1.62726e-05	6.34054	INCREASED IN CASE
K00505	rxn01716	0.00925821	0.029175	0.000103177	1.62726e-05	6.34054	INCREASED IN CASE
#N/A	rxn02116	0.00925821	0.029175	0.000103177	1.62726e-05	6.34054	INCREASED IN CASE
#N/A	rxn02611	0.00925821	0.029175	0.000103177	1.62726e-05	6.34054	INCREASED IN CASE
#N/A	rxn03209	0.00925821	0.029175	0.000103177	1.62726e-05	6.34054	INCREASED IN CASE
K00505	rxn03337	0.00925821	0.029175	0.000103177	1.62726e-05	6.34054	INCREASED IN CASE
K03385	rxn03978	0.0092224	0.029175	0.268961	0.298924	0.899763	INCREASED IN CONTROL
K00505	rxn11971	0.00925821	0.029175	0.000103177	1.62726e-05	6.34054	INCREASED IN CASE
#N/A	rxn06194	0.00931831	0.0293433	0.246184	0.275816	0.892565	INCREASED IN CONTROL
K01818	rxn01152	0.00944757	0.0297078	0.530946	0.583326	0.910204	INCREASED IN CONTROL
K01818	rxn02263	0.00944757	0.0297078	0.530946	0.583326	0.910204	INCREASED IN CONTROL
K08248	rxn01296	0.00947137	0.0297401	0.00138243	0.000399007	3.46467	INCREASED IN CASE
#N/A	rxn06250	0.00947137	0.0297401	0.00138243	0.000399007	3.46467	INCREASED IN CASE
K03271	rxn03917	0.00948013	0.0297464	0.553795	0.602046	0.919855	INCREASED IN CONTROL
K00853	rxn01763	0.00954556	0.029909	0.632481	0.679287	0.931095	INCREASED IN CONTROL
#N/A	rxn05939	0.00954556	0.029909	0.960545	0.970078	0.990173	INCREASED IN CONTROL
#N/A	Ex_Tyramine	0.00961139	0.030051	0.0993606	0.0771125	1.28852	INCREASED IN CASE
K00226	rxn01360	0.00961139	0.030051	0.389271	0.44441	0.875927	INCREASED IN CONTROL
#N/A	t_Tyramine	0.00961139	0.030051	0.0993606	0.0771125	1.28852	INCREASED IN CASE
K13311	rxn14328	0.00991266	0.0309709	0.173499	0.201122	0.862657	INCREASED IN CONTROL
K00477	rxn03988	0.0103436	0.0322943	0.00181123	0.000476179	3.80367	INCREASED IN CASE
K19713	rxn00023	0.0104331	0.0325058	0.0313832	0.0270073	1.16203	INCREASED IN CASE
K00252	rxn01802	0.0104335	0.0325058	0.0626668	0.073138	0.85683	INCREASED IN CONTROL
#N/A	rxn12780	0.0104331	0.0325058	0.0313832	0.0270073	1.16203	INCREASED IN CASE
K01519	rxn01351	0.010468	0.032544	0.978367	0.988259	0.98999	INCREASED IN CONTROL
K01519	rxn01962	0.010468	0.032544	0.978367	0.988259	0.98999	INCREASED IN CONTROL
K01519	rxn02518	0.010468	0.032544	0.978367	0.988259	0.98999	INCREASED IN CONTROL
#N/A	rxn00783	0.0104869	0.0325798	0.0268807	0.0316631	0.84896	INCREASED IN CONTROL
K01514	rxn02449	0.0106486	0.0330587	0.715125	0.756828	0.944897	INCREASED IN CONTROL
K00380	rxn00623	0.0107211	0.0331902	0.695982	0.736945	0.944416	INCREASED IN CONTROL
K00069	rxn01880	0.0107211	0.0331902	0.0490717	0.0482302	1.01745	INCREASED IN CASE
K00069	rxn01941	0.0107211	0.0331902	0.0490717	0.0482302	1.01745	INCREASED IN CASE
K12455	rxn13999	0.0107211	0.0331902	0.186859	0.229374	0.81465	INCREASED IN CONTROL
K01120	rxn00920	0.0108043	0.0333538	0.0114068	0.0168965	0.675098	INCREASED IN CONTROL
K01120	rxn02334	0.0108043	0.0333538	0.0114068	0.0168965	0.675098	INCREASED IN CONTROL
#N/A	rxn09559	0.0108043	0.0333538	0.0114068	0.0168965	0.675098	INCREASED IN CONTROL
#N/A	rxn09560	0.0108043	0.0333538	0.0114068	0.0168965	0.675098	INCREASED IN CONTROL
K01706	rxn01989	0.0108308	0.0333886	0.0653457	0.049901	1.30951	INCREASED IN CASE
K01706	rxn07845	0.0108308	0.0333886	0.0653457	0.049901	1.30951	INCREASED IN CASE
K00259	rxn05778	0.0108489	0.0333976	0.978644	0.977804	1.00086	INCREASED IN CASE
K00259	rxn05779	0.0108489	0.0333976	0.978644	0.977804	1.00086	INCREASED IN CASE
K06863	rxn04784	0.0108674	0.0334312	0.00360293	0.00526703	0.684054	INCREASED IN CONTROL
K07305	rxn07438	0.0109415	0.0336354	0.636828	0.680696	0.935554	INCREASED IN CONTROL
K18541	rxn04033	0.0109806	0.0337321	0.000589866	0.000721326	0.817752	INCREASED IN CONTROL
K01637	rxn00336	0.0110527	0.0337345	0.0154891	0.0169157	0.915663	INCREASED IN CONTROL
#N/A	rxn01588	0.0110658	0.0337345	0.00971733	0.0173885	0.558838	INCREASED IN CONTROL
#N/A	rxn01900	0.0110658	0.0337345	0.00971733	0.0173885	0.558838	INCREASED IN CONTROL
#N/A	rxn02039	0.0110658	0.0337345	0.00971733	0.0173885	0.558838	INCREASED IN CONTROL
#N/A	rxn02070	0.0110658	0.0337345	0.00971733	0.0173885	0.558838	INCREASED IN CONTROL
#N/A	rxn02636	0.0110658	0.0337345	0.00971733	0.0173885	0.558838	INCREASED IN CONTROL
#N/A	rxn03291	0.0110658	0.0337345	0.00971733	0.0173885	0.558838	INCREASED IN CONTROL
#N/A	rxn03294	0.0110658	0.0337345	0.00971733	0.0173885	0.558838	INCREASED IN CONTROL
#N/A	rxn14092	0.0110658	0.0337345	0.00971733	0.0173885	0.558838	INCREASED IN CONTROL
#N/A	rxn14099	0.0110658	0.0337345	0.00971733	0.0173885	0.558838	INCREASED IN CONTROL
#N/A	rxn14291	0.0110658	0.0337345	0.00971733	0.0173885	0.558838	INCREASED IN CONTROL
K00678	rxn06717	0.0111281	0.0338541	0.0650687	0.0494253	1.3165	INCREASED IN CASE
K00678	rxn11897	0.0111281	0.0338541	0.0650687	0.0494253	1.3165	INCREASED IN CASE
K00678	rxn11899	0.0111281	0.0338541	0.0650687	0.0494253	1.3165	INCREASED IN CASE
K00022	rxn03244	0.0111778	0.0339818	0.0183782	0.0238093	0.771891	INCREASED IN CONTROL
#N/A	Ex_Deoxyinosine	0.0113408	0.0344297	0.997521	0.999253	0.998267	INCREASED IN CONTROL
#N/A	t_Deoxyinosine	0.0113408	0.0344297	0.997521	0.999253	0.998267	INCREASED IN CONTROL
K07251	rxn01538	0.0113941	0.0345677	0.0517285	0.0917736	0.563654	INCREASED IN CONTROL
#N/A	rxn07473	0.0114327	0.0345891	0.101533	0.117729	0.862429	INCREASED IN CONTROL
#N/A	rxn07475	0.0114327	0.0345891	0.101533	0.117729	0.862429	INCREASED IN CONTROL
#N/A	rxn08861	0.0114275	0.0345891	0.0213639	0.0233468	0.915069	INCREASED IN CONTROL
#N/A	rxn12757	0.0114275	0.0345891	0.0213639	0.0233468	0.915069	INCREASED IN CONTROL
K01101	rxn02166	0.0115877	0.03501	0.526798	0.570863	0.92281	INCREASED IN CONTROL
K00117	rxn07122	0.0115877	0.03501	0.149993	0.167279	0.896663	INCREASED IN CONTROL
K12447	rxn00355	0.0118618	0.0357644	1.38525e-06	0.00242822	0.000570478	INCREASED IN CONTROL
K12447	rxn01006	0.0118618	0.0357644	1.38525e-06	0.00242822	0.000570478	INCREASED IN CONTROL
K12447	rxn06306	0.0118618	0.0357644	1.38525e-06	0.00242822	0.000570478	INCREASED IN CONTROL
K00437	rxn06557	0.0120641	0.0363493	0.0705512	0.0779053	0.905602	INCREASED IN CONTROL
#N/A	rxn12991	0.0120821	0.0363786	0.00133387	0.000907082	1.4705	INCREASED IN CASE
K08679	rxn01008	0.0121045	0.0364213	0.657716	0.69018	0.952963	INCREASED IN CONTROL
K01804	rxn01292	0.0125996	0.037885	0.630411	0.678185	0.929555	INCREASED IN CONTROL
K01254	rxn02192	0.0126688	0.038067	0.00306472	0.00424842	0.721379	INCREASED IN CONTROL
K18384	rxn03037	0.0127262	0.0382132	0.0945743	0.0831985	1.13673	INCREASED IN CASE
K05916	rxn03991	0.0128111	0.0384422	0.345546	0.309265	1.11731	INCREASED IN CASE
K00078	rxn00585	0.0128538	0.0384914	0.857412	0.81003	1.05849	INCREASED IN CASE
K03430	rxn02900	0.0128538	0.0384914	0.727806	0.767524	0.948252	INCREASED IN CONTROL
K00078	rxn04822	0.0128538	0.0384914	0.857412	0.81003	1.05849	INCREASED IN CASE
K00287	rxn01601	0.0128966	0.0385146	0.830169	0.871185	0.952919	INCREASED IN CONTROL
K00287	rxn01602	0.0128966	0.0385146	0.830169	0.871185	0.952919	INCREASED IN CONTROL
K05916	rxn03990	0.0128966	0.0385146	0.344989	0.308351	1.11882	INCREASED IN CASE
K00287	rxn12649	0.0128966	0.0385146	0.830169	0.871185	0.952919	INCREASED IN CONTROL
K00624	rxn01726	0.0129736	0.0387183	1.0523e-05	0.000111709	0.0941999	INCREASED IN CONTROL
K01817	rxn02508	0.0129826	0.0387188	0.785876	0.818594	0.960032	INCREASED IN CONTROL
K01720	rxn03060	0.0130258	0.0388213	0.25722	0.294213	0.874265	INCREASED IN CONTROL
K01953	rxn00416	0.0131998	0.0393133	0.942006	0.95848	0.982813	INCREASED IN CONTROL
K00287	rxn00684	0.0134202	0.0398617	0.830389	0.871221	0.953133	INCREASED IN CONTROL
#N/A	rxn00685	0.0134202	0.0398617	0.830389	0.871221	0.953133	INCREASED IN CONTROL
K00287	rxn00686	0.0134202	0.0398617	0.830389	0.871221	0.953133	INCREASED IN CONTROL
#N/A	rxn00687	0.0134202	0.0398617	0.830389	0.871221	0.953133	INCREASED IN CONTROL
K01580	rxn01784	0.0134647	0.0399667	0.348751	0.398558	0.875032	INCREASED IN CONTROL
K00118	rxn00633	0.0135093	0.0400721	0.446697	0.495001	0.902417	INCREASED IN CONTROL
K00549	rxn03052	0.0135989	0.0403106	0.57519	0.535996	1.07312	INCREASED IN CASE
K01470	rxn01374	0.013689	0.0405504	0.479821	0.535975	0.89523	INCREASED IN CONTROL
K21551	rxn00482	0.0137608	0.0407356	0.0182359	0.011465	1.59058	INCREASED IN CASE
K01478	rxn00395	0.0139166	0.0411691	0.239559	0.280037	0.855455	INCREASED IN CONTROL
K01050	rxn00757	0.0141497	0.0418307	0.0067519	0.00380516	1.77441	INCREASED IN CASE
K01483	rxn00562	0.0142408	0.0420717	0.291664	0.331752	0.879164	INCREASED IN CONTROL
#N/A	rxn11970	0.0143345	0.0423201	0.0265406	0.0190169	1.39564	INCREASED IN CASE
K00027	rxn00159	0.0143681	0.0423906	0.982838	0.992753	0.990012	INCREASED IN CONTROL
K01202	rxn01091	0.0144291	0.0424851	0.0653901	0.076964	0.84962	INCREASED IN CONTROL
#N/A	rxn02582	0.0144291	0.0424851	0.0653901	0.076964	0.84962	INCREASED IN CONTROL
K01883	rxn06435	0.0144267	0.0424851	0.997152	0.997573	0.999578	INCREASED IN CONTROL
#N/A	rxn09174	0.0145435	0.0427934	0.0128229	0.00361708	3.54508	INCREASED IN CASE
K00058	rxn01101	0.0146908	0.0431979	0.970262	0.980158	0.989904	INCREASED IN CONTROL
#N/A	rxn05940	0.0147162	0.0432436	0.987529	0.987308	1.00022	INCREASED IN CASE
#N/A	rxn00926	0.0148607	0.0436391	0.70286	0.66706	1.05367	INCREASED IN CASE
K00041	rxn01857	0.0150071	0.0440396	0.654489	0.696234	0.940042	INCREASED IN CONTROL
K00033	rxn01115	0.0152043	0.0445586	0.450063	0.500107	0.899934	INCREASED IN CONTROL
K03153	rxn04092	0.0152043	0.0445586	0.143175	0.16777	0.853402	INCREASED IN CONTROL
K00688	rxn06096	0.0152366	0.0446238	0.988491	0.994606	0.993851	INCREASED IN CONTROL
K00665	rxn06033	0.0153037	0.0447605	0.310728	0.343366	0.904948	INCREASED IN CONTROL
K00665	rxn08434	0.0153037	0.0447605	0.310728	0.343366	0.904948	INCREASED IN CONTROL
K01958	rxn00250	0.0156562	0.0457612	0.885103	0.910353	0.972264	INCREASED IN CONTROL
K00760	rxn01544	0.0156773	0.0457924	0.990066	0.990237	0.999827	INCREASED IN CONTROL
K01750	rxn00471	0.0157072	0.0458491	0.346525	0.311383	1.11286	INCREASED IN CASE
K12658	rxn02360	0.0157192	0.0458537	0.011164	0.00866799	1.28795	INCREASED IN CASE
K01189	rxn00817	0.0159124	0.0458995	0.812517	0.847986	0.958173	INCREASED IN CONTROL
K01189	rxn00818	0.0159124	0.0458995	0.812517	0.847986	0.958173	INCREASED IN CONTROL
K01189	rxn00819	0.0159124	0.0458995	0.812517	0.847986	0.958173	INCREASED IN CONTROL
K01189	rxn00890	0.0159124	0.0458995	0.812517	0.847986	0.958173	INCREASED IN CONTROL
K00286	rxn00929	0.0158608	0.0458995	0.957625	0.96832	0.988956	INCREASED IN CONTROL
K01189	rxn00977	0.0159124	0.0458995	0.812517	0.847986	0.958173	INCREASED IN CONTROL
K18703	rxn01503	0.0157583	0.0458995	0.176622	0.191691	0.921387	INCREASED IN CONTROL
K01189	rxn02093	0.0159124	0.0458995	0.812517	0.847986	0.958173	INCREASED IN CONTROL
K00286	rxn02356	0.0158608	0.0458995	0.957625	0.96832	0.988956	INCREASED IN CONTROL
K00286	rxn02358	0.0158608	0.0458995	0.957625	0.96832	0.988956	INCREASED IN CONTROL
K01189	rxn02596	0.0159124	0.0458995	0.812517	0.847986	0.958173	INCREASED IN CONTROL
#N/A	rxn02822	0.0159124	0.0458995	0.812517	0.847986	0.958173	INCREASED IN CONTROL
K01189	rxn03838	0.0159124	0.0458995	0.812517	0.847986	0.958173	INCREASED IN CONTROL
#N/A	rxn06701	0.0159124	0.0458995	0.812517	0.847986	0.958173	INCREASED IN CONTROL
K01189	rxn11587	0.0159124	0.0458995	0.812517	0.847986	0.958173	INCREASED IN CONTROL
K01189	rxn11609	0.0159124	0.0458995	0.812517	0.847986	0.958173	INCREASED IN CONTROL
#N/A	rxn13741	0.0158608	0.0458995	0.957625	0.96832	0.988956	INCREASED IN CONTROL
K05604	rxn00865	0.0159641	0.045928	0.380164	0.430013	0.884076	INCREASED IN CONTROL
K00286	rxn00931	0.015964	0.045928	0.957628	0.96832	0.988958	INCREASED IN CONTROL
K05604	rxn01464	0.0159641	0.045928	0.380164	0.430013	0.884076	INCREASED IN CONTROL
#N/A	rxn06500	0.0159641	0.045928	0.652407	0.692035	0.942737	INCREASED IN CONTROL
K00844	rxn00547	0.0160678	0.0461964	0.886839	0.917564	0.966515	INCREASED IN CONTROL
K00832	rxn02236	0.01612	0.0463159	0.194903	0.157549	1.2371	INCREASED IN CASE
K01935	rxn02277	0.0161722	0.0464357	0.542431	0.593373	0.914148	INCREASED IN CONTROL
K00759	rxn00915	0.0162225	0.0465498	0.994486	0.993981	1.00051	INCREASED IN CASE
K00945	rxn00364	0.016281	0.0466872	0.990857	0.994367	0.99647	INCREASED IN CONTROL
K02312	rxn01093	0.0164167	0.0470456	0.0140349	0.0190628	0.736246	INCREASED IN CONTROL
K12448	rxn01075	0.0164889	0.0471603	0.0231076	0.0225357	1.02538	INCREASED IN CASE
K01580	rxn01231	0.0164889	0.0471603	0.35568	0.403761	0.880919	INCREASED IN CONTROL
K00566	rxn14132	0.0164888	0.0471603	0.986839	0.99144	0.995359	INCREASED IN CONTROL
K00767	rxn02402	0.0165423	0.047282	0.811307	0.846032	0.958956	INCREASED IN CONTROL
K19742	rxn00928	0.0165984	0.04735	0.000140891	0.00261586	0.0538601	INCREASED IN CONTROL
K19742	rxn00930	0.0165984	0.04735	0.000140891	0.00261586	0.0538601	INCREASED IN CONTROL
K19743	rxn01578	0.0165984	0.04735	0.000140891	0.00261586	0.0538601	INCREASED IN CONTROL
#N/A	rxn03756	0.0168061	0.0479115	0.000540088	0.000284312	1.89964	INCREASED IN CASE
K00759	rxn00139	0.0168846	0.0481042	0.990531	0.990887	0.999641	INCREASED IN CONTROL
K00827	rxn00272	0.0169197	0.048173	0.412333	0.460801	0.894819	INCREASED IN CONTROL
K00750	rxn06453	0.0169545	0.0482406	0.00901042	0.00814208	1.10665	INCREASED IN CASE
K14369	rxn03809	0.0173047	0.0491736	0.0625482	0.071322	0.876983	INCREASED IN CONTROL
K14369	rxn03821	0.0173047	0.0491736	0.0625482	0.071322	0.876983	INCREASED IN CONTROL
#N/A	Ex_Deoxyuridine	0.0179805	0.0506815	0.999799	0.999979	0.999819	INCREASED IN CONTROL
K10524	rxn02401	0.0179615	0.0506815	0.000249691	0.000553987	0.450716	INCREASED IN CONTROL
#N/A	rxn03924	0.017868	0.0506815	0.0267541	0.0186724	1.43282	INCREASED IN CASE
#N/A	rxn07678	0.0180083	0.0506815	0.000371237	0.00048311	0.768432	INCREASED IN CONTROL
#N/A	rxn07682	0.0180083	0.0506815	0.000371237	0.00048311	0.768432	INCREASED IN CONTROL
#N/A	rxn07686	0.0180083	0.0506815	0.000371237	0.00048311	0.768432	INCREASED IN CONTROL
#N/A	rxn07724	0.0180083	0.0506815	0.000371237	0.00048311	0.768432	INCREASED IN CONTROL
#N/A	rxn07740	0.0180083	0.0506815	0.000371237	0.00048311	0.768432	INCREASED IN CONTROL
#N/A	rxn09474	0.0180083	0.0506815	0.000371237	0.00048311	0.768432	INCREASED IN CONTROL
#N/A	rxn09475	0.0180083	0.0506815	0.000371237	0.00048311	0.768432	INCREASED IN CONTROL
#N/A	rxn09476	0.0180083	0.0506815	0.000371237	0.00048311	0.768432	INCREASED IN CONTROL
#N/A	rxn09477	0.0180083	0.0506815	0.000371237	0.00048311	0.768432	INCREASED IN CONTROL
#N/A	rxn09478	0.0180083	0.0506815	0.000371237	0.00048311	0.768432	INCREASED IN CONTROL
#N/A	rxn09479	0.0180083	0.0506815	0.000371237	0.00048311	0.768432	INCREASED IN CONTROL
#N/A	t_Deoxyuridine	0.0179805	0.0506815	0.999799	0.999979	0.999819	INCREASED IN CONTROL
#N/A	rxn05938	0.0182218	0.0512359	0.987173	0.987163	1.00001	INCREASED IN CASE
#N/A	rxn08888	0.0182617	0.0512359	0.00181474	0.00219078	0.828352	INCREASED IN CONTROL
#N/A	rxn08896	0.0182617	0.0512359	0.00181474	0.00219078	0.828352	INCREASED IN CONTROL
#N/A	rxn08932	0.0182617	0.0512359	0.00181474	0.00219078	0.828352	INCREASED IN CONTROL
K07732	rxn14039	0.0182636	0.0512359	0.0160778	0.0211121	0.761544	INCREASED IN CONTROL
#N/A	rxn08926	0.0184995	0.0518317	0.998185	0.997809	1.00038	INCREASED IN CASE
#N/A	rxn08928	0.0184995	0.0518317	0.998185	0.997809	1.00038	INCREASED IN CASE
K02224	rxn06887	0.0185651	0.0519493	0.73217	0.767208	0.95433	INCREASED IN CONTROL
K02224	rxn06979	0.0185651	0.0519493	0.73217	0.767208	0.95433	INCREASED IN CONTROL
K01479	rxn01639	0.0187431	0.0524139	0.189889	0.2194	0.865495	INCREASED IN CONTROL
K00844	rxn00216	0.0188326	0.0526308	0.968688	0.968822	0.999862	INCREASED IN CONTROL
#N/A	Ex_Acetoacetate	0.0189081	0.0527651	0.968981	0.985786	0.982953	INCREASED IN CONTROL
K01950	rxn00190	0.0189167	0.0527651	0.979155	0.985894	0.993165	INCREASED IN CONTROL
#N/A	t_Acetoacetate	0.0189081	0.0527651	0.968981	0.985786	0.982953	INCREASED IN CONTROL
K00558	rxn06799	0.019043	0.0530501	0.910207	0.930443	0.978251	INCREASED IN CONTROL
#N/A	rxn09888	0.019043	0.0530501	0.910207	0.930443	0.978251	INCREASED IN CONTROL
K01625	rxn03884	0.019225	0.0535231	0.798991	0.832099	0.960211	INCREASED IN CONTROL
#N/A	rxn02302	0.0193471	0.053795	0.698249	0.663736	1.052	INCREASED IN CASE
K00529	rxn06990	0.0193471	0.053795	0.0832611	0.123932	0.671831	INCREASED IN CONTROL
K20860	rxn05039	0.0194458	0.0540353	0.996838	0.995251	1.00159	INCREASED IN CASE
K01792	rxn01977	0.0195004	0.0541528	0.991165	0.993281	0.99787	INCREASED IN CONTROL
K01462	rxn06947	0.0195313	0.0542043	0.992363	0.995281	0.997068	INCREASED IN CONTROL
K00816	rxn01001	0.0196738	0.054531	0.0110393	0.0132899	0.830653	INCREASED IN CONTROL
K00816	rxn06404	0.0196738	0.054531	0.0110393	0.0132899	0.830653	INCREASED IN CONTROL
#N/A	rxn09486	0.0197794	0.054789	0.977875	0.96903	1.00913	INCREASED IN CASE
K00760	rxn00836	0.0198991	0.055086	0.98862	0.988654	0.999965	INCREASED IN CONTROL
K00029	rxn00161	0.019932	0.0551424	0.983719	0.992969	0.990684	INCREASED IN CONTROL
#N/A	rxn00032	0.0200395	0.0553004	1.38525e-06	0.000169403	0.00817722	INCREASED IN CONTROL
K17755	rxn00752	0.0200395	0.0553004	1.38525e-06	0.000169403	0.00817722	INCREASED IN CONTROL
K17755	rxn11743	0.0200395	0.0553004	1.38525e-06	0.000169403	0.00817722	INCREASED IN CONTROL
K17755	rxn11744	0.0200395	0.0553004	1.38525e-06	0.000169403	0.00817722	INCREASED IN CONTROL
K01869	rxn06441	0.020118	0.0554823	0.996683	0.99692	0.999762	INCREASED IN CONTROL
#N/A	rxn09398	0.020413	0.0562605	0.834651	0.868056	0.961518	INCREASED IN CONTROL
K00448	rxn02532	0.0204939	0.056448	0.0027852	0.00505355	0.551136	INCREASED IN CONTROL
K00944	rxn00118	0.0205518	0.0565451	2.13418e-05	5.83572e-06	3.65711	INCREASED IN CASE
#N/A	rxn09638	0.0205548	0.0565451	0.000194196	2.9296e-05	6.62876	INCREASED IN CASE
K03823	rxn14043	0.0206063	0.0566159	0.918333	0.871267	1.05402	INCREASED IN CASE
K03823	rxn14279	0.0206063	0.0566159	0.918333	0.871267	1.05402	INCREASED IN CASE
#N/A	rxn00607	0.0208012	0.0568161	0.165473	0.141384	1.17038	INCREASED IN CASE
K00868	rxn01807	0.0208012	0.0568161	0.925902	0.90636	1.02156	INCREASED IN CASE
K00981	rxn06043	0.0208989	0.0568161	0.977915	0.987184	0.990611	INCREASED IN CONTROL
#N/A	rxn08306	0.0208989	0.0568161	0.977915	0.987184	0.990611	INCREASED IN CONTROL
#N/A	rxn08307	0.0208989	0.0568161	0.977915	0.987184	0.990611	INCREASED IN CONTROL
#N/A	rxn08308	0.0208989	0.0568161	0.977915	0.987184	0.990611	INCREASED IN CONTROL
#N/A	rxn08309	0.0208989	0.0568161	0.977915	0.987184	0.990611	INCREASED IN CONTROL
#N/A	rxn08310	0.0208989	0.0568161	0.977915	0.987184	0.990611	INCREASED IN CONTROL
#N/A	rxn08311	0.0208989	0.0568161	0.977915	0.987184	0.990611	INCREASED IN CONTROL
#N/A	rxn08312	0.0208989	0.0568161	0.977915	0.987184	0.990611	INCREASED IN CONTROL
#N/A	rxn10220	0.0208989	0.0568161	0.977915	0.987184	0.990611	INCREASED IN CONTROL
#N/A	rxn10221	0.0208989	0.0568161	0.977915	0.987184	0.990611	INCREASED IN CONTROL
#N/A	rxn10222	0.0208989	0.0568161	0.977915	0.987184	0.990611	INCREASED IN CONTROL
#N/A	rxn10223	0.0208989	0.0568161	0.977915	0.987184	0.990611	INCREASED IN CONTROL
#N/A	rxn10224	0.0208989	0.0568161	0.977915	0.987184	0.990611	INCREASED IN CONTROL
#N/A	rxn10225	0.0208989	0.0568161	0.977915	0.987184	0.990611	INCREASED IN CONTROL
K11694	rxn14147	0.0208666	0.0568161	0.155677	0.181032	0.859941	INCREASED IN CONTROL
K01523	rxn02834	0.0210636	0.0572285	0.876441	0.864715	1.01356	INCREASED IN CASE
#N/A	Ex_Amylose	0.0211779	0.0574677	0.996997	0.998517	0.998478	INCREASED IN CONTROL
#N/A	rxn13395	0.0211909	0.0574677	0.000117702	4.79602e-05	2.45415	INCREASED IN CASE
#N/A	t_Amylose	0.0211779	0.0574677	0.996997	0.998517	0.998478	INCREASED IN CONTROL
#N/A	rxn09557	0.0213016	0.0577322	0.999882	0.999952	0.99993	INCREASED IN CONTROL
K13327	rxn14275	0.0213289	0.0577707	0.323192	0.281727	1.14718	INCREASED IN CASE
K01455	rxn00374	0.0213957	0.0577736	0.147456	0.120986	1.21878	INCREASED IN CASE
K07748	rxn03093	0.0213957	0.0577736	0.063146	0.0454145	1.39044	INCREASED IN CASE
K07748	rxn04947	0.0213957	0.0577736	0.063146	0.0454145	1.39044	INCREASED IN CASE
K07748	rxn06655	0.0213957	0.0577736	0.063146	0.0454145	1.39044	INCREASED IN CASE
K07748	rxn07325	0.0213957	0.0577736	0.063146	0.0454145	1.39044	INCREASED IN CASE
#N/A	rxn01481	0.0215449	0.0581051	0.000699006	0.00101768	0.686866	INCREASED IN CONTROL
K00827	rxn01482	0.0215449	0.0581051	0.000699006	0.00101768	0.686866	INCREASED IN CONTROL
#N/A	rxn13519	0.0215684	0.0581329	2.60621e-05	1.09564e-05	2.3787	INCREASED IN CASE
K00158	rxn00152	0.0218001	0.058353	0.133222	0.143952	0.925468	INCREASED IN CONTROL
#N/A	rxn00592	0.0216644	0.058353	0.00884233	0.00671865	1.31609	INCREASED IN CASE
K00215	rxn02929	0.0218629	0.058353	0.999837	0.99995	0.999887	INCREASED IN CONTROL
K14375	rxn04345	0.0219023	0.058353	0.0292343	0.0235794	1.23982	INCREASED IN CASE
K14375	rxn04346	0.0219023	0.058353	0.0292343	0.0235794	1.23982	INCREASED IN CASE
K14375	rxn04347	0.0219023	0.058353	0.0292343	0.0235794	1.23982	INCREASED IN CASE
K14375	rxn04348	0.0219023	0.058353	0.0292343	0.0235794	1.23982	INCREASED IN CASE
K14375	rxn04349	0.0219023	0.058353	0.0292343	0.0235794	1.23982	INCREASED IN CASE
K14375	rxn04350	0.0219023	0.058353	0.0292343	0.0235794	1.23982	INCREASED IN CASE
K14375	rxn04351	0.0219023	0.058353	0.0292343	0.0235794	1.23982	INCREASED IN CASE
K14375	rxn04352	0.0219023	0.058353	0.0292343	0.0235794	1.23982	INCREASED IN CASE
K14375	rxn04353	0.0219023	0.058353	0.0292343	0.0235794	1.23982	INCREASED IN CASE
K14375	rxn04354	0.0219023	0.058353	0.0292343	0.0235794	1.23982	INCREASED IN CASE
K14375	rxn04355	0.0219023	0.058353	0.0292343	0.0235794	1.23982	INCREASED IN CASE
K14375	rxn04356	0.0219023	0.058353	0.0292343	0.0235794	1.23982	INCREASED IN CASE
K14375	rxn04357	0.0219023	0.058353	0.0292343	0.0235794	1.23982	INCREASED IN CASE
K14375	rxn04358	0.0219023	0.058353	0.0292343	0.0235794	1.23982	INCREASED IN CASE
K14375	rxn04359	0.0219023	0.058353	0.0292343	0.0235794	1.23982	INCREASED IN CASE
K14375	rxn04360	0.0219023	0.058353	0.0292343	0.0235794	1.23982	INCREASED IN CASE
K00455	rxn02366	0.0220966	0.0588349	0.0159207	0.0173341	0.918464	INCREASED IN CONTROL
K00145	rxn02465	0.0222111	0.0591041	0.962209	0.97073	0.991222	INCREASED IN CONTROL
ec:3.1.2.11	rxn00989	0.0225587	0.0599928	0.0271814	0.0156474	1.73712	INCREASED IN CASE
K01425	rxn01153	0.0226993	0.0603303	0.429383	0.474434	0.905044	INCREASED IN CONTROL
K01240	rxn00797	0.0227698	0.0604081	0.0943142	0.0760369	1.24037	INCREASED IN CASE
K06119	rxn07172	0.0227698	0.0604081	0.611517	0.645567	0.947255	INCREASED IN CONTROL
K13929	rxn14087	0.0227698	0.0604081	0.0703945	0.0693876	1.01451	INCREASED IN CASE
K00832	rxn01270	0.0228405	0.060559	0.196882	0.161072	1.22232	INCREASED IN CASE
K05962	rxn06197	0.0229114	0.0607103	0.437122	0.484268	0.902645	INCREASED IN CONTROL
K03272	rxn03918	0.0230537	0.0610506	0.387887	0.428952	0.904267	INCREASED IN CONTROL
K18365	rxn03610	0.0231608	0.0612973	0.0176917	0.0244835	0.722599	INCREASED IN CONTROL
K00129	rxn01840	0.0233406	0.061736	0.0479673	0.0377776	1.26973	INCREASED IN CASE
K08074	rxn04042	0.0234383	0.06192	0.0153399	0.0134334	1.14192	INCREASED IN CASE
K00918	rxn04043	0.0234383	0.06192	0.0153399	0.0134334	1.14192	INCREASED IN CASE
K00674	rxn03031	0.0235578	0.0621983	0.336432	0.373462	0.900845	INCREASED IN CONTROL
#N/A	Ex_Adenosine	0.0237592	0.062626	0.998554	0.99966	0.998893	INCREASED IN CONTROL
K00131	rxn00779	0.0237768	0.062626	0.0594833	0.050959	1.16728	INCREASED IN CASE
K01940	rxn01434	0.0237768	0.062626	0.945209	0.962183	0.982359	INCREASED IN CONTROL
#N/A	t_Adenosine	0.0237592	0.062626	0.998554	0.99966	0.998893	INCREASED IN CONTROL
K14374	rxn04337	0.0240162	0.0630676	0.00316668	0.00591537	0.53533	INCREASED IN CONTROL
K14374	rxn04338	0.0240162	0.0630676	0.00316668	0.00591537	0.53533	INCREASED IN CONTROL
K14374	rxn04339	0.0240162	0.0630676	0.00316668	0.00591537	0.53533	INCREASED IN CONTROL
K14374	rxn04340	0.0240162	0.0630676	0.00316668	0.00591537	0.53533	INCREASED IN CONTROL
K14028	rxn14207	0.024014	0.0630676	0.0128229	0.00362664	3.53574	INCREASED IN CASE
K01625	rxn00328	0.0240715	0.0631374	0.799756	0.831876	0.961388	INCREASED IN CONTROL
#N/A	rxn09995	0.0240715	0.0631374	0.955528	0.971352	0.983709	INCREASED IN CONTROL
#N/A	rxn11355	0.0241045	0.0631862	0.000340416	0.000264277	1.2881	INCREASED IN CASE
K00523	rxn02432	0.0241457	0.0632188	0.332613	0.356707	0.932453	INCREASED IN CONTROL
K00523	rxn02433	0.0241457	0.0632188	0.332613	0.356707	0.932453	INCREASED IN CONTROL
#N/A	rxn10899	0.0242476	0.0634478	0.000261993	6.9577e-05	3.76551	INCREASED IN CASE
K02781	rxn06983	0.0245195	0.0641212	0.154645	0.162884	0.949423	INCREASED IN CONTROL
K01866	rxn06280	0.0245934	0.0642761	0.981713	0.990384	0.991246	INCREASED IN CONTROL
K00820	rxn00555	0.0246561	0.0644018	0.968671	0.979568	0.988875	INCREASED IN CONTROL
K01608	rxn00010	0.0247236	0.0645398	0.00197512	0.00131473	1.5023	INCREASED IN CASE
K09251	rxn05118	0.0248222	0.0647586	0.0907686	0.104359	0.86977	INCREASED IN CONTROL
K01912	rxn01842	0.0248983	0.0649188	0.740607	0.774342	0.956435	INCREASED IN CONTROL
K00835	rxn00904	0.0250513	0.0652402	0.541406	0.503704	1.07485	INCREASED IN CASE
K13307	rxn04301	0.0250513	0.0652402	0.0685503	0.114154	0.600507	INCREASED IN CONTROL
#N/A	rxn03509	0.025365	0.066018	0.00141421	0.00119312	1.1853	INCREASED IN CASE
#N/A	rxn00768	0.0254372	0.0661277	0.128517	0.111482	1.1528	INCREASED IN CASE
#N/A	rxn00769	0.0254372	0.0661277	0.128517	0.111482	1.1528	INCREASED IN CASE
#N/A	rxn14369	0.0257218	0.0667887	0.000127669	7.2457e-05	1.762	INCREASED IN CASE
#N/A	rxn14386	0.0257218	0.0667887	0.000127669	7.2457e-05	1.762	INCREASED IN CASE
K00656	rxn04794	0.0258676	0.0671276	0.96531	0.9591	1.00648	INCREASED IN CASE
K09473	rxn05128	0.0260646	0.0675987	0.0109062	0.0172719	0.63144	INCREASED IN CONTROL
K01973	rxn05841	0.0262224	0.0679678	0.0395255	0.0151948	2.60126	INCREASED IN CASE
K20451	rxn02204	0.0263044	0.0681403	0.104238	0.0856852	1.21652	INCREASED IN CASE
K00031	rxn00198	0.0263845	0.0681871	0.759433	0.793105	0.957544	INCREASED IN CONTROL
K00031	rxn00199	0.0263845	0.0681871	0.759433	0.793105	0.957544	INCREASED IN CONTROL
K00031	rxn01387	0.0263845	0.0681871	0.759433	0.793105	0.957544	INCREASED IN CONTROL
#N/A	rxn05794	0.0263845	0.0681871	0.759433	0.793105	0.957544	INCREASED IN CONTROL
K00289	rxn00688	0.0266056	0.0686901	0.0392667	0.0431641	0.909709	INCREASED IN CONTROL
#N/A	rxn03492	0.026626	0.0686901	0.588519	0.550967	1.06816	INCREASED IN CASE
#N/A	rxn04050	0.026626	0.0686901	0.588519	0.550967	1.06816	INCREASED IN CASE
#N/A	Ex_Citrate	0.0267865	0.0689059	0.968059	0.969315	0.998704	INCREASED IN CONTROL
#N/A	rxn09236	0.0267373	0.0689059	0.00250651	0.00122351	2.04862	INCREASED IN CASE
K11440	rxn10770	0.026788	0.0689059	0.0320716	0.0357891	0.896128	INCREASED IN CONTROL
K11440	rxn12191	0.026788	0.0689059	0.0320716	0.0357891	0.896128	INCREASED IN CONTROL
#N/A	t_Citrate	0.0267865	0.0689059	0.968059	0.969315	0.998704	INCREASED IN CONTROL
K06211	rxn01671	0.0271147	0.0697055	0.0474734	0.0407832	1.16404	INCREASED IN CASE
K00942	rxn00239	0.0272389	0.069902	0.999946	0.999949	0.999998	INCREASED IN CONTROL
#N/A	rxn10465	0.0272389	0.069902	5.35042e-05	5.11282e-05	1.04647	INCREASED IN CASE
#N/A	rxn10467	0.0272389	0.069902	5.35042e-05	5.11282e-05	1.04647	INCREASED IN CASE
K01800	rxn02276	0.0274503	0.0703623	0.00470178	0.00577714	0.81386	INCREASED IN CONTROL
K00254	rxn14299	0.0274449	0.0703623	0.154105	0.174214	0.884575	INCREASED IN CONTROL
K05306	rxn00537	0.0277786	0.0711209	0.346282	0.391354	0.884829	INCREASED IN CONTROL
#N/A	rxn09238	0.0277731	0.0711209	0.0113138	0.00525847	2.15153	INCREASED IN CASE
K02495	rxn04704	0.0278287	0.0712077	0.996391	0.996837	0.999553	INCREASED IN CONTROL
K01791	rxn00297	0.0282005	0.0720752	0.82528	0.853785	0.966613	INCREASED IN CONTROL
K01791	rxn01953	0.0282005	0.0720752	0.82528	0.853785	0.966613	INCREASED IN CONTROL
K01667	rxn00473	0.0282855	0.0722086	0.336359	0.37697	0.892272	INCREASED IN CONTROL
K01685	rxn01122	0.0282855	0.0722086	0.705061	0.74147	0.950896	INCREASED IN CONTROL
K01946	rxn00533	0.0284461	0.0725602	0.998733	0.999293	0.99944	INCREASED IN CONTROL
K12660	rxn01619	0.0284563	0.0725602	0.0710042	0.0548334	1.29491	INCREASED IN CASE
K12960	rxn00142	0.0287141	0.0731751	0.76399	0.719991	1.06111	INCREASED IN CASE
K00906	rxn06680	0.0287789	0.0732979	0.0200517	0.011103	1.80598	INCREASED IN CASE
K01034	rxn00994	0.028887	0.0734456	0.244525	0.266489	0.917579	INCREASED IN CONTROL
K00384	rxn05289	0.0288868	0.0734456	0.946618	0.967128	0.978794	INCREASED IN CONTROL
K00384	rxn11571	0.0288868	0.0734456	0.946618	0.967128	0.978794	INCREASED IN CONTROL
#N/A	Ex_Pimelate	0.0292357	0.0742033	0.0729488	0.0759917	0.959958	INCREASED IN CONTROL
K01906	rxn02296	0.0292357	0.0742033	0.0729488	0.0759917	0.959958	INCREASED IN CONTROL
#N/A	t_Pimelate	0.0292357	0.0742033	0.0729488	0.0759917	0.959958	INCREASED IN CONTROL
#N/A	rxn01013	0.0294114	0.0746061	0.408154	0.374158	1.09086	INCREASED IN CASE
#N/A	rxn11731	0.0298545	0.0756866	0.161107	0.188824	0.853213	INCREASED IN CONTROL
K03153	rxn04093	0.0299439	0.0757819	0.104025	0.118808	0.875573	INCREASED IN CONTROL
K07304	rxn06595	0.0299439	0.0757819	0.719315	0.75516	0.952533	INCREASED IN CONTROL
K07304	rxn07437	0.0299439	0.0757819	0.719315	0.75516	0.952533	INCREASED IN CONTROL
K03153	rxn04094	0.0300334	0.0759211	0.104025	0.118794	0.875678	INCREASED IN CONTROL
K03153	rxn07295	0.0300334	0.0759211	0.104025	0.118794	0.875678	INCREASED IN CONTROL
K01431	rxn11756	0.0301232	0.0761043	0.346652	0.315919	1.09728	INCREASED IN CASE
#N/A	rxn14353	0.0302077	0.0762741	0.0183347	0.0275235	0.666147	INCREASED IN CONTROL
K01683	rxn02172	0.0305755	0.0771585	0.0639714	0.0512028	1.24937	INCREASED IN CASE
K03526	rxn14070	0.0307573	0.0775726	0.970315	0.982158	0.987942	INCREASED IN CONTROL
K01038	rxn02740	0.0308498	0.0777166	0.124927	0.0981238	1.27315	INCREASED IN CASE
K01039	rxn03799	0.0308498	0.0777166	0.124927	0.0981238	1.27315	INCREASED IN CASE
K00844	rxn01169	0.0310799	0.0782515	0.967996	0.9685	0.999479	INCREASED IN CONTROL
K16844	rxn04935	0.0311261	0.0783229	0.051413	0.0387774	1.32585	INCREASED IN CASE
K16049	rxn03152	0.0312286	0.078536	0.00268774	0.00159909	1.68079	INCREASED IN CASE
K02232	rxn03540	0.0314045	0.0789332	0.809761	0.839242	0.964872	INCREASED IN CONTROL
#N/A	Ex_Glycolaldehyde	0.0315913	0.079312	0.989372	0.991504	0.99785	INCREASED IN CONTROL
#N/A	t_Glycolaldehyde	0.0315913	0.079312	0.989372	0.991504	0.99785	INCREASED IN CONTROL
#N/A	Ex_Cytidine	0.0318385	0.0798377	0.998356	0.999684	0.998672	INCREASED IN CONTROL
K01467	rxn07099	0.0318733	0.0798377	0.878413	0.904353	0.971317	INCREASED IN CONTROL
K01467	rxn11599	0.0318733	0.0798377	0.878413	0.904353	0.971317	INCREASED IN CONTROL
#N/A	t_Cytidine	0.0318385	0.0798377	0.998356	0.999684	0.998672	INCREASED IN CONTROL
K00656	rxn00157	0.0319205	0.0799103	0.963791	0.95761	1.00645	INCREASED IN CASE
K00058	rxn11732	0.0319459	0.0799283	0.976361	0.985002	0.991228	INCREASED IN CONTROL
K00868	rxn01396	0.0319678	0.0799377	0.926931	0.908715	1.02005	INCREASED IN CASE
K17105	rxn03114	0.0320586	0.080119	0.0143495	0.00824864	1.73962	INCREASED IN CASE
#N/A	Ex_BDOH	0.0322527	0.0804669	0.312436	0.343355	0.909948	INCREASED IN CONTROL
#N/A	rxn02112	0.0322527	0.0804669	0.312436	0.343355	0.909948	INCREASED IN CONTROL
#N/A	t_BDOH	0.0322527	0.0804669	0.312436	0.343355	0.909948	INCREASED IN CONTROL
#N/A	rxn01392	0.0323481	0.0806593	0.2488	0.224463	1.10842	INCREASED IN CASE
#N/A	rxn07879	0.0324438	0.080852	0.136764	0.111132	1.23064	INCREASED IN CASE
K00186	rxn14152	0.032829	0.0817655	0.148383	0.166075	0.893472	INCREASED IN CONTROL
K00486	rxn01438	0.0332318	0.0827219	0.000925629	0.00160318	0.577369	INCREASED IN CONTROL
#N/A	rxn00412	0.0333961	0.0830815	0.99998	1	0.99998	INCREASED IN CONTROL
K05774	rxn04651	0.033414	0.0830815	0.0494915	0.0336705	1.46988	INCREASED IN CASE
K19185	rxn07345	0.0334329	0.0830815	1.73991e-05	2.12786e-05	0.817681	INCREASED IN CONTROL
#N/A	rxn00143	0.0340706	0.0843323	1	0.999981	1.00002	INCREASED IN CASE
#N/A	rxn00905	0.0340706	0.0843323	1.38525e-06	1.9084e-05	0.0725869	INCREASED IN CONTROL
#N/A	rxn00955	0.0340706	0.0843323	1	0.999981	1.00002	INCREASED IN CASE
#N/A	rxn11536	0.0340706	0.0843323	1.38525e-06	1.9084e-05	0.0725869	INCREASED IN CONTROL
#N/A	rxn11538	0.0340706	0.0843323	1.38525e-06	1.9084e-05	0.0725869	INCREASED IN CONTROL
#N/A	rxn11539	0.0340706	0.0843323	1.38525e-06	1.9084e-05	0.0725869	INCREASED IN CONTROL
#N/A	rxn14307	0.0340706	0.0843323	1.38525e-06	1.9084e-05	0.0725869	INCREASED IN CONTROL
K00009	rxn00546	0.034208	0.0846249	0.130274	0.109173	1.19327	INCREASED IN CASE
K03428	rxn02959	0.0345099	0.0853236	0.0594101	0.0356734	1.66539	INCREASED IN CASE
K14271	rxn05037	0.0346913	0.0857239	0.00469505	0.00648896	0.723545	INCREASED IN CONTROL
K03517	rxn02988	0.0347124	0.0857279	0.798709	0.83085	0.961316	INCREASED IN CONTROL
#N/A	Ex_PM	0.0349159	0.0861338	0.930875	0.912503	1.02013	INCREASED IN CASE
#N/A	t_PM	0.0349159	0.0861338	0.930875	0.912503	1.02013	INCREASED IN CASE
K00883	rxn02429	0.0351204	0.0865897	0.0741876	0.0632482	1.17296	INCREASED IN CASE
#N/A	rxn03864	0.0352231	0.0867941	0.249467	0.21096	1.18253	INCREASED IN CASE
#N/A	rxn02045	0.035326	0.0869502	0.116117	0.131728	0.881491	INCREASED IN CONTROL
#N/A	rxn02344	0.035326	0.0869502	0.116117	0.131728	0.881491	INCREASED IN CONTROL
#N/A	Ex_Inosine	0.035433	0.087116	0.997705	0.999262	0.998441	INCREASED IN CONTROL
#N/A	t_Inosine	0.035433	0.087116	0.997705	0.999262	0.998441	INCREASED IN CONTROL
K00008	rxn01385	0.0356363	0.0875668	0.125853	0.0995366	1.26439	INCREASED IN CASE
K00399	rxn03127	0.0356847	0.0876367	0.00441009	0.00330632	1.33384	INCREASED IN CASE
K00273	rxn00269	0.0365811	0.0892399	0.0393709	0.0490121	0.803289	INCREASED IN CONTROL
K05970	rxn01321	0.0363693	0.0892399	0.708128	0.744971	0.950545	INCREASED IN CONTROL
K00273	rxn01778	0.0365811	0.0892399	0.0393709	0.0490121	0.803289	INCREASED IN CONTROL
K00273	rxn02071	0.0365811	0.0892399	0.0393709	0.0490121	0.803289	INCREASED IN CONTROL
K00273	rxn02091	0.0365811	0.0892399	0.0393709	0.0490121	0.803289	INCREASED IN CONTROL
K00273	rxn02946	0.0365811	0.0892399	0.0393709	0.0490121	0.803289	INCREASED IN CONTROL
K00273	rxn05110	0.0365811	0.0892399	0.0393709	0.0490121	0.803289	INCREASED IN CONTROL
K00273	rxn05978	0.0365811	0.0892399	0.0393709	0.0490121	0.803289	INCREASED IN CONTROL
K00272	rxn07053	0.0365811	0.0892399	0.0393709	0.0490121	0.803289	INCREASED IN CONTROL
#N/A	rxn09526	0.0365811	0.0892399	0.0418862	0.0321126	1.30435	INCREASED IN CASE
#N/A	rxn10044	0.0365811	0.0892399	0.0418862	0.0321126	1.30435	INCREASED IN CASE
#N/A	rxn13689	0.0365811	0.0892399	0.0418862	0.0321126	1.30435	INCREASED IN CASE
K14628	rxn04527	0.0370328	0.0902919	2.53457e-05	3.5518e-05	0.713603	INCREASED IN CONTROL
K01740	rxn00453	0.0375451	0.0911917	0.975362	0.97158	1.00389	INCREASED IN CASE
K01740	rxn00952	0.0375451	0.0911917	0.975362	0.97158	1.00389	INCREASED IN CASE
#N/A	rxn01277	0.0375471	0.0911917	0.186218	0.15723	1.18437	INCREASED IN CASE
K14471	rxn02258	0.0375471	0.0911917	0.0394293	0.0301494	1.3078	INCREASED IN CASE
K01739	rxn06078	0.0375451	0.0911917	0.975362	0.97158	1.00389	INCREASED IN CASE
K07151	rxn06620	0.0375471	0.0911917	0.0408793	0.0274837	1.4874	INCREASED IN CASE
#N/A	rxn14160	0.0375471	0.0911917	0.186218	0.15723	1.18437	INCREASED IN CASE
K15372	rxn01233	0.0376558	0.0914052	0.173707	0.133876	1.29752	INCREASED IN CASE
K01761	rxn00456	0.0378739	0.0918332	0.595745	0.552358	1.07855	INCREASED IN CASE
K01496	rxn02835	0.0378739	0.0918332	0.874654	0.866081	1.0099	INCREASED IN CASE
K00695	rxn00579	0.0385327	0.0933277	0.0368437	0.0332307	1.10872	INCREASED IN CASE
K00695	rxn07221	0.0385327	0.0933277	0.0368437	0.0332307	1.10872	INCREASED IN CASE
K05841	rxn01525	0.0389808	0.0943609	0.0440173	0.0446964	0.984807	INCREASED IN CONTROL
#N/A	rxn03599	0.0392054	0.0948525	0.67993	0.714908	0.951073	INCREASED IN CONTROL
#N/A	Ex_Vitamin_B12r	0.0396059	0.0950134	0.00962103	0.0140668	0.683955	INCREASED IN CONTROL
#N/A	Ex_XAN	0.0396968	0.0950134	0.99977	0.999798	0.999972	INCREASED IN CONTROL
K05368	rxn00072	0.0396059	0.0950134	0.00962103	0.0140668	0.683955	INCREASED IN CONTROL
K00295	rxn00906	0.0394328	0.0950134	0.0107271	0.00602757	1.77968	INCREASED IN CASE
K01048	rxn01982	0.0404607	0.0950134	0.907822	0.898107	1.01082	INCREASED IN CASE
#N/A	rxn03023	0.040115	0.0950134	0.13629	0.1143	1.19239	INCREASED IN CASE
#N/A	rxn03102	0.0404607	0.0950134	0.907822	0.898107	1.01082	INCREASED IN CASE
K03338	rxn03932	0.040115	0.0950134	0.13629	0.1143	1.19239	INCREASED IN CASE
K01048	rxn05962	0.0404607	0.0950134	0.907822	0.898107	1.01082	INCREASED IN CASE
K00571	rxn06285	0.039789	0.0950134	0.994685	0.996676	0.998002	INCREASED IN CONTROL
#N/A	rxn08796	0.0404607	0.0950134	0.907822	0.898107	1.01082	INCREASED IN CASE
#N/A	rxn08797	0.0404607	0.0950134	0.907822	0.898107	1.01082	INCREASED IN CASE
#N/A	rxn08798	0.0404607	0.0950134	0.907822	0.898107	1.01082	INCREASED IN CASE
#N/A	rxn08799	0.0404607	0.0950134	0.907822	0.898107	1.01082	INCREASED IN CASE
#N/A	rxn08800	0.0404607	0.0950134	0.907822	0.898107	1.01082	INCREASED IN CASE
#N/A	rxn08801	0.0404607	0.0950134	0.907822	0.898107	1.01082	INCREASED IN CASE
#N/A	rxn08802	0.0404607	0.0950134	0.907822	0.898107	1.01082	INCREASED IN CASE
#N/A	rxn08803	0.0404607	0.0950134	0.907822	0.898107	1.01082	INCREASED IN CASE
#N/A	rxn08804	0.0404607	0.0950134	0.907822	0.898107	1.01082	INCREASED IN CASE
#N/A	rxn08805	0.0404607	0.0950134	0.907822	0.898107	1.01082	INCREASED IN CASE
#N/A	rxn08806	0.0404607	0.0950134	0.907822	0.898107	1.01082	INCREASED IN CASE
#N/A	rxn08807	0.0404607	0.0950134	0.907822	0.898107	1.01082	INCREASED IN CASE
#N/A	rxn08808	0.0404607	0.0950134	0.907822	0.898107	1.01082	INCREASED IN CASE
#N/A	rxn08809	0.0404607	0.0950134	0.907822	0.898107	1.01082	INCREASED IN CASE
#N/A	rxn08810	0.0404607	0.0950134	0.907822	0.898107	1.01082	INCREASED IN CASE
#N/A	rxn08811	0.0404607	0.0950134	0.907822	0.898107	1.01082	INCREASED IN CASE
#N/A	rxn08812	0.0404607	0.0950134	0.907822	0.898107	1.01082	INCREASED IN CASE
#N/A	rxn08813	0.0404607	0.0950134	0.907822	0.898107	1.01082	INCREASED IN CASE
#N/A	rxn08814	0.0404607	0.0950134	0.907822	0.898107	1.01082	INCREASED IN CASE
#N/A	rxn08815	0.0404607	0.0950134	0.907822	0.898107	1.01082	INCREASED IN CASE
#N/A	rxn08816	0.0404607	0.0950134	0.907822	0.898107	1.01082	INCREASED IN CASE
#N/A	rxn08817	0.0404607	0.0950134	0.907822	0.898107	1.01082	INCREASED IN CASE
#N/A	rxn08818	0.0404607	0.0950134	0.907822	0.898107	1.01082	INCREASED IN CASE
#N/A	rxn08819	0.0404607	0.0950134	0.907822	0.898107	1.01082	INCREASED IN CASE
#N/A	rxn08820	0.0404607	0.0950134	0.907822	0.898107	1.01082	INCREASED IN CASE
#N/A	rxn08821	0.0404607	0.0950134	0.907822	0.898107	1.01082	INCREASED IN CASE
#N/A	rxn08822	0.0404607	0.0950134	0.907822	0.898107	1.01082	INCREASED IN CASE
#N/A	rxn08823	0.0404607	0.0950134	0.907822	0.898107	1.01082	INCREASED IN CASE
#N/A	rxn08838	0.0404607	0.0950134	0.907822	0.898107	1.01082	INCREASED IN CASE
#N/A	rxn08839	0.0404607	0.0950134	0.907822	0.898107	1.01082	INCREASED IN CASE
#N/A	rxn08840	0.0404607	0.0950134	0.907822	0.898107	1.01082	INCREASED IN CASE
#N/A	rxn08841	0.0404607	0.0950134	0.907822	0.898107	1.01082	INCREASED IN CASE
#N/A	rxn08842	0.0404607	0.0950134	0.907822	0.898107	1.01082	INCREASED IN CASE
#N/A	rxn08843	0.0404607	0.0950134	0.907822	0.898107	1.01082	INCREASED IN CASE
#N/A	rxn08844	0.0404607	0.0950134	0.907822	0.898107	1.01082	INCREASED IN CASE
#N/A	rxn08845	0.0404607	0.0950134	0.907822	0.898107	1.01082	INCREASED IN CASE
#N/A	rxn08846	0.0404607	0.0950134	0.907822	0.898107	1.01082	INCREASED IN CASE
#N/A	rxn08847	0.0404607	0.0950134	0.907822	0.898107	1.01082	INCREASED IN CASE
#N/A	rxn08848	0.0404607	0.0950134	0.907822	0.898107	1.01082	INCREASED IN CASE
#N/A	rxn08849	0.0404607	0.0950134	0.907822	0.898107	1.01082	INCREASED IN CASE
#N/A	rxn08850	0.0404607	0.0950134	0.907822	0.898107	1.01082	INCREASED IN CASE
#N/A	rxn08851	0.0404607	0.0950134	0.907822	0.898107	1.01082	INCREASED IN CASE
K02744	rxn11879	0.0400003	0.0950134	0.367057	0.330261	1.11141	INCREASED IN CASE
#N/A	t_Vitamin_B12r	0.0396059	0.0950134	0.00962103	0.0140668	0.683955	INCREASED IN CONTROL
#N/A	t_XAN	0.0396968	0.0950134	0.99977	0.999798	0.999972	INCREASED IN CONTROL
K09251	rxn00856	0.0405764	0.0952344	0.504506	0.468093	1.07779	INCREASED IN CASE
K01779	rxn00348	0.0408089	0.0957288	0.439687	0.47499	0.925676	INCREASED IN CONTROL
K03783	rxn01138	0.0413948	0.0968965	0.961144	0.978895	0.981866	INCREASED IN CONTROL
K03783	rxn01358	0.0413948	0.0968965	0.961144	0.978895	0.981866	INCREASED IN CONTROL
K03783	rxn01647	0.0413948	0.0968965	0.961144	0.978895	0.981866	INCREASED IN CONTROL
K03783	rxn01649	0.0413948	0.0968965	0.961144	0.978895	0.981866	INCREASED IN CONTROL
K07026	rxn04037	0.0416743	0.0974989	0.0177804	0.0266993	0.665952	INCREASED IN CONTROL
#N/A	rxn06575	0.0418687	0.0978495	0.0854285	0.0975519	0.875724	INCREASED IN CONTROL
K00728	rxn11590	0.0418687	0.0978495	0.0854285	0.0975519	0.875724	INCREASED IN CONTROL
K03783	rxn01646	0.0419879	0.0980759	0.961177	0.978897	0.981898	INCREASED IN CONTROL
K14471	rxn00286	0.0422272	0.0983828	0.0393117	0.0300986	1.3061	INCREASED IN CASE
K01253	rxn04820	0.0422983	0.0983828	0.00393115	0.00294797	1.33351	INCREASED IN CASE
K01253	rxn04821	0.0422983	0.0983828	0.00393115	0.00294797	1.33351	INCREASED IN CASE
K01253	rxn04834	0.0422983	0.0983828	0.00393115	0.00294797	1.33351	INCREASED IN CASE
K01253	rxn04874	0.0422983	0.0983828	0.00393115	0.00294797	1.33351	INCREASED IN CASE
K01253	rxn04875	0.0422983	0.0983828	0.00393115	0.00294797	1.33351	INCREASED IN CASE
K01253	rxn04885	0.0422983	0.0983828	0.00393115	0.00294797	1.33351	INCREASED IN CASE
K01253	rxn07444	0.0422983	0.0983828	0.00393115	0.00294797	1.33351	INCREASED IN CASE
K01075	rxn00965	0.043012	0.0999744	0.0515192	0.0295901	1.74109	INCREASED IN CASE
K03379	rxn01598	0.0430575	0.0999744	3.45631e-05	0.000366069	0.094417	INCREASED IN CONTROL
K01439	rxn01973	0.0430736	0.0999744	0.843389	0.807272	1.04474	INCREASED IN CASE
K03379	rxn04472	0.0430575	0.0999744	3.45631e-05	0.000366069	0.094417	INCREASED IN CONTROL
K00428	rxn00014	0.0434407	0.10072	0.178703	0.195088	0.916013	INCREASED IN CONTROL
K01652	rxn02185	0.0434385	0.10072	0.962277	0.960293	1.00207	INCREASED IN CASE
K00603	rxn01653	0.0439343	0.101811	0.953474	0.966463	0.98656	INCREASED IN CONTROL
K00210	rxn01268	0.0441828	0.102279	0.955451	0.947527	1.00836	INCREASED IN CASE
K00877	rxn01537	0.0441829	0.102279	0.320779	0.354046	0.906036	INCREASED IN CONTROL
K18556	rxn00284	0.044558	0.103093	0.039425	0.0277116	1.42269	INCREASED IN CASE
K10623	rxn03665	0.0446492	0.10325	0.0118544	0.0164967	0.718593	INCREASED IN CONTROL
K00457	rxn00999	0.0449358	0.103858	0.187076	0.160827	1.16321	INCREASED IN CASE
K00577	rxn03020	0.0450116	0.103978	0.00324843	0.00254027	1.27877	INCREASED IN CASE
#N/A	rxn13687	0.0450623	0.104041	0.178255	0.194499	0.916481	INCREASED IN CONTROL
K01787	rxn00897	0.0458277	0.105586	0.395652	0.437274	0.904815	INCREASED IN CONTROL
#N/A	rxn01804	0.0458277	0.105586	0.0531042	0.0415577	1.27784	INCREASED IN CASE
#N/A	rxn01805	0.0458277	0.105586	0.0531042	0.0415577	1.27784	INCREASED IN CASE
K01787	rxn06208	0.0458277	0.105586	0.395652	0.437274	0.904815	INCREASED IN CONTROL
K01937	rxn00410	0.0459771	0.105858	0.985181	0.991746	0.99338	INCREASED IN CONTROL
K01725	rxn02529	0.0460418	0.105858	0.00361997	0.0047908	0.755609	INCREASED IN CONTROL
#N/A	rxn05063	0.0460418	0.105858	0.00361997	0.0047908	0.755609	INCREASED IN CONTROL
K09020	rxn05064	0.0460418	0.105858	0.00361997	0.0047908	0.755609	INCREASED IN CONTROL
K00457	rxn01827	0.0460853	0.105902	0.189594	0.163998	1.15607	INCREASED IN CASE
K18106	rxn07491	0.0463792	0.106522	0.0014179	0.00123981	1.14365	INCREASED IN CASE
K01652	rxn00003	0.0466018	0.106922	0.962091	0.960296	1.00187	INCREASED IN CASE
K01652	rxn03194	0.0466018	0.106922	0.962091	0.960296	1.00187	INCREASED IN CASE
#N/A	rxn05878	0.0467346	0.107114	0.223991	0.242916	0.922095	INCREASED IN CONTROL
#N/A	rxn12033	0.0467346	0.107114	0.223991	0.242916	0.922095	INCREASED IN CONTROL
K01756	rxn03136	0.0469064	0.107452	0.971486	0.983594	0.98769	INCREASED IN CONTROL
#N/A	rxn00778	0.0471116	0.107866	0.994877	0.997121	0.99775	INCREASED IN CONTROL
K01854	rxn00358	0.0475239	0.108753	0.905019	0.920577	0.983099	INCREASED IN CONTROL
#N/A	rxn03239	0.0480562	0.109686	0.055852	0.0540614	1.03312	INCREASED IN CASE
#N/A	rxn03242	0.0480562	0.109686	0.055852	0.0540614	1.03312	INCREASED IN CASE
#N/A	rxn03246	0.0480562	0.109686	0.055852	0.0540614	1.03312	INCREASED IN CASE
#N/A	rxn03249	0.0480562	0.109686	0.055852	0.0540614	1.03312	INCREASED IN CASE
#N/A	rxn06777	0.0480562	0.109686	0.055852	0.0540614	1.03312	INCREASED IN CASE
K01201	rxn01089	0.0485936	0.110855	0.846786	0.876101	0.966539	INCREASED IN CONTROL
K04628	rxn01090	0.0491358	0.11177	4.41617e-06	1.75276e-05	0.251955	INCREASED IN CONTROL
K17739	rxn02079	0.0490541	0.11177	0.000917161	0.00155859	0.588455	INCREASED IN CONTROL
ec:4.1.1.30	rxn02129	0.0491474	0.11177	9.55065e-05	5.70732e-05	1.6734	INCREASED IN CASE
K01598	rxn02341	0.0491474	0.11177	0.999904	0.999943	0.999962	INCREASED IN CONTROL
K17739	rxn02381	0.0490541	0.11177	0.000917161	0.00155859	0.588455	INCREASED IN CONTROL
K04628	rxn06653	0.0491358	0.11177	4.41617e-06	1.75276e-05	0.251955	INCREASED IN CONTROL
K17828	rxn01361	0.0494092	0.112307	0.961776	0.960308	1.00153	INCREASED IN CASE
#N/A	rxn07849	0.0495462	0.112561	0.779115	0.755824	1.03081	INCREASED IN CASE
K01785	rxn01171	0.0496836	0.112756	0.943404	0.945722	0.997549	INCREASED IN CONTROL
#N/A	rxn08582	0.0496836	0.112756	0.943404	0.945722	0.997549	INCREASED IN CONTROL
K01577	rxn01395	0.0497523	0.112854	0.0537193	0.0620482	0.865767	INCREASED IN CONTROL
K03783	rxn01859	0.0498168	0.112942	0.965491	0.982574	0.982614	INCREASED IN CONTROL
#N/A	rxn03617	0.0503751	0.114149	0.0554414	0.0535017	1.03625	INCREASED IN CASE
#N/A	rxn06626	0.0505144	0.114347	0.040334	0.0457141	0.88231	INCREASED IN CONTROL
#N/A	rxn06824	0.0505144	0.114347	0.040334	0.0457141	0.88231	INCREASED IN CONTROL
K00111	rxn00616	0.0510747	0.115556	0.773084	0.808454	0.95625	INCREASED IN CONTROL
#N/A	rxn02728	0.0515476	0.116565	0.0105594	0.0117707	0.897095	INCREASED IN CONTROL
K05606	rxn01996	0.0517824	0.117036	0.489844	0.537304	0.911671	INCREASED IN CONTROL
K18673	rxn01049	0.052211	0.117746	0.270094	0.23401	1.1542	INCREASED IN CASE
K01964	rxn01355	0.052211	0.117746	0.901955	0.917927	0.9826	INCREASED IN CONTROL
K08748	rxn02014	0.0524908	0.117746	0.0102135	0.0077028	1.32594	INCREASED IN CASE
K08748	rxn02794	0.0524908	0.117746	0.0102135	0.0077028	1.32594	INCREASED IN CASE
K08748	rxn03107	0.0524908	0.117746	0.0102135	0.0077028	1.32594	INCREASED IN CASE
K08748	rxn03145	0.0524908	0.117746	0.0102135	0.0077028	1.32594	INCREASED IN CASE
#N/A	rxn08014	0.0524984	0.117746	0.173907	0.182334	0.953782	INCREASED IN CONTROL
#N/A	rxn08015	0.0524984	0.117746	0.173907	0.182334	0.953782	INCREASED IN CONTROL
#N/A	rxn08016	0.0524984	0.117746	0.173907	0.182334	0.953782	INCREASED IN CONTROL
#N/A	rxn08017	0.0524984	0.117746	0.173907	0.182334	0.953782	INCREASED IN CONTROL
#N/A	rxn08018	0.0524984	0.117746	0.173907	0.182334	0.953782	INCREASED IN CONTROL
#N/A	rxn08019	0.0524984	0.117746	0.173907	0.182334	0.953782	INCREASED IN CONTROL
#N/A	rxn08020	0.0524984	0.117746	0.173907	0.182334	0.953782	INCREASED IN CONTROL
#N/A	rxn08021	0.0524984	0.117746	0.173907	0.182334	0.953782	INCREASED IN CONTROL
#N/A	rxn08022	0.0524984	0.117746	0.173907	0.182334	0.953782	INCREASED IN CONTROL
K00575	rxn06195	0.0526391	0.118002	0.963332	0.973999	0.989048	INCREASED IN CONTROL
#N/A	rxn03533	0.0529319	0.118537	0.0542532	0.0462138	1.17396	INCREASED IN CASE
K13786	rxn11650	0.0529319	0.118537	0.0542532	0.0462138	1.17396	INCREASED IN CASE
K01738	rxn02571	0.0530763	0.1188	0.976015	0.971564	1.00458	INCREASED IN CASE
#N/A	rxn01456	0.0531221	0.118842	0.0210752	0.0277397	0.759746	INCREASED IN CONTROL
#N/A	Ex_Nicotinamide ribonucleotide	0.0532258	0.118893	0.997631	0.998541	0.999088	INCREASED IN CONTROL
K05607	rxn01504	0.0532225	0.118893	0.089994	0.104994	0.857136	INCREASED IN CONTROL
#N/A	t_Nicotinamide ribonucleotide	0.0532258	0.118893	0.997631	0.998541	0.999088	INCREASED IN CONTROL
#N/A	Ex_CysGly	0.0535078	0.119293	0.998025	0.999275	0.998749	INCREASED IN CONTROL
K01738	rxn00649	0.0535138	0.119293	0.976018	0.971576	1.00457	INCREASED IN CASE
K01255	rxn00650	0.0535078	0.119293	0.998025	0.999275	0.998749	INCREASED IN CONTROL
#N/A	t_CysGly	0.0535078	0.119293	0.998025	0.999275	0.998749	INCREASED IN CONTROL
K05929	rxn01478	0.053661	0.119379	0.312965	0.341291	0.917004	INCREASED IN CONTROL
K05929	rxn04681	0.053661	0.119379	0.312965	0.341291	0.917004	INCREASED IN CONTROL
K05929	rxn04682	0.053661	0.119379	0.312965	0.341291	0.917004	INCREASED IN CONTROL
#N/A	rxn09952	0.0535877	0.119379	0.957569	0.963874	0.993459	INCREASED IN CONTROL
K00973	rxn01675	0.0543985	0.120959	0.950439	0.96469	0.985228	INCREASED IN CONTROL
K01593	rxn00484	0.0549163	0.121864	0.0667447	0.0550006	1.21353	INCREASED IN CASE
K01593	rxn00497	0.0549163	0.121864	0.0667447	0.0550006	1.21353	INCREASED IN CASE
K01593	rxn01948	0.0549163	0.121864	0.0667447	0.0550006	1.21353	INCREASED IN CASE
K01593	rxn03360	0.0549163	0.121864	0.0667447	0.0550006	1.21353	INCREASED IN CASE
K01443	rxn01484	0.0551445	0.122308	0.895906	0.885069	1.01224	INCREASED IN CASE
#N/A	Ex_TRHL	0.0555961	0.123186	0.804571	0.835828	0.962604	INCREASED IN CONTROL
#N/A	t_TRHL	0.0555961	0.123186	0.804571	0.835828	0.962604	INCREASED IN CONTROL
K01777	rxn00933	0.0563557	0.124806	0.0937645	0.0850309	1.10271	INCREASED IN CASE
K04119	rxn01338	0.0568156	0.125761	0.0773604	0.116841	0.6621	INCREASED IN CONTROL
K00548	rxn00693	0.0568924	0.125868	0.961797	0.979383	0.982044	INCREASED IN CONTROL
K04781	rxn04454	0.0572452	0.126584	0.0295508	0.0253709	1.16475	INCREASED IN CASE
#N/A	Ex_Acetaldehyde	0.0579588	0.128034	0.999553	0.999528	1.00002	INCREASED IN CASE
#N/A	t_Acetaldehyde	0.0579588	0.128034	0.999553	0.999528	1.00002	INCREASED IN CASE
K04835	rxn02625	0.0580573	0.128058	0.0847063	0.118101	0.717238	INCREASED IN CONTROL
K16423	rxn04475	0.0580573	0.128058	0.054995	0.0665846	0.825942	INCREASED IN CONTROL
K16423	rxn04483	0.0580573	0.128058	0.054995	0.0665846	0.825942	INCREASED IN CONTROL
K00005	rxn00762	0.0582141	0.12834	0.441618	0.416204	1.06106	INCREASED IN CASE
K13065	rxn01429	0.0584797	0.128641	0.000398869	0.000506648	0.787271	INCREASED IN CONTROL
K13065	rxn01743	0.0584797	0.128641	0.000398869	0.000506648	0.787271	INCREASED IN CONTROL
K09842	rxn04766	0.0584969	0.128641	1.38525e-06	0.00142296	0.000973497	INCREASED IN CONTROL
K13065	rxn05136	0.0584797	0.128641	0.000398869	0.000506648	0.787271	INCREASED IN CONTROL
[truncated: 2,398 more rows]
