# Supplementary material for: Genome-scale metabolic modelling of the human gut microbiome reveals changes in the glyoxylate and dicarboxylate metabolism in metabolic disorders
Source: iScience. 2022 Jun 2;25(7):104513. doi: 10.1016/j.isci.2022.104513 (PMC9213702; doi:10.1016/j.isci.2022.104513)
Supplement: Table S10. 86 Kos present in all GEMs, related to Figure 3 — The 86 KOs which were present across all 37 GEMs modeled. [file mmc11.xlsx]

## Sheet: Supplemental Table 10
Supplemental Table 10 - 86 Kos present in all GEMs, Related to figure 3
ec:1.14.13.64
K00014
K00024
K00043
K00075
K00179
K00208
K00232
K00248
K00249
K00357
K00433
K00440
K00450
K00456
K00459
K00606
K00613
K00634
K00663
K00683
K00748
K00823
K00830
K00848
K00856
K00860
K00877
K00955
K01003
K01045
K01054
K01092
K01094
K01213
K01497
K01513
K01579
K01609
K01613
K01615
K01627
K01629
K01639
K01712
K01730
K01746
K01772
K01812
K01815
K01833
K01845
K01858
K01895
K01897
K01911
K02230
K02377
K02492
K02517
K02549
K02551
K02773
K02858
K03269
K03270
K03672
K03785
K05352
K05886
K07102
K07246
K07248
K07512
K08968
K10012
K10047
K10532
K10536
K12251
K13043
K14534
K17725
K18122
K19181
K19854
