# Supplementary material for: Genome-scale metabolic modelling of the human gut microbiome reveals changes in the glyoxylate and dicarboxylate metabolism in metabolic disorders
Source: iScience. 2022 Jun 2;25(7):104513. doi: 10.1016/j.isci.2022.104513 (PMC9213702; doi:10.1016/j.isci.2022.104513)
Supplement: Table S11. Association between plasma metabolites and the tartrate and glyoxylate cycle reactions in the Swedish cohort, related to STAR Methods — associations between plasma metabolites and the tartrate and glyoxylate cycle reactions, including reaction number, ec number, the P value, and P adjusted value from Wilcoxon test and names of the metabolites and reactions. [file mmc12.xlsx]

## Sheet: Supplemental Table 11
Supplemental Table 11 - Association between plasma metabolites and the tartrate and glyoxylate cycle reactions in Swedish cohort, Related to STAR Methods
name	feature	coef	pval	Q value	panel	KEGG ID	EC	Name
NEG_T072	rxn00245	23.1377	1.14e-11	5.88e-09	steroids	R00339	ec:4.2.1.32	L(+)-tartrate dehydratase
NEG_T073	rxn00245	-20.1022	2.5e-10	6.45e-08	steroids	R00339	ec:4.2.1.32	L(+)-tartrate dehydratase
NEG_T073	rxn00189	-7.98838	5.18e-10	8.91e-08	steroids	R00256	ec:1.4.1.13	glutamate synthase (NADPH)
NEG_T073	rxn00258	-11.3415	6.83e-09	8.81e-07	steroids	R00353	ec:2.1.3.1	methylmalonyl-CoA carboxytransferase
NEG_T072	rxn00258	11.3876	4.1e-08	4.23e-06	steroids	R00353	ec:2.1.3.1	methylmalonyl-CoA carboxytransferase
NEG_T072	rxn00189	7.05059	1.78e-07	1.53e-05	steroids	R00256	ec:1.4.1.13	glutamate synthase (NADPH)
NEG_T124	rxn00245	8.28269	2.7e-07	1.99e-05	Xeno	R00339	ec:4.2.1.32	L(+)-tartrate dehydratase
LysoPE(16:0/0:0)	rxn00260	-4.45511	2e-06	0.000129	Lyso_LP	R00355	ec:2.6.1.1	aspartate transaminase
Hydrocinnamic acid	rxn00245	-8.00783	3.82e-06	0.000219013	Organic acids	R00339	ec:4.2.1.32	L(+)-tartrate dehydratase
gamma-Glutamyltryptophan	rxn00245	8.56171	8.5e-06	0.0004386	peptide	R00339	ec:4.2.1.32	L(+)-tartrate dehydratase
NEG_T073	rxn00161	-4.04826	1.14e-05	0.000534764	steroids	R00216	ec:1.1.1.40	malate dehydrogenase (oxaloacetate-decarboxylating) (NADP+)
Hydrocinnamic acid	rxn01011	-4.99004	1.68e-05	0.000666831	Organic acids	R01388	ec:1.1.1.26	glyoxylate reductase
L-Alanine	rxn01285	2.19873	0.00851084	0.0250214	Amino acids	R01751	ec:4.1.1.73	tartrate decarboxylase
NEG_T082	rxn00258	5.86399	2.08e-05	0.000766629	steroids	R00353	ec:2.1.3.1	methylmalonyl-CoA carboxytransferase
PC(14:0/16:0)	rxn03426	3.08795	2.47e-05	0.00084968	Lyso_LP	R05053	ec:2.6.1.21	D-amino-acid transaminase
Hydrocinnamic acid	rxn01013	-5.04096	4.47e-05	0.00144158	Organic acids	R01392	ec:1.1.1.79	glyoxylate reductase (NADP+)
Hydrocinnamic acid	rxn00189	-2.85213	5.4e-05	0.00163906	Organic acids	R00256	ec:1.4.1.13	glutamate synthase (NADPH)
NEG_T072	rxn00161	3.75767	0.000120228	0.00320943	steroids	R00216	ec:1.1.1.40	malate dehydrogenase (oxaloacetate-decarboxylating) (NADP+)
Elaidic acid	rxn00245	-18.7708	0.000118461	0.00320943	Organic acids	R00339	ec:4.2.1.32	L(+)-tartrate dehydratase
LysoPC(18:3(9Z,12Z,15Z))	rxn00248	26.6948	0.000135642	0.00320943	Lyso_LP	R00342	ec:1.1.1.299	malate dehydrogenase [NAD(P)+]
N-Acetyl-beta-alanine	rxn00258	4.2325	0.000136836	0.00320943	nucleotides	R00353	ec:2.1.3.1	methylmalonyl-CoA carboxytransferase
Paraxanthine	rxn01013	6.3455	0.000136163	0.00320943	Xeno	R01392	ec:1.1.1.79	glyoxylate reductase (NADP+)
Acetaminophen	rxn00245	6.55087	0.000145476	0.00326372	Xeno	R00339	ec:4.2.1.32	L(+)-tartrate dehydratase
gamma-Glutamyltryptophan	rxn00189	2.88905	0.000223604	0.00329656	peptide	R00256	ec:1.4.1.13	glutamate synthase (NADPH)
L-Glutamic acid	rxn00248	5.39214	0.00017539	0.00329656	Amino acids	R00342	ec:1.1.1.299	malate dehydrogenase [NAD(P)+]
Malic acid	rxn00248	-5.57277	0.000158625	0.00329656	Organic acids	R00342	ec:1.1.1.299	malate dehydrogenase [NAD(P)+]
NEG_T089	rxn00248	12.3641	0.000191246	0.00329656	Organic acids	R00342	ec:1.1.1.299	malate dehydrogenase [NAD(P)+]
Paraxanthine 1	rxn00258	-4.65382	0.000174673	0.00329656	Xeno	R00353	ec:2.1.3.1	methylmalonyl-CoA carboxytransferase
L-Methionine	rxn00260	4.83847	0.000219469	0.00329656	Amino acids	R00355	ec:2.6.1.1	aspartate transaminase
NEG_T115	rxn01011	-3.42961	0.00016661	0.00329656	Xeno	R01388	ec:1.1.1.26	glyoxylate reductase
o-Cresol	rxn01285	1.33545	0.00866124	0.0250214	Amino acids	R01751	ec:4.1.1.73	tartrate decarboxylase
PC(14:0/16:0)	rxn02339	2.59472	0.000214396	0.00329656	Lyso_LP	R03266	ec:2.6.1.23	4-hydroxyglutamate transaminase
NEG_T124	rxn03426	3.69713	0.000200382	0.00329656	Xeno	R05053	ec:2.6.1.21	D-amino-acid transaminase
Phenylalanyl-Glutamate	rxn03426	2.80827	0.00020483	0.00329656	peptides	R05053	ec:2.6.1.21	D-amino-acid transaminase
NEG_T072	rxn04952	6.84189	0.000184445	0.00329656	steroids	R07164	ec:1.4.1.21	aspartate dehydrogenase
L-Methionine	rxn02339	6.73491	0.000268393	0.00384697	Amino acids	R03266	ec:2.6.1.23	4-hydroxyglutamate transaminase
Paraxanthine	rxn01011	5.72019	0.000285757	0.00390897	Xeno	R01388	ec:1.1.1.26	glyoxylate reductase
Malic acid	rxn04952	-3.62436	0.00028787	0.00390897	Organic acids	R07164	ec:1.4.1.21	aspartate dehydrogenase
LysoPE(16:0/0:0)	rxn01011	6.16687	0.00029831	0.00394687	Lyso_LP	R01388	ec:1.1.1.26	glyoxylate reductase
L-Arginine	rxn02339	-3.52653	0.000339224	0.00430058	Amino acids	R03266	ec:2.6.1.23	4-hydroxyglutamate transaminase
Phenylalanyl-Glutamate 1	rxn04952	2.56372	0.000341713	0.00430058	peptide	R07164	ec:1.4.1.21	aspartate dehydrogenase
NEG_T115	rxn01013	-3.24035	0.000378262	0.00464722	Xeno	R01392	ec:1.1.1.79	glyoxylate reductase (NADP+)
Ornithine	rxn01285	-1.03525	0.00891295	0.0251316	Amino acids	R01751	ec:4.1.1.73	tartrate decarboxylase
PC(14:0/16:0)	rxn00260	1.64891	0.0004209	0.00490839	Lyso_LP	R00355	ec:2.6.1.1	aspartate transaminase
NEG_T117	rxn01011	3.46316	0.000428057	0.00490839	Xeno	R01388	ec:1.1.1.26	glyoxylate reductase
NEG_T073	rxn01013	-8.467	0.00044635	0.00500688	steroids	R01392	ec:1.1.1.79	glyoxylate reductase (NADP+)
LysoPC(20:4(5Z,8Z,11Z,14Z))	rxn00248	-26.0906	0.000492149	0.0052906	Lyso_LP	R00342	ec:1.1.1.299	malate dehydrogenase [NAD(P)+]
L-Tryptophan	rxn01285	-2.80741	0.0288434	0.0413733	Amino acids	R01751	ec:4.1.1.73	tartrate decarboxylase
NEG_T073	rxn04952	-5.92657	0.00054449	0.00567532	steroids	R07164	ec:1.4.1.21	aspartate dehydrogenase
L-Tyrosine	rxn04952	4.12025	0.000549934	0.00567532	Amino acids	R07164	ec:1.4.1.21	aspartate dehydrogenase
NEG_T111	rxn00258	-4.59189	0.000576123	0.00582901	Xeno	R00353	ec:2.1.3.1	methylmalonyl-CoA carboxytransferase
NEG_T126	rxn00245	-5.31762	0.000596499	0.00591911	Xeno	R00339	ec:4.2.1.32	L(+)-tartrate dehydratase
NEG_T117	rxn01013	3.37567	0.000609559	0.00593457	Xeno	R01392	ec:1.1.1.79	glyoxylate reductase (NADP+)
NEG_T125	rxn00161	1.20688	0.000697658	0.00664895	Xeno	R00216	ec:1.1.1.40	malate dehydrogenase (oxaloacetate-decarboxylating) (NADP+)
Oxoglutaric acid	rxn00260	1.61313	0.000708706	0.00664895	Organic acids	R00355	ec:2.6.1.1	aspartate transaminase
Oleoylcarnitine (C18:1)	rxn04952	6.15789	0.000731326	0.00673865	Carnitines	R07164	ec:1.4.1.21	aspartate dehydrogenase
Palmitoleic acid 1	rxn01011	-3.52286	0.00075343	0.00682052	Fatty acids	R01388	ec:1.1.1.26	glyoxylate reductase
4-Coumaryl alcohol	rxn03426	-4.42166	0.000807996	0.00718838	Xeno	R05053	ec:2.6.1.21	D-amino-acid transaminase
L-Tyrosine	rxn01285	1.40547	0.0362957	0.0446636	Amino acids	R01751	ec:4.1.1.73	tartrate decarboxylase
Palmitic acid	rxn04952	-3.57693	0.000946432	0.00813931	Fatty acids	R07164	ec:1.4.1.21	aspartate dehydrogenase
Hexadecenoyl-carnitine (C16:1)	rxn04952	6.71619	0.000970624	0.00821052	Carnitines	R07164	ec:1.4.1.21	aspartate dehydrogenase
Elaidic acid	rxn00161	-4.88487	0.0010336	0.00860221	Organic acids	R00216	ec:1.1.1.40	malate dehydrogenase (oxaloacetate-decarboxylating) (NADP+)
NEG_T082	rxn00189	2.91853	0.00106468	0.00863965	steroids	R00256	ec:1.4.1.13	glutamate synthase (NADPH)
NEG_T071	rxn00189	-2.72006	0.00109946	0.00863965	steroids	R00256	ec:1.4.1.13	glutamate synthase (NADPH)
NEG_T106	rxn01011	-4.10958	0.00114987	0.00863965	Xeno	R01388	ec:1.1.1.26	glyoxylate reductase
Palmitoylcarnitine (C16:0)	rxn01011	3.52068	0.0011553	0.00863965	Carnitines	R01388	ec:1.1.1.26	glyoxylate reductase
Isoleucyl-Leucine	rxn01013	4.47462	0.00112257	0.00863965	peptide	R01392	ec:1.1.1.79	glyoxylate reductase (NADP+)
Hydroxyisovaleroylcarnitine (C5:0-OH)	rxn03426	3.8683	0.0010754	0.00863965	Carnitines	R05053	ec:2.6.1.21	D-amino-acid transaminase
NEG_T088	rxn04952	-2.92237	0.00113296	0.00863965	Organic acids	R07164	ec:1.4.1.21	aspartate dehydrogenase
Paraxanthine 1	rxn00245	-7.18439	0.00126151	0.00929912	Xeno	R00339	ec:4.2.1.32	L(+)-tartrate dehydratase
Myristoylcarnitine (C14:0)	rxn00189	-4.57708	0.00163105	0.0118539	Carnitines	R00256	ec:1.4.1.13	glutamate synthase (NADPH)
Linoleic acid	rxn02339	8.53998	0.00166255	0.0119149	Lipids	R03266	ec:2.6.1.23	4-hydroxyglutamate transaminase
NEG_T088	rxn00248	-4.1426	0.00172858	0.0120209	Organic acids	R00342	ec:1.1.1.299	malate dehydrogenase [NAD(P)+]
NEG_T106	rxn01013	-3.95793	0.00177052	0.0120209	Xeno	R01392	ec:1.1.1.79	glyoxylate reductase (NADP+)
L-Leucine 1	rxn01285	-1.56966	0.0219334	0.0364882	Amino compounds	R01751	ec:4.1.1.73	tartrate decarboxylase
Paraxanthine 1	rxn03426	-3.63602	0.00176504	0.0120209	Xeno	R05053	ec:2.6.1.21	D-amino-acid transaminase
Chenodeoxycholic acid	rxn01285	0.850067	0.0218745	0.0364882	Bile acids	R01751	ec:4.1.1.73	tartrate decarboxylase
LysoPE(16:0/0:0)	rxn02339	-4.10775	0.00200515	0.0132649	Lyso_LP	R03266	ec:2.6.1.23	4-hydroxyglutamate transaminase
NEG_T080	rxn00245	-4.14426	0.00203275	0.0132772	steroids	R00339	ec:4.2.1.32	L(+)-tartrate dehydratase
Hydroxylauroyl-carnitine (C12:0-OH)	rxn01013	-8.76797	0.00211088	0.0134471	Carnitines	R01392	ec:1.1.1.79	glyoxylate reductase (NADP+)
Glycocholic acid	rxn01285	-0.973151	0.0368185	0.044702	Bile acids	R01751	ec:4.1.1.73	tartrate decarboxylase
Dihydrouracil 1	rxn00258	2.72756	0.0021398	0.0134651	nucleotides	R00353	ec:2.1.3.1	methylmalonyl-CoA carboxytransferase
NEG_T106	rxn00248	-4.06666	0.00216958	0.013488	Xeno	R00342	ec:1.1.1.299	malate dehydrogenase [NAD(P)+]
L-Histidine	rxn00248	3.79464	0.00221077	0.0135279	Amino acids	R00342	ec:1.1.1.299	malate dehydrogenase [NAD(P)+]
Glycolic acid	rxn00258	-7.56229	0.00223008	0.0135279	Organic acids	R00353	ec:2.1.3.1	methylmalonyl-CoA carboxytransferase
Glycoursodeoxycholic acid	rxn01285	0.927205	0.0384381	0.045003	Bile acids	R01751	ec:4.1.1.73	tartrate decarboxylase
Hydrocinnamic acid	rxn03426	-3.0339	0.00228062	0.0135279	Organic acids	R05053	ec:2.6.1.21	D-amino-acid transaminase
PC(14:0/16:0)	rxn00189	1.67496	0.0024161	0.0138082	Lyso_LP	R00256	ec:1.4.1.13	glutamate synthase (NADPH)
L-Glutamine	rxn01013	4.58923	0.00240909	0.0138082	Amino acids	R01392	ec:1.1.1.79	glyoxylate reductase (NADP+)
Palmitoylcarnitine (C16:0)	rxn01285	1.79494	0.000213209	0.00329656	Carnitines	R01751	ec:4.1.1.73	tartrate decarboxylase
o-Cresol	rxn02339	-2.99021	0.00243778	0.0138082	Amino acids	R03266	ec:2.6.1.23	4-hydroxyglutamate transaminase
L-Leucine 1	rxn04952	-3.48808	0.00235603	0.0138082	Amino compounds	R07164	ec:1.4.1.21	aspartate dehydrogenase
NEG_T114	rxn00258	-2.24683	0.00250396	0.0138929	Xeno	R00353	ec:2.1.3.1	methylmalonyl-CoA carboxytransferase
Palmitic acid 1	rxn00264	0.505591	0.00263366	0.0141559	Fatty acids	R00360	ec:1.1.5.4	malate dehydrogenase (quinone)
Palmitic acid 1	rxn00935	0.505591	0.00263366	0.0141559	Fatty acids	R01257	ec:1.1.5.4	malate dehydrogenase (quinone)
L-Tyrosine	rxn01013	5.02958	0.00261901	0.0141559	Amino acids	R01392	ec:1.1.1.79	glyoxylate reductase (NADP+)
NEG_T117	rxn00162	1.77806	0.00269939	0.0143596	Xeno	R00217	ec:1.1.1.38	malate dehydrogenase (oxaloacetate-decarboxylating)
Malic acid	rxn00162	-2.5272	0.00276543	0.0145255	Organic acids	R00217	ec:1.1.1.38	malate dehydrogenase (oxaloacetate-decarboxylating)
NEG_T106	rxn03426	-3.0213	0.00278687	0.0145255	Xeno	R05053	ec:2.6.1.21	D-amino-acid transaminase
Paraxanthine	rxn00189	2.71879	0.00287889	0.014708	Xeno	R00256	ec:1.4.1.13	glutamate synthase (NADPH)
NEG_T084	rxn04952	-4.35252	0.00286411	0.014708	steroids	R07164	ec:1.4.1.21	aspartate dehydrogenase
Palmitoylcarnitine (C16:0)	rxn04952	2.1974	0.00291787	0.014761	Carnitines	R07164	ec:1.4.1.21	aspartate dehydrogenase
L-Tryptophan 1	rxn00161	1.9215	0.00371521	0.0165263	Amino compounds	R00216	ec:1.1.1.40	malate dehydrogenase (oxaloacetate-decarboxylating) (NADP+)
NEG_T124	rxn00248	-3.79478	0.00342074	0.0165263	Xeno	R00342	ec:1.1.1.299	malate dehydrogenase [NAD(P)+]
Hydroxylauroyl-carnitine (C12:0-OH)	rxn00264	-1.55884	0.00366886	0.0165263	Carnitines	R00360	ec:1.1.5.4	malate dehydrogenase (quinone)
o-Cresol	rxn00264	-0.623208	0.00341506	0.0165263	Amino acids	R00360	ec:1.1.5.4	malate dehydrogenase (quinone)
NEG_T121	rxn00264	1.03669	0.00358422	0.0165263	Xeno	R00360	ec:1.1.5.4	malate dehydrogenase (quinone)
Hydroxylauroyl-carnitine (C12:0-OH)	rxn00935	-1.55884	0.00366886	0.0165263	Carnitines	R01257	ec:1.1.5.4	malate dehydrogenase (quinone)
o-Cresol	rxn00935	-0.623208	0.00341506	0.0165263	Amino acids	R01257	ec:1.1.5.4	malate dehydrogenase (quinone)
NEG_T121	rxn00935	1.03669	0.00358422	0.0165263	Xeno	R01257	ec:1.1.5.4	malate dehydrogenase (quinone)
Isoleucyl-Leucine	rxn01011	3.76558	0.00335905	0.0165263	peptide	R01388	ec:1.1.1.26	glyoxylate reductase
L-Glutamine	rxn01011	4.13463	0.0034996	0.0165263	Amino acids	R01388	ec:1.1.1.26	glyoxylate reductase
Hydroxylauroyl-carnitine (C12:0-OH)	rxn01011	-7.76721	0.00361753	0.0165263	Carnitines	R01388	ec:1.1.1.26	glyoxylate reductase
L-Tyrosine	rxn01011	4.84884	0.00361037	0.0165263	Amino acids	R01388	ec:1.1.1.26	glyoxylate reductase
L-Asparagine	rxn04952	-3.8	0.00368994	0.0165263	Amino acids	R07164	ec:1.4.1.21	aspartate dehydrogenase
NEG_T104	rxn04952	-2.56895	0.0035532	0.0165263	Xeno	R07164	ec:1.4.1.21	aspartate dehydrogenase
Oxoglutaric acid	rxn00258	-2.26369	0.0040234	0.0169017	Organic acids	R00353	ec:2.1.3.1	methylmalonyl-CoA carboxytransferase
NEG_T089	rxn00264	1.52301	0.00404469	0.0169017	Organic acids	R00360	ec:1.1.5.4	malate dehydrogenase (quinone)
NEG_T089	rxn00935	1.52301	0.00404469	0.0169017	Organic acids	R01257	ec:1.1.5.4	malate dehydrogenase (quinone)
NEG_T073	rxn01011	-6.90103	0.00394538	0.0169017	steroids	R01388	ec:1.1.1.26	glyoxylate reductase
Hexadecenoyl-carnitine (C16:1)	rxn01013	8.22326	0.00406166	0.0169017	Carnitines	R01392	ec:1.1.1.79	glyoxylate reductase (NADP+)
Oleoylcarnitine (C18:1)	rxn01285	3.61696	0.000483957	0.0052906	Carnitines	R01751	ec:4.1.1.73	tartrate decarboxylase
L-Methionine 1	rxn04952	4.18097	0.00399676	0.0169017	Amino compounds	R07164	ec:1.4.1.21	aspartate dehydrogenase
LysoPC(15:0)	rxn04952	-2.9845	0.00389084	0.0169017	Lyso_LP	R07164	ec:1.4.1.21	aspartate dehydrogenase
L-Asparagine	rxn00245	-7.38331	0.00413745	0.0170794	Amino acids	R00339	ec:4.2.1.32	L(+)-tartrate dehydratase
Dodecenoyl-carnitine (C12:1)	rxn00260	4.03947	0.00417287	0.0170889	Carnitines	R00355	ec:2.6.1.1	aspartate transaminase
Aspartyl-Leucine 1	rxn00264	0.394794	0.00429311	0.0173066	peptide	R00360	ec:1.1.5.4	malate dehydrogenase (quinone)
Aspartyl-Leucine 1	rxn00935	0.394794	0.00429311	0.0173066	peptide	R01257	ec:1.1.5.4	malate dehydrogenase (quinone)
NEG_T073	rxn00264	-1.1505	0.00447096	0.0176108	steroids	R00360	ec:1.1.5.4	malate dehydrogenase (quinone)
NEG_T073	rxn00935	-1.1505	0.00447096	0.0176108	steroids	R01257	ec:1.1.5.4	malate dehydrogenase (quinone)
Glutarylcarnitine (C5:0-DC)	rxn01011	-4.0688	0.0044462	0.0176108	Carnitines	R01388	ec:1.1.1.26	glyoxylate reductase
Octanoyl-carnitine (C8:0)	rxn00189	2.12871	0.00459809	0.0179602	Carnitines	R00256	ec:1.4.1.13	glutamate synthase (NADPH)
Elaidic acid	rxn02339	-7.42926	0.00465201	0.0179602	Organic acids	R03266	ec:2.6.1.23	4-hydroxyglutamate transaminase
Acetaminophen	rxn03426	3.69594	0.00466409	0.0179602	Xeno	R05053	ec:2.6.1.21	D-amino-acid transaminase
Palmitoleic acid 1	rxn01013	-3.09571	0.00483056	0.0184635	Fatty acids	R01392	ec:1.1.1.79	glyoxylate reductase (NADP+)
Inositol phosphate	rxn00258	-2.80864	0.004963	0.0188299	Organic acids	R00353	ec:2.1.3.1	methylmalonyl-CoA carboxytransferase
Glycocholic acid	rxn01013	-3.08741	0.0049994	0.0188299	Bile acids	R01392	ec:1.1.1.79	glyoxylate reductase (NADP+)
NEG_T103	rxn00258	4.91751	0.00509711	0.0190587	Xeno	R00353	ec:2.1.3.1	methylmalonyl-CoA carboxytransferase
Palmitoylcarnitine (C16:0)	rxn00260	-1.48021	0.00522756	0.0194059	Carnitines	R00355	ec:2.6.1.1	aspartate transaminase
NEG_T088	rxn00161	-1.33057	0.00531525	0.0195276	Organic acids	R00216	ec:1.1.1.40	malate dehydrogenase (oxaloacetate-decarboxylating) (NADP+)
Paraxanthine	rxn00245	6.40214	0.00533603	0.0195276	Xeno	R00339	ec:4.2.1.32	L(+)-tartrate dehydratase
Paraxanthine 1	rxn04952	-2.87817	0.00547678	0.0199015	Xeno	R07164	ec:1.4.1.21	aspartate dehydrogenase
Laurylcarnitine (C12:0)	rxn00260	-4.34775	0.00584989	0.0211087	Carnitines	R00355	ec:2.6.1.1	aspartate transaminase
LysoPE(18:0/0:0)	rxn00161	-3.51498	0.00594576	0.0212271	Lyso_LP	R00216	ec:1.1.1.40	malate dehydrogenase (oxaloacetate-decarboxylating) (NADP+)
Octanoyl-carnitine (C8:0)	rxn01285	1.61393	0.00596497	0.0212271	Carnitines	R01751	ec:4.1.1.73	tartrate decarboxylase
Phenylalanyl-Glutamate 1	rxn00245	4.18441	0.00619851	0.021611	peptide	R00339	ec:4.2.1.32	L(+)-tartrate dehydratase
L-Glutamine	rxn00248	-4.06338	0.00616187	0.021611	Amino acids	R00342	ec:1.1.1.299	malate dehydrogenase [NAD(P)+]
NEG_T087	rxn01013	3.16353	0.00619476	0.021611	steroids	R01392	ec:1.1.1.79	glyoxylate reductase (NADP+)
Docosapentaenoic acid (22n-6)	rxn04952	-2.43716	0.00628837	0.0217772	Fatty acids	R07164	ec:1.4.1.21	aspartate dehydrogenase
Hexadecenoyl-carnitine (C16:1)	rxn01285	3.10252	0.0106884	0.0269581	Carnitines	R01751	ec:4.1.1.73	tartrate decarboxylase
NEG_T072	rxn00260	3.76726	0.00650086	0.0222149	steroids	R00355	ec:2.6.1.1	aspartate transaminase
NEG_T103	rxn00161	-2.28466	0.00662033	0.0224006	Xeno	R00216	ec:1.1.1.40	malate dehydrogenase (oxaloacetate-decarboxylating) (NADP+)
Hydroxylauroyl-carnitine (C12:0-OH)	rxn00245	-10.778	0.00664204	0.0224006	Carnitines	R00339	ec:4.2.1.32	L(+)-tartrate dehydratase
Hexanoylcarnitine (C6:0)	rxn01285	1.67211	0.0114113	0.0280392	Carnitines	R01751	ec:4.1.1.73	tartrate decarboxylase
gamma-Glutamyltryptophan	rxn00161	1.56775	0.00699834	0.0227116	peptide	R00216	ec:1.1.1.40	malate dehydrogenase (oxaloacetate-decarboxylating) (NADP+)
NEG_T073	rxn00162	-3.90479	0.00697151	0.0227116	steroids	R00217	ec:1.1.1.38	malate dehydrogenase (oxaloacetate-decarboxylating)
NEG_T104	rxn00260	-1.81429	0.00685217	0.0227116	Xeno	R00355	ec:2.6.1.1	aspartate transaminase
Guanidinosuccinic acid	rxn00264	-0.703792	0.00692631	0.0227116	Amino compounds	R00360	ec:1.1.5.4	malate dehydrogenase (quinone)
Guanidinosuccinic acid	rxn00935	-0.703792	0.00692631	0.0227116	Amino compounds	R01257	ec:1.1.5.4	malate dehydrogenase (quinone)
o-Cresol	rxn00260	-1.83532	0.0072219	0.0232906	Amino acids	R00355	ec:2.6.1.1	aspartate transaminase
Gamma-Tocopherol	rxn01011	2.95251	0.00735378	0.0234963	co-factors/vitamins	R01388	ec:1.1.1.26	glyoxylate reductase
NEG_T073	rxn02339	-5.01638	0.00737674	0.0234963	steroids	R03266	ec:2.6.1.23	4-hydroxyglutamate transaminase
L-Glutamic acid	rxn02339	2.92866	0.00766116	0.0242525	Amino acids	R03266	ec:2.6.1.23	4-hydroxyglutamate transaminase
LysoPC(22:6(4Z,7Z,10Z,13Z,16Z,19Z))	rxn00189	1.39627	0.00786726	0.0243951	Lyso_LP	R00256	ec:1.4.1.13	glutamate synthase (NADPH)
N-(3-acetamidopropyl)pyrrolidin-2-one	rxn00245	5.32727	0.00782066	0.0243951	Amino compounds	R00339	ec:4.2.1.32	L(+)-tartrate dehydratase
Glyceric acid	rxn00260	-1.51242	0.00784063	0.0243951	Lipids	R00355	ec:2.6.1.1	aspartate transaminase
Palmitic acid 1	rxn04952	1.78499	0.00789531	0.0243951	Fatty acids	R07164	ec:1.4.1.21	aspartate dehydrogenase
NEG_T104	rxn00161	1.24493	0.00798806	0.0245078	Xeno	R00216	ec:1.1.1.40	malate dehydrogenase (oxaloacetate-decarboxylating) (NADP+)
Oleoylcarnitine (C18:1)	rxn00162	4.08001	0.00806219	0.0245078	Carnitines	R00217	ec:1.1.1.38	malate dehydrogenase (oxaloacetate-decarboxylating)
PC(14:0/16:0)	rxn00245	3.67818	0.00812176	0.0245078	Lyso_LP	R00339	ec:4.2.1.32	L(+)-tartrate dehydratase
LysoPE(16:0/0:0)	rxn01013	4.49338	0.00810337	0.0245078	Lyso_LP	R01392	ec:1.1.1.79	glyoxylate reductase (NADP+)
Acetylhomoserine	rxn00245	3.05552	0.00839387	0.0250214	Amino compounds	R00339	ec:4.2.1.32	L(+)-tartrate dehydratase
LysoPC(15:0)	rxn00245	-4.85106	0.00872837	0.0250214	Lyso_LP	R00339	ec:4.2.1.32	L(+)-tartrate dehydratase
L-Phenylalanine	rxn00248	7.01873	0.00837561	0.0250214	Amino acids	R00342	ec:1.1.1.299	malate dehydrogenase [NAD(P)+]
LysoPC(18:0) 1	rxn00248	11.4107	0.00865516	0.0250214	Lyso_LP	R00342	ec:1.1.1.299	malate dehydrogenase [NAD(P)+]
Myristoleoylcarnitine (C14:1)	rxn01285	-2.32113	0.0128515	0.0301426	Carnitines	R01751	ec:4.1.1.73	tartrate decarboxylase
Isovalerylcarnitine (C5:0)	rxn01285	1.60859	0.0378465	0.045003	Carnitines	R01751	ec:4.1.1.73	tartrate decarboxylase
Docosapentaenoic acid	rxn01285	3.1139	0.000388602	0.00466322	Fatty acids	R01751	ec:4.1.1.73	tartrate decarboxylase
Palmitic acid	rxn01285	-2.21304	0.00174179	0.0120209	Fatty acids	R01751	ec:4.1.1.73	tartrate decarboxylase
Iminodiacetic acid	rxn03426	5.84856	0.0087022	0.0250214	Organic acids	R05053	ec:2.6.1.21	D-amino-acid transaminase
Hydrocinnamic acid	rxn00248	-3.14409	0.00879289	0.025067	Organic acids	R00342	ec:1.1.1.299	malate dehydrogenase [NAD(P)+]
NEG_T087	rxn01011	3.01297	0.00890904	0.0251316	steroids	R01388	ec:1.1.1.26	glyoxylate reductase
2-Hydroxyhexanoate	rxn01285	-1.64425	0.0215186	0.0361681	Fatty acids	R01751	ec:4.1.1.73	tartrate decarboxylase
Paraxanthine 1	rxn00161	-1.63294	0.00926514	0.0251808	Xeno	R00216	ec:1.1.1.40	malate dehydrogenase (oxaloacetate-decarboxylating) (NADP+)
Myristoleic acid	rxn00162	2.32838	0.00919915	0.0251808	Fatty acids	R00217	ec:1.1.1.38	malate dehydrogenase (oxaloacetate-decarboxylating)
LysoPE(18:0/0:0)	rxn00248	-9.18557	0.00920832	0.0251808	Lyso_LP	R00342	ec:1.1.1.299	malate dehydrogenase [NAD(P)+]
L-Proline	rxn00258	2.99855	0.0094463	0.0251808	Amino acids	R00353	ec:2.1.3.1	methylmalonyl-CoA carboxytransferase
Heptadecanoic acid	rxn00260	2.45749	0.00903397	0.0251808	Organic acids	R00355	ec:2.6.1.1	aspartate transaminase
Isoleucyl-Leucine	rxn00260	-1.90508	0.00936551	0.0251808	peptide	R00355	ec:2.6.1.1	aspartate transaminase
L-Leucine 1	rxn00264	-0.790929	0.00921001	0.0251808	Amino compounds	R00360	ec:1.1.5.4	malate dehydrogenase (quinone)
Eicosadieneoyl-carnitine (C20:2)	rxn00264	0.86995	0.00946719	0.0251808	Carnitines	R00360	ec:1.1.5.4	malate dehydrogenase (quinone)
L-Leucine 1	rxn00935	-0.790929	0.00921001	0.0251808	Amino compounds	R01257	ec:1.1.5.4	malate dehydrogenase (quinone)
Eicosadieneoyl-carnitine (C20:2)	rxn00935	0.86995	0.00946719	0.0251808	Carnitines	R01257	ec:1.1.5.4	malate dehydrogenase (quinone)
5-Dodecenoic acid	rxn01285	-0.739111	0.0265273	0.039561	Fatty acids	R01751	ec:4.1.1.73	tartrate decarboxylase
Paraxanthine 1	rxn00189	-2.27965	0.00965549	0.0255499	Xeno	R00256	ec:1.4.1.13	glutamate synthase (NADPH)
LysoPC(0:0/18:0)	rxn00260	2.43921	0.00997686	0.0258696	Lyso_LP	R00355	ec:2.6.1.1	aspartate transaminase
Arachidonate	rxn00264	-0.98504	0.00992688	0.0258696	Fatty acids	R00360	ec:1.1.5.4	malate dehydrogenase (quinone)
Arachidonate	rxn00935	-0.98504	0.00992688	0.0258696	Fatty acids	R01257	ec:1.1.5.4	malate dehydrogenase (quinone)
N-Acetyl-beta-alanine	rxn01013	-3.58493	0.00988624	0.0258696	nucleotides	R01392	ec:1.1.1.79	glyoxylate reductase (NADP+)
Beta-Alanine 1	rxn00245	-1.99436	0.0100336	0.0258866	nucleotides	R00339	ec:4.2.1.32	L(+)-tartrate dehydratase
L-alpha-Aminobutyric acid	rxn01011	-3.73738	0.0101383	0.0260268	Organic acids	R01388	ec:1.1.1.26	glyoxylate reductase
LysoPC(15:0)	rxn01011	-3.71806	0.0102038	0.0260651	Lyso_LP	R01388	ec:1.1.1.26	glyoxylate reductase
Linoleneoyl-carnitine (C18:3)	rxn00189	-3.36605	0.0104008	0.0264375	Carnitines	R00256	ec:1.4.1.13	glutamate synthase (NADPH)
NEG_T080	rxn00189	-1.38264	0.0108146	0.0269581	steroids	R00256	ec:1.4.1.13	glutamate synthase (NADPH)
Phenylalanyl-Glutamate 1	rxn00264	0.453292	0.0108086	0.0269581	peptide	R00360	ec:1.1.5.4	malate dehydrogenase (quinone)
Phenylalanyl-Glutamate 1	rxn00935	0.453292	0.0108086	0.0269581	peptide	R01257	ec:1.1.5.4	malate dehydrogenase (quinone)
LysoPC(20:3(8Z,11Z,14Z))	rxn01285	-4.47745	0.00944013	0.0251808	Lyso_LP	R01751	ec:4.1.1.73	tartrate decarboxylase
Hydroxyisovaleroylcarnitine (C5:0-OH)	rxn00245	5.14606	0.010962	0.0271942	Carnitines	R00339	ec:4.2.1.32	L(+)-tartrate dehydratase
Ketoleucine	rxn00248	4.57397	0.0112826	0.0278557	Amino acids	R00342	ec:1.1.1.299	malate dehydrogenase [NAD(P)+]
LysoPC(0:0/16:0)	rxn01285	0.983117	0.0272758	0.0403275	Lyso_LP	R01751	ec:4.1.1.73	tartrate decarboxylase
Hydrocinnamic acid	rxn00161	-1.319	0.0115685	0.0282907	Organic acids	R00216	ec:1.1.1.40	malate dehydrogenase (oxaloacetate-decarboxylating) (NADP+)
NEG_T073	rxn00260	-3.27504	0.0116495	0.0283544	steroids	R00355	ec:2.6.1.1	aspartate transaminase
Hypoxanthine	rxn00248	-3.52944	0.0119233	0.0288846	nucleotides	R00342	ec:1.1.1.299	malate dehydrogenase [NAD(P)+]
Hexadecadienoyl-carnitine (C16:2)	rxn00248	-5.94033	0.012004	0.0289441	Carnitines	R00342	ec:1.1.1.299	malate dehydrogenase [NAD(P)+]
L-Isoleucine 1	rxn01011	3.16519	0.012075	0.02898	Amino compounds	R01388	ec:1.1.1.26	glyoxylate reductase
MG(20:4(5Z,8Z,11Z,14Z)/0:0/0:0)	rxn00260	5.79456	0.0124299	0.0296936	Fatty acids	R00355	ec:2.6.1.1	aspartate transaminase
2-Hydroxystearic acid	rxn00264	0.96079	0.0126954	0.0299124	Fatty acids	R00360	ec:1.1.5.4	malate dehydrogenase (quinone)
2-Hydroxystearic acid	rxn00935	0.96079	0.0126954	0.0299124	Fatty acids	R01257	ec:1.1.5.4	malate dehydrogenase (quinone)
Azelate (nonanedioate	rxn03426	-2.2736	0.0126663	0.0299124	Fatty acids	R05053	ec:2.6.1.21	D-amino-acid transaminase
LysoPC(20:1(11Z))	rxn01285	0.893303	0.0327969	0.0435066	Lyso_LP	R01751	ec:4.1.1.73	tartrate decarboxylase
LysoPE(18:0/0:0)	rxn00189	-4.30099	0.0132862	0.03024	Lyso_LP	R00256	ec:1.4.1.13	glutamate synthase (NADPH)
Docosahexaenoic acid	rxn01011	-5.15114	0.0131895	0.03024	Lipids	R01388	ec:1.1.1.26	glyoxylate reductase
Hydroxymyristoyl-carnitine (C14:0-OH)	rxn01013	7.90199	0.0129802	0.03024	Carnitines	R01392	ec:1.1.1.79	glyoxylate reductase (NADP+)
Gamma-Tocopherol	rxn01013	2.90856	0.0132438	0.03024	co-factors/vitamins	R01392	ec:1.1.1.79	glyoxylate reductase (NADP+)
Paraxanthine 1	rxn01013	-3.95264	0.0133619	0.03024	Xeno	R01392	ec:1.1.1.79	glyoxylate reductase (NADP+)
LysoPE(0:0/16:0)	rxn01285	2.53288	0.040124	0.046131	Lyso_LP	R01751	ec:4.1.1.73	tartrate decarboxylase
L-Lactic acid	rxn02339	-3.81192	0.0130602	0.03024	Amino acids	R03266	ec:2.6.1.23	4-hydroxyglutamate transaminase
Paraxanthine 1	rxn02339	-2.76106	0.0131649	0.03024	Xeno	R03266	ec:2.6.1.23	4-hydroxyglutamate transaminase
Ketoleucine	rxn00161	-1.93543	0.0137895	0.0303387	Amino acids	R00216	ec:1.1.1.40	malate dehydrogenase (oxaloacetate-decarboxylating) (NADP+)
Docosapentaenoic acid	rxn00248	4.95635	0.0137648	0.0303387	Fatty acids	R00342	ec:1.1.1.299	malate dehydrogenase [NAD(P)+]
Palmitic acid	rxn00248	-4.00752	0.0136426	0.0303387	Fatty acids	R00342	ec:1.1.1.299	malate dehydrogenase [NAD(P)+]
L-Cystine	rxn00258	-3.94344	0.0138824	0.0303387	Amino acids	R00353	ec:2.1.3.1	methylmalonyl-CoA carboxytransferase
NEG_T084	rxn00260	2.73799	0.0135796	0.0303387	steroids	R00355	ec:2.6.1.1	aspartate transaminase
NEG_T107	rxn00260	2.03275	0.0139346	0.0303387	Xeno	R00355	ec:2.6.1.1	aspartate transaminase
LysoPC(15:0)	rxn01013	-3.5662	0.0139166	0.0303387	Lyso_LP	R01392	ec:1.1.1.79	glyoxylate reductase (NADP+)
L-Alanine	rxn02339	3.66544	0.0136165	0.0303387	Amino acids	R03266	ec:2.6.1.23	4-hydroxyglutamate transaminase
NEG_T093	rxn02339	-2.30872	0.0136152	0.0303387	Organic acids	R03266	ec:2.6.1.23	4-hydroxyglutamate transaminase
NEG_T071	rxn00248	-4.12561	0.0141592	0.0304185	steroids	R00342	ec:1.1.1.299	malate dehydrogenase [NAD(P)+]
Palmitoleic acid	rxn00258	-2.77062	0.0140625	0.0304185	Fatty acids	R00353	ec:2.1.3.1	methylmalonyl-CoA carboxytransferase
L-Isoleucine	rxn00264	-1.47335	0.014325	0.0304185	Amino acids	R00360	ec:1.1.5.4	malate dehydrogenase (quinone)
L-Isoleucine	rxn00935	-1.47335	0.014325	0.0304185	Amino acids	R01257	ec:1.1.5.4	malate dehydrogenase (quinone)
NEG_T089	rxn04952	5.45745	0.014286	0.0304185	Organic acids	R07164	ec:1.4.1.21	aspartate dehydrogenase
Paraxanthine	rxn04952	2.62586	0.0140897	0.0304185	Xeno	R07164	ec:1.4.1.21	aspartate dehydrogenase
Docosapentaenoic acid	rxn00161	2.13963	0.0146104	0.0305528	Fatty acids	R00216	ec:1.1.1.40	malate dehydrogenase (oxaloacetate-decarboxylating) (NADP+)
2-Hydroxyhexanoate	rxn00264	-0.614347	0.014527	0.0305528	Fatty acids	R00360	ec:1.1.5.4	malate dehydrogenase (quinone)
2-Hydroxyhexanoate	rxn00935	-0.614347	0.014527	0.0305528	Fatty acids	R01257	ec:1.1.5.4	malate dehydrogenase (quinone)
Homocitrulline	rxn01011	-2.34785	0.0146251	0.0305528	Amino compounds	R01388	ec:1.1.1.26	glyoxylate reductase
NEG_T075	rxn00245	-7.22388	0.0148439	0.0308705	steroids	R00339	ec:4.2.1.32	L(+)-tartrate dehydratase
NEG_T104	rxn00258	-2.38017	0.0148968	0.0308705	Xeno	R00353	ec:2.1.3.1	methylmalonyl-CoA carboxytransferase
Glycerol 3-phosphate	rxn00248	-3.58235	0.0149591	0.0308755	Lipids	R00342	ec:1.1.1.299	malate dehydrogenase [NAD(P)+]
Glycocholic acid	rxn00189	-1.52515	0.0151439	0.0308863	Bile acids	R00256	ec:1.4.1.13	glutamate synthase (NADPH)
Hexanoylcarnitine (C6:0)	rxn00248	-3.70793	0.0150916	0.0308863	Carnitines	R00342	ec:1.1.1.299	malate dehydrogenase [NAD(P)+]
NEG_T116	rxn00248	3.00156	0.0150313	0.0308863	Xeno	R00342	ec:1.1.1.299	malate dehydrogenase [NAD(P)+]
NEG_T084	rxn00189	-2.56475	0.0152164	0.0309121	steroids	R00256	ec:1.4.1.13	glutamate synthase (NADPH)
NEG_T072	rxn01013	6.16525	0.0155579	0.0313589	steroids	R01392	ec:1.1.1.79	glyoxylate reductase (NADP+)
Dihydrothymine	rxn01285	-1.17773	0.0133439	0.03024	nucleotides	R01751	ec:4.1.1.73	tartrate decarboxylase
L-alpha-Aminobutyric acid	rxn03426	3.04189	0.0156699	0.0314617	Organic acids	R05053	ec:2.6.1.21	D-amino-acid transaminase
NEG_T075	rxn00260	-3.04295	0.0158449	0.0316898	steroids	R00355	ec:2.6.1.1	aspartate transaminase
Hexadecenoyl-carnitine (C16:1)	rxn01011	6.43926	0.0160354	0.0319469	Carnitines	R01388	ec:1.1.1.26	glyoxylate reductase
NEG_T111	rxn00162	-2.42367	0.0164589	0.0321697	Xeno	R00217	ec:1.1.1.38	malate dehydrogenase (oxaloacetate-decarboxylating)
Docosahexaenoic acid 1	rxn00248	6.42697	0.0164464	0.0321697	Fatty acids	R00342	ec:1.1.1.299	malate dehydrogenase [NAD(P)+]
LysoPC(16:0)	rxn00248	-7.00181	0.0163122	0.0321697	Lyso_LP	R00342	ec:1.1.1.299	malate dehydrogenase [NAD(P)+]
Fumaric acid	rxn03426	-5.88321	0.0164306	0.0321697	Organic acids	R05053	ec:2.6.1.21	D-amino-acid transaminase
NEG_T104	rxn03426	2.368	0.0164085	0.0321697	Xeno	R05053	ec:2.6.1.21	D-amino-acid transaminase
5-hydroxyhexanoate	rxn03426	7.70095	0.0165406	0.0322074	Fatty acids	R05053	ec:2.6.1.21	D-amino-acid transaminase
o-Cresol	rxn00162	-1.81017	0.01713	0.0332295	Amino acids	R00217	ec:1.1.1.38	malate dehydrogenase (oxaloacetate-decarboxylating)
Beta-D-Glucose	rxn00161	-3.18567	0.0173827	0.0333823	Oses	R00216	ec:1.1.1.40	malate dehydrogenase (oxaloacetate-decarboxylating) (NADP+)
NEG_T092	rxn00245	-8.72251	0.0172808	0.0333823	Organic acids	R00339	ec:4.2.1.32	L(+)-tartrate dehydratase
D-Glucose 1	rxn00258	2.74965	0.0174028	0.0333823	Oses	R00353	ec:2.1.3.1	methylmalonyl-CoA carboxytransferase
NEG_T088	rxn00189	-1.53995	0.0175508	0.0334177	Organic acids	R00256	ec:1.4.1.13	glutamate synthase (NADPH)
Oxoglutaric acid	rxn01013	-2.41984	0.0175178	0.0334177	Organic acids	R01392	ec:1.1.1.79	glyoxylate reductase (NADP+)
NEG_T073	rxn03426	-4.53118	0.0177461	0.0336655	steroids	R05053	ec:2.6.1.21	D-amino-acid transaminase
Hippuric acid	rxn01285	1.15896	0.04279	0.0473812	nucleotides	R01751	ec:4.1.1.73	tartrate decarboxylase
NEG_T126	rxn00161	-1.07994	0.0182928	0.0343309	Xeno	R00216	ec:1.1.1.40	malate dehydrogenase (oxaloacetate-decarboxylating) (NADP+)
NEG_T093	rxn00161	-1.06999	0.0184766	0.0343309	Organic acids	R00216	ec:1.1.1.40	malate dehydrogenase (oxaloacetate-decarboxylating) (NADP+)
NEG_T106	rxn00245	-3.78165	0.0184961	0.0343309	Xeno	R00339	ec:4.2.1.32	L(+)-tartrate dehydratase
NEG_T113	rxn00258	4.35143	0.0183752	0.0343309	Xeno	R00353	ec:2.1.3.1	methylmalonyl-CoA carboxytransferase
Glyceric acid	rxn02339	-1.89145	0.0183387	0.0343309	Lipids	R03266	ec:2.6.1.23	4-hydroxyglutamate transaminase
Linoleic acid 1	rxn00248	-7.42356	0.0186087	0.034416	Fatty acids	R00342	ec:1.1.1.299	malate dehydrogenase [NAD(P)+]
2-hydroxybutyrate	rxn03426	-7.90536	0.0189672	0.0348893	Fatty acids	R05053	ec:2.6.1.21	D-amino-acid transaminase
Elaidic acid	rxn04952	-5.74967	0.0189998	0.0348893	Organic acids	R07164	ec:1.4.1.21	aspartate dehydrogenase
Octanoyl-carnitine (C8:0)	rxn00161	1.28891	0.0190986	0.0349463	Carnitines	R00216	ec:1.1.1.40	malate dehydrogenase (oxaloacetate-decarboxylating) (NADP+)
Dodecenoyl-carnitine (C12:1)	rxn04952	-4.35339	0.0191966	0.0350015	Carnitines	R07164	ec:1.4.1.21	aspartate dehydrogenase
L-Glutamine 1	rxn00245	-3.98132	0.0194159	0.0352673	Amino compounds	R00339	ec:4.2.1.32	L(+)-tartrate dehydratase
Isoleucyl-Leucine	rxn02339	-2.41531	0.019479	0.0352673	peptide	R03266	ec:2.6.1.23	4-hydroxyglutamate transaminase
L-Glutamine 1	rxn02339	-2.15622	0.0196384	0.0354314	Amino compounds	R03266	ec:2.6.1.23	4-hydroxyglutamate transaminase
Lenticin	rxn00248	-3.01792	0.0198473	0.0356837	Amino compounds	R00342	ec:1.1.1.299	malate dehydrogenase [NAD(P)+]
N-Acetyl-L-alanine	rxn01011	2.37546	0.020074	0.035848	Amino compounds	R01388	ec:1.1.1.26	glyoxylate reductase
NEG_T124	rxn01013	2.86178	0.0202099	0.035848	Xeno	R01392	ec:1.1.1.79	glyoxylate reductase (NADP+)
Elaidic acid	rxn03426	-6.51819	0.0202166	0.035848	Organic acids	R05053	ec:2.6.1.21	D-amino-acid transaminase
Myristoleoylcarnitine (C14:1)	rxn03426	4.28323	0.0201654	0.035848	Carnitines	R05053	ec:2.6.1.21	D-amino-acid transaminase
L-Alanine	rxn01013	4.54649	0.020381	0.0360157	Amino acids	R01392	ec:1.1.1.79	glyoxylate reductase (NADP+)
L-alpha-Aminobutyric acid	rxn00161	1.53332	0.020766	0.0360867	Organic acids	R00216	ec:1.1.1.40	malate dehydrogenase (oxaloacetate-decarboxylating) (NADP+)
NEG_T088	rxn00245	-3.69468	0.0208613	0.0360867	Organic acids	R00339	ec:4.2.1.32	L(+)-tartrate dehydratase
L-Proline	rxn00248	3.52705	0.0209803	0.0360867	Amino acids	R00342	ec:1.1.1.299	malate dehydrogenase [NAD(P)+]
Palmitoleic acid	rxn00248	3.29204	0.0211842	0.0360867	Fatty acids	R00342	ec:1.1.1.299	malate dehydrogenase [NAD(P)+]
NEG_T075	rxn00258	-4.24039	0.0211572	0.0360867	steroids	R00353	ec:2.1.3.1	methylmalonyl-CoA carboxytransferase
Palmitic acid	rxn00258	2.95821	0.0210018	0.0360867	Fatty acids	R00353	ec:2.1.3.1	methylmalonyl-CoA carboxytransferase
L-Histidine	rxn00260	-1.55409	0.0209848	0.0360867	Amino acids	R00355	ec:2.6.1.1	aspartate transaminase
gamma-Glutamylisoleucine 1	rxn00264	-1.16366	0.0211904	0.0360867	peptide	R00360	ec:1.1.5.4	malate dehydrogenase (quinone)
gamma-Glutamylisoleucine 1	rxn00935	-1.16366	0.0211904	0.0360867	peptide	R01257	ec:1.1.5.4	malate dehydrogenase (quinone)
Oxoglutaric acid	rxn01011	-2.23539	0.0207283	0.0360867	Organic acids	R01388	ec:1.1.1.26	glyoxylate reductase
Glutarylcarnitine (C5:0-DC)	rxn01013	-3.52413	0.0205618	0.0360867	Carnitines	R01392	ec:1.1.1.79	glyoxylate reductase (NADP+)
Citrulline 1	rxn00245	-2.48804	0.0213084	0.0361681	Amino compounds	R00339	ec:4.2.1.32	L(+)-tartrate dehydratase
Elaidic acid	rxn00264	-1.49624	0.0215077	0.0361681	Organic acids	R00360	ec:1.1.5.4	malate dehydrogenase (quinone)
Elaidic acid	rxn00935	-1.49624	0.0215077	0.0361681	Organic acids	R01257	ec:1.1.5.4	malate dehydrogenase (quinone)
Beta-Alanine 1	rxn01285	-0.619075	0.0452044	0.0486136	nucleotides	R01751	ec:4.1.1.73	tartrate decarboxylase
N-Acetyl-beta-alanine	rxn00245	4.05689	0.021761	0.0364568	nucleotides	R00339	ec:4.2.1.32	L(+)-tartrate dehydratase
Erythritol	rxn00248	-1.88649	0.0219919	0.0364882	Oses	R00342	ec:1.1.1.299	malate dehydrogenase [NAD(P)+]
Hydrocinnamic acid	rxn01285	-2.26761	1.67e-05	0.000666831	Organic acids	R01751	ec:4.1.1.73	tartrate decarboxylase
NEG_T088	rxn01285	-1.58953	0.00180639	0.0121051	Organic acids	R01751	ec:4.1.1.73	tartrate decarboxylase
NEG_T093	rxn00162	-1.6455	0.0227456	0.0367229	Organic acids	R00217	ec:1.1.1.38	malate dehydrogenase (oxaloacetate-decarboxylating)
Glycerol 3-phosphate	rxn00189	-1.94635	0.0230301	0.0367229	Lipids	R00256	ec:1.4.1.13	glutamate synthase (NADPH)
NEG_T104	rxn00189	1.44886	0.0230807	0.0367229	Xeno	R00256	ec:1.4.1.13	glutamate synthase (NADPH)
LysoPC(20:1(11Z))	rxn00189	1.21534	0.0232744	0.0367229	Lyso_LP	R00256	ec:1.4.1.13	glutamate synthase (NADPH)
Linoleic acid	rxn00245	11.3689	0.0223804	0.0367229	Lipids	R00339	ec:4.2.1.32	L(+)-tartrate dehydratase
NEG_T071	rxn00245	-4.66185	0.0224893	0.0367229	steroids	R00339	ec:4.2.1.32	L(+)-tartrate dehydratase
gamma-Glutamylleucine	rxn00258	4.4191	0.023372	0.0367229	peptides	R00353	ec:2.1.3.1	methylmalonyl-CoA carboxytransferase
NEG_T106	rxn00264	-0.483736	0.0227449	0.0367229	Xeno	R00360	ec:1.1.5.4	malate dehydrogenase (quinone)
NEG_T106	rxn00935	-0.483736	0.0227449	0.0367229	Xeno	R01257	ec:1.1.5.4	malate dehydrogenase (quinone)
Palmitoleic acid	rxn01011	3.15838	0.0228738	0.0367229	Fatty acids	R01388	ec:1.1.1.26	glyoxylate reductase
Docosahexaenoic acid	rxn01013	-5.05769	0.0224425	0.0367229	Lipids	R01392	ec:1.1.1.79	glyoxylate reductase (NADP+)
L-Kynurenine	rxn01013	2.07783	0.0231794	0.0367229	Amino compounds	R01392	ec:1.1.1.79	glyoxylate reductase (NADP+)
D-Fructose	rxn01285	0.760179	0.0234144	0.0367229	Oses	R01751	ec:4.1.1.73	tartrate decarboxylase
Cortisol	rxn01285	1.34663	0.00228087	0.0135279	steroids	R01751	ec:4.1.1.73	tartrate decarboxylase
NEG_T088	rxn02339	-2.23281	0.0226958	0.0367229	Organic acids	R03266	ec:2.6.1.23	4-hydroxyglutamate transaminase
Phenylalanyl-Glutamate	rxn02339	1.6388	0.0231018	0.0367229	peptides	R03266	ec:2.6.1.23	4-hydroxyglutamate transaminase
Acetylhomoserine	rxn03426	1.87579	0.0229244	0.0367229	Amino compounds	R05053	ec:2.6.1.21	D-amino-acid transaminase
NEG_T115	rxn04952	-1.4685	0.0222731	0.0367229	Xeno	R07164	ec:1.4.1.21	aspartate dehydrogenase
Eicosadieneoyl-carnitine (C20:2)	rxn00245	5.61129	0.0236461	0.0368622	Carnitines	R00339	ec:4.2.1.32	L(+)-tartrate dehydratase
N-(3-acetamidopropyl)pyrrolidin-2-one	rxn01011	3.54075	0.0235912	0.0368622	Amino compounds	R01388	ec:1.1.1.26	glyoxylate reductase
Heptadecanoic acid	rxn00189	2.25843	0.024268	0.0377178	Organic acids	R00256	ec:1.4.1.13	glutamate synthase (NADPH)
L-Kynurenine	rxn00260	-1.10346	0.0245153	0.037874	Amino compounds	R00355	ec:2.6.1.1	aspartate transaminase
Paraxanthine 1	rxn01011	-3.40822	0.0244692	0.037874	Xeno	R01388	ec:1.1.1.26	glyoxylate reductase
Linoleic acid 1	rxn00245	10.0408	0.0248987	0.0383514	Fatty acids	R00339	ec:4.2.1.32	L(+)-tartrate dehydratase
Palmitoylcarnitine (C16:0)	rxn01013	2.54645	0.0250155	0.0384167	Carnitines	R01392	ec:1.1.1.79	glyoxylate reductase (NADP+)
L-alpha-Aminobutyric acid	rxn00162	2.32035	0.0252892	0.0387218	Organic acids	R00217	ec:1.1.1.38	malate dehydrogenase (oxaloacetate-decarboxylating)
L-Proline	rxn00161	1.23436	0.0255563	0.0390149	Amino acids	R00216	ec:1.1.1.40	malate dehydrogenase (oxaloacetate-decarboxylating) (NADP+)
Hexadecanedioic acid	rxn00189	-2.17565	0.0260681	0.039561	Fatty acids	R00256	ec:1.4.1.13	glutamate synthase (NADPH)
gamma-Glutamyltryptophan	rxn00248	2.95423	0.0264555	0.039561	peptide	R00342	ec:1.1.1.299	malate dehydrogenase [NAD(P)+]
MG(20:4(5Z,8Z,11Z,14Z)/0:0/0:0)	rxn00248	9.93019	0.0264603	0.039561	Fatty acids	R00342	ec:1.1.1.299	malate dehydrogenase [NAD(P)+]
5,8,11-Eicosatrienoic acid	rxn00264	-0.645745	0.0263673	0.039561	Fatty acids	R00360	ec:1.1.5.4	malate dehydrogenase (quinone)
5,8,11-Eicosatrienoic acid	rxn00935	-0.645745	0.0263673	0.039561	Fatty acids	R01257	ec:1.1.5.4	malate dehydrogenase (quinone)
Phenylalanyl-Glutamate	rxn01011	2.17938	0.0264711	0.039561	peptides	R01388	ec:1.1.1.26	glyoxylate reductase
NEG_T081	rxn01285	3.73883	0.00246193	0.0138082	steroids	R01751	ec:4.1.1.73	tartrate decarboxylase
Hydrocinnamic acid	rxn02339	-2.0472	0.0264682	0.039561	Organic acids	R03266	ec:2.6.1.23	4-hydroxyglutamate transaminase
Ornithine	rxn00189	-1.13833	0.0268452	0.0398119	Amino acids	R00256	ec:1.4.1.13	glutamate synthase (NADPH)
N-Acetyl-L-alanine	rxn01013	2.26605	0.0268499	0.0398119	Amino compounds	R01392	ec:1.1.1.79	glyoxylate reductase (NADP+)
NEG_T084	rxn01285	-2.38772	0.0039521	0.0169017	steroids	R01751	ec:4.1.1.73	tartrate decarboxylase
NEG_T084	rxn02339	3.51577	0.0275892	0.0406743	steroids	R03266	ec:2.6.1.23	4-hydroxyglutamate transaminase
L-Alanine	rxn00248	4.24004	0.0276687	0.0406754	Amino acids	R00342	ec:1.1.1.299	malate dehydrogenase [NAD(P)+]
Hydroxyisovaleroylcarnitine (C5:0-OH)	rxn00162	-2.1312	0.0278704	0.0408555	Carnitines	R00217	ec:1.1.1.38	malate dehydrogenase (oxaloacetate-decarboxylating)
Dodecenoyl-carnitine (C12:1)	rxn00248	5.65448	0.0280695	0.0410307	Carnitines	R00342	ec:1.1.1.299	malate dehydrogenase [NAD(P)+]
NEG_T083	rxn01285	-3.49514	0.00872839	0.0250214	steroids	R01751	ec:4.1.1.73	tartrate decarboxylase
NEG_T111	rxn01013	3.66639	0.0283101	0.0411493	Xeno	R01392	ec:1.1.1.79	glyoxylate reductase (NADP+)
Dodecanedioic acid	rxn00245	4.69127	0.0285723	0.0412978	Fatty acids	R00339	ec:4.2.1.32	L(+)-tartrate dehydratase
L-Leucine 1	rxn03426	-2.86125	0.028539	0.0412978	Amino compounds	R05053	ec:2.6.1.21	D-amino-acid transaminase
NEG_T117	rxn00258	1.68808	0.0289453	0.0413733	Xeno	R00353	ec:2.1.3.1	methylmalonyl-CoA carboxytransferase
L-Cystine	rxn00260	-2.1733	0.0288082	0.0413733	Amino acids	R00355	ec:2.6.1.1	aspartate transaminase
L-Glutamic acid	rxn01011	-2.9606	0.0289269	0.0413733	Amino acids	R01388	ec:1.1.1.26	glyoxylate reductase
Cortisone	rxn01285	-1.28843	0.0180062	0.0340337	steroids	R01751	ec:4.1.1.73	tartrate decarboxylase
L-Alanine	rxn00245	5.96407	0.0291433	0.0415413	Amino acids	R00339	ec:4.2.1.32	L(+)-tartrate dehydratase
Arachidonate	rxn00245	-5.99589	0.029418	0.0418173	Fatty acids	R00339	ec:4.2.1.32	L(+)-tartrate dehydratase
NEG_T103	rxn01013	-4.80943	0.0296115	0.0419768	Xeno	R01392	ec:1.1.1.79	glyoxylate reductase (NADP+)
L-Histidine	rxn00161	-1.16727	0.0297714	0.0419778	Amino acids	R00216	ec:1.1.1.40	malate dehydrogenase (oxaloacetate-decarboxylating) (NADP+)
L-Glutamine 1	rxn00260	-1.41881	0.0300095	0.0419778	Amino compounds	R00355	ec:2.6.1.1	aspartate transaminase
PC(14:0/16:0)	rxn00264	0.350372	0.030019	0.0419778	Lyso_LP	R00360	ec:1.1.5.4	malate dehydrogenase (quinone)
PC(14:0/16:0)	rxn00935	0.350372	0.030019	0.0419778	Lyso_LP	R01257	ec:1.1.5.4	malate dehydrogenase (quinone)
Hypoxanthine	rxn04952	-2.19545	0.0298808	0.0419778	nucleotides	R07164	ec:1.4.1.21	aspartate dehydrogenase
Levoinositol	rxn00189	1.16313	0.0304092	0.0420674	Oses	R00256	ec:1.4.1.13	glutamate synthase (NADPH)
LysoPC(18:1(9Z))	rxn00258	-6.15143	0.0304029	0.0420674	Lyso_LP	R00353	ec:2.1.3.1	methylmalonyl-CoA carboxytransferase
L-Tryptophan	rxn01013	-6.8902	0.0302593	0.0420674	Amino acids	R01392	ec:1.1.1.79	glyoxylate reductase (NADP+)
Hexadecadienoyl-carnitine (C16:2)	rxn04952	-3.68896	0.0303084	0.0420674	Carnitines	R07164	ec:1.4.1.21	aspartate dehydrogenase
Acetylcarnitine (C2:0)	rxn00162	-1.59287	0.0306174	0.0421963	Carnitines	R00217	ec:1.1.1.38	malate dehydrogenase (oxaloacetate-decarboxylating)
NEG_T093	rxn00189	-1.33461	0.0307527	0.0421963	Organic acids	R00256	ec:1.4.1.13	glutamate synthase (NADPH)
Hydroxymyristoyl-carnitine (C14:0-OH)	rxn01011	6.42867	0.0307136	0.0421963	Carnitines	R01388	ec:1.1.1.26	glyoxylate reductase
Gamma-Tocopherol	rxn03426	2.05552	0.0308294	0.0421963	co-factors/vitamins	R05053	ec:2.6.1.21	D-amino-acid transaminase
Arachidonate	rxn00258	-4.84071	0.0311617	0.0425006	Fatty acids	R00353	ec:2.1.3.1	methylmalonyl-CoA carboxytransferase
LysoPC(22:5(4Z,7Z,10Z,13Z,16Z))	rxn00264	0.628137	0.0312989	0.0425006	Lyso_LP	R00360	ec:1.1.5.4	malate dehydrogenase (quinone)
LysoPC(22:5(4Z,7Z,10Z,13Z,16Z))	rxn00935	0.628137	0.0312989	0.0425006	Lyso_LP	R01257	ec:1.1.5.4	malate dehydrogenase (quinone)
NEG_T091	rxn03426	-2.75047	0.0317967	0.0430633	Organic acids	R05053	ec:2.6.1.21	D-amino-acid transaminase
Heptadecanoic acid	rxn00258	3.24312	0.0319018	0.0430925	Organic acids	R00353	ec:2.1.3.1	methylmalonyl-CoA carboxytransferase
9-HODE	rxn00245	5.08941	0.0320345	0.0431587	Fatty acids	R00339	ec:4.2.1.32	L(+)-tartrate dehydratase
Hydroxymyristoyl-carnitine (C14:0-OH)	rxn00245	9.48759	0.0322568	0.0432515	Carnitines	R00339	ec:4.2.1.32	L(+)-tartrate dehydratase
Oleoylcarnitine (C18:1)	rxn00260	-2.95111	0.0323548	0.0432515	Carnitines	R00355	ec:2.6.1.1	aspartate transaminase
NEG_T124	rxn01011	2.62872	0.0323029	0.0432515	Xeno	R01388	ec:1.1.1.26	glyoxylate reductase
Octadecanedioic acid	rxn00189	3.43131	0.0333888	0.0435066	Fatty acids	R00256	ec:1.4.1.13	glutamate synthase (NADPH)
LysoPE(0:0/16:0)	rxn00245	-8.31743	0.0327572	0.0435066	Lyso_LP	R00339	ec:4.2.1.32	L(+)-tartrate dehydratase
Asymmetric dimethylarginine	rxn00258	-1.68818	0.0333488	0.0435066	Amino compounds	R00353	ec:2.1.3.1	methylmalonyl-CoA carboxytransferase
Palmitoleic acid 1	rxn00258	1.79909	0.0331318	0.0435066	Fatty acids	R00353	ec:2.1.3.1	methylmalonyl-CoA carboxytransferase
NEG_T075	rxn01285	2.05963	0.0281889	0.0410888	steroids	R01751	ec:4.1.1.73	tartrate decarboxylase
Hydroxybutyrylcarnitine (C4:0-OH)	rxn02339	-1.61524	0.0332928	0.0435066	Carnitines	R03266	ec:2.6.1.23	4-hydroxyglutamate transaminase
L-Tryptophan 1	rxn02339	2.89134	0.0331672	0.0435066	Amino compounds	R03266	ec:2.6.1.23	4-hydroxyglutamate transaminase
Ornithine	rxn02339	-1.38443	0.0332326	0.0435066	Amino acids	R03266	ec:2.6.1.23	4-hydroxyglutamate transaminase
Hydroxybutyrylcarnitine (C4:0-OH)	rxn03426	-1.733	0.0332267	0.0435066	Carnitines	R05053	ec:2.6.1.21	D-amino-acid transaminase
NEG_T089	rxn03426	5.32641	0.033005	0.0435066	Organic acids	R05053	ec:2.6.1.21	D-amino-acid transaminase
Niacinamide	rxn00161	-0.992514	0.0335662	0.0435942	co-factors/vitamins	R00216	ec:1.1.1.40	malate dehydrogenase (oxaloacetate-decarboxylating) (NADP+)
Hydroxybutyrylcarnitine (C4:0-OH)	rxn00189	-1.21738	0.0337503	0.0435942	Carnitines	R00256	ec:1.4.1.13	glutamate synthase (NADPH)
LysoPC(18:1(9Z))	rxn00264	-1.28548	0.033794	0.0435942	Lyso_LP	R00360	ec:1.1.5.4	malate dehydrogenase (quinone)
LysoPC(18:1(9Z))	rxn00935	-1.28548	0.033794	0.0435942	Lyso_LP	R01257	ec:1.1.5.4	malate dehydrogenase (quinone)
Glyceric acid	rxn00161	-0.959666	0.0340449	0.0438084	Lipids	R00216	ec:1.1.1.40	malate dehydrogenase (oxaloacetate-decarboxylating) (NADP+)
Glycerol 3-phosphate	rxn04952	-2.24532	0.0342372	0.043916	Lipids	R07164	ec:1.4.1.21	aspartate dehydrogenase
Guanidinosuccinic acid	rxn04952	-2.07039	0.0342987	0.043916	Amino compounds	R07164	ec:1.4.1.21	aspartate dehydrogenase
Phenylalanyl-Glutamate	rxn00248	2.13436	0.034609	0.0440007	peptides	R00342	ec:1.1.1.299	malate dehydrogenase [NAD(P)+]
L-Isoleucine 1	rxn00264	0.53402	0.0347502	0.0440007	Amino compounds	R00360	ec:1.1.5.4	malate dehydrogenase (quinone)
L-Isoleucine 1	rxn00935	0.53402	0.0347502	0.0440007	Amino compounds	R01257	ec:1.1.5.4	malate dehydrogenase (quinone)
L-Tryptophan	rxn01011	-6.69388	0.0347913	0.0440007	Amino acids	R01388	ec:1.1.1.26	glyoxylate reductase
gamma-Glutamylleucine 1	rxn03426	-6.53851	0.034522	0.0440007	peptide	R05053	ec:2.6.1.21	D-amino-acid transaminase
Glycerol 3-phosphate	rxn00161	-1.34914	0.0350552	0.0442261	Lipids	R00216	ec:1.1.1.40	malate dehydrogenase (oxaloacetate-decarboxylating) (NADP+)
5,8,11-Eicosatrienoic acid	rxn00245	-4.50681	0.0355375	0.0446164	Fatty acids	R00339	ec:4.2.1.32	L(+)-tartrate dehydratase
Acetaminophen glucuronide	rxn00245	-3.92572	0.0354533	0.0446164	Xeno	R00339	ec:4.2.1.32	L(+)-tartrate dehydratase
Docosapentaenoic acid	rxn00189	2.44681	0.0363541	0.0446636	Fatty acids	R00256	ec:1.4.1.13	glutamate synthase (NADPH)
Docosapentaenoic acid (22n-6)	rxn00248	-2.58404	0.0359233	0.0446636	Fatty acids	R00342	ec:1.1.1.299	malate dehydrogenase [NAD(P)+]
NEG_T111	rxn00264	0.589993	0.036321	0.0446636	Xeno	R00360	ec:1.1.5.4	malate dehydrogenase (quinone)
NEG_T111	rxn00935	0.589993	0.036321	0.0446636	Xeno	R01257	ec:1.1.5.4	malate dehydrogenase (quinone)
NEG_T081	rxn01011	6.36866	0.0357204	0.0446636	steroids	R01388	ec:1.1.1.26	glyoxylate reductase
Caffeine 1	rxn01013	3.41983	0.0357658	0.0446636	Xeno	R01392	ec:1.1.1.79	glyoxylate reductase (NADP+)
NEG_T104	rxn01285	1.66646	0.000901812	0.00788703	Xeno	R01751	ec:4.1.1.73	tartrate decarboxylase
Oxoglutaric acid	rxn03426	-1.54743	0.0360721	0.0446636	Organic acids	R05053	ec:2.6.1.21	D-amino-acid transaminase
Oxoglutaric acid	rxn04952	1.38242	0.0359444	0.0446636	Organic acids	R07164	ec:1.4.1.21	aspartate dehydrogenase
Indole-3-propionic acid 1	rxn00161	-1.15973	0.0367864	0.044702	Amino compounds	R00216	ec:1.1.1.40	malate dehydrogenase (oxaloacetate-decarboxylating) (NADP+)
Myristoylcarnitine (C14:0)	rxn01011	5.82056	0.0367667	0.044702	Carnitines	R01388	ec:1.1.1.26	glyoxylate reductase
LysoPC(20:1(11Z))	rxn01013	2.16306	0.036798	0.044702	Lyso_LP	R01392	ec:1.1.1.79	glyoxylate reductase (NADP+)
Paraxanthine	rxn01285	2.15743	0.00209947	0.0134471	Xeno	R01751	ec:4.1.1.73	tartrate decarboxylase
3-Amino-2-piperidone	rxn02339	-3.65273	0.0366852	0.044702	Organic acids	R03266	ec:2.6.1.23	4-hydroxyglutamate transaminase
Ornithine	rxn00264	-0.314634	0.037043	0.0447639	Amino acids	R00360	ec:1.1.5.4	malate dehydrogenase (quinone)
Ornithine	rxn00935	-0.314634	0.037043	0.0447639	Amino acids	R01257	ec:1.1.5.4	malate dehydrogenase (quinone)
1,5-Anhydrosorbitol	rxn01011	-3.13764	0.0372205	0.0448734	Oses	R01388	ec:1.1.1.26	glyoxylate reductase
Hexadecanedioic acid	rxn00161	-1.52068	0.0374841	0.0449304	Fatty acids	R00216	ec:1.1.1.40	malate dehydrogenase (oxaloacetate-decarboxylating) (NADP+)
LysoPE(18:0/0:0)	rxn02339	-5.45165	0.037529	0.0449304	Lyso_LP	R03266	ec:2.6.1.23	4-hydroxyglutamate transaminase
Linoleic acid 1	rxn04952	4.73129	0.0373864	0.0449304	Fatty acids	R07164	ec:1.4.1.21	aspartate dehydrogenase
3-Hydroxymyristate 2	rxn00161	-1.05255	0.0382494	0.045003	Fatty acids	R00216	ec:1.1.1.40	malate dehydrogenase (oxaloacetate-decarboxylating) (NADP+)
D-Glucose	rxn00161	3.3069	0.0385528	0.045003	Oses	R00216	ec:1.1.1.40	malate dehydrogenase (oxaloacetate-decarboxylating) (NADP+)
Elaidic acid	rxn00189	-4.08443	0.0386363	0.045003	Organic acids	R00256	ec:1.4.1.13	glutamate synthase (NADPH)
NEG_T122	rxn00189	1.23161	0.0386204	0.045003	Xeno	R00256	ec:1.4.1.13	glutamate synthase (NADPH)
Hypoxanthine	rxn00258	2.55211	0.0379866	0.045003	nucleotides	R00353	ec:2.1.3.1	methylmalonyl-CoA carboxytransferase
D-Arabitol	rxn00260	-0.987318	0.037832	0.045003	Oses	R00355	ec:2.6.1.1	aspartate transaminase
N-Acetyl-beta-alanine	rxn01011	-2.8598	0.0385579	0.045003	nucleotides	R01388	ec:1.1.1.26	glyoxylate reductase
N-(3-acetamidopropyl)pyrrolidin-2-one	rxn01013	3.24427	0.0383525	0.045003	Amino compounds	R01392	ec:1.1.1.79	glyoxylate reductase (NADP+)
Benzoic acid 1	rxn01285	0.802162	0.00645506	0.0222054	Xeno	R01751	ec:4.1.1.73	tartrate decarboxylase
NEG_T126	rxn01285	-1.32408	0.00669363	0.022428	Xeno	R01751	ec:4.1.1.73	tartrate decarboxylase
Methylcysteine	rxn03426	1.65949	0.0380529	0.045003	Amino acids	R05053	ec:2.6.1.21	D-amino-acid transaminase
2-Hydroxyhexanoate	rxn04952	-2.69677	0.0385316	0.045003	Fatty acids	R07164	ec:1.4.1.21	aspartate dehydrogenase
Oxoglutaric acid	rxn02339	1.46551	0.0387804	0.0450691	Organic acids	R03266	ec:2.6.1.23	4-hydroxyglutamate transaminase
LysoPC(18:0) 1	rxn01011	-8.50302	0.0392019	0.0454566	Lyso_LP	R01388	ec:1.1.1.26	glyoxylate reductase
NEG_T089	rxn00245	8.20663	0.0394208	0.045608	Organic acids	R00339	ec:4.2.1.32	L(+)-tartrate dehydratase
NEG_T089	rxn00161	2.43731	0.039867	0.046021	Organic acids	R00216	ec:1.1.1.40	malate dehydrogenase (oxaloacetate-decarboxylating) (NADP+)
NEG_T117	rxn01285	1.038	0.0086785	0.0250214	Xeno	R01751	ec:4.1.1.73	tartrate decarboxylase
Palmitoleic acid	rxn04952	1.94243	0.0401411	0.046131	Fatty acids	R07164	ec:1.4.1.21	aspartate dehydrogenase
Dihydrouracil	rxn00248	-2.26493	0.0404626	0.0461918	nucleotides	R00342	ec:1.1.1.299	malate dehydrogenase [NAD(P)+]
LysoPC(20:1(11Z))	rxn01011	2.11707	0.0404548	0.0461918	Lyso_LP	R01388	ec:1.1.1.26	glyoxylate reductase
L-Histidine	rxn01013	-2.57034	0.0403915	0.0461918	Amino acids	R01392	ec:1.1.1.79	glyoxylate reductase (NADP+)
NEG_T107	rxn01285	-1.48944	0.0155526	0.0313589	Xeno	R01751	ec:4.1.1.73	tartrate decarboxylase
L-Histidine	rxn04952	-1.82058	0.0406426	0.0461929	Amino acids	R07164	ec:1.4.1.21	aspartate dehydrogenase
Paraxanthine	rxn00161	1.32423	0.0407726	0.0462388	Xeno	R00216	ec:1.1.1.40	malate dehydrogenase (oxaloacetate-decarboxylating) (NADP+)
Oleic acid	rxn00189	-2.31411	0.0413899	0.0468332	Fatty acids	R00256	ec:1.4.1.13	glutamate synthase (NADPH)
NEG_T113	rxn00264	-0.800305	0.0415823	0.0468332	Xeno	R00360	ec:1.1.5.4	malate dehydrogenase (quinone)
NEG_T113	rxn00935	-0.800305	0.0415823	0.0468332	Xeno	R01257	ec:1.1.5.4	malate dehydrogenase (quinone)
Alpha-Lactose	rxn03426	2.44951	0.0416598	0.0468332	Oses	R05053	ec:2.6.1.21	D-amino-acid transaminase
Indole-3-propionic acid	rxn00161	7.71393	0.0419137	0.0469143	Organic acids	R00216	ec:1.1.1.40	malate dehydrogenase (oxaloacetate-decarboxylating) (NADP+)
NEG_T090	rxn00245	4.25772	0.0418804	0.0469143	Organic acids	R00339	ec:4.2.1.32	L(+)-tartrate dehydratase
L-Cysteine	rxn01011	-2.83761	0.0421082	0.0469283	Amino acids	R01388	ec:1.1.1.26	glyoxylate reductase
3-Hydroxybutyric acid	rxn03426	5.45635	0.042032	0.0469283	Organic acids	R05053	ec:2.6.1.21	D-amino-acid transaminase
Docosapentaenoic acid	rxn02339	3.14163	0.0422296	0.0469622	Fatty acids	R03266	ec:2.6.1.23	4-hydroxyglutamate transaminase
L-Proline	rxn02339	2.30805	0.042379	0.047027	Amino acids	R03266	ec:2.6.1.23	4-hydroxyglutamate transaminase
NEG_T115	rxn01285	-0.827306	0.0233767	0.0367229	Xeno	R01751	ec:4.1.1.73	tartrate decarboxylase
Oxoglutaric acid	rxn00189	-1.13147	0.0435538	0.0480209	Organic acids	R00256	ec:1.4.1.13	glutamate synthase (NADPH)
Hydroxyisovaleroylcarnitine (C5:0-OH)	rxn00248	-2.86807	0.0435123	0.0480209	Carnitines	R00342	ec:1.1.1.299	malate dehydrogenase [NAD(P)+]
Indolelactic acid	rxn00161	-7.57765	0.0439169	0.0481728	Amino compounds	R00216	ec:1.1.1.40	malate dehydrogenase (oxaloacetate-decarboxylating) (NADP+)
Isomaltose	rxn01013	-3.25835	0.0439298	0.0481728	Amino acids	R01392	ec:1.1.1.79	glyoxylate reductase (NADP+)
L-Lysine	rxn04952	3.03152	0.0439717	0.0481728	Amino acids	R07164	ec:1.4.1.21	aspartate dehydrogenase
Glycine	rxn01013	-3.09559	0.0442845	0.0483529	Amino acids	R01392	ec:1.1.1.79	glyoxylate reductase (NADP+)
NEG_T111	rxn01285	1.38152	0.0406138	0.0461929	Xeno	R01751	ec:4.1.1.73	tartrate decarboxylase
Kynurenic acid	rxn00189	-1.46773	0.0446301	0.0484823	Amino compounds	R00256	ec:1.4.1.13	glutamate synthase (NADPH)
L,L-Cyclo(leucylprolyl)	rxn01011	2.21691	0.0445488	0.0484823	peptide	R01388	ec:1.1.1.26	glyoxylate reductase
Hydrocinnamic acid	rxn00260	-1.30763	0.04507	0.0486136	Organic acids	R00355	ec:2.6.1.1	aspartate transaminase
Glycocholic acid	rxn01011	-2.05484	0.0451948	0.0486136	Bile acids	R01388	ec:1.1.1.26	glyoxylate reductase
L-Threonine	rxn01011	3.04783	0.0452219	0.0486136	Amino acids	R01388	ec:1.1.1.26	glyoxylate reductase
NEG_T124	rxn01285	0.999241	0.0443235	0.0483529	Xeno	R01751	ec:4.1.1.73	tartrate decarboxylase
NEG_T072	rxn03426	4.06919	0.0451679	0.0486136	steroids	R05053	ec:2.6.1.21	D-amino-acid transaminase
Benzoic acid	rxn00161	-0.477731	0.0460428	0.048801	Organic acids	R00216	ec:1.1.1.40	malate dehydrogenase (oxaloacetate-decarboxylating) (NADP+)
NEG_T085	rxn00189	2.08884	0.0456912	0.048801	steroids	R00256	ec:1.4.1.13	glutamate synthase (NADPH)
MG(18:2(9Z,12Z)/0:0/0:0)	rxn00260	-1.78963	0.0459314	0.048801	Fatty acids	R00355	ec:2.6.1.1	aspartate transaminase
NEG_T088	rxn00260	-1.35494	0.046057	0.048801	Organic acids	R00355	ec:2.6.1.1	aspartate transaminase
N-Acetyl-L-alanine	rxn00260	-1.10556	0.0461353	0.048801	Amino compounds	R00355	ec:2.6.1.1	aspartate transaminase
Hydroxymyristoyl-carnitine (C14:0-OH)	rxn00264	1.19151	0.0461529	0.048801	Carnitines	R00360	ec:1.1.5.4	malate dehydrogenase (quinone)
Hydroxymyristoyl-carnitine (C14:0-OH)	rxn00935	1.19151	0.0461529	0.048801	Carnitines	R01257	ec:1.1.5.4	malate dehydrogenase (quinone)
NEG_T070	rxn02339	1.59467	0.0457259	0.048801	steroids	R03266	ec:2.6.1.23	4-hydroxyglutamate transaminase
Indoleacetic acid	rxn00162	-1.47414	0.0462592	0.0488134	Organic acids	R00217	ec:1.1.1.38	malate dehydrogenase (oxaloacetate-decarboxylating)
NEG_T072	rxn01011	5.05138	0.0464346	0.0488985	steroids	R01388	ec:1.1.1.26	glyoxylate reductase
LysoPC(18:0) 1	rxn00161	3.11651	0.0468114	0.048946	Lyso_LP	R00216	ec:1.1.1.40	malate dehydrogenase (oxaloacetate-decarboxylating) (NADP+)
NEG_T125	rxn00162	1.11492	0.0470489	0.048946	Xeno	R00217	ec:1.1.1.38	malate dehydrogenase (oxaloacetate-decarboxylating)
L-Serine	rxn00245	-4.04695	0.047046	0.048946	Amino acids	R00339	ec:4.2.1.32	L(+)-tartrate dehydratase
Hippuric acid	rxn00248	-2.62679	0.0467956	0.048946	nucleotides	R00342	ec:1.1.1.299	malate dehydrogenase [NAD(P)+]
Elaidic acid	rxn00258	-5.91568	0.047009	0.048946	Organic acids	R00353	ec:2.1.3.1	methylmalonyl-CoA carboxytransferase
Hydrocinnamic acid	rxn04952	-1.71677	0.0466604	0.048946	Organic acids	R07164	ec:1.4.1.21	aspartate dehydrogenase
LysoPC(18:3(9Z,12Z,15Z))	rxn00162	7.85817	0.0482653	0.0492202	Lyso_LP	R00217	ec:1.1.1.38	malate dehydrogenase (oxaloacetate-decarboxylating)
Palmitoylcarnitine (C16:0)	rxn00248	2.19791	0.0474189	0.0492202	Carnitines	R00342	ec:1.1.1.299	malate dehydrogenase [NAD(P)+]
Docosapentaenoic acid (22n-6)	rxn00264	-0.466023	0.0482126	0.0492202	Fatty acids	R00360	ec:1.1.5.4	malate dehydrogenase (quinone)
Docosapentaenoic acid (22n-6)	rxn00935	-0.466023	0.0482126	0.0492202	Fatty acids	R01257	ec:1.1.5.4	malate dehydrogenase (quinone)
gamma-Glutamyltryptophan	rxn01011	2.50704	0.047924	0.0492202	peptide	R01388	ec:1.1.1.26	glyoxylate reductase
L-Lactic acid	rxn01013	-3.99833	0.0480832	0.0492202	Amino acids	R01392	ec:1.1.1.79	glyoxylate reductase (NADP+)
L-Isoleucine 1	rxn01013	2.65226	0.0481346	0.0492202	Amino compounds	R01392	ec:1.1.1.79	glyoxylate reductase (NADP+)
L-Isoleucine 1	rxn02339	2.00721	0.0482663	0.0492202	Amino compounds	R03266	ec:2.6.1.23	4-hydroxyglutamate transaminase
Cervonyl-carnitine (C22:6)	rxn04952	-1.86367	0.0475829	0.0492202	Carnitines	R07164	ec:1.4.1.21	aspartate dehydrogenase
L-Isoleucine	rxn04952	-4.46974	0.0479441	0.0492202	Amino acids	R07164	ec:1.4.1.21	aspartate dehydrogenase
Hydroxybutyrylcarnitine (C4:0-OH)	rxn00260	-1.05924	0.0485289	0.0492931	Carnitines	R00355	ec:2.6.1.1	aspartate transaminase
NEG_T107	rxn01013	-3.00079	0.0484841	0.0492931	Xeno	R01392	ec:1.1.1.79	glyoxylate reductase (NADP+)
NEG_T080	rxn00258	-1.63297	0.048677	0.0493464	steroids	R00353	ec:2.1.3.1	methylmalonyl-CoA carboxytransferase
L-Methionine 1	rxn00258	-3.46614	0.0487786	0.0493525	Amino compounds	R00353	ec:2.1.3.1	methylmalonyl-CoA carboxytransferase
myo-Inositol	rxn00189	-1.26459	0.0493807	0.0497803	Oses	R00256	ec:1.4.1.13	glutamate synthase (NADPH)
11-Dehydrocorticosterone	rxn00245	-3.649	0.0494057	0.0497803	steroids	R00339	ec:4.2.1.32	L(+)-tartrate dehydratase
Isoleucyl-Leucine	rxn00258	-2.3108	0.0494909	0.0497803	peptide	R00353	ec:2.1.3.1	methylmalonyl-CoA carboxytransferase
Paraxanthine 1	rxn00162	-1.77089	0.0498071	0.0498597	Xeno	R00217	ec:1.1.1.38	malate dehydrogenase (oxaloacetate-decarboxylating)
L-Alanine	rxn01011	3.59592	0.0498597	0.0498597	Amino acids	R01388	ec:1.1.1.26	glyoxylate reductase
Myristoleoylcarnitine (C14:1)	rxn04952	-3.21246	0.0498549	0.0498597	Carnitines	R07164	ec:1.4.1.21	aspartate dehydrogenase
