# Supplementary material for: Genome-scale metabolic modelling of the human gut microbiome reveals changes in the glyoxylate and dicarboxylate metabolism in metabolic disorders
Source: iScience. 2022 Jun 2;25(7):104513. doi: 10.1016/j.isci.2022.104513 (PMC9213702; doi:10.1016/j.isci.2022.104513)
Supplement: Table S12. Association between BMI and reactions in Swedish cohort, related to Figure 5 — association between BMI and reactions in the longitudinal Swedish cohort, including, reaction number, ec number, P value from Wilcoxon test and feature name. [file mmc13.xlsx]

## Sheet: Supplemental Table 12
Supplemental Table 12 - Association between BMI and reactions in Swedish cohort, Related to figure 5
feature	metabolomics_name	coef	pval	feature_EC	feature_name
rxn02339	BMI	0.0122677	0.0180143	ec:2.6.1.23	4-hydroxyglutamate transaminase
rxn00189	BMI	0.00539106	0.0110506	ec:1.4.1.13	glutamate synthase (NADPH)
rxn00245	BMI	0.0117655	0.0245848	ec:4.2.1.32	L(+)-tartrate dehydratase
rxn00162	BMI	0.0085069	0.00799225	ec:1.1.1.38	malate dehydrogenase (oxaloacetate-decarboxylating)
rxn00161	BMI	0.00878181	0.00206107	ec:1.1.1.40	malate dehydrogenase (oxaloacetate-decarboxylating) (NADP+)
rxn00248	BMI	0.0292419	1.57e-06	ec:1.1.1.299	malate dehydrogenase [NAD(P)+]
rxn01285	BMI	0.00603961	0.000208936	ec:4.1.1.73	tartrate decarboxylase
